# Supplementary material for: Active site specificity profiling datasets of matrix metalloproteinases (MMPs) 1, 2, 3, 7, 8, 9, 12, 13 and 14
Source: Data Brief. 2016 Feb 22;7:299–310. doi: 10.1016/j.dib.2016.02.036 (PMC4777984; doi:10.1016/j.dib.2016.02.036)
Supplement: Supplementary file 4 — Supplementary material [file mmc4.xlsx]

## Sheet: Index
			Ulrich Eckharda,‡, Pitter F. Huesgena,1‡, Oliver Schillinga,2‡, Caroline L. Bellaca,3#, Georgina S. Butlera#,
			Jennifer H. Coxa,4#, Antoine Dufoura#, Verena Goebelera#, Reinhild Kappelhoffa#, Ulrich auf dem Kellera,5#, Theo Kleina#, Philipp F. Langea#,
			Giada Marinoa#, Charlotte J. Morrisona,7#, Anna Prudovaa#, David Rodrigueza,8#, Amanda E. Starra,9#, Yili Wanga#, and Christopher M. Overalla,b,*
			aCentre for Blood Research, Department of Oral Biological and Medical Sciences, University of British Columbia, Vancouver, BC, Canada.
			bDepartment of Biochemistry and Molecular Biology, University of British Columbia, Vancouver, BC, Canada.
			* To whom correspondence should be addressed. Email: chris.overall@ubc.ca
Data In Brief Supplement
Active site specificity profiling datasets of human Matrix Metalloproteinases (MMPs)
Supplementary Table 1		Domain organization of human MMPs and respective UniProt-, Pfam-, Merops-, and TopFIND weblinks .
Supplementary Table 2		Key residues and secondary structure elements of analyzed human MMPs.
Supplementary Table 3		Human MMP cleavage sites identified by PICS in trypsin-generated human proteome libraries. [separate excel file]
Supplementary Table 4		Human MMP cleavage sites identified by PICS in GluC-generated human proteome libraries. [separate excel file]
Supplementary Table 5		Sub-site cooperativity analysis of individual MMPs. [separate excel file]
Supplementary Table 6		MMP activity profiling using quenched fluorescent (QF) peptides. [separate excel file]
Supplementary Table 7		Database search settings for PICS data analysis. [separate excel file]
			1Present Address: Central Institute for Engineering, Electronics and Analytics, ZEA-3, Forschungszentrum Jülich.
			2Present Address: Institute of Molecular Medicine and Cell Research, University of Freiburg, Freiburg, Germany.
			3Present Address: Swissmedic, Swiss Agency for Therapeutic Products, Bern, Switzerland.
			4Present Address: Inception Sciences, Vancouver, BC, Canada.
			5Present Address: Institute of Molecular Health Sciences, ETH Zürich, Zürich, Switzerland.
			6Present Address: Department of Pathology, University of British Columbia, Vancouver, BC, Canada.
			7Present Address: Department of Medical Genetics, University of British Columbia, Vancouver, BC, Canada.
			8Present Address: Department of Bioquímica y Biología Molecular, Universidad de Oviedo, Oviedo, Spain.
			9Present Address: Ottawa Institute of Systems Biology, University of Ottawa, Canada.
			‡contributed equally
			#in alphabetical order

## Sheet: Supplementary Table 1
ST-1	Active site specificity profiling datasets of human Matrix Metalloproteinases (MMPs):														Domain organization of human MMPs and respective UniProt-, Pfam-, Merops-, and TopFIND weblinks .					Index
MMP	Other name	#aa	Signal Pep			Pro Pep			Cat-Dom			Hpx			Note	UniProt	Pfam	Merops	TopFIND
MMP1	Interstitial collagenase	469	1	-	21	27	-	87	108	-	261	284	-	466	-	http://www.uniprot.org/uniprot/P03956	http://pfam.sanger.ac.uk/protein/P03956	http://merops.sanger.ac.uk/cgi-bin/pepsum?id=M10.001	http://clipserve.clip.ubc.ca/topfind/proteins/P03956
MMP2	72 kDa type IV collagenase; Gelatinase A	660	1	-	29	43	-	97	118	-	446	475	-	660	3 fibronectin type II-like repeats in CatDom	http://www.uniprot.org/uniprot/P08253	http://pfam.sanger.ac.uk/protein/P08253	http://merops.sanger.ac.uk/cgi-bin/pepsum?id=M10.003	http://clipserve.clip.ubc.ca/topfind/proteins/P08253
MMP3	Stromelysin-1	477	1	-	17	27	-	87	108	-	264	296	-	477	-	http://www.uniprot.org/uniprot/P08254	http://pfam.sanger.ac.uk/protein/P08254	http://merops.sanger.ac.uk/cgi-bin/pepsum?id=M10.005	http://clipserve.clip.ubc.ca/topfind/proteins/P08254
MMP7	Matrilysin	267	1	-	17	28	-	82	103	-	259				no Hpx	http://www.uniprot.org/uniprot/P09237	http://pfam.sanger.ac.uk/protein/P09237	http://merops.sanger.ac.uk/cgi-bin/pepsum?id=M10.008	http://clipserve.clip.ubc.ca/topfind/proteins/P09237
MMP8	Neutrophil collagenase	467	1	-	20	26	-	86	107	-	262	285	-	464	-	http://www.uniprot.org/uniprot/P22894	http://pfam.sanger.ac.uk/protein/P22894	http://merops.sanger.ac.uk/cgi-bin/pepsum?id=M10.002	http://clipserve.clip.ubc.ca/topfind/proteins/P22894
MMP9	92 kDa type IV collagenase; Gelatinase B	707	1	-	19	38	-	94	115	-	444	521	-	704	3 fibronectin type II-like repeats in CatDom	http://www.uniprot.org/uniprot/P14780	http://pfam.sanger.ac.uk/protein/P14780	http://merops.sanger.ac.uk/cgi-bin/pepsum?id=M10.004	http://clipserve.clip.ubc.ca/topfind/proteins/P14780
MMP12	Macrophage metalloelastase	470	1	-	15	26	-	87	108	-	263	288	-	470	-	http://www.uniprot.org/uniprot/P39900	http://pfam.sanger.ac.uk/protein/P39900	http://merops.sanger.ac.uk/cgi-bin/pepsum?id=M10.009	http://clipserve.clip.ubc.ca/topfind/proteins/P39900
MMP13	Collagenase 3	471	1	-	19	32	-	91	112	-	267	290	-	471	-	http://www.uniprot.org/uniprot/P45452	http://pfam.sanger.ac.uk/protein/P45452	http://merops.sanger.ac.uk/cgi-bin/pepsum?id=M10.013	http://clipserve.clip.ubc.ca/topfind/proteins/P45452
MMP14	Membrane-type matrix metalloproteinase 1	582	1	-	28	36	-	88	118	-	284	323	-	510	C-terminal transmembrane- and cytoplasmic domain	http://www.uniprot.org/uniprot/P50281	http://pfam.sanger.ac.uk/protein/P50281	http://merops.sanger.ac.uk/cgi-bin/pepsum?id=M10.014	http://clipserve.clip.ubc.ca/topfind/proteins/P50281

## Sheet: Supplementary Table 2
ST-2	Active site specificity profiling datasets of human Matrix Metalloproteinases (MMPs):																										Key residues and secondary structure elements of human MMPs analyzed.
		(A) Active Site Residues									(B) Secondary Structure Elements of MMP catalytic domains.																					(C) Length of Secondary Structure Elements (#) and distance to previous element (Δ)
MMP		H	E	..	H	..	H	..	M		Nter		beta-1		alpha-1		beta-2		beta-3		beta-4		beta-5		alpha-2		alpha-3		Cter			Nter		Δ	#	Δ	#	Δ	#	Δ	#	Δ	#	Δ	#	Δ	#	Δ	#
			E	..	H	..	H	..	M				beta-1		alpha-1		beta-2		beta-3		beta-4		beta-5		alpha-2		alpha-3		Cter					beta-1		alpha-1		beta-2		beta-3		beta-4		beta-5		alpha-2		alpha-3
MMP1		218	219	..	222	..	228	..	236		F	100	113	118	127	142	148	151	159	164	182	184	195	198	212	224	250	260	R	262		F	100	13	5	9	15	6	3	8	5	18	2	11	3	14	12	26	10
MMP2		403	404	..	407	..	413	..	421		Y	110	123	128	137	152	158	161	169	174	192	194	205	208	397	409	435	445	A	447		Y	110	13	5	9	15	6	3	8	5	18	2	11	3	189	12	26	10
MMP3		218	219	..	222	..	228	..	236		F	100	113	118	127	144	148	151	159	164	182	184	195	198	212	223	253	263	P	265		F	100	13	5	9	17	4	3	8	5	18	2	11	3	14	11	30	10
MMP7		214	215	..	218	..	224	..	232		Y	95	108	113	122	139	143	146	154	159	177	179	190	193	208	220	248	258	K	260		Y	95	13	5	9	17	4	3	8	5	18	2	11	3	15	12	28	10
MMP8		217	218	..	221	..	227	..	235		F	99	112	117	126	143	147	150	158	163	181	183	194	197	211	222	251	261	L	263		F	99	13	5	9	17	4	3	8	5	18	2	11	3	14	11	29	10
MMP9		401	402	..	405	..	411	..	419		F	107	120	125	134	151	155	158	166	171	189	191	202	205	395	407	433	443	P	445		F	107	13	5	9	17	4	3	8	5	18	2	11	3	190	12	26	10
MMP12		218	219	..	222	..	228	..	236		F	100	113	118	127	144	148	151	159	164	182	184	195	198	212	223	252	262	D	264		F	100	13	5	9	17	4	3	8	5	18	2	11	3	14	11	29	10
MMP13		222	223	..	226	..	232	..	240		Y	104	117	122	131	148	152	155	163	168	186	188	199	202	216	227	256	266	P	268		Y	104	13	5	9	17	4	3	8	5	18	2	11	3	14	11	29	10
MMP14		239	240	..	243	..	249	..	257		Y	112	123	128	137	154	158	161	179	182	200	202	213	216	233	245	273	283	G	285		Y	112	11	5	9	17	4	3	18	3	18	2	11	3	17	12	28	10
																																Note: Read table from left to right; e.g. for MMP1: The catalytic domain starts at residue F100; its first secondary structure element (beta-1) starts after 13 residues and is 5 amino acids (aa) long. After a loop region of 9 aa, it is followed by an alpha-helix (alpha-1) of 15 aa.
[truncated: 2 more columns]
