# Supplementary material for: Active site specificity profiling datasets of matrix metalloproteinases (MMPs) 1, 2, 3, 7, 8, 9, 12, 13 and 14
Source: Data Brief. 2016 Feb 22;7:299–310. doi: 10.1016/j.dib.2016.02.036 (PMC4777984; doi:10.1016/j.dib.2016.02.036)
Supplement: Supplementary file 5 — Supplementary material [file mmc5.xlsx]

## Sheet: Supplementary Table 3
													Ulrich Eckharda,‡, Pitter F. Huesgena,1‡, Oliver Schillinga,2‡, Caroline L. Bellaca,3#, Georgina S. Butlera#,		Proteomic Identiﬁcation of protease Cleavage Sites (PICS) - Experimental Workflow
													Jennifer H. Coxa,4#, Antoine Dufoura#, Verena Goebelera#, Reinhild Kappelhoffa#, Ulrich auf dem Kellera,5#, Theo Kleina#, Philipp F. Langea#,
													Giada Marinoa#, Charlotte J. Morrisona,7#, Anna Prudovaa#, David Rodrigueza,8#, Amanda E. Starra,9#, Yili Wanga#, and Christopher M. Overalla,b,*
													aCentre for Blood Research, Department of Oral Biological and Medical Sciences, University of British Columbia, Vancouver, BC, Canada.
													bDepartment of Biochemistry and Molecular Biology, University of British Columbia, Vancouver, BC, Canada.
													* To whom correspondence should be addressed. Email: chris.overall@ubc.ca
Data In Brief Supplement
Active site specificity profiling datasets of human Matrix Metalloproteinases (MMPs)
Supplementary Table 3		Human MMP cleavage sites identified by PICS in trypsin-generated human proteome libraries.
	MMP:	MMP1	MMP2	MMP3	MMP7	MMP8	MMP9	MMP12	MMP13	MMP14
Number of identified cleavage sites		305	699	208	311	352	161	289	155	342
Unique P6-to-P6' cleavage sites		270	612	185	278	320	134	259	136	293
																		Proteomic Identiﬁcation of protease Cleavage Sites (PICS) - Workflow. PICS libraries are generated from cellular proteomes, e.g. human cell cultures, and thus represent biological sequence diversity. Specific endoproteases such as trypsin, GluC, or chymotrypsin are then used to digest proteomes into peptides. Primary amines and thiols are chemically protected and the library is purified. Next, th…
													1Present Address: Central Institute for Engineering, Electronics and Analytics, ZEA-3, Forschungszentrum Jülich.
													2Present Address: Institute of Molecular Medicine and Cell Research, University of Freiburg, Freiburg, Germany.
													3Present Address: Swissmedic, Swiss Agency for Therapeutic Products, Bern, Switzerland.
													4Present Address: Inception Sciences, Vancouver, BC, Canada.
													5Present Address: Institute of Molecular Health Sciences, ETH Zürich, Zürich, Switzerland.
													6Present Address: Department of Pathology, University of British Columbia, Vancouver, BC, Canada.
													7Present Address: Department of Medical Genetics, University of British Columbia, Vancouver, BC, Canada.
													8Present Address: Department of Bioquímica y Biología Molecular, Universidad de Oviedo, Oviedo, Spain.
													9Present Address: Ottawa Institute of Systems Biology, University of Ottawa, Canada.
													‡contributed equally
													#in alphabetical order

## Sheet: MMP1_T
hMMP1-T_1%	Active site specificity profiling datasets of human Matrix Metalloproteinases (MMPs):								Human MMP1 cleavage sites identified by PICS in trypsin-generated human proteome libraries.																	Index
n[89.01]		PICS Output		PICS Output - unique		n[89.01]	PICS Output	PICS Output - unique		Total occurences														UniProt_Human_1310
A.n[89.01]HNVAAQGK[156.13].Y		SSVSMIASRKPT		SSVSMIASRKPT		305	277	270			P6	P5	P4	P3	P2	P1	P1'	P2'	P3'	P4'	P5'	P6'			counts	%
P.n[89.01]VNSHPQR.S		DMIVC-AYAHEL		DMIVC-AYAHEL						G	16	19	20	9	11	25	0	5	32	28	22	21		G	1497164	6.5112
D.n[89.01]C[160.03]HTAHIAC[160.03]K[156.13].F		YQEPIPCEQLVT		YQEPIPCEQLVT		Web-PICS Figures:				A	9	18	19	32	23	50	2	25	69	44	23	29		A	1594886	6.93619
V.n[89.01]INGGSHAGNK[156.13].L		Y-PV-DCHTAHI		Y-PV-DCHTAHI						V	12	17	24	35	7	2	22	49	22	26	25	25		V	1383482	6.01679
M.n[89.01]VTPGHAC[160.03]TQK[156.13].F		QPTPDSCIISMV		QPTPDSCIISMV						I	10	9	15	16	6	3	54	30	6	6	12	8		I	1004174	4.36717
S.n[89.01]HK[156.13]DDSPDLPK[156.13].L		I-SN--CTTNCL		I-SN--CTTNCL						L	17	26	22	22	37	10	138	44	4	24	39	28		L	2257963	9.81993
F.n[89.01]VM[147.04]GVNHEK[156.13].Y		LGTTYSCVGVFQ		LGTTYSCVGVFQ						M	7	6	6	2	10	5	23	14	1	6	9	5		M	490375	2.13265
S.n[89.01]VK[156.13]EETK[156.13]EDAEEK[156.13]Q.-		GASSSNCVTDIS		GASSSNCVTDIS						F	7	9	9	5	16	14	5	10	5	9	14	8		F	817356	3.5547
N.n[89.01]MVSHTER.A		IVYGHLDDPASQ		IVYGHLDDPASQ						Y	9	2	8	2	14	4	3	8	2	6	6	6		Y	601276	2.61496
N.n[89.01]VINGGSHAGNK[156.13].L		----DGDVTVTN		----DGDVTVTN						W	1	1	6	2	3	1	0	1	2	1	1	1		W	276551	1.20273
N.n[89.01]SEVILPVPAFNVINGGSHAGNK[156.13].L		-----IEKAVVS		-----IEKAVVS						C	6	2	3	12	11	6	6	2	0	2	4	4		C	504016	2.19198
D.n[89.01]LSHGSAQVK[156.13].G		CLELF-ELAEDK		CLELF-ELAEDK						P	19	21	15	74	0	24	1	0	5	14	21	16		P	1460508	6.35178
F.n[89.01]NVINGGSHAGNK[156.13].L		-LGVQAFADALL		-LGVQAFADALL						S	16	16	22	16	25	33	1	14	23	12	15	19		S	1930889	8.39748
G.n[89.01]LK[156.13]HEANNPQLK[156.13].E		---VCNFLASQV		---VCNFLASQV						T	8	14	18	10	6	8	5	18	17	15	18	13		T	1245739	5.41774
M.n[89.01]VVNDAGRPK[156.13].V		-LAMQEFMILPV		-LAMQEFMILPV						N	12	6	5	6	10	31	2	11	9	14	9	14		N	832732	3.62157
S.n[89.01]MHGDMPQK[156.13].E		NQTPEFFQDVCK		NQTPEFFQDVCK						Q	3	23	10	2	34	16	8	15	15	6	11	15		Q	1105632	4.80842
-.n[89.01]M[147.04]AWK[156.13]SGGASHSELIHNLR.K		IFRPDNFVFGQS		IFRPDNFVFGQS						D	17	8	12	6	24	18	2	3	31	16	17	23		D	1106498	4.81218
Q.n[89.01]QITSGQMHR.G		-VVLMSHLGRPD		-VVLMSHLGRPD						E	12	9	10	9	24	12	2	5	24	27	20	21		E	1665153	7.24178
S.n[89.01]ELAEDK[156.13]ENYK[156.13]K[156.13].F		SVVLMSHLGRPD		SVVLMSHLGRPD						H	5	6	5	5	6	8	3	13	9	10	10	11		H	592283	2.57585
L.n[89.01]LHTETPEK[156.13].G		CMIS-AHNVAAQ		CMIS-AHNVAAQ						K	0	0	7	0	0	0	0	7	0	6	1	10		K	1330435	5.78609
Q.n[89.01]VINDGDK[156.13]PK[156.13].V		--MDDDIAALVV		--MDDDIAALVV						R	1	0	4	0	0	0	0	3	1	5	0	0		R	1296571	5.63881
N.n[89.01]YLGHTAK[156.13].N		-LTLYDIAHTPG		-LTLYDIAHTPG						3103	187	212	240	265	267	270	277	277	277	277	277	277		TOTAL	22993683	100
G.n[89.01]LTSAAPAGGDK[156.13]K[156.13].V		----EEIAMATV		----EEIAMATV
F.n[89.01]VMGVNHEK[156.13].Y		---CSGIASAAA		---CSGIASAAA						Relative occurences in %
Q.n[89.01]LHAAVGASR.A		PPGAAAIAVLPV		PPGAAAIAVLPV							P6	P5	P4	P3	P2	P1	P1'	P2'	P3'	P4'	P5'	P6'
A.n[89.01]LVQPHTGK[156.13].L		VWYVSNIDGTHI		VWYVSNIDGTHI						G	5.77617	6.85921	7.22022	3.2491	3.97112	9.02527	0	1.80505	11.5523	10.1083	7.94224	7.58123
W.n[89.01]VVSAAHC[160.03]YK[156.13].S		-NFPNAIEHTLQ		-NFPNAIEHTLQ						A	3.2491	6.49819	6.85921	11.5523	8.30325	18.0505	0.722022	9.02527	24.9097	15.8845	8.30325	10.4693
P.n[89.01]LRTEEEFK[156.13]K[156.13].F		-FMVQTIFAPPN		-FMVQTIFAPPN						V	4.33213	6.13718	8.66426	12.6354	2.52708	0.722022	7.94224	17.6895	7.94224	9.38628	9.02527	9.02527
F.n[89.01]LHADC[160.03]DK[156.13]FR.H		G-ES-GIHETTF		G-ES-GIHETTF						I	3.61011	3.2491	5.41516	5.77617	2.16606	1.08303	19.4946	10.8303	2.16606	2.16606	4.33213	2.88809
F.n[89.01]LSHK[156.13]DDSPDLPK[156.13].L		VGGIAQIIAAQE		VGGIAQIIAAQE						L	6.13718	9.38628	7.94224	7.94224	13.3574	3.61011	49.8195	15.8845	1.44404	8.66426	14.0794	10.1083
G.n[89.01]LAGK[156.13]DPVQC[160.03]SR.D		TIIADNIIFLSD		TIIADNIIFLSD						M	2.52708	2.16606	2.16606	0.722022	3.61011	1.80505	8.30325	5.05415	0.361011	2.16606	3.2491	1.80505
N.n[89.01]IDGTHIAK[156.13].T		--MAEGIIHDTE		--MAEGIIHDTE						F	2.52708	3.2491	3.2491	1.80505	5.77617	5.05415	1.80505	3.61011	1.80505	3.2491	5.05415	2.88809
W.n[89.01]VVSAAHC[160.03]YK[156.13].T		-GA-QNIIPAST		-GA-QNIIPAST						Y	3.2491	0.722022	2.88809	0.722022	5.05415	1.44404	1.08303	2.88809	0.722022	2.16606	2.16606	2.16606
G.n[89.01]IIHDTETK[156.13].M		EQVCNPIISGLY		EQVCNPIISGLY						W	0.361011	0.361011	2.16606	0.722022	1.08303	0.361011	0	0.361011	0.722022	0.361011	0.361011	0.361011
P.n[89.01]LIAEHQAR.R		ITSAAGIISLLD		ITSAAGIISLLD						C	2.16606	0.722022	1.08303	4.33213	3.97112	2.16606	2.16606	0.722022	0	0.722022	1.44404	1.44404
T.n[89.01]QHAVEGDC[160.03]DIHVLK[156.13].Q		TTNPSLILAAAQ		TTNPSLILAAAQ						P	6.85921	7.58123	5.41516	26.7148	0	8.66426	0.361011	0	1.80505	5.05415	7.58123	5.77617
S.n[89.01]HLGRPDGVPMPDK[156.13].Y		NVFDEAILAALE		NVFDEAILAALE						S	5.77617	5.77617	7.94224	5.77617	9.02527	11.9134	0.361011	5.05415	8.30325	4.33213	5.41516	6.85921
L.n[89.01]DDPASQEIER.G		ISLCQAILDETK		ISLCQAILDETK						T	2.88809	5.05415	6.49819	3.61011	2.16606	2.88809	1.80505	6.49819	6.13718	5.41516	6.49819	4.69314
F.n[89.01]VTADK[156.13]FDENAK[156.13].T		---A--ILEAFG		---A--ILEAFG						N	4.33213	2.16606	1.80505	2.16606	3.61011	11.1913	0.722022	3.97112	3.2491	5.05415	3.2491	5.05415
A.n[89.01]AYAHELPK[156.13].Y		GTVCLSILEEDK		GTVCLSILEEDK						Q	1.08303	8.30325	3.61011	0.722022	12.2744	5.77617	2.88809	5.41516	5.41516	2.16606	3.97112	5.41516
F.n[89.01]VMGVNHEK[156.13]YDNSLK[156.13].L		--YTLNILEEIG		--YTLNILEEIG		iceLogo Figures:				D	6.13718	2.88809	4.33213	2.16606	8.66426	6.49819	0.722022	1.08303	11.1913	5.77617	6.13718	8.30325
S.n[89.01]QLSELHC[160.03]DK[156.13].L		ECIPQAILGMDV		ECIPQAILGMDV						E	4.33213	3.2491	3.61011	3.2491	8.66426	4.33213	0.722022	1.80505	8.66426	9.74729	7.22022	7.58123
L.n[89.01]LSENHSTVK[156.13].V		-FGANAILGVSL		-FGANAILGVSL						H	1.80505	2.16606	1.80505	1.80505	2.16606	2.88809	1.08303	4.69314	3.2491	3.61011	3.61011	3.97112
D.n[89.01]LHALGSAR.T		MGPPDPILGVTE		MGPPDPILGVTE						K	0	0	2.52708	0	0	0	0	2.52708	0	2.16606	0.361011	3.61011
G.n[89.01]MLDPAEK[156.13]DEK[156.13].G		MGPPDPILGVTE		--EPESILQVLS						R	0.361011	0	1.44404	0	0	0	0	1.08303	0.361011	1.80505	0	0
F.n[89.01]FQDVC[160.03]K[156.13]PK[156.13].Y		--EPESILQVLS		SFASDPILYRPV							67.509	76.5343	86.6426	95.6679	96.3899	97.4729	100	100	100	100	100	100
P.n[89.01]LREEQDLER.L		SFASDPILYRPV		TPSALAIMENAN
L.n[89.01]LYGTEVHTDTNK[156.13].L		TPSALAIMENAN		GDSEYNIMFGPD						Occurences relative to natural abundance
A.n[89.01]LLDK[156.13]YNAEK[156.13]PK[156.13].N		GDSEYNIMFGPD		EELPQLINANFP							P6	P5	P4	P3	P2	P1	P1'	P2'	P3'	P4'	P5'	P6'
Q.n[89.01]MK[156.13]EEDVLK[156.13].F		EELPQLINANFP		PANASGINDGAA						G	0.887114	1.05345	1.10889	0.499002	0.609891	1.38612	0	0.277223	1.77423	1.55245	1.21978	1.16434
Y.n[89.01]MIEQSGPPSK[156.13].E		PANASGINDGAA		VPAFNVINGGSH						A	0.468427	0.936853	0.988901	1.66552	1.19709	2.60237	0.104095	1.30119	3.59127	2.29009	1.19709	1.50937
S.n[89.01]C[160.03]VGVFQHGK[156.13].V		VPAFNVINGGSH		PV-EYCIQALPE						V	0.720007	1.02001	1.44001	2.10002	0.420004	0.120001	1.32001	2.94003	1.32001	1.56001	1.50001	1.50001
G.n[89.01]LVAHSDLDER.A		PV-EYCIQALPE		DGRPMNIQLVTS						I	0.826646	0.743982	1.23997	1.32263	0.495988	0.247994	4.46389	2.47994	0.495988	0.495988	0.991976	0.661317
F.n[89.01]MC[160.03]QGGDFTR.H		DGRPMNIQLVTS		---ISSIQSIVP						L	0.624972	0.95584	0.808788	0.808788	1.36023	0.367631	5.07331	1.61758	0.147052	0.882314	1.43376	1.02937
H.n[89.01]LIAQHSAIK[156.13].M		---ISSIQSIVP		FTASAGIQVVGD						M	1.18495	1.01567	1.01567	0.338556	1.69278	0.84639	3.89339	2.36989	0.169278	1.01567	1.5235	0.84639
K.n[89.01]YDDC[160.03]EGGS.V		FTASAGIQVVGD		PQLVSNISACQV						F	0.710912	0.914029	0.914029	0.507794	1.62494	1.42182	0.507794	1.01559	0.507794	0.914029	1.42182	0.81247
A.n[89.01]LSEHLK[156.13]NPVIAQK[156.13].L		PQLVSNISACQV		LNH-GQISAGYA						Y	1.2425	0.276112	1.10445	0.276112	1.93278	0.552224	0.414168	1.10445	0.276112	0.828335	0.828335	0.828335
F.n[89.01]YRDPEEIEK[156.13]EEQAAAEK[156.13].A		LNH-GQISAGYA		HQDALQISDVVM						W	0.30016	0.30016	1.80096	0.600321	0.900481	0.30016	0	0.30016	0.600321	0.30016	0.30016	0.30016
Y.n[89.01]LQETGK[156.13]PLDETLK[156.13]K[156.13].A		HQDALQISDVVM		EPVAQQISHLVI						C	0.988179	0.329393	0.49409	1.97636	1.81166	0.988179	0.988179	0.329393	0	0.329393	0.658786	0.658786
H.n[89.01]LK[156.13]EDQTEYLEER.R		EPVAQQISHLVI		FTEPNEISQYLP						P	1.07989	1.19356	0.852543	4.20588	0	1.36407	0.0568362	0	0.284181	0.795706	1.19356	0.909379
P.n[89.01]LQHQMDIYQK[156.13].R		FTEPNEISQYLP		VNSTIPITAEVF						S	0.687846	0.687846	0.945789	0.687846	1.07476	1.41868	0.0429904	0.601866	0.988779	0.515885	0.644856	0.816818
S.n[89.01]LQAYPK[156.13]PDVPK[156.13].G		VNSTIPITAEVF		--N--DITQEEY						T	0.533079	0.932889	1.19943	0.666349	0.399809	0.533079	0.333174	1.19943	1.13279	0.999523	1.19943	0.866254
D.n[89.01]LMAHMASK[156.13].E		--N--DITQEEY		SHHPTDITSLDQ						N	1.1962	0.598101	0.498418	0.598101	0.996836	3.09019	0.199367	1.09652	0.897152	1.39557	0.897152	1.39557
S.n[89.01]MMDVDHQIAK[156.13].L		SHHPTDITSLDQ		--TGEAIVDAAL						Q	0.225237	1.72682	0.750789	0.150158	2.55268	1.20126	0.600632	1.12618	1.12618	0.450474	0.825868	1.12618
G.n[89.01]DVTVTNDGATILSM[147.04]MDVDHQIAK[156.13].L		--TGEAIVDAAL		-SGDAAIVDMVP						D	1.27534	0.600161	0.900242	0.450121	1.80048	1.35036	0.15004	0.225061	2.32563	1.20032	1.27534	1.72546
D.n[89.01]LMAHMASK[156.13]E.-		-SGDAAIVDMVP		LMCPQEIVDYIA						E	0.598213	0.44866	0.498511	0.44866	1.19643	0.598213	0.0997022	0.249255	1.19643	1.34598	0.997022	1.04687
A.n[89.01]ILDETK[156.13]GDYEK[156.13].L		LMCPQEIVDYIA		----FGIVEGLM						H	0.70076	0.840912	0.70076	0.70076	0.840912	1.12122	0.420456	1.82198	1.26137	1.40152	1.40152	1.54167
T.n[89.01]LC[160.03]DEFK[156.13]ADEK[156.13].K		----FGIVEGLM		DVPCGNIVGLVG						K	0	0	0.43675	0	0	0	0	0.43675	0	0.374357	0.0623929	0.623929
S.n[89.01]C[160.03]TTNC[160.03]LAPLAK[156.13].V		DVPCGNIVGLVG		ISSIQSIVPALE						R	0.0640225	0	0.25609	0	0	0	0	0.192067	0.0640225	0.320112	0	0
G.n[89.01]LAEDIDK[156.13]GEVSAR.Q		ISSIQSIVPALE		DPQFEPIVSLPE
Y.n[89.01]LQQC[160.03]PFDEHVK[156.13].L		DPQFEPIVSLPE		YPIEHGIVTNWD
N.n[89.01]THADFADEC[160.03]PK[156.13]PEL.L		YPIEHGIVTNWD		V-SPCCIVTSTY
K.n[89.01]QEYDEAGPSIVHR.K		V-SPCCIVTSTY		--THINIVVIGH
K.n[89.01]LDPVLYRK[156.13]C[160.03]QGDASR.L		--THINIVVIGH		VTLHEALAAAEL
A.n[89.01]LC[160.03]SLHSIGK[156.13].L		VTLHEALAAAEL		---IYELAAGGT
A.n[89.01]TYAPVISAEK[156.13].A		---IYELAAGGT		YAICSALAASAL
K.n[89.01]NLTNDWEDHLAVK[156.13].H		YAICSALAASAL		VQIEYALAAVAG
P.n[89.01]TFNPSSDVAALHK[156.13].A		VQIEYALAAVAG		GSFNGALAAVPV
D.n[89.01]IAHTPGVAADLSHIETK[156.13].A		GSFNGALAAVPV		LQGVDLLADAVA
Q.n[89.01]ISAGYAPVLDC[160.03]HTAHIAC[160.03]K[156.13].F		LQGVDLLADAVA		RPFPDGLAEDID
N.n[89.01]IIPASTGAAK[156.13].A		RPFPDGLAEDID		--VAHALAEGLG
S.n[89.01]LFDK[156.13]DGDGTITTK[156.13].E		--VAHALAEGLG		EVIPSTLAENAG
P.n[89.01]VISAENWK[156.13]PATK[156.13].T		EVIPSTLAENAG		-SLVASLAEPDF
N.n[89.01]MAEGIIHDTETK[156.13].M		-SLVASLAEPDF		-VTVAGLAGKDP
L.n[89.01]LTEAPLNPK[156.13].A		-VTVAGLAGKDP		EHTPSALAIMEN
E.n[89.01]LAAGGTAVGTGLNTR.L		EHTPSALAIMEN		ILLANFLAQTEA
E.n[89.01]LFADK[156.13]VPK[156.13].T		ILLANFLAQTEA		--LVEALCAEHQ
A.n[89.01]LVVDNGSGMC[160.03]K[156.13].A		--LVEALCAEHQ		SSEPCALCSLHS
E.n[89.01]LFADK[156.13]VPK[156.13]TAENFR.A		SSEPCALCSLHS		-LFPNSLDQTDM
P.n[89.01]ITAEVFK[156.13]K[156.13].H		-LFPNSLDQTDM		EHSPSDLEAHFV
G.n[89.01]IHETTFNSIMK[156.13].C		EHSPSDLEAHFV		SADGQTLFAGYT
Q.n[89.01]ISHLVIMHEEGEVDGK[156.13].A		SADGQTLFAGYT		SSGPTSLFAVTV
N.n[89.01]THADFADEC[160.03]PK[156.13]PELL.A		SSGPTSLFAVTV		--EAFSLFDKDG
L.n[89.01]MSQELPEDWDK[156.13]QPVK[156.13].V		--EAFSLFDKDG		---FLPLFDRVL
A.n[89.01]LC[160.03]AEHQINLIK[156.13].V		---FLPLFDRVL		---CLELFSELA
P.n[89.01]LHDVFVR.K		---CLELFSELA		---CLELFTELA
D.n[89.01]LQAVLTHQGR.S		---CLELFSELA		PTTAFNLFVGNL
H.n[89.01]QIELEK[156.13]PK[156.13]PIPY.L		---CLELFTELA		FQLTHSLGGGTG
A.n[89.01]IEHTLQWAR.D		PTTAFNLFVGNL		DVCPLTLGIETV
N.n[89.01]MMVLGHEPR.Q		FQLTHSLGGGTG		DAVPLTLGQEFS
S.n[89.01]MVGVNLPQK[156.13].A		DVCPLTLGIETV		GGSPTSLGTWGS
A.n[89.01]LIDQLK[156.13]PGGR.L		DAVPLTLGQEFS		FIQTQQLHAAMA
A.n[89.01]C[160.03]YSTVFDK[156.13].L		GGSPTSLGTWGS		YDLADQLHAAVG
N.n[89.01]C[160.03]VTDISHLVR.K		FIQTQQLHAAMA		-GTINFLHADCD
L.n[89.01]ASRK[156.13]PTDGASSSNC[160.03]VTDISHLVR.K		FIQTQQLHAAMA		NQALLDLHALGS
A.n[89.01]QVVLQAANER.N		YDLADQLHAAVG		CQSIYPLHDVFV
G.n[89.01]LYQGAGGPGPGGFGAQGPK[156.13].G		-GTINFLHADCD		EMAVEFLHELNV
C.n[89.01]LYGQLPK[156.13].F		NQALLDLHALGS		YPKPALLHSTFF
Q.n[89.01]LHAAM[147.04]ADTFLEHMC[160.03]R.L		CQSIYPLHDVFV		PSAQLALIAASQ
E.n[89.01]LFSELAEDK[156.13]ENYK[156.13]K[156.13].F		EMAVEFLHELNV		--VLQPLIAEHQ
N.n[89.01]IVVIGHVDSGK[156.13].S		YPKPALLHSTFF		DQVIQSLIALVN
C.n[89.01]LK[156.13]GC[160.03]DVVVIPAGVPR.K		PSAQLALIAASQ		STVAEHLIAQHS
D.n[89.01]LQHGSLFLR.T		--VLQPLIAEHQ		SLPVLDLIDAIQ
S.n[89.01]HLGRPDGVPMPDK[156.13]YSLEPVAVELK[156.13].S		DQVIQSLIALVN		PVVPQALIDQLK
L.n[89.01]INANFPVDPQR.M		DQVIQSLIALVN		YGVPVTLIGEAV
A.n[89.01]C[160.03]YSTVFDK[156.13]LK[156.13].H		STVAEHLIAQHS		VGAVALLIGPNA
G.n[89.01]MNVAGVSLK[156.13].T		SLPVLDLIDAIQ		GTVLCELINALY
P.n[89.01]LIQAMHPTLAGK[156.13].L		PVVPQALIDQLK		---LFPLIQAMH
E.n[89.01]LFTELAEDK[156.13]ENYK[156.13]K[156.13].F		YGVPVTLIGEAV		--ELQNLIQELQ
A.n[89.01]LVAMYEHK[156.13].L		VGAVALLIGPNA		LLTWQGLIVPDN
N.n[89.01]LMATGDLDQDGR.L		GTVLCELINALY		--VILHLKEDQT
N.n[89.01]LVVK[156.13]PDQLIK[156.13].R		---LFPLIQAMH		EQLPDCLKGCDV
P.n[89.01]LFDRVLVERSAAETVTK[156.13].G		--ELQNLIQELQ		-TYEEGLKHEAN
F.n[89.01]LVTEVENGGSLGSK[156.13].K		LLTWQGLIVPDN		-ALPGQLKPFET
T.n[89.01]QAINSSLSTLGLV.L		--VILHLKEDQT		LLSLQALLAAAE
A.n[89.01]VVAPITTGYTVK[156.13].L		EQLPDCLKGCDV		-YVASYLLAALG
D.n[89.01]ITQEEYGEFYK[156.13].S		-TYEEGLKHEAN		MLQGVDLLADAV
S.n[89.01]MANAGPNTNGSQFFIC[160.03]TAK[156.13].T		-ALPGQLKPFET		VQAFDSLLAGPV
E.n[89.01]IVDYIADK[156.13]K[156.13].D		LLSLQALLAAAE		CAGPTALLAHEI
A.n[89.01]IMENANVLAR.Y		-YVASYLLAALG		---LSDLLAPIS
A.n[89.01]LTNAVAHVDDMPNA.L		MLQGVDLLADAV		AGQPLQLLDASW
H.n[89.01]VGAFVDAVHK[156.13].H		VQAFDSLLAGPV		CTTVLELLDKYL
T.n[89.01]LVDTGIGMTK[156.13].A		CAGPTALLAHEI		GSHIQALLDKYN
M.n[89.01]LVTALNPHIGYDK[156.13].A		---LSDLLAPIS		--LNQALLDLHA
Q.n[89.01]LHAAMADTFLEH.M		AGQPLQLLDASW		SAMLQPLLDNQV
N.n[89.01]LMADGTC[160.03]QDAAIVGYK[156.13].D		CTTVLELLDKYL		CQDVLSLLDNYL
S.n[89.01]QNQEFMPFVK[156.13].E		GSHIQALLDKYN		--QPDELLDSMS
D.n[89.01]LEAHFVPLVK[156.13].R		--LNQALLDLHA		HFPATPLLDYAL
L.n[89.01]LHSTFFPALQGAQTK[156.13].M		SAMLQPLLDNQV		PMGPFELLDYVG
S.n[89.01]ILEEDK[156.13]DWRPAITIK[156.13].Q		CQDVLSLLDNYL		HPQVSALLGEED
G.n[89.01]LIVPDNPPYDK[156.13].G		--QPDELLDSMS		DLKPSNLLLNTT
A.n[89.01]LLAHEIGFGSK[156.13].V		HFPATPLLDYAL		LLSIQALLSAPN
N.n[89.01]LQVTQPTVGMNFK[156.13].T		PMGPFELLDYVG		VVHPLVLLSVVD
Q.n[89.01]LHAAMADTFLEHMC[160.03]R.L		HPQVSALLGEED		ASLVFPLLVAET
C.n[89.01]LTGAGC[160.03]GVLSSTLR.T		DLKPSNLLLNTT		-ITSEALLVTQQ
P.n[89.01]IVSLPEQEIK[156.13].T		LLSIQALLSAPN		NAYIDNLMADGT
A.n[89.01]LAAVAGGAPSVGIK[156.13].A		VVHPLVLLSVVD		---VVDLMAHMA
F.n[89.01]LAQTEALMR.G		ASLVFPLLVAET		-EITENLMATGD
N.n[89.01]LTELAEAEIHK[156.13].G		-ITSEALLVTQQ		AASGLPLMVIIH
H.n[89.01]VTYAGAAVDELGK[156.13].V		NAYIDNLMADGT		ITSLHSLNAFLL
E.n[89.01]LFSELAEDK[156.13]ENYK[156.13].K		---VVDLMAHMA		DDWESGLNAMEC
P.n[89.01]LLDNQVGFK[156.13].N		---VVDLMAHMA		TAVTQALNELLQ
S.n[89.01]NTAGLDIFAK[156.13].F		-EITENLMATGD		--IPAFLNVVDI
C.n[89.01]LISGWGNTK[156.13].S		AASGLPLMVIIH		NCGYYDLQAVLT
A.n[89.01]LVASQYGWSGNMER.L		ITSLHSLNAFLL		DLAGCSLQAYPK
L.n[89.01]EK[156.13]AVVSQRLTESPC[160.03]ALVASQYGWSGNMER.L		DDWESGLNAMEC		---AAYLQETGK
A.n[89.01]MQHFLPVLK[156.13].D		TAVTQALNELLQ		---MMDLQHGSL
T.n[89.01]LGQEFSGYVQQVK[156.13].Y		--IPAFLNVVDI		QSDPAPLQHQMD
A.n[89.01]MADTFLEHMC[160.03]R.L		NCGYYDLQAVLT		---DIILQSNPL
A.n[89.01]LAAAELLK[156.13]K[156.13].E		DLAGCSLQAYPK		--SP-GLQVLND
C.n[89.01]VESFSDYPPLGR.F		---AAYLQETGK		FG-L-NLQVTQP
N.n[89.01]LIQELQQAR.K		---MMDLQHGSL		PSFPEPLREEQD
G.n[89.01]LTAFEATDNQAIK[156.13].A		QSDPAPLQHQMD		GPASVPLRTEEE
A.n[89.01]LLAAAEPDDPQDAVVANQYK[156.13].Q		---DIILQSNPL		LEAVDNLSAFAS
A.n[89.01]LLDLHALGSAR.T		--SP-GLQVLND		---FYALSASFE
G.n[89.01]INDGAAAVVLMK[156.13].K		FG-L-NLQVTQP		--DPQALSEHLK
N.n[89.01]ILEEIGGGQK[156.13].V		PSFPEPLREEQD		----LLLSENHS
S.n[89.01]LGGGTGSGMGTLLISK[156.13].L		GPASVPLRTEEE		YFPHFDLSHGSA
D.n[89.01]ITSLDQYVER.M		LEAVDNLSAFAS		--AVCMLSNTTA
E.n[89.01]LLDK[156.13]YLIANATNPESK[156.13].V		---FYALSASFE		TSWAIGLSVADL
T.n[89.01]LGIETVGGVMTK[156.13].L		--DPQALSEHLK		--GPDGLTAFEA
G.n[89.01]IQVVGDDLTVTNPK[156.13].R		----LLLSENHS		PS-PVHLTAFLG
A.n[89.01]LSASFEPFSNK[156.13].G		YFPHFDLSHGSA		---VDQLTAQLA
P.n[89.01]LMVIIHK[156.13].S		--AVCMLSNTTA		SLQNCCLTGAGC
S.n[89.01]IVPALEIANAHR.K		TSWAIGLSVADL		---VAALTGLPF
G.n[89.01]IVTNWDDMEK[156.13].L		--GPDGLTAFEA		--VADALTNAVA
S.n[89.01]LIALVNDPQPEHPLR.A		PS-PVHLTAFLG		SGGPGGLTSAAP
G.n[89.01]IASAAAAAVEAAR.G		---VDQLTAQLA		-DLVSSLTSGLL
H.n[89.01]LVSATMSGVTTC[160.03]LR.F		SLQNCCLTGAGC		NFPPDQLTSSGA
R.n[89.01]TLK[156.13]LTTPTYGDLNHLVSATMSGVTTC[160.03]LR.F		---VAALTGLPF		DVTPTFLTTGVL
C.n[89.01]IVTSTYGWTANMER.L		--VADALTNAVA		NNSDFGLVAAVF
K.n[89.01]K[156.13]NQSLRTSAK[156.13]STYGWTANMER.L		SGGPGGLTSAAP		EIYVAGLVAHSD
A.n[89.01]IVDMVPGK[156.13]PMC[160.03].V		-DLVSSLTSGLL		EEAGIPLVAIIG
P.n[89.01]ILGVTEAFK[156.13]R.D		NFPPDQLTSSGA		PFMLGALVAMYE
D.n[89.01]LVVGLC[160.03]TGQIK[156.13].T		DVTPTFLTTGVL		TES-CALVASQY
C.n[89.01]IQALPEFDGK[156.13].R		NNSDFGLVAAVF		DQQEAALVDMVN
G.n[89.01]QIFRPDNFVFGQSGAGNNWAK[156.13].G		EIYVAGLVAHSD		---TL-LVDTGI
M.n[89.01]VVTFAPVNVTTEVK[156.13].S		EEAGIPLVAIIG		LADELALVDVIE
Q.n[89.01]LK[156.13]PFETLLSQNQGGK[156.13].T		PFMLGALVAMYE		P-VDGFLVGGAS
Q.n[89.01]LTSSGAPFWSGPK[156.13].R		TES-CALVASQY		DQDILDLVGVLH
A.n[89.01]LAAVDYINK[156.13].H		DQQEAALVDMVN		---NQSLVNELA
D.n[89.01]VAASEFFR.S		---TL-LVDTGI		NPLPAALVQPHT
L.n[89.01]LVTGPLVLNR.V		LADELALVDVIE		--DLNHLVSATM
F.n[89.01]LHELNVPFFK[156.13].V		P-VDGFLVGGAS		PIPCEQLVTALC
P.n[89.01]IISGLYQGAGGPGPGGFGAQGPK[156.13].G		DQDILDLVGVLH		MNESLMLVTALN
F.n[89.01]LTTGVLSTLR.Q		---NQSLVNELA		--GADFLVTEVE
A.n[89.01]LNELLQHVK[156.13].A		NPLPAALVQPHT		LASGLLLVTGPL
P.n[89.01]ILYRPVAVALDTK[156.13].G		--DLNHLVSATM		---LYTLVTYVP
Y.n[89.01]LLAALGGNSSPSAK[156.13].D		PIPCEQLVTALC		D----ALVVDNG
E.n[89.01]ISQYLPIK[156.13].E		MNESLMLVTALN		DTF-ADLVVGLC
S.n[89.01]LGTWGSWIGPDHDK[156.13].F		--GADFLVTEVE		WLLSQNLVVKPD
A.n[89.01]MAAVGLSWEEC[160.03]K[156.13].Q		LASGLLLVTGPL		-GFSEGLWEIEN
N.n[89.01]FVFGQSGAGNNWAK[156.13].G		---LYTLVTYVP		NLDPCALYASEE
Q.n[89.01]IIAAQEEMLR.K		D----ALVVDNG		SPYLYPLYGLGE
N.n[89.01]ISAC[160.03]QVIAEAVR.T		DTF-ADLVVGLC		---ASCLYGQLP
Q.n[89.01]VVGGIYGVLNR.K		WLLSQNLVVKPD		GQLPFLLYGTEV
Q.n[89.01]LTAQLADLAAR.G		-GFSEGLWEIEN		NPIISGLYQGAG
A.n[89.01]LLGEEDEEALHYLTR.V		NLDPCALYASEE		HLPPGAMAAVGL
G.n[89.01]LWEIENNPTVK[156.13].A		SPYLYPLYGLGE		QQLHAAMADTFL
V.n[89.01]LLSVVDHFNR.L		---ASCLYGQLP		EVGYDAMAGDFV
S.n[89.01]LTSGLLTIGDR.F		GQLPFLLYGTEV		G-GILSMANAGP
G.n[89.01]LNAMEC[160.03]ALHLEK[156.13].N		NPIISGLYQGAG		NFTVSSMHGDMP
S.n[89.01]LVNELAFTAR.K		HLPPGAMAAVGL		YGIVDYMIEQSG
N.n[89.01]IMFGPDIC[160.03]GPGTK[156.13].K		QQLHAAMADTFL		-DGPLNMILDDG
S.n[89.01]LDQTDMHGDSEYNIMFGPDIC[160.03]GPGTK[156.13].K		EVGYDAMAGDFV		LAMQEFMILPVG
L.n[89.01]LADAVAVTMGPK[156.13].G		G-GILSMANAGP		---SYSMIVNNL
F.n[89.01]LVGGASLK[156.13]PEFVDIINAK[156.13].Q		NFTVSSMHGDMP		ALDVLQMKEEDV
A.n[89.01]MAGDFVNMVEK[156.13].G		YGIVDYMIEQSG		LAILLGMLDPAE
N.n[89.01]FLASQVPFPSR.L		-DGPLNMILDDG		TQYSSAMLESLL
N.n[89.01]YLFGC[160.03]ELK[156.13].A		LAMQEFMILPVG		GGSASAMLQPLL
N.n[89.01]LLLNTTC[160.03]DLK[156.13].L		---SYSMIVNNL		GATILSMMDVDH
E.n[89.01]IAMATVTALR.R		ALDVLQMKEEDV		-LINANMMVLGH
D.n[89.01]IAALVVDNGSGMC[160.03]K[156.13].A		LAILLGMLDPAE		VPVWSGMNVAGV
M.n[89.01]LSNTTAIAEAWAR.L		TQYSSAMLESLL		SPLVAAMQHFLP
A.n[89.01]LAAVPVQDLGSTVIK[156.13].E		GGSASAMLQPLL		---AEPMQWASL
D.n[89.01]LLAPISEQIK[156.13].E		GATILSMMDVDH		-IKPHLMSQELP
E.n[89.01]LINALYPEGQAPVK[156.13].K		-LINANMMVLGH		PYTLMSMVANLL
N.n[89.01]IQLVTSQIDAQR.R		VPVWSGMNVAGV		--AHSSMVGVNL
K.n[89.01]QYNGVPLDGRPM[147.04]NIQLVTSQIDAQR.R		SPLVAAMQHFLP		LEAVQNMVSHTE
P.n[89.01]C[160.03]EQLVTALC[160.03]DIK[156.13].Q		---AEPMQWASL		SGPVVAMVWEGL
T.n[89.01]LAENAGLNPISTVTELR.N		-IKPHLMSQELP		ALNPESNTAGLD
A.n[89.01]LLVTQQLVK[156.13].V		PYTLMSMVANLL		LPVPAFNVINGG
D.n[89.01]LVGVLHDPETLLR.C		--AHSSMVGVNL		-LGAGYPMGPFE
S.n[89.01]VLEAIDTYC[160.03]EQK[156.13].E		LEAVQNMVSHTE		----ETQAINSS
A.n[89.01]LIAASQSFLQPGGK[156.13].M		SGPVVAMVWEGL		FTPLLHQIELEK
L.n[89.01]LQSNPLLEAFGNAK[156.13].T		ALNPESNTAGLD		-SGPFGQIFRPD
N.n[89.01]MILDDGGDLTNLIHTK[156.13].Y		LPVPAFNVINGG		MPPAQQQITSGQ
S.n[89.01]MVANLLYEK[156.13].R		-LGAGYPMGPFE		--GTF-QLSELH
S.n[89.01]IQSIVPALEIANAHR.K		----ETQAINSS		SVLPLSQNQEFM
N.n[89.01]TVQGDIDAIFK[156.13].D		FTPLLHQIELEK		-IVSWSQVGVEP
T.n[89.01]LVTYVPVTTFK[156.13].N		-SGPFGQIFRPD		LEQSCAQVVLQA
S.n[89.01]LFAVTVAPPGAR.Q		MPPAQQQITSGQ		ADLAGNSEVILP
P.n[89.01]MQWASLELPAAK[156.13].K		--GTF-QLSELH		AVSPYPTFNPSS
A.n[89.01]LTGLPFVTAPNK[156.13].F		SVLPLSQNQEFM		-AWVWNTHADFA
T.n[89.01]LFAGYTDNLVR.V		-IVSWSQVGVEP		GNLPFNTVQGDI
P.n[89.01]ILEAFGNAK[156.13].T		LEQSCAQVVLQA		IHFPLATYAPVI
Q.n[89.01]LVTALC[160.03]DIK[156.13].Q		ADLAGNSEVILP		VVIGMDVAASEF
A.n[89.01]LYASEEEIGQLVK[156.13].Q		AVSPYPTFNPSS		P-KPMCVESFSD
S.n[89.01]QVGVEPSIMGIGPIPAIK[156.13].Q		-AWVWNTHADFA		DMDPEHVGAFVD
E.n[89.01]LLDSMSDWC[160.03]K[156.13].E		-AWVWNTHADFA		-HWPFQVINDGD
A.n[89.01]LVDVIEDK[156.13]LK[156.13].G		GNLPFNTVQGDI		PVPAFNVINGGS
A.n[89.01]ILGVSLAVC[160.03]K[156.13].A		IHFPLATYAPVI		GQVCLPVISAEN
A.n[89.01]LLSAPNPDDPLANDVAEQWK[156.13].T		VVIGMDVAASEF		-LEALSVKEETK
S.n[89.01]LIALVNDPQPEHP.L		P-KPMCVESFSD		PGNAQSVLEAID
T.n[89.01]LIGEAVFAR.C		DMDPEHVGAFVD		---SQNVMAAAS
N.n[89.01]LSAFASNPEFSSIPAQISPEGR.A		-HWPFQVINDGD		ADAPMFVMGVNH
F.n[89.01]MILPVGAANFR.E		PVPAFNVINGGS		HG-PS-VNSHPQ
G.n[89.01]IVEGLMTTVH.A		GQVCLPVISAEN		TLPVDFVTADKF
S.n[89.01]LLDNYLIK[156.13].N		-LEALSVKEETK		LLKPNMVTPGHA
P.n[89.01]LYGLGELPQGFAR.L		PGNAQSVLEAID		PQHPLHVTYAGA
A.n[89.01]MVWEGLNVVK[156.13].T		---SQNVMAAAS		NEKPAAVVAPIT
S.n[89.01]LAEPDFVVTDFAK[156.13].F		ADAPMFVMGVNH		IQCPEQVVGGIY
N.n[89.01]LFVGNLNFNK[156.13].S		ADAPMFVMGVNH		-HWPFMVVNDAG
A.n[89.01]LVDMVNDGVEDLR.C		HG-PS-VNSHPQ		LISEQWVVSAAH
A.n[89.01]ILAALEPPEPK[156.13].K		TLPVDFVTADKF		-LKPGMVVTFAP
P.n[89.01]VYDALAGEFIR.A		LLKPNMVTPGHA		GPRPAHVVVGDV
P.n[89.01]ILGVTEAFK[156.13].R		PQHPLHVTYAGA		MPGCLPVYDALA
A.n[89.01]ILGMDVLC[160.03]QAK[156.13].S		NEKPAAVVAPIT		PLRPQNYLFGCE
A.n[89.01]MLQPLLDNQVGFK[156.13].N		IQCPEQVVGGIY		-ETAENYLGHTA
H.n[89.01]VVVGDVLQAADVDK[156.13].T		-HWPFMVVNDAG		MPDLYFYRDPEE
E.n[89.01]LLDYVGLDTTK[156.13].F		LISEQWVVSAAH
Y.n[89.01]PM[147.04]GPFELLDYVGLDTTK[156.13].F		-LKPGMVVTFAP
N.n[89.01]MLEPSANMPWFK[156.13].G		GPRPAHVVVGDV
L.n[89.01]LIGPNAPLIFER.G		MPGCLPVYDALA
T.n[89.01]IFAPPNTSDMEAVWK[156.13].E		PLRPQNYLFGCE
A.n[89.01]LAASALPALVMSK[156.13].G		-ETAENYLGHTA
N.n[89.01]VMAAASIANIVK[156.13].S		MPDLYFYRDPEE
A.n[89.01]IAVLPVTLDTPMNR.K
S.n[89.01]LLAGPVAEYLK[156.13].L
P.n[89.01]LLDYALEVEK[156.13].L
G.n[89.01]LVAAVFTNDINK[156.13].A
S.n[89.01]MIVNNLLK[156.13]PIS.V
A.n[89.01]LAIMENANVLAR.Y
N.n[89.01]IIFLSDQTK[156.13].E
A.n[89.01]LAEGLGVIAC[160.03]IGEK[156.13].L
P.n[89.01]LVAIIGEQELK[156.13].D
P.n[89.01]LLVAETFAQK[156.13].M
H.n[89.01]LTAFLGYK[156.13].A
L.n[89.01]ILAAAQMPAYQE.L
G.n[89.01]LQVLNDYLADK[156.13].S
A.n[89.01]MLESLLPGIR.D
D.n[89.01]LIDAIQPGSINYDLLK[156.13].T
D.n[89.01]LLADAVAVTMGPK[156.13].G
A.n[89.01]IVDAALSALR.Q
F.n[89.01]LNVVDIAGLVK[156.13].G
S.n[89.01]LNAFLLPIK[156.13].T
G.n[89.01]IISLLDEDEPQLK[156.13].E
Q.n[89.01]LLDASWYLPK[156.13].L
A.n[89.01]FADALLIIPK[156.13].V
Q.n[89.01]ISDVVMASLLR.M
S.n[89.01]C[160.03]IISMVVGQLK[156.13].A
S.n[89.01]ILQVLSQMEK[156.13].L
G.n[89.01]LSVADLAESIMK[156.13].N
N.n[89.01]IVGLVGVDQFLVK[156.13].T
E.n[89.01]FMILPVGAANFR.E

## Sheet: MMP2_T
hMMP2-T_1%	Active site specificity profiling datasets of human Matrix Metalloproteinases (MMPs):								Human MMP2 cleavage sites identified by PICS in trypsin-generated human proteome libraries.																	Index
n[89.01]		PICS Output		PICS Output - unique		n[89.01]	PICS Output	PICS Output - unique		Total occurences														UniProt_Human_1310
Q.n[89.01]SGTTNK[156.13]PNK[156.13].F		-DAETAAAAAAV		-DAETAAAAAAV		699	642	612			P6	P5	P4	P3	P2	P1	P1'	P2'	P3'	P4'	P5'	P6'			counts	%
A.n[89.01]AQGSAAAPAEPK[156.13].L		CGQVAAAAAAQP		CGQVAAAAAAQP						G	24	51	45	18	78	104	3	21	132	65	40	61		G	1497164	6.5112
G.n[89.01]LNSSASEPAK[156.13]EPAK[156.13]K[156.13].S		-GEPAAAAAPEA		-GEPAAAAAPEA		Web-PICS Figures:				A	44	54	64	62	169	107	25	59	116	90	71	60		A	1594886	6.93619
P.n[89.01]TSGMSHPPPAAR.E		AAAASAAAASAA		AAAASAAAASAA						V	26	30	46	84	20	8	51	88	44	50	67	54		V	1383482	6.01679
G.n[89.01]IK[156.13]EDTEEHHLR.D		AGGPAPAAGAAP		AGGPAPAAGAAP						I	14	29	33	71	13	2	109	69	18	36	40	24		I	1004174	4.36717
Q.n[89.01]IAGRPTEDEDEK[156.13]EK[156.13].V		MAASAAAASAAA		MAASAAAASAAA						L	30	39	43	67	34	15	302	97	20	55	59	56		L	2257963	9.81993
G.n[89.01]GHAPTPPTPAPR.T		GAKPSDAASEAA		GAKPSDAASEAA						M	14	12	14	8	6	8	24	22	8	12	9	8		M	490375	2.13265
R.n[89.01]SM[147.04]PSHPDR.A		VAPPAPAASPAA		VAPPAPAASPAA						F	8	14	22	18	9	15	23	30	17	29	23	16		F	817356	3.5547
S.n[89.01]VSSSAAVEHEQR.E		NEAIQAAHDAVA		NEAIQAAHDAVA						Y	13	14	18	3	6	8	11	22	11	8	11	10		Y	601276	2.61496
A.n[89.01]QPTDLGAHK[156.13]RPASVSSSAAVEHEQR.E		-GYTSWAIGLSV		-GYTSWAIGLSV						W	8	4	1	4	1	8	9	6	5	4	5	1		W	276551	1.20273
A.n[89.01]AIGTHEDDK[156.13]YR.L		QLLCGAAIGTHE		QLLCGAAIGTHE						C	7	5	10	18	19	7	12	8	3	2	6	6		C	504016	2.19198
N.n[89.01]VTNPNSTEHMK[156.13].E		NDKPATAIGVIG		NDKPATAIGVIG						P	35	39	50	171	8	56	1	2	10	46	53	61		P	1460508	6.35178
E.n[89.01]SWHGK[156.13]PLPK[156.13].N		-LSLSNAISTAL		-LSLSNAISTAL						S	34	47	42	20	103	60	16	44	103	42	42	37		S	1930889	8.39748
E.n[89.01]LHSRPEQDK[156.13]FSQAAK[156.13].V		-PPAAPALSAAD		-PPAAPALSAAD						T	20	28	31	15	17	24	8	53	36	32	36	38		T	1245739	5.41774
G.n[89.01]QTHPPPQTLPR.S		SAPSADAPMFVM		SAPSADAPMFVM						N	19	17	17	13	15	74	3	20	21	18	24	22		N	832732	3.62157
K.n[89.01]YK[156.13]AEDEVQR.E		--GPAAAQGSAA		--GPAAAQGSAA						Q	23	29	31	8	40	42	24	34	22	30	32	33		Q	1105632	4.80842
E.n[89.01]LK[156.13]GQEVSPK[156.13].V		AASAAAASAASG		AASAAAASAASG						D	23	21	28	2	24	36	1	3	22	35	55	58		D	1106498	4.81218
G.n[89.01]LTSAAPAGGDK[156.13]K[156.13].V		TVTPANASGIND		TVTPANASGIND						E	36	33	29	9	39	32	15	17	29	47	31	56		E	1665153	7.24178
A.n[89.01]ASK[156.13]PAVEIK[156.13].Q		-IAVAAASKPAV		-IAVAAASKPAV						H	15	13	15	11	5	23	2	31	18	20	23	25		H	592283	2.57585
G.n[89.01]IQHSC[160.03]QDIGAK[156.13].S		PYQPMPASSPVI		PYQPMPASSPVI						K	1	7	17	0	4	0	1	12	3	14	8	14		K	1330435	5.78609
D.n[89.01]LTEGK[156.13]PTDPSK[156.13].L		AAVPSGASTGIY		AAVPSGASTGIY						R	1	0	13	0	2	0	2	4	4	7	7	2		R	1296571	5.63881
F.n[89.01]VMGVNHEK[156.13].Y		TQQLAQATGKPP		TQQLAQATGKPP						7145	395	486	569	602	612	629	642	642	642	642	642	642		TOTAL	22993683	100
A.n[89.01]AAAPEAGASPVEK[156.13].E		TQQLAQATGKPP		---TGQATVASG
A.n[89.01]AAAAAVAAADP.R		---TGQATVASG		DMIVC-AYAHEL						Relative occurences in %
L.n[89.01]IHGQAPSAGLPSQK[156.13]PK[156.13].E		DMIVC-AYAHEL		SASAIGCHVVNI							P6	P5	P4	P3	P2	P1	P1'	P2'	P3'	P4'	P5'	P6'
P.n[89.01]VIVASHTANK[156.13]EEK[156.13].S		SASAIGCHVVNI		QPTPDSCIISMV						G	3.73832	7.94393	7.00935	2.80374	12.1495	16.1994	0.46729	3.27103	20.5607	10.1246	6.23053	9.50156
F.n[89.01]HLGGPAVGPR.G		QPTPDSCIISMV		--TIAECLADEL						A	6.85358	8.41121	9.96885	9.65732	26.324	16.6667	3.89408	9.19003	18.0685	14.0187	11.0592	9.34579
N.n[89.01]HGASSEDTLLK[156.13].D		--TIAECLADEL		QGSPSNCLETSL						V	4.04984	4.6729	7.16511	13.0841	3.11526	1.24611	7.94393	13.7072	6.85358	7.78816	10.4361	8.41121
Y.n[89.01]ELDGRM[147.04]PFPVNHGASSEDTLLK[156.13].D		QGSPSNCLETSL		VSNISACQVIAE						I	2.18069	4.51713	5.14019	11.0592	2.02492	0.311526	16.9782	10.7477	2.80374	5.60748	6.23053	3.73832
W.n[89.01]VVSAAHC[160.03]YK[156.13].S		VSNISACQVIAE		DLVVGLCTGQIK						L	4.6729	6.07477	6.69782	10.4361	5.29595	2.33645	47.0405	15.109	3.11526	8.56698	9.19003	8.72274
A.n[89.01]YAHELPK[156.13].Y		DLVVGLCTGQIK		GDNTAGCTSAGP						M	2.18069	1.86916	2.18069	1.24611	0.934579	1.24611	3.73832	3.42679	1.24611	1.86916	1.40187	1.24611
G.n[89.01]LAGK[156.13]DPVQC[160.03]SR.D		GDNTAGCTSAGP		I-SN--CTTNCL						F	1.24611	2.18069	3.42679	2.80374	1.40187	2.33645	3.58255	4.6729	2.64798	4.51713	3.58255	2.49221
N.n[89.01]IDGTHIAK[156.13].T		I-SN--CTTNCL		SISVNNCVCHFS						Y	2.02492	2.18069	2.80374	0.46729	0.934579	1.24611	1.7134	3.42679	1.7134	1.24611	1.7134	1.55763
Q.n[89.01]IVGPGPK[156.13]PEASAK[156.13].L		SISVNNCVCHFS		LGTTYSCVGVFQ						W	1.24611	0.623053	0.155763	0.623053	0.155763	1.24611	1.40187	0.934579	0.778816	0.623053	0.778816	0.155763
A.n[89.01]VYEGHVSC[160.03]VK[156.13].L		LGTTYSCVGVFQ		--QAAPCVLFFD						C	1.09034	0.778816	1.55763	2.80374	2.9595	1.09034	1.86916	1.24611	0.46729	0.311526	0.934579	0.934579
S.n[89.01]QVSEHSIIK[156.13].D		--QAAPCVLFFD		---LAACVNLIP						P	5.45171	6.07477	7.78816	26.6355	1.24611	8.72274	0.155763	0.311526	1.55763	7.16511	8.25545	9.50156
P.n[89.01]STSADK[156.13]VESLDVDSEAK[156.13]K[156.13].L		---LAACVNLIP		GETVEFDVVEGE						S	5.29595	7.32087	6.54206	3.11526	16.0436	9.34579	2.49221	6.85358	16.0436	6.54206	6.54206	5.76324
A.n[89.01]TM[147.04]SGVTTC[160.03]LR.F		GETVEFDVVEGE		-AAVAWEAGKPL						T	3.11526	4.36137	4.82866	2.33645	2.64798	3.73832	1.24611	8.25545	5.60748	4.98442	5.60748	5.919
S.n[89.01]LVSRPGPTPPGAK[156.13].A		-AAVAWEAGKPL		IPLLEVEEEPVS						N	2.9595	2.64798	2.64798	2.02492	2.33645	11.5265	0.46729	3.11526	3.27103	2.80374	3.73832	3.42679
A.n[89.01]VSAAPGSAAPAAGSAPAAAEEK[156.13].K		IPLLEVEEEPVS		WEVISDEHGIDP						Q	3.58255	4.51713	4.82866	1.24611	6.23053	6.54206	3.73832	5.29595	3.42679	4.6729	4.98442	5.14019
D.n[89.01]IYTEHAHQVVVAK[156.13].Y		WEVISDEHGIDP		TAAPASEIAEGL		iceLogo Figures:				D	3.58255	3.27103	4.36137	0.311526	3.73832	5.60748	0.155763	0.46729	3.42679	5.45171	8.56698	9.03427
P.n[89.01]LTAQHENFR.K		WEVISDEHGIDP		MGITLEEIEMSA						E	5.60748	5.14019	4.51713	1.40187	6.07477	4.98442	2.33645	2.64798	4.51713	7.32087	4.82866	8.72274
A.n[89.01]AYAHELPK[156.13].Y		WEVISDEHGIDP		ASPSAAEKGEPA						H	2.33645	2.02492	2.33645	1.7134	0.778816	3.58255	0.311526	4.82866	2.80374	3.11526	3.58255	3.89408
C.n[89.01]IESHQFQPK[156.13].N		TAAPASEIAEGL		--DLADELALVD						K	0.155763	1.09034	2.64798	0	0.623053	0	0.155763	1.86916	0.46729	2.18069	1.24611	2.18069
N.n[89.01]VTGPGGVPVQGSK[156.13].Y		MGITLEEIEMSA		VDGHLYELDGRM						R	0.155763	0	2.02492	0	0.311526	0	0.311526	0.623053	0.623053	1.09034	1.09034	0.311526
F.n[89.01]DVVEGEK[156.13]GAEAANVTGPGGVPVQGSK[156.13].Y		ASPSAAEKGEPA		-----MESYHKP							61.5265	75.7009	88.6293	93.7695	95.3271	97.9751	100	100	100	100	100	100
T.n[89.01]INSASLHPEK[156.13].E		--DLADELALVD		PLSLGLETAGGV
N.n[89.01]SVAFHPDGK[156.13].S		--DLADELALVD		-ASVASEVSTTS						Occurences relative to natural abundance
F.n[89.01]VMGVNHEK[156.13]YDNSLK[156.13].L		VDGHLYELDGRM		HGLLSGEYSKPV							P6	P5	P4	P3	P2	P1	P1'	P2'	P3'	P4'	P5'	P6'
T.n[89.01]LHAQVADMK[156.13].K		-----MESYHKP		IGGPPGFASSSG						G	0.574137	1.22004	1.07651	0.430603	1.86594	2.48793	0.0717671	0.50237	3.15775	1.55495	0.956895	1.45926
A.n[89.01]MSGDPNYLHR.M		PLSLGLETAGGV		-----FFFGTHE						A	0.98809	1.21266	1.43722	1.39231	3.79516	2.40286	0.561415	1.32494	2.60496	2.02109	1.59442	1.3474
G.n[89.01]C[160.03]TSAGPHFNPLSR.K		-ASVASEVSTTS		--MIKPFFHSLS						V	0.67309	0.776643	1.19085	2.1746	0.517762	0.207105	1.32029	2.27815	1.13908	1.2944	1.7345	1.39796
G.n[89.01]LHGFHVH.E		HGLLSGEYSKPV		ENDIANFFSPLN						I	0.499336	1.03434	1.17701	2.53235	0.463669	0.0713337	3.88768	2.46101	0.642003	1.28401	1.42667	0.856004
G.n[89.01]MLSHQLK[156.13].Q		IGGPPGFASSSG		ENDIYNFFSPLN						L	0.475859	0.618616	0.682064	1.06275	0.539306	0.237929	4.79031	1.53861	0.317239	0.872407	0.935855	0.888269
G.n[89.01]WK[156.13]PGSDTIK[156.13]PDVQK[156.13].S		-----FFFGTHE		VIGCSGFHGDCL						M	1.02252	0.876449	1.02252	0.584299	0.438224	0.584299	1.7529	1.60682	0.584299	0.876449	0.657336	0.584299
D.n[89.01]YNGHVGLGVK[156.13].C		--MIKPFFHSLS		--M--TFIGNST						F	0.350552	0.613466	0.964018	0.788742	0.394371	0.657285	1.00784	1.31457	0.744923	1.27075	1.00784	0.701104
M.n[89.01]LAAQDVAQR.C		ENDIANFFSPLN		-ILLANFLAQTE						Y	0.77436	0.833926	1.07219	0.178698	0.357397	0.476529	0.655228	1.31046	0.655228	0.476529	0.655228	0.595662
G.n[89.01]WK[156.13]PGSDTIK[156.13]PNVDDSK[156.13].E		ENDIYNFFSPLN		SEI---FLGASL						W	1.03607	0.518034	0.129509	0.518034	0.129509	1.03607	1.16558	0.777051	0.647543	0.518034	0.647543	0.129509
P.n[89.01]VLGSGAAAAGR.S		VIGCSGFHGDCL		-QAVSMFLGAVE						C	0.497425	0.355303	0.710607	1.27909	1.35015	0.497425	0.852728	0.568485	0.213182	0.142121	0.426364	0.426364
S.n[89.01]C[160.03]VGVFQHGK[156.13].V		--M--TFIGNST		PHTIAAFLGGAA						P	0.858297	0.956388	1.22614	4.19339	0.196182	1.37328	0.0245228	0.0490455	0.245228	1.12805	1.29971	1.49589
S.n[89.01]QLGPIHPPPR.T		-ILLANFLAQTE		-MIPCDFLIPVQ						S	0.63066	0.871794	0.77905	0.370976	1.91053	1.11293	0.296781	0.816148	1.91053	0.77905	0.77905	0.686306
G.n[89.01]LIHAVANNQDK[156.13].L		SEI---FLGASL		CDMSSNFLSKPV						T	0.575011	0.805016	0.891268	0.431259	0.48876	0.690014	0.230005	1.52378	1.03502	0.920018	1.03502	1.09252
N.n[89.01]IATEHIPSPAK[156.13].K		-QAVSMFLGAVE		ITYP-GFMDVIS						N	0.817188	0.731168	0.731168	0.559128	0.645148	3.18273	0.12903	0.860198	0.903208	0.774178	1.03224	0.946217
P.n[89.01]LEAVAPTK[156.13]PSK[156.13].V		PHTIAAFLGGAA		-LAMQEFMILPV						Q	0.745059	0.939422	1.00421	0.259151	1.29576	1.36054	0.777453	1.10139	0.712665	0.971816	1.0366	1.069
G.n[89.01]ITAISGK[156.13]PGDK[156.13].K		-MIPCDFLIPVQ		LGPLQSFQARPD						D	0.744476	0.679739	0.906319	0.064737	0.776845	1.16527	0.0323685	0.0971056	0.712107	1.1329	1.78027	1.87737
Q.n[89.01]LHQVIVAR.F		CDMSSNFLSKPV		AQAPSSFQLLYD						E	0.774322	0.709796	0.62376	0.193581	0.838849	0.688287	0.322634	0.365652	0.62376	1.01092	0.666778	1.2045
N.n[89.01]VISC[160.03]PHLGASTK[156.13].E		ITYP-GFMDVIS		PMEAAGFTAQVI						H	0.907059	0.786118	0.907059	0.665177	0.302353	1.39082	0.120941	1.87459	1.08847	1.20941	1.39082	1.51176
A.n[89.01]LSEHLK[156.13]NPVIAQK[156.13].L		-LAMQEFMILPV		-VTNGAFTGEIS						K	0.0269203	0.188442	0.457645	0	0.107681	0	0.0269203	0.323044	0.0807609	0.376884	0.215362	0.376884
G.n[89.01]LTGK[156.13]PVMVK[156.13].L		LGPLQSFQARPD		--GHAAFTSDPK						R	0.0276234	0	0.359104	0	0.0552468	0	0.0552468	0.110494	0.110494	0.193364	0.193364	0.0552468
A.n[89.01]LAGHQLIR.G		AQAPSSFQLLYD		IFRPDNFVFGQS
A.n[89.01]VAGGAPSVGIK[156.13].A		PMEAAGFTAQVI		ADDFAAFVGLPV
V.n[89.01]M[147.04]VDAVHK[156.13].L		-VTNGAFTGEIS		ITLPVDFVTADK
S.n[89.01]C[160.03]TTNC[160.03]LAPLAK[156.13].V		--GHAAFTSDPK		QSSPAGGHAPTP
A.n[89.01]VVAAGDK[156.13]WK[156.13]PPQGTDSIK[156.13].M		IFRPDNFVFGQS		-----GGLDNAR
T.n[89.01]VGGIK[156.13]PGC[160.03]FK[156.13].L		ADDFAAFVGLPV		ASGIPAGWMGLD
N.n[89.01]C[160.03]VC[160.03]HFSPLK[156.13].S		ITLPVDFVTADK		MPFPVNHGASSE
E.n[89.01]IYSQIQSK[156.13].K		QSSPAGGHAPTP		PPPPSFHLGGPA
N.n[89.01]IIPASTGAAK[156.13].A		-----GGLDNAR		AEQLAQIAAENE
G.n[89.01]LSWDTSK[156.13]K[156.13].D		ASGIPAGWMGLD		MWSIENIAFGSG
S.n[89.01]LVAPALNK[156.13]PK[156.13].K		MPFPVNHGASSE		--ELAQIAGRPT
Q.n[89.01]LYAAQAHLK[156.13].L		PPPPSFHLGGPA		---CSGIASAAA
W.n[89.01]LDANTLAEK[156.13]DEFEHK[156.13].R		AEQLAQIAAENE		GLVHSNIATEHI
A.n[89.01]TYAPVISAEK[156.13].A		MWSIENIAFGSG		GKPPQYIAVHVV
C.n[89.01]IGAWHPAR.V		--ELAQIAGRPT		PPGAAAIAVLPV
A.n[89.01]TMSGVTTC[160.03]LR.F		---CSGIASAAA		VSAFAPICNPVL
G.n[89.01]LISAHDQFK[156.13].S		GLVHSNIATEHI		-LHLSGIDANPN
G.n[89.01]YVTHLMK[156.13].R		GKPPQYIAVHVV		VWYVSNIDGTHI
A.n[89.01]LC[160.03]SLHSIGK[156.13].L		GKPPQYIAVHVV		---VAAIEALND
G.n[89.01]LNSLEAVK[156.13]R.K		GKPPQYIAVHVV		-NFPNAIEHTLQ
G.n[89.01]FHGDC[160.03]LTLTK[156.13].L		PPGAAAIAVLPV		--S-CHIEMILT
G.n[89.01]ITTIEAVK[156.13]R.K		VSAFAPICNPVL		QTIIACIESHQF
L.n[89.01]LTEAPLNPK[156.13].A		-LHLSGIDANPN		--FALGIFAINE
P.n[89.01]MEGVDISPK[156.13].Q		VWYVSNIDGTHI		--MASNIFGPTE
G.n[89.01]LATDVQTVAQR.L		---VAAIEALND		--MASNIFGTPE
A.n[89.01]LIQQATTVK[156.13].N		-NFPNAIEHTLQ		EAIAAGIFNDLG
N.n[89.01]FLSK[156.13]PVDVSK[156.13].F		--S-CHIEMILT		SGPFGQIFRPDN
A.n[89.01]MLAAQDVAQR.C		QTIIACIESHQF		---VGEIFSAAG
S.n[89.01]VVGSNQLIEAK[156.13].G		--FALGIFAINE		---VACIGAWHP
F.n[89.01]LIGDEAATHLK[156.13].Q		--MASNIFGPTE		LIGVAAIGGAFS
E.n[89.01]LFADK[156.13]VPK[156.13].T		--MASNIFGTPE		VGRPSNIGQAQP
G.n[89.01]LAAQEVMK[156.13].A		EAIAAGIFNDLG		AEKPVTIHATPE
A.n[89.01]VLK[156.13]PSDWEK[156.13].S		SGPFGQIFRPDN		CGTIGLIHAVAN
G.n[89.01]QYAIPQPDLTK[156.13].L		---VGEIFSAAG		LKPPTLIHGQAP
A.n[89.01]LIDQLK[156.13]PGGR.L		---VACIGAWHP		DAYFSPIHSQLD
S.n[89.01]MVGVNLPQK[156.13].A		LIGVAAIGGAFS		FIAAEGIHTGQF
M.n[89.01]LHNIDQEMLK[156.13].C		VGRPSNIGQAQP		VGGIAQIIAAQE
A.n[89.01]IIHSPELIR.V		AEKPVTIHATPE		WSPGGNIIAFWV
G.n[89.01]LYQGAGGPGPGGFGAQGPK[156.13].G		CGTIGLIHAVAN		--NAPAIIFIDE
A.n[89.01]VQAAILM[147.04]GDK[156.13].S		LKPPTLIHGQAP		ENIVEAIIHSPE
E.n[89.01]K[156.13]HDWDPPDR.K		DAYFSPIHSQLD		HFSPSNIILDFP
Y.n[89.01]IAVHVVPDQ.L		FIAAEGIHTGQF		-GA-QNIIPAST
C.n[89.01]LYGQLPK[156.13].F		VGGIAQIIAAQE		----TEIIPDRD
C.n[89.01]LLYRGDVVPK[156.13].D		WSPGGNIIAFWV		--LVQNIIQTAV
Q.n[89.01]LTGQTPVFSK[156.13].A		WSPGGNIIAFWV		NAQLDGIISDFE
K.n[89.01]NLTNDWEDHLAVK[156.13].H		--NAPAIIFIDE		LELSDNIISGGL
A.n[89.01]IEHTLQWAR.D		ENIVEAIIHSPE		GSGLESIISIIH
A.n[89.01]NVSVVDLTC[160.03]R.L		HFSPSNIILDFP		ITSAAGIISLLD
Q.n[89.01]LHAAMADTFLEHM[147.04]C[160.03]R.L		-GA-QNIIPAST		--IVSGIITPIH
E.n[89.01]LWMGTHPR.G		----TEIIPDRD		--GVQGIIVVNT
Y.n[89.01]GPC[160.03]GGGGGGGGGGGGGGGGGGGGGGGGEAGAVA.P		--LVQNIIQTAV		EATPVPIKDMEI
S.n[89.01]LHFPDAGIGC[160.03]K[156.13].T		NAQLDGIISDFE		--FV-GIKEDTE
Q.n[89.01]LLIEPHPPR.G		LELSDNIISGGL		TTNPSLILAAAQ
P.n[89.01]LQHLLPGK[156.13].A		GSGLESIISIIH		QLPVDHILAGSF
G.n[89.01]QYGVQGFPTIK[156.13].L		ITSAAGIISLLD		---VLGILAMID
S.n[89.01]QLGADSLTSLR.K		--IVSGIITPIH		-ATAAFILANEH
A.n[89.01]MVYPFTGDHK[156.13].Q		--GVQGIIVVNT		TWIGGSILASLD
P.n[89.01]FFHSLSEK[156.13].Y		EATPVPIKDMEI		----VPILATAI
G.n[89.01]MNVAGVSLK[156.13].T		--FV-GIKEDTE		---A--ILEAFG
N.n[89.01]VAALPGIVHR.S		TTNPSLILAAAQ		CGNVAAILELDE
M.n[89.01]FLGAVEEAK[156.13]K[156.13].E		QLPVDHILAGSF		SSCHGWILGEHG
E.n[89.01]LFSELAEDK[156.13]ENYK[156.13]K[156.13].F		---VLGILAMID		ECIPQAILGMDV
A.n[89.01]C[160.03]QVIAEAVR.T		-ATAAFILANEH		PQVADAILGNQM
Q.n[89.01]LTALGAAQATAK[156.13].A		TWIGGSILASLD		-FGANAILGVSL
A.n[89.01]VVAPITTGYTVK[156.13].L		----VPILATAI		MGPPDPILGVTE
A.n[89.01]YTGIVQGLK[156.13].G		---A--ILEAFG		PHAPSNILIQDI
S.n[89.01]LASGLVPAAPPK[156.13].R		CGNVAAILELDE		--EPESILQVLS
G.n[89.01]MSETALPGAFK[156.13].T		SSCHGWILGEHG		EEACSFILSADF
L.n[89.01]ISSGLSVVEQEK[156.13].L		ECIPQAILGMDV		ELFLAHILSPWG
N.n[89.01]LVVK[156.13]PDQLIK[156.13].R		PQVADAILGNQM		----GDILVVAT
F.n[89.01]LVHPIEGSTTVFHSLASR.L		-FGANAILGVSL		AGMPCGIMDQFI
Q.n[89.01]ISAGYAPVLDC[160.03]H.T		MGPPDPILGVTE		ANSPVSIMVVQS
A.n[89.01]IEALNDGELQK[156.13].A		PHAPSNILIQDI		PANASGINDGAA
S.n[89.01]LTIHLTSPVVR.E		--EPESILQVLS		FEAPATINSASL
E.n[89.01]LQAQIAELK[156.13].M		EEACSFILSADF		--EIVHIQAGQC
S.n[89.01]LFGSVADDQK[156.13].L		ELFLAHILSPWG		TAKPQQIQALMD
N.n[89.01]VSVVDLTC[160.03]R.L		----GDILVVAT		--GLAFIQDPDG
E.n[89.01]ISSMVLTK[156.13].M		AGMPCGIMDQFI		PYLIAGIQHSCQ
G.n[89.01]LIVPDNPPYDK[156.13].G		ANSPVSIMVVQS		DGRPMNIQLVTS
V.n[89.01]LYQPLFDK[156.13]R.F		PANASGINDGAA		---ISSIQSIVP
V.n[89.01]LIYIPDGHTK[156.13].E		FEAPATINSASL		TAVVALIRGKQL
K.n[89.01]LRVQPVQSMK[156.13].P		--EIVHIQAGQC		LAEPIAIRPTSE
G.n[89.01]LSFETTDDSLR.E		TAKPQQIQALMD		PQLVSNISACQV
P.n[89.01]IVSLPEQEIK[156.13].T		--GLAFIQDPDG		---ILSISADIE
D.n[89.01]LLVDLDHQR.Q		PYLIAGIQHSCQ		LNH-GQISAGYA
A.n[89.01]LSSLDGDLAGR.Y		DGRPMNIQLVTS		YQIACGISQGLA
D.n[89.01]LEAHFVPLVK[156.13].R		---ISSIQSIVP		TIAPALISSGLS
N.n[89.01]LTAAEVVVPR.D		TAVVALIRGKQL		-F-PEEISSMVL
V.n[89.01]LIQVYEGER.A		LAEPIAIRPTSE		-ILGSGISSSSV
G.n[89.01]LEVFHAGTALK[156.13].N		PQLVSNISACQV		-NRPTSISWDGL
C.n[89.01]LISGWGNTK[156.13].S		---ILSISADIE		GESVAGITAISG
S.n[89.01]LIC[160.03]NVGAGGPAP.A		LNH-GQISAGYA		QEGIANITALKD
A.n[89.01]LLAHEIGFGSK[156.13].V		LNH-GQISAGYA		MTTVHAITATQK
A.n[89.01]FTGEISPGMIK[156.13].D		LNH-GQISAGYA		VGEVCHITCKPE
N.n[89.01]LGHGLYPDMDPEHVGAFVDAVHK[156.13].H		YQIACGISQGLA		--AFAHITGGGL
A.n[89.01]LLGQALQDSR.N		TIAPALISSGLS		-ATLENITNLRP
D.n[89.01]LLSSVDQPLK[156.13].L		-F-PEEISSMVL		ACSVAGITSDAN
N.n[89.01]FLAQTEALM[147.04]R.G		-ILGSGISSSSV		SHHPTDITSLDQ
G.n[89.01]LTSIANLPK[156.13].L		-NRPTSISWDGL		----AGITTIEA
Q.n[89.01]LHAAMADTFLEHMC[160.03]R.L		GESVAGITAISG		ADCAV-IVAAGV
S.n[89.01]ISWDGLDSGK[156.13].L		QEGIANITALKD		YDFACPIVDSIE
A.n[89.01]ILELDEHLQK[156.13].D		MTTVHAITATQK		LPAINGIVFLVD
N.n[89.01]LLQVLQK[156.13]PK[156.13].S		VGEVCHITCKPE		DVPCGNIVGLVG
A.n[89.01]ILGM[147.04]DVLC[160.03]QAK[156.13].S		--AFAHITGGGL		NISSAQIVGPGP
D.n[89.01]LINNLGTIAK[156.13].F		-ATLENITNLRP		WIKPGAIVIDCG
G.n[89.01]INDGAAAVVLMK[156.13].K		ACSVAGITSDAN		-TLF-NIVLSGG
S.n[89.01]LMHSFILK[156.13].A		SHHPTDITSLDQ		DPQFEPIVSLPE
A.n[89.01]VQAAILMGDK[156.13].S		----AGITTIEA		-EYAQNIWNVEP
G.n[89.01]IYEVTHQFVK[156.13].C		ADCAV-IVAAGV		AQESVGIYEVTH
T.n[89.01]LGVEVHPLVFH.T		YDFACPIVDSIE		EQIIQEIYSQIQ
L.n[89.01]ETAGGVMTALIK[156.13].R		LPAINGIVFLVD		NPALADIYTEHA
D.n[89.01]ITSLDQYVER.M		DVPCGNIVGLVG		--YISLIYTNYE
A.n[89.01]MQHFLPVLK[156.13].D		NISSAQIVGPGP		--SSTEKHDWDP
Y.n[89.01]IAVHVVPDQL.M		WIKPGAIVIDCG		LTKPAALAAAPA
A.n[89.01]FLGGAAAQEVIK[156.13].L		-TLF-NIVLSGG		TVVPTHLAAAVP
P.n[89.01]WLGLDHFNK[156.13].A		DPQFEPIVSLPE		-----MLAAQDV
T.n[89.01]LQVTSQILQK[156.13].N		-EYAQNIWNVEP		NAFIGGLAAQEV
P.n[89.01]VIGLVDAEK[156.13].L		AQESVGIYEVTH		QSGNLALAASAA
N.n[89.01]LC[160.03]MVTGGANLGR.L		EQIIQEIYSQIQ		YAICSALAASAL
N.n[89.01]LSLVVHGPGDLR.L		NPALADIYTEHA		GSFNGALAAVPV
S.n[89.01]LIQVVTTEGR.T		--YISLIYTNYE		--VAHALAEGLG
G.n[89.01]IASAAAAAVEAAR.G		--SSTEKHDWDP		HFSVSSLAEGSV
N.n[89.01]LVIEDTELK[156.13].Q		LTKPAALAAAPA		EVIPSTLAENAG
A.n[89.01]LINFTEDC[160.03]PK[156.13].S		TVVPTHLAAAVP		-SLVASLAEPDF
N.n[89.01]IAFGSGGGLLQK[156.13].L		-----MLAAQDV		-SIPAYLAETLY
P.n[89.01]ILGVTEAFK[156.13]R.D		NAFIGGLAAQEV		AASPATLAGATA
G.n[89.01]LVQEISFGTTK[156.13].D		QSGNLALAASAA		--CGAALAGHQL
N.n[89.01]STAIQELFK[156.13]R.L		YAICSALAASAL		PYAVSELAGHQT
Q.n[89.01]IIAAQEEMLR.K		GSFNGALAAVPV		EKPVGSLAGIGE
G.n[89.01]IISDFEALK[156.13]R.S		--VAHALAEGLG		-VTVAGLAGKDP
H.n[89.01]ITGGGLLENIPR.V		HFSVSSLAEGSV		--HIAQLAGNSD
D.n[89.01]LMNIAGTTLSSK[156.13].L		EVIPSTLAENAG		--HIADLAGNSE
G.n[89.01]MGMEGIGFGINK[156.13].M		-SLVASLAEPDF		--TPSALAILEN
F.n[89.01]LTTGVLSTLR.Q		-SIPAYLAETLY		EHTPSALAIMEN
R.n[89.01]LVNHFVEEFK[156.13]R.K		AASPATLAGATA		-MAPGQLALFSV
A.n[89.01]STGIYEALELR.D		--CGAALAGHQL		EGDASYLASEIS
E.n[89.01]LVGMTPEIIQK[156.13].L		PYAVSELAGHQT		-GVPESLASGEG
A.n[89.01]IGGAFSEQILK[156.13].D		EKPVGSLAGIGE		--KPMSLASGLV
A.n[89.01]ILGVSLAVC[160.03]K[156.13].A		-VTVAGLAGKDP		PSQVENLASSLQ
R.n[89.01]LVNHFVEEFK[156.13].R		--HIAQLAGNSD		--LQAALASTQQ
N.n[89.01]IWNVEPSDLK[156.13].L		--HIADLAGNSE		-AAAASLATAAG
A.n[89.01]QLMEQVAQLK[156.13].S		--HIADLAGNSE		YIGLAGLATDVQ
N.n[89.01]AISTALPLTQLR.W		--TPSALAILEN		--LVEALCAEHQ
M.n[89.01]LISAGLPPLK[156.13].A		EHTPSALAIMEN		--KPLVLCGDLN
D.n[89.01]LLAPISEQIK[156.13].E		-MAPGQLALFSV		TDTFAGLCHQLT
S.n[89.01]LTSGLLTIGDR.F		EGDASYLASEIS		-FDTG-LCMVTG
W.n[89.01]LVGPFAPGITEK[156.13].A		-GVPESLASGEG		SSEPCALCSLHS
Q.n[89.01]LK[156.13]PFETLLSQNQGGK[156.13].T		--KPMSLASGLV		-SLHDALCVLAQ
L.n[89.01]LMASIPLPDK[156.13].A		PSQVENLASSLQ		---QAHLCVLAS
S.n[89.01]LISSAGEGLFSK[156.13].V		--LQAALASTQQ		QEVISWLDANTL
S.n[89.01]ILASLDTFK[156.13]K[156.13].M		-AAAASLATAAG		EHSPSDLEAHFV
Y.n[89.01]IAVHVVPDQLM.A		YIGLAGLATDVQ		-LKPGYLEATVD
L.n[89.01]LTNTMDVFVK[156.13].E		--LVEALCAEHQ		PGSPFPLEAVAP
N.n[89.01]YLFGC[160.03]ELK[156.13].A		--KPLVLCGDLN		---AAALEFLNR
H.n[89.01]ILSPWGAEVK[156.13].A		TDTFAGLCHQLT		MFCVGFLEGGKD
E.n[89.01]IFSAAGAAFTK[156.13].L		-FDTG-LCMVTG		APLSLGLETAGG
A.n[89.01]LFAGELNPVAPK[156.13].A		SSEPCALCSLHS		EIQSSNLETAMS
S.n[89.01]LFLSPPAPAPK[156.13].N		-SLHDALCVLAQ		EAQALGLEVFHA
G.n[89.01]QVWFPDSAFK[156.13].T		---QAHLCVLAS		--DPMNLFAFGD
N.n[89.01]LLVDPDTAVLK[156.13].L		QEVISWLDANTL		AEEVSALFAGEL
W.n[89.01]LIGGDLQVLDR.V		EHSPSDLEAHFV		SSGPTSLFAVTV
A.n[89.01]FVGLPVEEAVK[156.13].G		-LKPGYLEATVD		--EAFSLFDKDG
N.n[89.01]LVYVVNYPK[156.13].D		PGSPFPLEAVAP		---CANLFEALV
G.n[89.01]LVNGLALQLR.N		---AAALEFLNR		YNYPEQLFGAAG
Q.n[89.01]LVTALC[160.03]DIK[156.13].Q		MFCVGFLEGGKD		HLL-ESLFGSVA
S.n[89.01]LFAVTVAPPGAR.Q		APLSLGLETAGG		SSTPGSLFLSPP
E.n[89.01]C[160.03]LADELINAAK[156.13].G		EIQSSNLETAMS		LAFVANLFNKYP
R.n[89.01]LLGHWEEAAHDLALAC[160.03]K[156.13].L		EAQALGLEVFHA		E-MLSMLFNQFP
P.n[89.01]ILEAFGNAK[156.13].T		--DPMNLFAFGD		DANPNALFPPVE
A.n[89.01]LC[160.03]VLAQTVK[156.13].D		AEEVSALFAGEL		--CPEALFQPSF
G.n[89.01]LHQLLAGFEDK[156.13].S		SSGPTSLFAVTV		LIMHGGLFSEDG
T.n[89.01]LIGEAVFAR.C		--EAFSLFDKDG		---CLELFSELA
L.n[89.01]ILAAAQMPAYQ.E		---CANLFEALV		-GTLGGLFSQIL
H.n[89.01]ILAGSFETAMR.L		YNYPEQLFGAAG		-STAISLFYELS
N.n[89.01]LYGEEMVQALK[156.13].Q		HLL-ESLFGSVA		VLPGGNLGAQNL
N.n[89.01]LETAMSVIGDR.R		SSTPGSLFLSPP		--YIANLGHGLY
E.n[89.01]LVDSVLDVVRK[156.13].E		LAFVANLFNKYP		-ERPISLGIFPL
D.n[89.01]LMSDALVLAK[156.13].M		E-MLSMLFNQFP		DVAPLSLGLETA
E.n[89.01]LTGFPEMLGGR.V		DANPNALFPPVE		LFQP-FLGMESC
N.n[89.01]IVLSGGSTLFK[156.13].G		--CPEALFQPSF		VVLMSHLGRPDG
N.n[89.01]STAIQELFK[156.13].R		LIMHGGLFSEDG		--YVATLGVEVH
P.n[89.01]LLLASGMAR.D		---CLELFSELA		FIQTQQLHAAMA
N.n[89.01]FFSPLNPVR.V		---CLELFSELA		-ELFSPLHALNF
N.n[89.01]LVLLSGANEGK[156.13].C		-GTLGGLFSQIL		--QIATLHAQVA
S.n[89.01]LAGIGEVLGK[156.13].K		-STAISLFYELS		----VDLHFIAL
A.n[89.01]MVWEGLNVVK[156.13].T		VLPGGNLGAQNL		DTGISSLHFPDA
M.n[89.01]PMFIVNTNVPR.A		--YIANLGHGLY		-GLTEGLHGFHV
R.n[89.01]PMIHELLTEGR.R		-ERPISLGIFPL		VDLNAGLHGNWT
N.n[89.01]FLAQTEALMR.G		DVAPLSLGLETA		YNNPAMLHNIDQ
N.n[89.01]IISGGLEVLAEK[156.13].C		LFQP-FLGMESC		-LKPEGLHQLLA
A.n[89.01]VVGGILAQEIVK[156.13].A		VVLMSHLGRPDG		--MPCQLHQVIV
A.n[89.01]ILGMDVLC[160.03]QAK[156.13].S		VVLMSHLGRPDG		--AIQNLHSFDP
M.n[89.01]LFNQFPGFK[156.13].E		--YVATLGVEVH		SLVTYELHSRPE
G.n[89.01]FMDVISIDK[156.13].T		--YVATLGVEVH		LSICGTLHSVDQ
A.n[89.01]LLAYTLGVK[156.13]Q.L		FIQTQQLHAAMA		DQVIQSLIALVN
A.n[89.01]LFPPVEFPAPR.G		FIQTQQLHAAMA		EANLQALIATGG
N.n[89.01]IILDFPAAGSAAR.R		-ELFSPLHALNF		-VNIGSLICNVG
A.n[89.01]VTTAVQELLR.L		--QIATLHAQVA		SLPVLDLIDAIQ
A.n[89.01]LAASALPALVMSK[156.13].G		----VDLHFIAL		PVVPQALIDQLK
E.n[89.01]LIGGLDIIK[156.13].E		DTGISSLHFPDA		QFHPDGLIFGTG
V.n[89.01]EEEPVSLELGDVSLVSVSP.E		-GLTEGLHGFHV		---T-GLIFVVD
G.n[89.01]LVGVDQFLVK[156.13].T		-GLTEGLHGFHV		VPEFQFLIGDEA
N.n[89.01]FFSPLNPIR.V		VDLNAGLHGNWT		YGVPVTLIGEAV
P.n[89.01]LMVTEALK[156.13]PY.S		YNNPAMLHNIDQ		MEQGDWLIGGDL
S.n[89.01]LITLAFQDQR.Y		-LKPEGLHQLLA		LYVSGELIGGLD
H.n[89.01]IEMILTEK[156.13].E		--MPCQLHQVIV		VGAVALLIGPNA
E.n[89.01]LLTELHQLIK[156.13].Q		--AIQNLHSFDP		---VVALIGVAT
T.n[89.01]LGVEVHPLVF.H		SLVTYELHSRPE		SCGTIGLIHAVA
E.n[89.01]LVALAQAVNAR.A		LSICGTLHSVDQ		--IPGMLIIDTP
S.n[89.01]C[160.03]IISM[147.04]VVGQLK[156.13].A		DQVIQSLIALVN		-STQAPLIIRPD
K.n[89.01]ASSRASVGAAGP.E		EANLQALIATGG		--EVENLILENT
D.n[89.01]LVANFFPK[156.13].K		-VNIGSLICNVG		GTVLCELINALY
S.n[89.01]LLAGPVAEYLK[156.13].L		SLPVLDLIDAIQ		AHAAAALINFTE
P.n[89.01]LLDYALEVEK[156.13].L		PVVPQALIDQLK		----ADLINNLG
Q.n[89.01]LALFSVSDK[156.13].T		QFHPDGLIFGTG		----AALIQQAT
Y.n[89.01]LEATVDWFR.R		---T-GLIFVVD		RPSSGSLIQVVT
E.n[89.01]LVDSVLDVVR.K		VPEFQFLIGDEA		DNQPGVLIQVYE
H.n[89.01]LLGINVTDFTR.G		YGVPVTLIGEAV		ASTNAMLISAGL
A.n[89.01]LLAYTLGVK[156.13].Q		MEQGDWLIGGDL		-----GLISAHD
N.n[89.01]IIQTAVDQFVR.T		LYVSGELIGGLD		QEGLSHLISIIK
Y.n[89.01]LAETLYYAMK[156.13].G		VGAVALLIGPNA		VYVAESLISSAG
G.n[89.01]LMSVLAEIRPK[156.13].N		---VVALIGVAT		PWGVDSLITLAF
G.n[89.01]MGVIVHIIEK[156.13].D		SCGTIGLIHAVA		-ADCAVLIVAAG
P.n[89.01]LVAIIGEQELK[156.13].D		--IPGMLIIDTP		NNVIDNLIVAPG
D.n[89.01]ELALVDVIEDK[156.13].L		-STQAPLIIRPD		LLTWQGLIVPDN
Q.n[89.01]LQTELVEILK[156.13].N		--EVENLILENT		ASEAACLIVSVD
G.n[89.01]LIFVVDSNDR.E		GTVLCELINALY		-EAPCVLIYIPD
Q.n[89.01]IQALMDEVTK[156.13].Q		GTVLCELINALY		--VILHLKEDQT
E.n[89.01]IIPDRDGSDPYQEPK[156.13]R.R		AHAAAALINFTE		EYSASQLKGFSL
Q.n[89.01]LLDASWYLPK[156.13].L		----ADLINNLG		--QIEELKGQEV
E.n[89.01]LWEAVVGAAER.F		----AALIQQAT		-ALPGQLKPFET
P.n[89.01]LLVAETFAQK[156.13].M		RPSSGSLIQVVT		--APGALLAAAG
F.n[89.01]ILSADFPALVVK[156.13].A		DNQPGVLIQVYE		VQAFDSLLAGPV
K.n[89.01]LLQDFFNGR.D		ASTNAMLISAGL		CAGPTALLAHEI
P.n[89.01]LSSLTPLIMAAK[156.13].E		-----GLISAHD		---LSDLLAPIS
A.n[89.01]MLESLLPGIR.D		QEGLSHLISIIK		VVVVDDLLATGG
H.n[89.01]LVGIDIFTGK[156.13].K		VYVAESLISSAG		-TDPWSLLAVLG
A.n[89.01]LLQPFLEVTK[156.13].E		PWGVDSLITLAF		---EHALLAYTL
T.n[89.01]LLNTAISEVIGK[156.13].L		-ADCAVLIVAAG		AGQPLQLLDASW
N.n[89.01]LTLIDLPGITK[156.13].V		NNVIDNLIVAPG		HFPATPLLDYAL
A.n[89.01]LAILENANVLAR.Y		LLTWQGLIVPDN		SSVPCQLLESVL
Y.n[89.01]LVPILTQTLTK[156.13].Q		ASEAACLIVSVD		--PGGLLLGDVA
A.n[89.01]LVLLIAQEK[156.13].E		-EAPCVLIYIPD		HPQVS-LLGEED
T.n[89.01]LVFDVELLK[156.13].L		--VILHLKEDQT		HPQVSALLGEED
S.n[89.01]FQLLYDLK[156.13].L		EYSASQLKGFSL		---VSHLLGINV
S.n[89.01]C[160.03]IISMVVGQLK[156.13].A		--QIEELKGQEV		--VCSTLLGLEE
G.n[89.01]LSVADLAESIMK[156.13].N		-ALPGQLKPFET		LMHQAALLGQAL
N.n[89.01]IIAFWVPEDK[156.13].D		--APGALLAAAG		---DNHLLGTFD
S.n[89.01]ILQVLSQMEK[156.13].L		VQAFDSLLAGPV		---VFHLLGVDT
Q.n[89.01]LLTLMDGLK[156.13].Q		CAGPTALLAHEI		--EIGNLLHPSV
P.n[89.01]LLTILDMSAR.A		---LSDLLAPIS		GQTPSQLLIEPH
T.n[89.01]LVEVLGGEFLK[156.13].Y		VVVVDDLLATGG		SMIVNNLLKPIS
Q.n[89.01]LLESVLQELK[156.13].G		-TDPWSLLAVLG		DKPVSPLLLASG
N.n[89.01]LFEALVGTLK[156.13].A		---EHALLAYTL		PAPACALLLLFP
S.n[89.01]LLAVLGAPVPSD.L		---EHALLAYTL		--AMGTLLNTAI
P.n[89.01]LMDYILNVMK[156.13].F		AGQPLQLLDASW		-QGFGELLQAVP
H.n[89.01]MIGSLAEILLK[156.13].K		HFPATPLLDYAL		NNAAVALLQPFL
R.n[89.01]DEC[160.03]SFQPGPC[160.03].S		SSVPCQLLESVL		--AAAQLLQSQA
D.n[89.01]QEGSGGDYMPMNNWGSGNGR.G		--PGGLLLGDVA		VLGVSNLLQVLQ
W.n[89.01]VVSAAHC[160.03]YK[156.13].T		HPQVS-LLGEED		PCTISQLLSATL
E.n[89.01]EIEMSAALPINPTIIR.L		HPQVSALLGEED		-QVVQGLLSETY
D.n[89.01]LINNLGTIAK[156.13].S		---VSHLLGINV		---IGCLLSGGL
P.n[89.01]QQSPAAAPGGTDEK[156.13]PSGK[156.13].E		--VCSTLLGLEE		NLVNNALLSIFK
A.n[89.01]AHDAVAQEGQC[160.03]R.V		LMHQAALLGQAL		HPSPSPLLSSSF
A.n[89.01]ASAASGSPGPGEGSAGGEK[156.13]R.S		---DNHLLGTFD		PSLCEDLLSSVD
V.n[89.01]TSAHK[156.13]GPDETLR.L		---VFHLLGVDT		---IAELLTELH
T.n[89.01]SSSAAPQRPISTQR.T		--EIGNLLHPSV		AMQFGQLLTHLD
L.n[89.01]SAADTK[156.13]PGTTGSGAGSGGPGG.L		GQTPSQLLIEPH		LPEAAPLLTILD
A.n[89.01]AAAAQPPASHGPER.S		SMIVNNLLKPIS		--IVSQLLTLMD
A.n[89.01]SSRPQPQNGSSGMGSTVSK[156.13].A		DKPVSPLLLASG		AAGVASLLTTAE
S.n[89.01]EVSTTSSTSK[156.13]PPTGR.R		PAPACALLLLFP		QVDEANLLTWQG
A.n[89.01]AAASAASGSPGPGEGSAGGEK[156.13]R.S		--AMGTLLNTAI		ASLVFPLLVAET
S.n[89.01]QAQGHPGIQTPQR.S		-QGFGELLQAVP		--ELDDLLVDLD
G.n[89.01]QSAGPQHTEAETIQK[156.13].L		NNAAVALLQPFL		DIKPQNLLVDPD
P.n[89.01]QHTDQTEAFQK[156.13].G		--AAAQLLQSQA		HPLLSGLLYPGL
L.n[89.01]C[160.03]TGQIK[156.13]TGAPC[160.03]R.S		VLGVSNLLQVLQ		-YMACCLLYRGD
P.n[89.01]VGGEHPSAAAPGPGK[156.13].H		PCTISQLLSATL		HVVPDQLMAFGG
A.n[89.01]SAAAASAASGSPGPGEGSAGGEK[156.13]R.S		-QVVQGLLSETY		EQFVSILMASIP
L.n[89.01]LQSQAQQSGAQQTK[156.13].K		---IGCLLSGGL		--IPIPLMDYIL
P.n[89.01]AASPAASSRPQPQNGSSGMGSTVSK[156.13].A		NLVNNALLSIFK		---MKPLMGVIY
P.n[89.01]LSSGGEEEEK[156.13]PR.G		HPSPSPLLSSSF		TTQYASLMHSFI
M.n[89.01]ESYHK[156.13]PDQQK[156.13].L		PSLCEDLLSSVD		----QDLMNIAG
T.n[89.01]IHATPEGTSEAC[160.03]R.M		---IAELLTELH		QTPLLDLMSDAL
G.n[89.01]EYSK[156.13]PVPESGDGERVPEQK[156.13].E		AMQFGQLLTHLD		YAGLQGLMSVLA
N.n[89.01]YSGQQQSNYGPM[147.04]K[156.13].G		LPEAAPLLTILD		FGIVEGLMTTVH
D.n[89.01]AASEAARPATSTLNR.F		--IVSQLLTLMD		GSDLGPLMVTEA
A.n[89.01]EK[156.13]GEPAAAAAPEAGASPVEK[156.13].E		AAGVASLLTTAE		---LSGLNAFDI
A.n[89.01]AASAAAASAASGSPGPGEGSAGGEK[156.13]R.S		QVDEANLLTWQG		APTEAQLNAVDA
P.n[89.01]AAGAAPAGGPAPSTAAAPAEEK[156.13].K		ASLVFPLLVAET		-LYIGNLNESVT
G.n[89.01]VHSAGDSSLTNTAPTASK[156.13].L		--ELDDLLVDLD		TPVLQGLNGAVF
A.n[89.01]LAAAPAK[156.13]PGGAGGSK[156.13].K		DIKPQNLLVDPD		NEAAAGLNQAAT
S.n[89.01]LSTFQQM[147.04]WISK[156.13]QEYDESGPSIVHR.K		HPLLSGLLYPGL		---MAGLNSLEA
P.n[89.01]QTWEDPGHNDK[156.13].H		-YMACCLLYRGD		SSLVSGLNSSAS
H.n[89.01]YTYSENRVEK[156.13].D		HVVPDQLMAFGG		LVLCGDLNVAHE
S.n[89.01]SRSYVTTSTRTY.S		HVVPDQLMAFGG		AG-I-GLNVLRI
P.n[89.01]IK[156.13]DM[147.04]EIAQTQK[156.13].G		EQFVSILMASIP		--QIA-LQAQIA
L.n[89.01]LTHSTTEVTQPR.T		--IPIPLMDYIL		HTSLAQLQAVPA
S.n[89.01]LATAAGSEDAEK[156.13]K[156.13].V		---MKPLMGVIY		-ITISSLQDLTL
A.n[89.01]ITATQK[156.13]TVDGPSGK[156.13].L		---MKPLMGVIY		MGPPGGLQEFNF
D.n[89.01]LHFIALVHVDGHLYELDGR.K		TTQYASLMHSFI		WSGPLSLQEVDE
K.n[89.01]LSSEDK[156.13]ETMEK[156.13].A		----QDLMNIAG		NPLSAGLQGACL
S.n[89.01]LVSNTSSGEGSQPSR.T		QTPLLDLMSDAL		DLNPDNLQGGDD
P.n[89.01]LQGGDHSGNYGYK[156.13].S		YAGLQGLMSVLA		PIAQQPLQGGDH
F.n[89.01]LEGGK[156.13]DSC[160.03]QGDSGGPVVC[160.03]NGQ.L		FGIVEGLMTTVH		SPPASPLQHLLP
Q.n[89.01]IAAENEEDEHSVNYK[156.13]PPAQK[156.13].S		GSDLGPLMVTEA		QSDPAPLQHQMD
P.n[89.01]ASSPVIC[160.03]AGGQDR.C		---LSGLNAFDI		----GALQNIIP
E.n[89.01]VVSQTPASTTQAGAPPR.D		APTEAQLNAVDA		ILDNSTLQSEVK
P.n[89.01]ALSAADTK[156.13]PGTTGSGAGSGGPGG.L		-LYIGNLNESVT		-AAAQLLQSQAQ
T.n[89.01]STAAPPPPSSPLPSK[156.13].S		TPVLQGLNGAVF		MQDPEFLQSVLE
H.n[89.01]IQAGQC[160.03]GNQIGAK[156.13].F		NEAAAGLNQAAT		-ISNAQLQTELV
A.n[89.01]VNSSASADK[156.13]PLSNMK[156.13].L		---MAGLNSLEA		--TVGALQVLGT
N.n[89.01]YSGQQQSNYGPMK[156.13].G		SSLVSGLNSSAS		--SP-GLQVLND
A.n[89.01]LSAADTK[156.13]PGTTGSGAGSGGPGG.L		LVLCGDLNVAHE		FG-L-NLQVTQP
A.n[89.01]VVSHQSSVIPDR.E		AG-I-GLNVLRI		LEELGTLQVTSQ
K.n[89.01]ATAGDTHLGGEDFDNR.L		AG-I-GLNVLRI		VSRPEELREDDV
P.n[89.01]VNHGASSEDTLLK[156.13].D		AG-I-GLNVLRI		PPAAPALSAADT
D.n[89.01]MVGYAQETQHEK[156.13].L		--QIA-LQAQIA		QINIHNLSAFYD
P.n[89.01]STSADK[156.13]VESLDVDSEAK[156.13].K		HTSLAQLQAVPA		--DPQALSEHLK
R.n[89.01]DAK[156.13]LDK[156.13]AQIHDLVLVGGSTR.L		-ITISSLQDLTL		-LFVGGLSFDTN
E.n[89.01]LAGHQTSAESWGTGR.A		MGPPGGLQEFNF		-LFIGGLSFETT
Q.n[89.01]LLQSQAQQSGAQQTK[156.13].K		WSGPLSLQEVDE		LLDVAPLSLGLE
G.n[89.01]VHQGAGFQDIPK[156.13].R		NPLSAGLQGACL		-----NLSLVVH
H.n[89.01]ITC[160.03]K[156.13]PEYAYGSAGSPPK[156.13].L		DLNPDNLQGGDD		G---KPLSSGGE
T.n[89.01]M[147.04]K[156.13]VGEVC[160.03]HITC[160.03]K[156.13]PEYAYGSAGSPPK[156.13].L		PIAQQPLQGGDH		-LAVEALSSLDG
G.n[89.01]QINTYC[160.03]QNIK[156.13].E		SPPASPLQHLLP		GSILASLSTFQQ
G.n[89.01]NYATVISHNPETK[156.13].K		QSDPAPLQHQMD		TSWAIGLSVADL
D.n[89.01]EHGIDPTGSYHGDSDLQLER.L		----GALQNIIP		---VLALSVETD
A.n[89.01]MLGNSEDHTALSR.A		ILDNSTLQSEVK		-MF-GGLSWDTS
R.n[89.01]K[156.13]ELSANTAAFAK[156.13]SAAMLGNSEDHTALSR.A		-AAAQLLQSQAQ		TLVLSNLSYSAT
G.n[89.01]TVGLTEDEAIHK[156.13].Y		MQDPEFLQSVLE		VNELQNLTAAEV
A.n[89.01]VAAENEEIGSHIK[156.13].H		-ISNAQLQTELV		--GPDGLTAFEA
N.n[89.01]YATVISHNPETK[156.13].K		--TVGALQVLGT		---IQQLTALGA
D.n[89.01]EHGIDPTGTYHGDSDLQLER.L		--SP-GLQVLND		LLLLFPLTAQHE
D.n[89.01]EHGIDPTGTYHGDSDLQLDR.L		FG-L-NLQVTQP		QLSPADLTEGKP
G.n[89.01]FASSSGK[156.13]PGPTVIK[156.13].V		LEELGTLQVTSQ		--DVSELTGFPE
S.n[89.01]LVSK[156.13]GTLVQTK[156.13]GTG.A		VSRPEELREDDV		KPFLNGLTGKPV
C.n[89.01]PSTHNMDVPNIK[156.13].R		PPAAPALSAADT		-----TLTGKTI
S.n[89.01]QMGGSTPVLTPGK[156.13].T		QINIHNLSAFYD		--VLEQLTGQTP
A.n[89.01]GWMGLDC[160.03]GPESSK[156.13].K		--DPQALSEHLK		--RPELLTHSTT
L.n[89.01]IRGK[156.13]QLIVANAGDSRC[160.03]VVSE.A		-LFVGGLSFDTN		-EPPLSLTIHLT
S.n[89.01]LQEVDEQPQHPLH.V		-LFIGGLSFETT		VEKPSPLTLAPH
H.n[89.01]LK[156.13]EDQTEYLEER.R		-LFIGGLSFETT		SPHVLNLTLIDL
P.n[89.01]LQHQMDIYQK[156.13].R		LLDVAPLSLGLE		-SDPGLLTNTMD
H.n[89.01]LGRPDGVPMPDK[156.13].Y		-----NLSLVVH		SGGPGGLTSAAP
D.n[89.01]LYSPEYPGPSHR.L		G---KPLSSGGE		-DLVSSLTSGLL
G.n[89.01]IHTGQFVYC[160.03]GK[156.13].K		-LAVEALSSLDG		-TIN-GLTSIAN
G.n[89.01]C[160.03]HVVNIGAEDLR.A		GSILASLSTFQQ		NFPPDQLTSSGA
A.n[89.01]FTSDPK[156.13]PTIEVSGK[156.13].K		TSWAIGLSVADL		-----GLTSVIN
P.n[89.01]IK[156.13]DMEIAQTQK[156.13].G		---VLALSVETD		DVTPTFLTTGVL
G.n[89.01]WM[147.04]GLDC[160.03]GPESSK[156.13]K[156.13].Y		-MF-GGLSWDTS		EEAGIPLVAIIG
Q.n[89.01]ATVASGIPAGWM[147.04]GLDC[160.03]GPESSK[156.13]K[156.13].Y		TLVLSNLSYSAT		EEDAAELVALAQ
E.n[89.01]LVQYPVEHPDK[156.13].F		VNELQNLTAAEV		TSEAEDLVANFF
G.n[89.01]WK[156.13]PGSDTIK[156.13]PNVDDSK[156.13]EYFSK[156.13].H		--GPDGLTAFEA		TAVAPSLVAPAL
H.n[89.01]LVIM[147.04]HEEGEVDGK[156.13].A		---IQQLTALGA		DQQEAALVDMVN
N.n[89.01]LGAQNLSESAAVK[156.13].E		LLLLFPLTAQHE		YTEGAELVDSVL
L.n[89.01]IYTNYEAGK[156.13]DDYVK[156.13].A		QLSPADLTEGKP		LMAVSTLVEVLG
Q.n[89.01]ATGK[156.13]PPQYIAVHVVPDQ.L		--DVSELTGFPE		IPPHATLVFDVE
G.n[89.01]LHGFHVHEFGDNTAG.C		KPFLNGLTGKPV		TPPGFQLVFLPF
N.n[89.01]LLHPSVPISNDEDVDNK[156.13]VER.L		-----TLTGKTI		----VHLVGIDI
A.n[89.01]SEGAAAAAASPPLLR.C		--VLEQLTGQTP		PMDLGELVGMTP
A.n[89.01]IRPTSETVMYPAYAK[156.13].W		--RPELLTHSTT		NTPVTWLVGPFA
G.n[89.01]LM[147.04]TTVHAITATQK[156.13].T		-EPPLSLTIHLT		CGNIVGLVGVDQ
S.n[89.01]LFDK[156.13]DGDGTITTK[156.13].E		VEKPSPLTLAPH		DQDILDLVGVLH
Q.n[89.01]ISAGYAPVLDC[160.03]HTAHIAC[160.03]K[156.13].F		SPHVLNLTLIDL		SERPLFLVHPIE
D.n[89.01]LVNAHVVPGSGVVK[156.13].G		-SDPGLLTNTMD		QENVSNLVIEDT
P.n[89.01]VISAENWK[156.13]PATK[156.13].T		SGGPGGLTSAAP		-HNQLPLVIEFT
G.n[89.01]LHGNWTLENAK[156.13].A		-DLVSSLTSGLL		AQQISHLVIMHE
G.n[89.01]GLDNARRLTGFHETSNINDFSAGVANR.S		-TIN-GLTSIAN		-YDPGALVIPFS
L.n[89.01]IHAVANNQDK[156.13]LGFEDGSVLK[156.13].Q		NFPPDQLTSSGA		GYIGAALVLGGV
D.n[89.01]FVTADK[156.13]FDENAK[156.13].T		-----GLTSVIN		YGSPNALVLLIA
Q.n[89.01]LVSDK[156.13]PLTEC[160.03]IR.A		DVTPTFLTTGVL		----ANLVLLSG
T.n[89.01]LQSEVK[156.13]PILEK[156.13].L		EEAGIPLVAIIG		IASWADLVNAHV
Q.n[89.01]LHAAM[147.04]ADTFLEH.M		EEDAAELVALAQ		-SIPPGLVNGLA
Q.n[89.01]ISAGYAPVLDC[160.03]HTAH.L		TSEAEDLVANFF		-GALQYLVPILT
G.n[89.01]QAGAAASESLFVSNH.A		TAVAPSLVAPAL		-LGFAGLVQEIS
A.n[89.01]LC[160.03]AEHQINLIK[156.13].V		DQQEAALVDMVN		-TVVSGLVQFVP
N.n[89.01]LLK[156.13]PISVEGSSK[156.13].K		YTEGAELVDSVL		--ELQELVQYPV
G.n[89.01]ISQGLADNTVIAK[156.13].V		YTEGAELVDSVL		AAVAAELVSADK
N.n[89.01]LQVTQPTVGM[147.04]NFK[156.13].T		LMAVSTLVEVLG		--ELNELVSAIE
A.n[89.01]MADTFLEHM[147.04]C[160.03]R.L		IPPHATLVFDVE		--DLNHLVSATM
N.n[89.01]LNESVTPADLEK[156.13].V		TPPGFQLVFLPF		GGFLSQLVSDKP
H.n[89.01]LVSATM[147.04]SGVTTC[160.03]LR.F		----VHLVGIDI		-----SLVSKGT
W.n[89.01]EAGK[156.13]PLSIEEIEVAPPK[156.13].A		PMDLGELVGMTP		IGGCSDLVSLQQ
G.n[89.01]LC[160.03]HQLTNALVER.K		NTPVTWLVGPFA		GNPFASLVSNTS
D.n[89.01]LNVAHEEIDLR.N		CGNIVGLVGVDQ		LVDLDSLVSRPG
P.n[89.01]TYGDLNHLVSATM[147.04]SGVTTC[160.03]LR.F		DQDILDLVGVLH		PIPCEQLVTALC
G.n[89.01]WMGLDC[160.03]GPESSK[156.13]K[156.13].Y		SERPLFLVHPIE		-AALGPLVTGLY
A.n[89.01]VVGEPGITVTHLAVNR.V		QENVSNLVIEDT		LQCPALLVVGDS
N.n[89.01]ITNLRPVGEDFR.W		-HNQLPLVIEFT		WLLSQNLVVKPD
D.n[89.01]RK[156.13]TLNNDIMLIK[156.13].L		AQQISHLVIMHE		CLGHAGLVYEYT
Q.n[89.01]ATGK[156.13]PPQYIAVHVVPDQL.M		-YDPGALVIPFS		DAGWGNLVYVVN
N.n[89.01]LFNK[156.13]YPALTK[156.13]PENQ.D		GYIGAALVLGGV		-TMLDSLWAAGQ
K.n[89.01]AQIHDLVLVGGSTR.L		YGSPNALVLLIA		SGRPEELWEAVV
G.n[89.01]IITPIHEQWEK[156.13].A		----ANLVLLSG		DKPYAELWMGTH
S.n[89.01]EIAEGLNLHTIR.D		IASWADLVNAHV		---EAQLYAAQA
P.n[89.01]YLGMPAFK[156.13]PGEK[156.13].V		-SIPPGLVNGLA		EGGGNNLYGEEM
P.n[89.01]VVEAVSTPSAAFPSDATAENVK[156.13].Q		-GALQYLVPILT		SPYLYPLYGLGE
S.n[89.01]LAEGSVTSVGSVNPAENFR.V		-LGFAGLVQEIS		---ASCLYGQLP
G.n[89.01]LTSVINQK[156.13]LK[156.13]DDE.V		-TVVSGLVQFVP		NPIISGLYQGAG
E.n[89.01]LREDDVGTGAGLLEIK[156.13].K		--ELQELVQYPV		---YA-LYQPLF
S.n[89.01]MSAFDPLK[156.13]NQDEINK[156.13].N		AAVAAELVSADK		SLFLTDLYSPEY
G.n[89.01]LLSETYLEAHR.L		--ELNELVSAIE		QQLHAAMADTFL
N.n[89.01]ASGINDGAAAVVLMK[156.13].K		--DLNHLVSATM		QSAPLPMEGVDI
V.n[89.01]LC[160.03]GDLNVAHEEIDLR.N		GGFLSQLVSDKP		NIGPAGMGMEGI
T.n[89.01]VLSGGTTMYPGIADR.M		-----SLVSKGT		-DAVSGMGVIVH
T.n[89.01]LTGK[156.13]TITLEVEPSDTIENVK[156.13].A		IGGCSDLVSLQQ		-DGALHMIGSLA
N.n[89.01]IFGPTEEPQNIPK[156.13].R		GNPFASLVSNTS		-DGPLNMILDDG
G.n[89.01]LMTTVHAITATQK[156.13].T		LVDLDSLVSRPG		DIAIATMKVGEV
S.n[89.01]VYSGQQPSVGTEIFVGK[156.13].L		PIPCEQLVTALC		--INAGMLAQFI
A.n[89.01]MLGQAEEVVQER.L		-AALGPLVTGLY		TQYSSAMLESLL
N.n[89.01]LQVTQPTVGMNFK[156.13].T		LQCPALLVVGDS		-VNNSTMLGASG
N.n[89.01]VIAHEISHSWTGN.L		WLLSQNLVVKPD		---SAAMLGNSE
N.n[89.01]LQGGDDLDPNYVLSSR.V		CLGHAGLVYEYT		ETFEAAMLGQAE
P.n[89.01]IHSQLDHLLDPSS.F		DAGWGNLVYVVN		VPVWSGMNVAGV
T.n[89.01]LHSVDQYLNIK[156.13].L		-TMLDSLWAAGQ		SPLVAAMQHFLP
T.n[89.01]WGSWIGPDHDK[156.13].F		SGRPEELWEAVV		QVMAASMSAFDP
G.n[89.01]LNGAVFRPEVPLR.R		DKPYAELWMGTH		LDQVAGMSETAL
A.n[89.01]QLSISSIGVVGTAEDNR.S		---EAQLYAAQA		---VLAMSGDPN
E.n[89.01]LVSADK[156.13]IEDVPAP.S		EGGGNNLYGEEM		SLPIEVMVDAVH
Q.n[89.01]LHAAMADTFLEH.M		SPYLYPLYGLGE		--AHSSMVGVNL
D.n[89.01]APMFVMGVNHEK[156.13].Y		---ASCLYGQLP		AQAIEDMVGYAQ
F.n[89.01]ILANEHNVALFK[156.13].H		NPIISGLYQGAG		-QVLGQMVIDEE
P.n[89.01]QVSTAVVEPYNSILTTH.T		---YA-LYQPLF		SGPVVAMVWEGL
P.n[89.01]LHALNFGIGGDTTR.H		SLFLTDLYSPEY		EPSVAAMVYPFT
A.n[89.01]LQNIIPASTGAAK[156.13].A		QQLHAAMADTFL		--SAAEMYGSSF
F.n[89.01]LGMESC[160.03]GIHETTFNSIMK[156.13].C		QSAPLPMEGVDI		PAFNVINGGSHA
R.n[89.01]C[160.03]PEAIFQPSFLGIESSGIHETTFNSIMK[156.13].C		NIGPAGMGMEGI		--VPTANVSVVD
H.n[89.01]LGRPDGVPMPDK[156.13]YSLEPVAVELK[156.13].S		-DAVSGMGVIVH		---ASGNYATVI
E.n[89.01]LINALYPEGQAPVK[156.13]K[156.13].L		-DGALHMIGSLA		-YEDICPSTHNM
H.n[89.01]VTYAGAAVDELGK[156.13].V		-DGPLNMILDDG		-YTPSGQAGAAA
L.n[89.01]LVVGDSSPAVDAVVEC[160.03]NSK[156.13].L		DIAIATMKVGEV		QAPPLSQAQGHP
P.n[89.01]LTLAPHDFANIK[156.13].A		--INAGMLAQFI		----EDQEGSGG
G.n[89.01]WMGLDC[160.03]GPESSK[156.13].K		TQYSSAMLESLL		PGAPSPQHTDQT
S.n[89.01]VIAPMPPIIHAPR.L		-VNNSTMLGASG		-SGPFGQIFRPD
S.n[89.01]FQARPDDLLISTYPK[156.13].S		---SAAMLGNSE		SLLIAGQINTYC
G.n[89.01]LSFETTEESLR.N		ETFEAAMLGQAE		-P--L-QLGADS
Q.n[89.01]LQAVPAEFEC[160.03]IHPEK[156.13].Q		VPVWSGMNVAGV		GDSISSQLGPIH
A.n[89.01]ILGNQMFTHYDR.A		SPLVAAMQHFLP		--SPSAQLMEQV
M.n[89.01]LIIDTPGHESFSNLR.N		QVMAASMSAFDP		STEPCAQLSISS
G.n[89.01]ISSSSVLHGMVFK[156.13].K		LDQVAGMSETAL		DETPASQMGGST
G.n[89.01]LVQFVPK[156.13]EELQDR.L		---VLAMSGDPN		YASICQQNGIVP
N.n[89.01]LHSFDPFADASK[156.13].G		SLPIEVMVDAVH		ASLGSAQPTDLG
P.n[89.01]VVEAVSTPSAAFPSDATAEQGPILTK[156.13].H		--AHSSMVGVNL		-APVQPQQSPAA
A.n[89.01]LIATGGDINAAIER.L		AQAIEDMVGYAQ		-GVMGGQSAGPQ
S.n[89.01]VYSGVQPGIGTEVFVGK[156.13].L		-QVLGQMVIDEE		NMGPSGQTHPPP
R.n[89.01]K[156.13]YGGPPPDSVYSGVQPGIGTEVFVGK[156.13].L		SGPVVAMVWEGL		NYGAIPQTWEDP
Q.n[89.01]QNGIVPIVEPEILPDGDHDLK[156.13].R		EPSVAAMVYPFT		QQVPVNQVFGQD
C.n[89.01]LIVSVDETIK[156.13]NPR.S		--SAAEMYGSSF		--MIAGQVLDIN
G.n[89.01]LTAFEATDNQAIK[156.13].A		PAFNVINGGSHA		-FAIGSQVSEHS
G.n[89.01]LNQAATELVQASR.G		--VPTANVSVVD		-IYPAPQVSTAV
G.n[89.01]ITSDANVLTNELR.L		---ASGNYATVI		IIQQAGQVWFPD
E.n[89.01]LFSELAEDK[156.13]ENYK[156.13].K		-YEDICPSTHNM		AYTIQGQYAIPQ
H.n[89.01]LC[160.03]VLASNC[160.03]DEPM[147.04]YVK[156.13].L		-YTPSGQAGAAA		HHSLGGQYGVQG
M.n[89.01]PM[147.04]FIVNTNVPR.A		QAPPLSQAQGHP		-HPQYDRKTLNN
N.n[89.01]IFGTPEENQASWAK[156.13].S		----EDQEGSGG		----NFRNIQVD
R.n[89.01]K[156.13]NK[156.13]M[147.04]ASNIFGTPEENQASWAK[156.13].S		PGAPSPQHTDQT		ASAAAASAAAAS
G.n[89.01]QVLDINLAAEPK[156.13].V		-SGPFGQIFRPD		PAAPALSAADTK
M.n[89.01]VVTFAPVNVTTEVK[156.13].S		SLLIAGQINTYC		PQHPAASEGAAA
Q.n[89.01]LTSSGAPFWSGPK[156.13].R		-P--L-QLGADS		HGPGIQSGTTNK
A.n[89.01]LK[156.13]AFPSAINQDNYPNGGFTAE.Q		GDSISSQLGPIH		--IVSWSQVGVE
A.n[89.01]MADTFLEHMC[160.03]R.L		--SPSAQLMEQV		ASRPSSSRSYVT
D.n[89.01]FLIPVQTQHPIR.K		STEPCAQLSISS		AASPAASSRPQP
D.n[89.01]ILVVATGQPEM[147.04]VK[156.13].G		DETPASQMGGST		--KPLTSSSAAP
D.n[89.01]VVVLPGGNLGAQNLSESAAVK[156.13].E		YASICQQNGIVP		SPAVATSTAAPP
H.n[89.01]WEEAAHDLALAC[160.03]K[156.13].L		ASLGSAQPTDLG		-TFIGNSTAIQE
A.n[89.01]LLGEEDEEALHY.L		-APVQPQQSPAA		AVPSGASTGIYE
Q.n[89.01]LK[156.13]GFSLLATEDK[156.13]E.A		-GVMGGQSAGPQ		EDVPAPSTSADK
H.n[89.01]LVSATMSGVTTC[160.03]LR.F		NMGPSGQTHPPP		HFGPINSVAFHP
R.n[89.01]TLK[156.13]LTTPTYGDLNHLVSATMSGVTTC[160.03]LR.F		NYGAIPQTWEDP		-----ESWHGKP
F.n[89.01]FFGTHETAFLGPK[156.13].D		QQVPVNQVFGQD		-----VTFPVRV
S.n[89.01]LASGEGAGAGLPALDLAK[156.13].A		--MIAGQVLDIN		NHLVSATMSGVT
A.n[89.01]IVIDC[160.03]GINYVPDDK[156.13].K		-FAIGSQVSEHS		-HYFQNTQGLIF
A.n[89.01]VITVPAYFNDSQR.Q		-IYPAPQVSTAV		-----VTSAHKG
F.n[89.01]FLGASLK[156.13]DEVLK[156.13].L		IIQQAGQVWFPD		SFPPAPTSGMSH
N.n[89.01]ITALK[156.13]DQLLAAK[156.13].H		AYTIQGQYAIPQ		SHPPIGTVGLTE
S.n[89.01]LGLETAGGVM[147.04]TALIK[156.13].R		HHSLGGQYGVQG		IHFPLATYAPVI
G.n[89.01]FTAQVIILNHPGQ.L		-HPQYDRKTLNN		--L-TPTYGDLN
P.n[89.01]IC[160.03]NPVLC[160.03]PWGK[156.13].K		----NFRNIQVD		EAKPAAVAAENE
G.n[89.01]ASTGIYEALELR.D		ASAAAASAAAAS		--QIGNVAALPG
S.n[89.01]LIALVNDPQPEHPLR.A		PAAPALSAADTK		EYALAAVAGGAP
Q.n[89.01]MVIDEELLGDGHSYSPR.A		PQHPAASEGAAA		--APPSVFAEVP
G.n[89.01]QIFRPDNFVFGQSGAGNNWAK[156.13].G		HGPGIQSGTTNK		---TSNVFAMFD
N.n[89.01]TQGLIFVVDSNDR.E		--IVSWSQVGVE		EVEPAPVGGEHP
N.n[89.01]FVFGQSGAGNNWAK[156.13].G		ASRPSSSRSYVT		IIGPATVGGIKP
T.n[89.01]AIGVIGNFTDAER.R		AASPAASSRPQP		LTLLQGVHQGAG
N.n[89.01]ISAC[160.03]QVIAEAVR.T		--KPLTSSSAAP		PPQPPGVHSAGD
E.n[89.01]LINALYPEGQAPVK[156.13].K		SPAVATSTAAPP		--SLSNVIAHEI
H.n[89.01]LC[160.03]VLASNC[160.03]DEPMYVK[156.13].L		-TFIGNSTAIQE		-LPPGSVIAPMP
T.n[89.01]LAGATAVSEWTEYK[156.13].T		-TFIGNSTAIQE		QTYFLPVIGLVD
A.n[89.01]LAASALPALVM[147.04]SK[156.13].G		AVPSGASTGIYE		GQVCLPVISAEN
G.n[89.01]LVYEYTLGEEK[156.13].F		EDVPAPSTSADK		--ILGGVISAIS
E.n[89.01]MYGSSFDLDYDFQR.D		EDVPAPSTSADK		LVDHENVISCPH
L.n[89.01]LLGDVAPNFEANTTVGR.L		HFGPINSVAFHP		-----AVITVPA
S.n[89.01]LQDLTLYNPER.T		-----ESWHGKP		PASPTPVIVASH
W.n[89.01]SQVGVEPSIMGIGPIPAIK[156.13].Q		-----VTFPVRV		-IDLRPVLGEGV
G.n[89.01]IIVVNTEGIPIK[156.13].S		NHLVSATMSGVT		--EPTPVLGSGA
W.n[89.01]ILGEHGDSSVAVW.S		-HYFQNTQGLIF		--KPAAVLKPSD
A.n[89.01]LSVETDYTFPLAEK[156.13].V		-----VTSAHKG		-GHIASVLNAWP
T.n[89.01]MLGASGDYADFQYLK[156.13].Q		SFPPAPTSGMSH		ESVPENVLSFDD
D.n[89.01]LVSLQQSGELLTR.L		SHPPIGTVGLTE		DLYAN-VLSGGT
A.n[89.01]LAAVPVQDLGSTVIK[156.13].E		IHFPLATYAPVI		ADAPMFVMGVNH
S.n[89.01]IMVVQSEIGDAR.R		--L-TPTYGDLN		--MPFPVNHGAS
R.n[89.01]VSFELFADK[156.13]VPK[156.13].T		EAKPAAVAAENE		ASAPAAVNSSAS
Q.n[89.01]IFRPDNFVFGQSGAGNNWAK[156.13].G		--QIGNVAALPG		VAYGAAVQAAIL
D.n[89.01]ILVVATGQPEMVK[156.13].G		EYALAAVAGGAP		AGGAVAVSAAPG
T.n[89.01]LAENAGLNPISTVTELR.N		--APPSVFAEVP		--RPASVSSSAA
A.n[89.01]LLGEEDEEALHYLTR.V		---TSNVFAMFD		-VPT--VSVVDL
P.n[89.01]IVDSIEGVTHALR.T		EVEPAPVGGEHP		---AANVTGPGG
N.n[89.01]IQLVTSQIDAQR.R		IIGPATVGGIKP		PQLVANVTNPNS
P.n[89.01]LIIRPDSGNPLDTVLK[156.13].V		LTLLQGVHQGAG		DPPLAAVTTAVQ
N.n[89.01]QVFGQDEMIDVIGVTK[156.13].G		PPQPPGVHSAGD		PQHPLHVTYAGA
N.n[89.01]MILDDGGDLTNLIHTK[156.13].Y		--SLSNVIAHEI		PAAAAAVVAAGD
G.n[89.01]WNGDNM[147.04]LEPSANMPWFK[156.13].G		-LPPGSVIAPMP		NEKPAAVVAPIT
Q.n[89.01]LFGAAGVM[147.04]AIEHAD.F		QTYFLPVIGLVD		VVAPAPVVEAVS
G.n[89.01]LFSEDGVTLDDIR.K		GQVCLPVISAEN		EAVSSAVVGEPG
D.n[89.01]LVGVLHDPETLLR.C		--ILGGVISAIS		MAPVCAVVGGIL
G.n[89.01]LIFGTGTMDSQIK[156.13].L		LVDHENVISCPH		ASIPFSVVGSNQ
A.n[89.01]YGAAVQAAILMGDK[156.13].S		-----AVITVPA		LISEQWVVSAAH
S.n[89.01]VLNAWPEDVIK[156.13].A		PASPTPVIVASH		SSQIGAVVSHQS
G.n[89.01]VISAISEAAAQYNPEPPPPR.T		-IDLRPVLGEGV		AAAISEVVSQTP
S.n[89.01]IQSIVPALEIANAHR.K		--EPTPVLGSGA		-LKPGMVVTFAP
Q.n[89.01]LLTHLDTTQQMIANSLK[156.13].D		--KPAAVLKPSD		GPRPAHVVVGDV
P.n[89.01]LMGVIYVPLTDK[156.13]EK[156.13].Q		-GHIASVLNAWP		-EGPYDVVVLPG
A.n[89.01]LQVLGTEAQSSLLK[156.13].A		ESVPENVLSFDD		TPLLSAVYEGHV
S.n[89.01]LAEPDFVVTDFAK[156.13].F		DLYAN-VLSGGT		GPPPDSVYSGQQ
G.n[89.01]LSFDTNEQSLEQVFSK[156.13].Y		ADAPMFVMGVNH		GPPPDSVYSGVQ
P.n[89.01]LYGLGELPQGFAR.L		ADAPMFVMGVNH		--LLGHWEEAAH
N.n[89.01]IGQAQPIIDQLAEEAR.A		--MPFPVNHGAS		PTSLGTWGSWIG
A.n[89.01]LFQPSFLGM[147.04]ESC[160.03]GIHETTFNSIMK[156.13].C		ASAPAAVNSSAS		EVCPAGWKPGSD
G.n[89.01]IFNDLGSGSNIDLC[160.03]VISK[156.13].N		VAYGAAVQAAIL		MSHPRPWLGLDH
L.n[89.01]IVAAGVGEFEAGISK[156.13].N		AGGAVAVSAAPG		SGIPAGWMGLDC
Y.n[89.01]LASEISTWDGVIVTPSEK[156.13].A		--RPASVSSSAA		FVPISGWNGDNM
P.n[89.01]LVIEFTEQTAPK[156.13].L		-VPT--VSVVDL		MIVC-AYAHELP
T.n[89.01]LLGLEEHLNALDR.A		---AANVTGPGG		--ASGNYATVIS
G.n[89.01]IDANPNALFPPVEFPAPR.G		PQLVANVTNPNS		PDEAVAYGAAVQ
S.n[89.01]IISIIHSSLAEPR.V		DPPLAAVTTAVQ		PLRPQNYLFGCE
A.n[89.01]LVDMVNDGVEDLR.C		PQHPLHVTYAGA		-CASCPYLGMPA
P.n[89.01]LVTGLYDVQAFK[156.13].F		PAAAAAVVAAGD		-EIAEAYLGYPV
S.n[89.01]VFAEVPQAQPVLVFK[156.13].L		NEKPAAVVAPIT		F-A-GDYNGHVG
H.n[89.01]VVVGDVLQAADVDK[156.13].T		VVAPAPVVEAVS		YNDFGNYSGQQQ
K.n[89.01]GHYTEGAELVDSVLDVVR.K		VVAPAPVVEAVS		ESCLEAYTGIVQ
D.n[89.01]LLATGGTMNAAC[160.03]ELLGR.L		EAVSSAVVGEPG		MMNGGHYTYSEN
A.n[89.01]LEFLNRFEEAK[156.13].R		MAPVCAVVGGIL		----A-YVTHLM
L.n[89.01]LIGPNAPLIFER.G		ASIPFSVVGSNQ
A.n[89.01]YLGYPVTNAVITVPAYFNDSQR.Q		LISEQWVVSAAH
Q.n[89.01]LMAFGGSSEPC[160.03]ALC[160.03].S		SSQIGAVVSHQS
N.n[89.01]LILENTQLLETK[156.13].N		AAAISEVVSQTP
A.n[89.01]LVLGGVDVTGPHLY.S		-LKPGMVVTFAP
G.n[89.01]LQEFNFIVPTGK[156.13].T		GPRPAHVVVGDV
G.n[89.01]IFAINEAVESGDVGK[156.13].T		-EGPYDVVVLPG
A.n[89.01]IAVLPVTLDTPMNR.K		TPLLSAVYEGHV
K.n[89.01]VHSAVITVPAYFNDSQR.Q		GPPPDSVYSGQQ
G.n[89.01]LETAGGVMTALIK[156.13].R		GPPPDSVYSGVQ
P.n[89.01]LLSSSFDLDYDFQR.D		--LLGHWEEAAH
A.n[89.01]LAIMENANVLAR.Y		PTSLGTWGSWIG
Q.n[89.01]LFGAAGVMAIEHAD.F		EVCPAGWKPGSD
A.n[89.01]LFQPSFLGMESC[160.03]GIHETTFNSIMK[156.13].C		EVCPAGWKPGSD
G.n[89.01]IVFLVDC[160.03]ADHSR.L		EVCPAGWKPGSD
E.n[89.01]LLQAVPLADSFR.H		MSHPRPWLGLDH
F.n[89.01]IQDPDGYWIEILNPNK[156.13].M		SGIPAGWMGLDC
N.n[89.01]LIVAPGTFEVQIEEVR.Q		SGIPAGWMGLDC
D.n[89.01]LIDAIQPGSINYDLLK[156.13].T		FVPISGWNGDNM
H.n[89.01]LLGVDTLVVTNAAGGLNPK[156.13].F		MIVC-AYAHELP
V.n[89.01]TFPVRVFHLLGVDTLVVTNAAGGLNPK[156.13].F		--ASGNYATVIS
G.n[89.01]LNVLRIINEPTAAA.L		PDEAVAYGAAVQ
D.n[89.01]LAGNSEVILPVPAFN.V		PLRPQNYLFGCE
G.n[89.01]LNVLRIINEPTA.A		-CASCPYLGMPA
S.n[89.01]LWAAGQELQAWK[156.13].S		-EIAEAYLGYPV
H.n[89.01]LAAAVPEVAVYLK[156.13].E		F-A-GDYNGHVG
Q.n[89.01]LMAFGGSSEPC[160.03]AL.C		YNDFGNYSGQQQ
A.n[89.01]LAASAAAVDAGMAMAGQSPVLR.L		ESCLEAYTGIVQ
F.n[89.01]LQSVLENLPGVDPNNEAIR.N		MMNGGHYTYSEN
H.n[89.01]LLGTFDLTGIPPAPR.G		----A-YVTHLM
E.n[89.01]LVSAIEEHFFQPQK[156.13].Y
A.n[89.01]LIGVATAADTLVTK[156.13].F
A.n[89.01]LAEGLGVIAC[160.03]IGEK[156.13].L
Q.n[89.01]LVFLPFADDK[156.13]R.K
N.n[89.01]LSYSATEETLQEVFEK[156.13].A
G.n[89.01]IISLLDEDEPQLK[156.13].E
N.n[89.01]LSAFYDSELFR.M
N.n[89.01]IIAFWVPEDK[156.13]DIPAR.V
A.n[89.01]LASTQQFQQMFDELR.T
S.n[89.01]ISADIETIGEILK[156.13]K[156.13].L
R.n[89.01]LIDDHFLFDK[156.13]PVSPLL.T
Q.n[89.01]LNAVDALIDSM[147.04]SLAK[156.13].K
P.n[89.01]LMGVIYVPLTDK[156.13].E
N.n[89.01]LFAFGDVDGVGINAK[156.13].L
G.n[89.01]LFSQILQGEDIVR.E
T.n[89.01]FIGNSTAIQELFK[156.13].R
G.n[89.01]LQVLNDYLADK[156.13].S
D.n[89.01]ELALVDVIEDK[156.13]LK[156.13].G
G.n[89.01]LQGAC[160.03]LMETVELLQAK[156.13].V
A.n[89.01]C[160.03]VNLIPQITSIYEWK[156.13].G
N.n[89.01]LLTWQGLIVPDNPPYDK[156.13].G
F.n[89.01]RNIQVDEANLLTWQGLIVPDNPPYDK[156.13].G
N.n[89.01]VFAMFDQSQIQEFK[156.13].E
N.n[89.01]C[160.03]LETSLAEIFPLGK[156.13].N
N.n[89.01]ILIQDIPLPGAQPPSILK[156.13].K
D.n[89.01]LAGNSEVILPVPAF.N
S.n[89.01]LGLETAGGVMTALIK[156.13].R
Q.n[89.01]LAGNSDLILPVPAF.N
S.n[89.01]LGIFPLPAGDGLLTPDAQK[156.13].G
P.n[89.01]ILATAIQEELEK[156.13].G
E.n[89.01]FMILPVGAANFR.E
L.n[89.01]NGGSHAGNK[156.13]LAMQEFMILPVGAANFR.E
G.n[89.01]LNVLRIINEPTAAAIAY.G
G.n[89.01]MLAQFIDK[156.13]PVC[160.03]F.V
G.n[89.01]LLYPGLQALDEEYLK[156.13].V
S.n[89.01]LLTTAEVVVTEIPK[156.13].E
A.n[89.01]LVIPFSGALELK[156.13].L
C.n[89.01]LLSGGLDSSLVAATLLK[156.13].Q
G.n[89.01]IMDQFISLMGQK[156.13].G
G.n[89.01]ILAMIDEGETDWK[156.13].V
N.n[89.01]LASSLQLITEC[160.03]FR.C
N.n[89.01]IVGLVGVDQFLVK[156.13].T
S.n[89.01]LFYELSENDLNFIK[156.13].Q
V.n[89.01]LIVAAGVGEFEAGISK[156.13].N
H.n[89.01]LISIIK[156.13]DDLEDIK[156.13].L
G.n[89.01]LNAFDIAEELVK[156.13].T
N.n[89.01]VLSFDDLTADALANLK[156.13].V
P.n[89.01]C[160.03]VLFFDELDSIAK[156.13].A
Q.n[89.01]LLSATLVDEVFR.L
P.n[89.01]VLGEGVPILASFLR.K
A.n[89.01]LLLLFPLTAQHENFR.K
P.n[89.01]LSLGLETAGGVMTALIK[156.13].R
Q.n[89.01]LNAVDALIDSMSLAK[156.13].K
A.n[89.01]LLAAAGLADAATEIVER.V
W.n[89.01]AIGLSVADLAESIMK[156.13].N
A.n[89.01]IIFIDELDAIAPK[156.13].R
A.n[89.01]LLSIFK[156.13]M[147.04]DAK[156.13]GTLGGLFSQILQGEDIVR.E

## Sheet: MMP3_T
hMMP3-T_1%	Active site specificity profiling datasets of human Matrix Metalloproteinases (MMPs):								Human MMP3 cleavage sites identified by PICS in trypsin-generated human proteome libraries.																	Index
n[89.01]		PICS Output		PICS Output - unique		n[89.01]	PICS Output	PICS Output - unique		Total occurences														UniProt_Human_1310
P.n[89.01]QQHPQQHPQNQAHGK[156.13].G		-DAETAAAAAAV		-DAETAAAAAAV		208	199	185			P6	P5	P4	P3	P2	P1	P1'	P2'	P3'	P4'	P5'	P6'			counts	%
H.n[89.01]QQHHQGPPPGGPGGR.S		-GEPAAAAAPEA		-GEPAAAAAPEA						G	14	17	12	3	25	18	0	7	30	22	13	21		G	1497164	6.5112
A.n[89.01]QQQAAGK[156.13]EEK[156.13].S		-FGQ-GAGNNWA		-FGQ-GAGNNWA		Web-PICS Figures:				A	12	9	18	24	52	23	7	25	25	14	17	15		A	1594886	6.93619
T.n[89.01]QQQQPQQQR.G		--HLQLAIRNDE		--HLQLAIRNDE						V	4	12	12	22	5	1	31	26	8	10	21	14		V	1383482	6.01679
A.n[89.01]QSQENQDTRPK[156.13].V		--MLGEALSKNP		--MLGEALSKNP						I	7	1	6	17	3	1	30	22	7	6	6	8		I	1004174	4.36717
P.n[89.01]C[160.03]THPEDK[156.13]PAPK[156.13].N		GFLVGGASLKPE		GFLVGGASLKPE						L	11	14	20	23	21	3	62	30	16	11	21	12		L	2257963	9.81993
P.n[89.01]QAK[156.13]PSNPSNPR.V		-GAPAAATAPAP		-GAPAAATAPAP						M	2	6	5	4	7	0	6	7	3	2	3	2		M	490375	2.13265
D.n[89.01]C[160.03]HTAHIAC[160.03]K[156.13].F		HGDLLECADDRA		HGDLLECADDRA						F	3	11	10	0	9	8	8	5	3	4	3	3		F	817356	3.5547
G.n[89.01]C[160.03]AK[156.13]C[160.03]AQGC[160.03].L		NLMNWECAIPGK		NLMNWECAIPGK						Y	3	3	7	2	2	3	3	5	0	1	2	0		Y	601276	2.61496
A.n[89.01]ATAPAPTAHK[156.13].A		SC-P--CAKCAQ		SC-P--CAKCAQ						W	1	0	1	0	4	1	6	1	3	2	1	0		W	276551	1.20273
A.n[89.01]TSK[156.13]PVPAEK[156.13].S		DVIIADCGKIEV		DVIIADCGKIEV						C	3	3	3	3	2	0	10	6	3	4	2	1		C	504016	2.19198
T.n[89.01]VTK[156.13]PVGGDK[156.13]NGGTR.V		Y-PV-DCHTAHI		Y-PV-DCHTAHI						P	9	7	14	65	4	18	1	0	3	28	12	20		P	1460508	6.35178
S.n[89.01]VK[156.13]EETK[156.13]EDAEEK[156.13]Q.-		LLEALDCILPPT		LLEALDCILPPT						S	11	7	5	7	14	16	8	7	12	9	13	13		S	1930889	8.39748
E.n[89.01]VAC[160.03]GDDRK[156.13].Q		--TIAECLADEL		--TIAECLADEL						T	4	7	12	1	5	5	5	20	14	7	10	8		T	1245739	5.41774
E.n[89.01]LHGEGSSSGK[156.13].A		NGIIHPCTHPED		NGIIHPCTHPED						N	4	6	3	3	8	24	5	4	8	15	12	12		N	832732	3.62157
N.n[89.01]VTATDK[156.13]STGK[156.13].A		GDNTAGCTSAGP		GDNTAGCTSAGP						Q	5	7	5	4	15	11	11	11	12	9	11	10		Q	1105632	4.80842
G.n[89.01]QC[160.03]GNQIGAK[156.13].F		I-SN--CTTNCL		I-SN--CTTNCL						D	8	15	7	2	4	21	0	0	18	22	15	20		D	1106498	4.81218
N.n[89.01]MVSHTER.A		VDGHLYELDGRM		VDGHLYELDGRM						E	8	7	16	2	8	40	2	3	14	8	18	21		E	1665153	7.24178
G.n[89.01]IK[156.13]EDTEEHHLR.D		HYTEGAELVDSV		HYTEGAELVDSV						H	8	8	10	6	2	3	2	6	6	10	5	7		H	592283	2.57585
T.n[89.01]VTK[156.13]PVGGDK[156.13].N		--YLAEFATGND		--YLAEFATGND						K	1	2	6	1	1	0	0	10	11	12	11	12		K	1330435	5.78609
E.n[89.01]SAAPAAGEEPSK[156.13]EEGEPK[156.13].K		TTLPSDFCGLTH		TTLPSDFCGLTH						R	1	0	4	0	0	0	2	4	3	3	3	0		R	1296571	5.63881
N.n[89.01]VINGGSHAGNK[156.13].L		FAFNAEFKDKDF		FAFNAEFKDKDF						2207	119	142	176	189	191	196	199	199	199	199	199	199		TOTAL	22993683	100
N.n[89.01]SEVILPVPAFNVINGGSHAGNK[156.13].L		P-KPMQFLGDEE		P-KPMQFLGDEE
P.n[89.01]LVDTHSK[156.13]R.T		-MIPCDFLIPVQ		-MIPCDFLIPVQ						Relative occurences in %
S.n[89.01]QK[156.13]EPSEVPTPK[156.13].R		---HWPFQVIND		---HWPFQVIND							P6	P5	P4	P3	P2	P1	P1'	P2'	P3'	P4'	P5'	P6'
E.n[89.01]C[160.03]AIPGK[156.13]K[156.13].G		IFRPDNFVFGQS		IFRPDNFVFGQS						G	7.03518	8.54271	6.03015	1.50754	12.5628	9.04523	0	3.51759	15.0754	11.0553	6.53266	10.5528
E.n[89.01]C[160.03]ADDRADLAK[156.13].Y		ITLPVDFVTADK		ITLPVDFVTADK						A	6.03015	4.52261	9.04523	12.0603	26.1307	11.5578	3.51759	12.5628	12.5628	7.03518	8.54271	7.53769
F.n[89.01]NVINGGSHAGNK[156.13].L		MPFPVNHGASSE		MPFPVNHGASSE						V	2.01005	6.03015	6.03015	11.0553	2.51256	0.502513	15.5779	13.0653	4.0201	5.02513	10.5528	7.03518
K.n[89.01]QVHPDTGISSK[156.13].A		PPPPSFHLGGPA		PPPPSFHLGGPA						I	3.51759	0.502513	3.01508	8.54271	1.50754	0.502513	15.0754	11.0553	3.51759	3.01508	3.01508	4.0201
S.n[89.01]MHGDMPQK[156.13].E		GKPPQYIAVHVV		GKPPQYIAVHVV						L	5.52764	7.03518	10.0503	11.5578	10.5528	1.50754	31.1558	15.0754	8.0402	5.52764	10.5528	6.03015
T.n[89.01]IHAGQPVK[156.13].V		GKPPQYIAVHVV		QVTAQEIFQDNH						M	1.00503	3.01508	2.51256	2.01005	3.51759	0	3.01508	3.51759	1.50754	1.00503	1.50754	1.00503
E.n[89.01]FATGNDRK[156.13].E		QVTAQEIFQDNH		-VLSGTIHAGQP						F	1.50754	5.52764	5.02513	0	4.52261	4.0201	4.0201	2.51256	1.50754	2.01005	1.50754	1.50754
Q.n[89.01]VINDGDK[156.13]PK[156.13].V		-VLSGTIHAGQP		CGTIGLIHAVAN						Y	1.50754	1.50754	3.51759	1.00503	1.00503	1.50754	1.50754	2.51256	0	0.502513	1.00503	0
A.n[89.01]PC[160.03]M[147.04]PATILGPVHLAGSR.S		CGTIGLIHAVAN		----AQIHDLVL						W	0.502513	0	0.502513	0	2.01005	0.502513	3.01508	0.502513	1.50754	1.00503	0.502513	0
N.n[89.01]MVTEEDK[156.13]R.T		----AQIHDLVL		VEEAAAIIAQRP						C	1.50754	1.50754	1.50754	1.50754	1.00503	0	5.02513	3.01508	1.50754	2.01005	1.00503	0.502513
G.n[89.01]LTSAAPAGGDK[156.13]K[156.13].V		VEEAAAIIAQRP		---IQEIIEQLD						P	4.52261	3.51759	7.03518	32.6633	2.01005	9.04523	0.502513	0	1.50754	14.0704	6.03015	10.0503
A.n[89.01]LGGNSSPSAK[156.13].D		---IQEIIEQLD		---CNEIINWLD						S	5.52764	3.51759	2.51256	3.51759	7.03518	8.0402	4.0201	3.51759	6.03015	4.52261	6.53266	6.53266
F.n[89.01]VMGVNHEK[156.13].Y		---CNEIINWLD		GSYAWEIKDFLV						T	2.01005	3.51759	6.03015	0.502513	2.51256	2.51256	2.51256	10.0503	7.03518	3.51759	5.02513	4.0201
G.n[89.01]QSGAGNNWAK[156.13].G		GSYAWEIKDFLV		EATPVPIKDMEI						N	2.01005	3.01508	1.50754	1.50754	4.0201	12.0603	2.51256	2.01005	4.0201	7.53769	6.03015	6.03015
A.n[89.01]AAAPEAGASPVEK[156.13].E		EATPVPIKDMEI		--FV-GIKEDTE						Q	2.51256	3.51759	2.51256	2.01005	7.53769	5.52764	5.52764	5.52764	6.03015	4.52261	5.52764	5.02513
A.n[89.01]IRNDEELNK[156.13].L		--FV-GIKEDTE		G-FAPNILENKE		iceLogo Figures:				D	4.0201	7.53769	3.51759	1.00503	2.01005	10.5528	0	0	9.04523	11.0553	7.53769	10.0503
F.n[89.01]HLGGPAVGPR.G		G-FAPNILENKE		--LAAAILGGVD						E	4.0201	3.51759	8.0402	1.00503	4.0201	20.1005	1.00503	1.50754	7.03518	4.0201	9.04523	10.5528
A.n[89.01]AAAAAVAAADP.R		--LAAAILGGVD		-FGANAILGVSL						H	4.0201	4.0201	5.02513	3.01508	1.00503	1.50754	1.00503	3.01508	3.01508	5.02513	2.51256	3.51759
N.n[89.01]HGASSEDTLLK[156.13].D		-FGANAILGVSL		MGPPDPILGVTE						K	0.502513	1.00503	3.01508	0.502513	0.502513	0	0	5.02513	5.52764	6.03015	5.52764	6.03015
Y.n[89.01]ELDGRM[147.04]PFPVNHGASSEDTLLK[156.13].D		MGPPDPILGVTE		DLKPENILLDEE						R	0.502513	0	2.01005	0	0	0	1.00503	2.01005	1.50754	1.50754	1.50754	0
N.n[89.01]LGNNGNK[156.13]TELER.A		DLKPENILLDEE		----DNIQGITK							59.799	71.3568	88.4422	94.9749	95.9799	98.4925	100	100	100	100	100	100
G.n[89.01]LAGK[156.13]DPVQC[160.03]SR.D		----DNIQGITK		DGRPMNIQLVTS
K.n[89.01]AVIPQGAAESDGR.L		DGRPMNIQLVTS		--DHASIQMNVA						Occurences relative to natural abundance
P.n[89.01]STSADK[156.13]VESLDVDSEAK[156.13]K[156.13].L		--DHASIQMNVA		EEKPIEIQWVKP							P6	P5	P4	P3	P2	P1	P1'	P2'	P3'	P4'	P5'	P6'
P.n[89.01]VLDC[160.03]HTAHIAC[160.03]K[156.13].F		EEKPIEIQWVKP		-HLQLAIRGDEE						G	1.08047	1.312	0.92612	0.23153	1.92942	1.38918	0	0.540237	2.3153	1.69789	1.0033	1.62071
A.n[89.01]VNSSASADK[156.13]PLSNMK[156.13].L		-HLQLAIRGDEE		-HLQLAIRNDEE						A	0.869375	0.652031	1.30406	1.73875	3.76729	1.6663	0.507135	1.8112	1.8112	1.01427	1.23161	1.08672
D.n[89.01]FAEDK[156.13]DVC[160.03]K[156.13].N		-HLQLAIRNDEE		LNH-GQISAGYA						V	0.334073	1.00222	1.00222	1.8374	0.417592	0.0835184	2.58907	2.17148	0.668147	0.835184	1.75389	1.16926
E.n[89.01]QYDK[156.13]LQDGSIK[156.13].M		LNH-GQISAGYA		GESVAGITAISG						I	0.805461	0.115066	0.690395	1.95612	0.345198	0.115066	3.45198	2.53145	0.805461	0.690395	0.690395	0.920527
N.n[89.01]LGTGAGK[156.13]GELER.A		GESVAGITAISG		-MNAAEITDKLG						L	0.5629	0.716418	1.02345	1.17697	1.07463	0.153518	3.17271	1.53518	0.818764	0.5629	1.07463	0.614073
A.n[89.01]IIAQRPDNPR.E		-MNAAEITDKLG		SHHPTDITSLDQ						M	0.471256	1.41377	1.17814	0.942513	1.6494	0	1.41377	1.6494	0.706884	0.471256	0.706884	0.471256
P.n[89.01]LTAQHENFR.K		SHHPTDITSLDQ		---MFEIVFEDP						F	0.424097	1.55502	1.41366	0	1.27229	1.13093	1.13093	0.706829	0.424097	0.565463	0.424097	0.424097
F.n[89.01]VMGVNHEK[156.13]YDNSLK[156.13].L		---MFEIVFEDP		SNLAYDIVQLPT						Y	0.576505	0.576505	1.34518	0.384336	0.384336	0.576505	0.576505	0.960841	0	0.192168	0.384336	0
E.n[89.01]ALSK[156.13]NPGYIK[156.13].L		SNLAYDIVQLPT		KPLMGVIYVPLT						W	0.417811	0	0.417811	0	1.67125	0.417811	2.50687	0.417811	1.25343	0.835623	0.417811	0
P.n[89.01]VNHGASSEDTLLK[156.13].D		KPLMGVIYVPLT		-VTVAGLAGKDP						C	0.687753	0.687753	0.687753	0.687753	0.458502	0	2.29251	1.37551	0.687753	0.917004	0.458502	0.229251
N.n[89.01]VTGPGGVPVQGSK[156.13].Y		-VTVAGLAGKDP		--HIADLAGNSE						P	0.712023	0.553796	1.10759	5.14239	0.316455	1.42405	0.0791137	0	0.237341	2.21518	0.949364	1.58227
P.n[89.01]VNHGASSEDTLLK[156.13]DAAK[156.13].V		-VTVAGLAGKDP		HGALAPLAIPSA						S	0.65825	0.418886	0.299205	0.418886	0.837773	0.957454	0.478727	0.418886	0.718091	0.538568	0.777932	0.777932
E.n[89.01]MWNNTAADDK[156.13]QPYEK[156.13]K[156.13].A		--HIADLAGNSE		---HLQLAIRGD						T	0.371012	0.649272	1.11304	0.0927531	0.463765	0.463765	0.463765	1.85506	1.29854	0.649272	0.927531	0.742025
G.n[89.01]WK[156.13]PGSDTIK[156.13]PDVQK[156.13].S		--HIADLAGNSE		---HLQLAIRND						N	0.555022	0.832533	0.416267	0.416267	1.11004	3.33013	0.693778	0.555022	1.11004	2.08133	1.66507	1.66507
A.n[89.01]LTRDPQFQK[156.13].L		--HIADLAGNSE		--ASAELALGEN						Q	0.522534	0.731548	0.522534	0.418028	1.5676	1.14958	1.14958	1.14958	1.25408	0.940562	1.14958	1.04507
E.n[89.01]VAGAAVSAGHGLPAK[156.13].F		HGALAPLAIPSA		--KPMSLASGLV						D	0.835401	1.56638	0.730976	0.20885	0.4177	2.19293	0	0	1.87965	2.29735	1.56638	2.0885
F.n[89.01]VMGVNHEK[156.13]Y.D		---HLQLAIRGD		HLPPEQLATRLP						E	0.555126	0.485735	1.11025	0.138781	0.555126	2.77563	0.138781	0.208172	0.97147	0.555126	1.24903	1.4572
D.n[89.01]YNGHVGLGVK[156.13].C		---HLQLAIRND		LETAVNLAWTAG						H	1.56069	1.56069	1.95086	1.17052	0.390172	0.585258	0.390172	1.17052	1.17052	1.95086	0.97543	1.3656
E.n[89.01]LC[160.03]RPVLQQGR.K		--ASAELALGEN		-YESLELCRPVL						K	0.0868484	0.173697	0.52109	0.0868484	0.0868484	0	0	0.868484	0.955332	1.04218	0.955332	1.04218
S.n[89.01]MTTTIK[156.13]PGDDWK[156.13]K[156.13].T		--KPMSLASGLV		SSEPCALCSLHS						R	0.0891167	0	0.356467	0	0	0	0.178233	0.356467	0.26735	0.26735	0.26735	0
F.n[89.01]MC[160.03]QGGDFTR.H		HLPPEQLATRLP		AGLIGDLCTAFG
A.n[89.01]LSEHLK[156.13]NPVIAQK[156.13].L		LETAVNLAWTAG		EHSPSDLEAHFV
P.n[89.01]VLGSGAAAAGR.S		-YESLELCRPVL		-DQIAQLEASLA
G.n[89.01]LAGK[156.13]DPVQC[160.03].S		SSEPCALCSLHS		SYLLAALGGNSS
G.n[89.01]ITAISGK[156.13]PGDK[156.13].K		AGLIGDLCTAFG		-VYVGNLGNNGN
Q.n[89.01]LITGK[156.13]EDAANNYAR.G		EHSPSDLEAHFV		--YVGNLGTGAG
R.n[89.01]SLFHPEQLLSGK[156.13]EDAANNYAR.G		-DQIAQLEASLA		---LMELHGEGS
G.n[89.01]C[160.03]TSAGPHFNPLSR.K		SYLLAALGGNSS		PVVPQALIDQLK
E.n[89.01]LLEHC[160.03]GVC[160.03]R.E		-VYVGNLGNNGN		LFTAESLIGLKN
F.n[89.01]VVEVIK[156.13]NDDGK[156.13]K[156.13].A		--YVGNLGTGAG		----ADLINNLG
G.n[89.01]WK[156.13]PGSDTIK[156.13]PNVDDSK[156.13]EY.F		---LMELHGEGS		-FHPEQLITGKE
H.n[89.01]LK[156.13]EDQTEYLEER.R		PVVPQALIDQLK		LFHPEQLITGKE
D.n[89.01]YFDGNLK[156.13]R.Y		LFTAESLIGLKN		--VILHLKEDQT
E.n[89.01]IFQDNHEDGPTAK[156.13].K		----ADLINNLG		CAGPTALLAHEI
A.n[89.01]VVMEK[156.13]PNIR.W		-FHPEQLITGKE		ECCHGDLLECAD
D.n[89.01]NIQGITK[156.13]PAIR.R		-FHPEQLITGKE		---ISSLLEEQF
Q.n[89.01]LITGK[156.13]EDAANN.Y		LFHPEQLITGKE		GAEALELLEHCG
D.n[89.01]LMAHMASK[156.13]E.-		--VILHLKEDQT		HAYALELLFDQL
S.n[89.01]VVC[160.03]K[156.13]PQEPGHFY.S		CAGPTALLAHEI		SMIVNNLLKPIS
S.n[89.01]C[160.03]TTNC[160.03]LAPLAK[156.13].V		ECCHGDLLECAD		DDEANHLLLQNN
T.n[89.01]VGGIK[156.13]PGC[160.03]FK[156.13].L		---ISSLLEEQF		HLAPPPLLSPLL
E.n[89.01]TLLSQNQGGK[156.13].T		GAEALELLEHCG		---VVDLMAHMA
P.n[89.01]IK[156.13]DMEIAQTQK[156.13].G		HAYALELLFDQL		DDEAAELMQQVN
Q.n[89.01]LEASLAAAK[156.13]K[156.13].Q		SMIVNNLLKPIS		-VLISSLQDCLH
N.n[89.01]IQGITK[156.13]PAIR.R		DDEANHLLLQNN		VSRPEELREDDV
N.n[89.01]NQDK[156.13]LGFEDGSVLK[156.13].Q		HLAPPPLLSPLL		RPTDKPLRLPLQ
S.n[89.01]LVAPALNK[156.13]PK[156.13].K		---VVDLMAHMA		--DPQALSEHLK
G.n[89.01]LSWDTSK[156.13]K[156.13].D		DDEAAELMQQVN		-MF-GGLSWDTS
D.n[89.01]IC[160.03]TLPDTEK[156.13]QIK[156.13].K		-VLISSLQDCLH		LLLLFPLTAQHE
D.n[89.01]C[160.03]GK[156.13]IEVEK[156.13]PF.A		VSRPEELREDDV		--QVQSLTCEVD
A.n[89.01]TYAPVISAEK[156.13].A		RPTDKPLRLPLQ		DGFLSELTQQLA
Q.n[89.01]FLGDEETVRK[156.13].A		--DPQALSEHLK		----AALTRDPQ
Q.n[89.01]ISAGYAPVLDC[160.03]HTAHIAC[160.03]K[156.13].F		-MF-GGLSWDTS		SGGPGGLTSAAP
A.n[89.01]LC[160.03]SLHSIGK[156.13].L		LLLLFPLTAQHE		GFYSAFLVADKV
S.n[89.01]LQDC[160.03]LHGIESK[156.13].S		--QVQSLTCEVD		TAVAPSLVAPAL
E.n[89.01]ITDK[156.13]LGLH.S		DGFLSELTQQLA		YTEGAELVDSVL
F.n[89.01]SALTPDETYVPK[156.13].A		DGFLSELTQQLA		NLDSLPLVDTHS
P.n[89.01]FQVINDGDK[156.13]PK[156.13].V		----AALTRDPQ		PMDLGELVGMTP
P.n[89.01]VISAENWK[156.13]PATK[156.13].T		SGGPGGLTSAAP		AQPPSSLVIDKE
L.n[89.01]IHAVANNQDK[156.13]LGFEDGSVLK[156.13].Q		GFYSAFLVADKV		---LNNLVLFDK
S.n[89.01]LIGLK[156.13]NPEK[156.13].S		TAVAPSLVAPAL		-TVVSGLVQFVP
N.n[89.01]MAEGIIHDTETK[156.13].M		YTEGAELVDSVL		--ELQELVQYPV
L.n[89.01]RLPLQDVYK[156.13].L		YTEGAELVDSVL		WLLSQNLVVKPD
F.n[89.01]LVADK[156.13]VIVTSK[156.13].H		NLDSLPLVDTHS		----EDLYLKPI
D.n[89.01]FVTADK[156.13]FDENAK[156.13].T		PMDLGELVGMTP		NFTVSSMHGDMP
Q.n[89.01]LITGK[156.13]EDAANNY.A		AQPPSSLVIDKE		LDVAAGMIKPGV
S.n[89.01]LVIDK[156.13]ESEVYK[156.13].M		---LNNLVLFDK		QQQAQSMTTTIK
D.n[89.01]LLEC[160.03]ADDRADLAK[156.13].Y		---LNNLVLFDK		LEAVQNMVSHTE
E.n[89.01]LTQQLAQATGK[156.13]PPQ.Y		-TVVSGLVQFVP		-GVAINMVTEED
A.n[89.01]ILGGVDQIHIK[156.13]PGAK[156.13].V		--ELQELVQYPV		---LGEMWNNTA
A.n[89.01]LIDQLK[156.13]PGGR.L		WLLSQNLVVKPD		GAPPSSNIEDFH
N.n[89.01]LLK[156.13]PISVEGSSK[156.13].K		----EDLYLKPI		QGGVL-NIQAVL
E.n[89.01]IQWVK[156.13]PEPK[156.13].V		NFTVSSMHGDMP		-----DNIQGIT
E.n[89.01]LVQYPVEHPDK[156.13]FLK[156.13].F		LDVAAGMIKPGV		IHAVANNQDKLG
L.n[89.01]AIRNDEELNK[156.13]LLGR.V		QQQAQSMTTTIK		LPVPAFNVINGG
D.n[89.01]LYLK[156.13]PIQR.T		LEAVQNMVSHTE		SGIDTAPCMPAT
Y.n[89.01]IAVHVVPDQ.L		-GVAINMVTEED		-SHPSPQAKPSN
V.n[89.01]IYVPLTDK[156.13]EK[156.13].Q		---LGEMWNNTA		---Q-GQCGNQI
G.n[89.01]WMGLDC[160.03]GPESSK[156.13]K[156.13].Y		GAPPSSNIEDFH		TALVGSQKEPSE
D.n[89.01]C[160.03]ILPPTRPTDK[156.13]PLRLPLQDVYK[156.13].L		QGGVL-NIQAVL		HHPPYHQQHHQG
N.n[89.01]VAALPGIVHR.S		-----DNIQGIT		PPAPHPQQHPQQ
S.n[89.01]IQMNVAEVDK[156.13]VTGR.F		IHAVANNQDKLG		LTALAAQQQAAG
E.n[89.01]LTQQLAQATGK[156.13]PPQY.L		LPVPAFNVINGG		PQPPATQQQQPQ
S.n[89.01]LTC[160.03]EVDALK[156.13]GTNESLER.Q		SGIDTAPCMPAT		DNF-FGQSGAGN
F.n[89.01]VFTK[156.13]EDLTEIR.D		-SHPSPQAKPSN		PESAAAQSQENQ
N.n[89.01]LAWTAGNSNTR.F		---Q-GQCGNQI		--MIAGQVLDIN
E.n[89.01]TLLSQNQGGK[156.13]TF.L		TALVGSQKEPSE		GNQMLEQYDKLQ
S.n[89.01]WLDANTLAEK[156.13]DEFEHK[156.13].R		HHPPYHQQHHQG		-CDVDIRKDLYA
N.n[89.01]LVVK[156.13]PDQLIK[156.13].R		PPAPHPQQHPQQ		PTDKPLRLPLQD
S.n[89.01]LASGLVPAAPPK[156.13].R		LTALAAQQQAAG		AAAPAESAAPAA
Q.n[89.01]IHDLVLVGGSTR.L		PQPPATQQQQPQ		ADLAGNSEVILP
E.n[89.01]VMAGLGVEK[156.13]LEK[156.13].L		DNF-FGQSGAGN		-SAPWNSFLPPP
E.n[89.01]LREDDVGTGAGLLEIK[156.13].K		PESAAAQSQENQ		AELIANSLATAG
A.n[89.01]IRGDEELDSLIK[156.13].A		--MIAGQVLDIN		LLPPLESLATVE
D.n[89.01]LC[160.03]TAFGK[156.13]DVLK[156.13].L		GNQMLEQYDKLQ		FLVGGASLKPEF
E.n[89.01]FK[156.13]DK[156.13]DFAIDIIK[156.13].S		-CDVDIRKDLYA		EDVPAPSTSADK
G.n[89.01]MIK[156.13]PGVTTEEIDHAVHLA.C		PTDKPLRLPLQD		GGSLADSYLDEG
N.n[89.01]ILLDEEGHIK[156.13].L		AAAPAESAAPAA		QLKPFETLLSQN
N.n[89.01]TVLSGGTTMYPGIADR.M		ADLAGNSEVILP		SDGPLATSKPVP
L.n[89.01]RK[156.13]DLYANTVLSGGTTMYPGIADR.M		-SAPWNSFLPPP		-DLYANTVLSGG
E.n[89.01]IINWLDK[156.13]NQTAEK[156.13]EEFEHQQK[156.13].E		AELIANSLATAG		IHFPLATYAPVI
Q.n[89.01]LATRLPGISET.A		LLPPLESLATVE		--QIGNVAALPG
E.n[89.01]VIVTK[156.13]DDAMLLK[156.13].G		FLVGGASLKPEF		--YLAEVACGDD
D.n[89.01]LEAHFVPLVK[156.13].R		EDVPAPSTSADK		-NGPLEVAGAAV
E.n[89.01]IK[156.13]DFLVGQDR.C		GGSLADSYLDEG		--NVGFVFTKED
S.n[89.01]LLEEQFQQGK[156.13].L		QLKPFETLLSQN		IIGPATVGGIKP
D.n[89.01]FC[160.03]GLTHLVK[156.13].L		QLKPFETLLSQN		-LPPGSVIAPMP
E.n[89.01]IVFEDPK[156.13]IPGEK[156.13].Q		SDGPLATSKPVP		ADEL-EVIKDDI
S.n[89.01]VIAPMPPIIHAPR.L		-DLYANTVLSGG		-HWPFQVINDGD
E.n[89.01]YFTNEVLTK[156.13].T		IHFPLATYAPVI		PVPAFNVINGGS
E.n[89.01]LALGENSEVLK[156.13].S		--QIGNVAALPG		GQVCLPVISAEN
Q.n[89.01]LAIRNDEELNK[156.13]LLGGV.T		--YLAEVACGDD		---CQEVISWLD
S.n[89.01]NIEDFHGLLPK[156.13].G		-NGPLEVAGAAV		---VGEVIVTKD
G.n[89.01]WVK[156.13]PIIIGR.H		--NVGFVFTKED		-LEALSVKEETK
A.n[89.01]LLAHEIGFGSK[156.13].V		IIGPATVGGIKP		S-GYAPVLDCHT
G.n[89.01]LVQFVPK[156.13]EELQDR.L		-LPPGSVIAPMP		IPRPGEVLGLVG
P.n[89.01]LRLPLQDVYK[156.13].L		ADEL-EVIKDDI		--EPTPVLGSGA
E.n[89.01]LMQQVNVLK[156.13].L		-HWPFQVINDGD		AQGLAEVMAGLG
A.n[89.01]SLK[156.13]PEFVDIINAK[156.13].Q		PVPAFNVINGGS		ADAPMFVMGVNH
D.n[89.01]SYLDEGFLLDK[156.13]K[156.13].L		GQVCLPVISAEN		--MPFPVNHGAS
P.n[89.01]VVEAVSTPSAAFPSDATAEQGPILTK[156.13].H		---CQEVISWLD		ASAPAAVNSSAS
E.n[89.01]SLATVEETVVR.D		---VGEVIVTKD		ANGILNVTATDK
N.n[89.01]ILENK[156.13]EGLELLK[156.13].T		-LEALSVKEETK		---AANVTGPGG
C.n[89.01]LISGWGNTK[156.13].S		S-GYAPVLDCHT		--VLATVTKPVG
G.n[89.01]ASLK[156.13]PEFVDIINAK[156.13].Q		IPRPGEVLGLVG		GMPPQSVVCKPQ
N.n[89.01]SFLPPPPPMPGPR.L		--EPTPVLGSGA		VVAPAPVVEAVS
P.n[89.01]LAIPSAAAAAAAAGR.L		AQGLAEVMAGLG		TSTPNFVVEVIK
D.n[89.01]FLIPVQTQHPIR.K		ADAPMFVMGVNH		EQLMGAVVMEKP
D.n[89.01]LINNLGTIAK[156.13].S		ADAPMFVMGVNH		EVCPAGWKPGSD
G.n[89.01]QVLDINLAAEPK[156.13].V		ADAPMFVMGVNH		CQEVISWLDANT
P.n[89.01]NIQAVLLPK[156.13].K		--MPFPVNHGAS		SGIPAGWMGLDC
E.n[89.01]LLFDQLHEGAK[156.13].A		--MPFPVNHGAS		--ASSWWTHVEM
D.n[89.01]ITSLDQYVER.M		ASAPAAVNSSAS		--LVSGWVKPII
P.n[89.01]ILGVTEAFK[156.13]R.D		ANGILNVTATDK		--FLQDYFDGNL
N.n[89.01]SLATAGDGLIELR.K		---AANVTGPGG		HFEPNEYFTNEV
A.n[89.01]ELVDSVLDVVRK[156.13].E		--VLATVTKPVG		F-A-GDYNGHVG
G.n[89.01]AGNNWAK[156.13]GHYTEGAELVDSVLDVVRK[156.13].E		--VLATVTKPVG
W.n[89.01]WTHVEMGPPDPILGVTEAFK[156.13]R.D		GMPPQSVVCKPQ
E.n[89.01]IIEQLDVTTSEYEK[156.13]EK[156.13].L		VVAPAPVVEAVS
Q.n[89.01]LAIRGDEELDSLIK[156.13].A		TSTPNFVVEVIK
E.n[89.01]LVGMTPEIIQK[156.13].L		EQLMGAVVMEKP
N.n[89.01]FVFGQSGAGNNWAK[156.13].G		EVCPAGWKPGSD
N.n[89.01]LVLFDK[156.13]ATYDK[156.13]LC[160.03]K[156.13].E		EVCPAGWKPGSD
E.n[89.01]VLGLVGTNGIGK[156.13].S		CQEVISWLDANT
Y.n[89.01]IAVHVVPDQLM.A		SGIPAGWMGLDC
E.n[89.01]VISWLDANTLAEK[156.13]DEFEHK[156.13].R		--ASSWWTHVEM
H.n[89.01]LLLQNNLPAVR.W		--LVSGWVKPII
N.n[89.01]IQLVTSQIDAQR.R		--FLQDYFDGNL
D.n[89.01]IVQLPTGLTGIK[156.13].V		HFEPNEYFTNEV
E.n[89.01]LVDSVLDVVRK[156.13].E		F-A-GDYNGHVG
E.n[89.01]C[160.03]LADELINAAK[156.13].G
P.n[89.01]LLSPLLPSIK[156.13]PTVR.K
N.n[89.01]LVLFDK[156.13]ATYDK[156.13].L
A.n[89.01]ILGVSLAVC[160.03]K[156.13].A
E.n[89.01]VIK[156.13]DDIWPNPL.Q
D.n[89.01]LAGNSEVILPVPA.F
E.n[89.01]LVDSVLDVVR.K
D.n[89.01]LAGNSEVILPVPAFN.V
D.n[89.01]LAGNSEVILPVPAF.N

## Sheet: MMP7_T
hMMP7-T_1%	Active site specificity profiling datasets of human Matrix Metalloproteinases (MMPs):								Human MMP7 cleavage sites identified by PICS in trypsin-generated human proteome libraries.																	Index
n[89.01]		PICS Output		PICS Output - unique		n[89.01]	PICS Output	PICS Output - unique		Total occurences														UniProt_Human_1310
G.n[89.01]IK[156.13]EDTEEHHLR.D		-----IAPTAPS		-----IAPTAPS		311	291	278			P6	P5	P4	P3	P2	P1	P1'	P2'	P3'	P4'	P5'	P6'			counts	%
D.n[89.01]MSQSGPSGSHPQGPR.G		GFLVGGASLKPE		GFLVGGASLKPE						G	13	12	14	13	32	25	1	17	36	31	25	24		G	1497164	6.5112
C.n[89.01]IC[160.03]K[156.13]GTSDK[156.13]C[160.03]SC[160.03]C[160.03]A.-		LLEALDCILPPT		LLEALDCILPPT		Web-PICS Figures:				A	9	16	24	35	37	30	2	21	39	31	23	20		A	1594886	6.93619
G.n[89.01]VNHEK[156.13]YDNSLK[156.13].L		----DGDVTVTN		----DGDVTVTN						V	6	18	22	36	7	1	16	52	9	18	27	21		V	1383482	6.01679
C.n[89.01]IC[160.03]K[156.13]GASDK[156.13]C[160.03]SC[160.03]C[160.03]A.-		ENDIYNFFSPLN		ENDIYNFFSPLN						I	3	5	9	29	8	1	58	33	19	15	14	13		I	1004174	4.36717
S.n[89.01]MGGK[156.13]VPPATQK[156.13].A		-SSPAAFINPPI		-SSPAAFINPPI						L	18	28	19	26	25	7	180	30	19	23	17	14		L	2257963	9.81993
E.n[89.01]LK[156.13]GQEVSPK[156.13].V		P-KPMQFLGDEE		P-KPMQFLGDEE						M	2	7	5	6	10	6	13	16	7	7	6	6		M	490375	2.13265
G.n[89.01]LTSAAPAGGDK[156.13]K[156.13].V		-MIPCDFLIPVQ		-MIPCDFLIPVQ						F	5	13	10	4	7	16	10	11	14	14	12	8		F	817356	3.5547
K.n[89.01]YK[156.13]AEDEVQR.E		-LAMQEFMILPV		-LAMQEFMILPV						Y	2	4	7	6	10	2	4	8	4	9	2	4		Y	601276	2.61496
P.n[89.01]LK[156.13]DFHK[156.13]DEVR.L		---HWPFQVIND		---HWPFQVIND						W	1	0	1	2	1	1	0	1	2	3	0	0		W	276551	1.20273
G.n[89.01]IQHSC[160.03]QDIGAK[156.13].S		AEELMNFSKGEE		AEELMNFSKGEE						C	4	5	2	5	7	8	1	2	0	1	3	6		C	504016	2.19198
S.n[89.01]LSGDHC[160.03]IIGR.T		LADPSAFVAAAP		LADPSAFVAAAP						P	17	17	18	50	3	25	1	2	2	32	29	30		P	1460508	6.35178
D.n[89.01]LM[147.04]AHMASK[156.13]E.-		--TV-NFVALAT		--TV-NFVALAT						S	12	9	19	7	24	24	0	19	20	16	11	18		S	1930889	8.39748
F.n[89.01]VM[147.04]GVNHEK[156.13]YDNSLK[156.13].L		IFRPDNFVFGQS		IFRPDNFVFGQS						T	9	6	16	6	6	11	2	18	18	13	19	20		T	1245739	5.41774
E.n[89.01]YHSEPVEDEK[156.13]P.-		-----LGMEVNQ		-----LGMEVNQ						N	7	6	10	2	23	33	0	7	13	12	19	19		N	832732	3.62157
D.n[89.01]LNAAESGVQHK[156.13]PSAPQGGR.L		TELAEPIAIRPT		TELAEPIAIRPT						Q	12	10	15	9	20	22	1	19	20	11	16	9		Q	1105632	4.80842
S.n[89.01]LHGDIPQK[156.13].Q		GLVHSNIATEHI		GLVHSNIATEHI						D	18	15	17	4	25	26	1	3	22	16	28	26		D	1106498	4.81218
S.n[89.01]LATAAGSEDAEK[156.13]K[156.13].V		-CAQGCICKGAS		-CAQGCICKGAS						E	18	18	16	20	32	37	0	3	25	19	20	30		E	1665153	7.24178
N.n[89.01]LGNNGNK[156.13]TELER.A		-CAQGCICKGTS		-CAQGCICKGTS						H	7	6	6	9	3	10	0	9	12	6	8	8		H	592283	2.57585
G.n[89.01]LNSGRPVTPPR.T		APPSSNIEDFHG		APPSSNIEDFHG						K	0	2	4	0	1	0	0	13	8	9	10	15		K	1330435	5.78609
F.n[89.01]IHHNC[160.03]TPEFQANEVR.K		--MASNIFGTPE		--MASNIFGTPE						R	1	0	3	0	0	0	1	7	2	5	2	0		R	1296571	5.63881
S.n[89.01]LRGTNESLER.Q		DESYGQIFKPII		DESYGQIFKPII						3179	164	197	237	269	281	285	291	291	291	291	291	291		TOTAL	22993683	100
P.n[89.01]LHQPSPSLNK[156.13].L		QVTAQEIFQDNH		QVTAQEIFQDNH
D.n[89.01]LSHIETK[156.13].A		-GN-ITIFQERD		-GN-ITIFQERD						Relative occurences in %
G.n[89.01]LAGK[156.13]DPVQC[160.03]SR.D		---VACIGAWHP		---VACIGAWHP							P6	P5	P4	P3	P2	P1	P1'	P2'	P3'	P4'	P5'	P6'
E.n[89.01]IHLQTNAEK[156.13].G		CGTIGLIHAVAN		CGTIGLIHAVAN						G	4.46735	4.12371	4.811	4.46735	10.9966	8.59107	0.343643	5.84192	12.3711	10.6529	8.59107	8.24742
T.n[89.01]LAEK[156.13]DEFEHK[156.13].R		-GGIGFIHHNCT		-GGIGFIHHNCT						A	3.09278	5.49828	8.24742	12.0275	12.7148	10.3093	0.687285	7.21649	13.4021	10.6529	7.90378	6.87285
F.n[89.01]LNHYQMK[156.13].N		ALPEMEIHLQTN		ALPEMEIHLQTN						V	2.06186	6.18557	7.56014	12.3711	2.4055	0.343643	5.49828	17.8694	3.09278	6.18557	9.27835	7.21649
P.n[89.01]LTAQHENFR.K		LNDELEIIEGMK		LNDELEIIEGMK						I	1.03093	1.71821	3.09278	9.96564	2.74914	0.343643	19.9313	11.3402	6.52921	5.15464	4.811	4.46735
N.n[89.01]LGTGAGK[156.13]GELER.A		-LDHYAIIKFPL		-LDHYAIIKFPL						L	6.18557	9.62199	6.52921	8.93471	8.59107	2.4055	61.8557	10.3093	6.52921	7.90378	5.84192	4.811
D.n[89.01]LMSSK[156.13]DDVGK[156.13].S		-GA-QNIIPAST		-GA-QNIIPAST						M	0.687285	2.4055	1.71821	2.06186	3.43643	2.06186	4.46735	5.49828	2.4055	2.4055	2.06186	2.06186
R.n[89.01]VMGVNPYILK[156.13]K[156.13]NMI.L		QQLCEDIIQLKP		QQLCEDIIQLKP						F	1.71821	4.46735	3.43643	1.37457	2.4055	5.49828	3.43643	3.78007	4.811	4.811	4.12371	2.74914
A.n[89.01]IITPPPAK[156.13]K[156.13].A		LELSDNIISGGL		LELSDNIISGGL						Y	0.687285	1.37457	2.4055	2.06186	3.43643	0.687285	1.37457	2.74914	1.37457	3.09278	0.687285	1.37457
F.n[89.01]VMGVNHEK[156.13]YDNSLK[156.13].L		---LEAIITPPP		---LEAIITPPP						W	0.343643	0	0.343643	0.687285	0.343643	0.343643	0	0.343643	0.687285	1.03093	0	0
A.n[89.01]VNSSASADK[156.13]PLSNMK[156.13].L		STSVEHIIVNPN		STSVEHIIVNPN						C	1.37457	1.71821	0.687285	1.71821	2.4055	2.74914	0.343643	0.687285	0	0.343643	1.03093	2.06186
R.n[89.01]YRPGTVALR.E		--FV-GIKEDTE		--FV-GIKEDTE						P	5.84192	5.84192	6.18557	17.1821	1.03093	8.59107	0.343643	0.687285	0.687285	10.9966	9.96564	10.3093
F.n[89.01]VTADK[156.13]FDENAK[156.13].T		LDSGAPIKIPVG		LDSGAPIKIPVG						S	4.12371	3.09278	6.52921	2.4055	8.24742	8.24742	0	6.52921	6.87285	5.49828	3.78007	6.18557
E.n[89.01]LK[156.13]QEVISTSSK[156.13].A		---A--ILEAFG		---A--ILEAFG						T	3.09278	2.06186	5.49828	2.06186	2.06186	3.78007	0.687285	6.18557	6.18557	4.46735	6.52921	6.87285
P.n[89.01]VNHGASSEDTLLK[156.13].D		ECIPQAILGMDV		ECIPQAILGMDV						N	2.4055	2.06186	3.43643	0.687285	7.90378	11.3402	0	2.4055	4.46735	4.12371	6.52921	6.52921
H.n[89.01]LK[156.13]NPVIAQK[156.13].L		----YNILGTNT		----YNILGTNT						Q	4.12371	3.43643	5.15464	3.09278	6.87285	7.56014	0.343643	6.52921	6.87285	3.78007	5.49828	3.09278
G.n[89.01]YTQTLK[156.13]PGIK[156.13].L		-FGANAILGVSL		-FGANAILGVSL		iceLogo Figures:				D	6.18557	5.15464	5.84192	1.37457	8.59107	8.93471	0.343643	1.03093	7.56014	5.49828	9.62199	8.93471
A.n[89.01]LQQAVPTESTDNRR.V		----GQILMPNI		----GQILMPNI						E	6.18557	6.18557	5.49828	6.87285	10.9966	12.7148	0	1.03093	8.59107	6.52921	6.87285	10.3093
F.n[89.01]VVEVIK[156.13]NDDGK[156.13]K[156.13].A		----GDILVVAT		----GDILVVAT						H	2.4055	2.06186	2.06186	3.09278	1.03093	3.43643	0	3.09278	4.12371	2.06186	2.74914	2.74914
F.n[89.01]LSDEIK[156.13]EER.K		TPSALAIMENAN		TPSALAIMENAN						K	0	0.687285	1.37457	0	0.343643	0	0	4.46735	2.74914	3.09278	3.43643	5.15464
S.n[89.01]LLATEDK[156.13]EALK[156.13]K[156.13].Q		GDSEYNIMFGPD		GDSEYNIMFGPD						R	0.343643	0	1.03093	0	0	0	0.343643	2.4055	0.687285	1.71821	0.687285	0
L.n[89.01]LSSAVDHGSDEVK[156.13].F		GDSEYNIMFGPD		----MGIMNSFV							56.3574	67.6976	81.4433	92.4399	96.5636	97.9381	100	100	100	100	100	100
N.n[89.01]YNHLMPTR.Y		----MGIMNSFV		---NEAIQAAHD
E.n[89.01]VAGAAVSAGHGLPAK[156.13].F		---NEAIQAAHD		--EIVHIQAGQC						Occurences relative to natural abundance
A.n[89.01]LSEHLK[156.13]NPVIAQK[156.13].L		--EIVHIQAGQC		PV-EYCIQALPE							P6	P5	P4	P3	P2	P1	P1'	P2'	P3'	P4'	P5'	P6'
D.n[89.01]LMAHMASK[156.13]E.-		PV-EYCIQALPE		--SIQEIQELDK						G	0.686103	0.633326	0.738881	0.686103	1.68887	1.31943	0.0527772	0.897212	1.89998	1.63609	1.31943	1.26665
A.n[89.01]LIDRPAPHFER.T		--SIQEIQELDK		----DNIQGITK						A	0.445891	0.792695	1.18904	1.73402	1.83311	1.4863	0.0990868	1.04041	1.93219	1.53585	1.1395	0.990868
E.n[89.01]LVEPVAAHGPK[156.13].L		----DNIQGITK		PYLIAGIQHSCQ						V	0.342684	1.02805	1.25651	2.0561	0.399798	0.0571139	0.913823	2.96992	0.514025	1.02805	1.54208	1.19939
D.n[89.01]C[160.03]ILPPTRPTDK[156.13]PLR.L		PYLIAGIQHSCQ		DGRPMNIQLVTS						I	0.236063	0.393438	0.708189	2.28194	0.629501	0.0786877	4.56388	2.59669	1.49507	1.18031	1.10163	1.02294
H.n[89.01]IQAGQC[160.03]GNQIGAK[156.13].F		DGRPMNIQLVTS		--DHASIQMNVA						L	0.629899	0.979844	0.664894	0.909855	0.87486	0.244961	6.29899	1.04983	0.664894	0.804872	0.594905	0.489922
N.n[89.01]IATEHIPSPAK[156.13].K		--DHASIQMNVA		EEKPIEIQWVKP						M	0.322268	1.12794	0.80567	0.966804	1.61134	0.966804	2.09474	2.57814	1.12794	1.12794	0.966804	0.966804
E.n[89.01]LAGHQTSAESWGTGR.A		EEKPIEIQWVKP		-HLQLAIRGDEE						F	0.483364	1.25675	0.966728	0.386691	0.67671	1.54676	0.966728	1.0634	1.35342	1.35342	1.16007	0.773382
C.n[89.01]PSTHNMDVPNIK[156.13].R		-HLQLAIRGDEE		-MNAAEITDKLG						Y	0.262828	0.525656	0.919898	0.788484	1.31414	0.262828	0.525656	1.05131	0.525656	1.18273	0.262828	0.525656
T.n[89.01]IFQERDPSK[156.13].L		-MNAAEITDKLG		---GLAITFVSD						W	0.28572	0	0.28572	0.57144	0.28572	0.28572	0	0.28572	0.57144	0.857159	0	0
G.n[89.01]LTGLNK[156.13]AETAAK[156.13].H		---GLAITFVSD		VI-GN-ITIFQE						C	0.627092	0.783865	0.313546	0.783865	1.09741	1.25418	0.156773	0.313546	0	0.156773	0.470319	0.940638
A.n[89.01]LVGSQK[156.13]EPSEVPTPK[156.13].R		VI-GN-ITIFQE		QL-VAEITNACF						P	0.91973	0.91973	0.973832	2.70509	0.162305	1.35254	0.0541018	0.108204	0.108204	1.73126	1.56895	1.62305
A.n[89.01]LSAADTK[156.13]PGTTGSGAGSGGPGG.L		QL-VAEITNACF		SHHPTDITSLDQ						S	0.491066	0.368299	0.77752	0.286455	0.982131	0.982131	0	0.77752	0.818443	0.654754	0.450143	0.736598
E.n[89.01]IFQDNHEDGPTAK[156.13].K		SHHPTDITSLDQ		ADCAV-IVAAGV						T	0.570862	0.380575	1.01487	0.380575	0.380575	0.69772	0.126858	1.14172	1.14172	0.824578	1.20515	1.26858
Q.n[89.01]LITGK[156.13]EDAANNYAR.G		ADCAV-IVAAGV		---TLTIVDTGI						N	0.664214	0.569327	0.948878	0.189776	2.18242	3.1313	0	0.664214	1.23354	1.13865	1.80287	1.80287
Q.n[89.01]LLSGK[156.13]EDAANNYAR.G		---TLTIVDTGI		LMCPQEIVDYIA						Q	0.857603	0.714669	1.072	0.643202	1.42934	1.57227	0.0714669	1.35787	1.42934	0.786136	1.14347	0.643202
T.n[89.01]LK[156.13]ESFDGSVR.A		LMCPQEIVDYIA		---MFEIVFEDP						D	1.2854	1.07116	1.21399	0.285644	1.78527	1.85669	0.071411	0.214233	1.57104	1.14258	1.99951	1.85669
M.n[89.01]LLANK[156.13]VPAAAR.A		---MFEIVFEDP		DVPCGNIVGLVG						E	0.85415	0.85415	0.759244	0.949055	1.51849	1.75575	0	0.142358	1.18632	0.901602	0.949055	1.42358
A.n[89.01]IQAAHDAVAQEGQC[160.03]R.V		DVPCGNIVGLVG		----NCIVLIDS						H	0.933865	0.800456	0.800456	1.20068	0.400228	1.33409	0	1.20068	1.60091	0.800456	1.06727	1.06727
R.n[89.01]LLEGDIHGQYY.D		----NCIVLIDS		LDPMGGIVMTND						K	0	0.118782	0.237565	0	0.0593912	0	0	0.772085	0.475129	0.534521	0.593912	0.890868
P.n[89.01]LVVEDK[156.13]VEGYK[156.13]K[156.13].T		LDPMGGIVMTND		DPQFEPIVSLPE						R	0.0609424	0	0.182827	0	0	0	0.0609424	0.426596	0.121885	0.304712	0.121885	0
C.n[89.01]IGAWHPAR.V		DPQFEPIVSLPE		DVQIGDIVTVGE
S.n[89.01]LVAPALNK[156.13]PK[156.13].K		DVQIGDIVTVGE		--THINIVVIGH
F.n[89.01]MC[160.03]QGGDFTR.H		--THINIVVIGH		--YISLIYTNYE
Q.n[89.01]LAIRNDEELNK[156.13].L		--YISLIYTNYE		YAICSALAASAL
N.n[89.01]IQGITK[156.13]PAIR.R		YAICSALAASAL		-LVNACLAEELP
A.n[89.01]VVAAGDK[156.13]WK[156.13]PPQGTDSIK[156.13].M		-LVNACLAEELP		--VAHALAEGLG
D.n[89.01]LK[156.13]GGVAGGSILK[156.13].G		--VAHALAEGLG		WLDANTLAEKDE
S.n[89.01]MMDVDHQIAK[156.13].L		WLDANTLAEKDE		-----MLAEKLP
G.n[89.01]DVTVTNDGATILSM[147.04]MDVDHQIAK[156.13].L		-----MLAEKLP		-SLVASLAEPDF
Q.n[89.01]FLGDEETVRK[156.13].A		-SLVASLAEPDF		PYAVSELAGHQT
H.n[89.01]LGRPDGVPMPDK[156.13].Y		PYAVSELAGHQT		EKPVGSLAGIGE
H.n[89.01]LK[156.13]EDQTEYLEER.R		EKPVGSLAGIGE		-VTVAGLAGKDP
E.n[89.01]LRDDPIISTHLAK[156.13].L		EKPVGSLAGIGE		EHTPSALAIMEN
E.n[89.01]LVQYPVEHPDK[156.13].F		-VTVAGLAGKDP		HGALAPLAIPSA
E.n[89.01]LQQAGDQELLHQAK[156.13].D		EHTPSALAIMEN		---HLQLAIRGD
P.n[89.01]LVSSSDSPPRPQPAFK[156.13].Y		HGALAPLAIPSA		---HLQLAIRND
D.n[89.01]IVTVGEC[160.03]RPLSK[156.13].T		---HLQLAIRGD		--ASAELALGEN
W.n[89.01]LDANTLAEK[156.13]DEFEHK[156.13].R		---HLQLAIRND		EPTAEQLAQIAA
N.n[89.01]IIPASTGAAK[156.13].A		--ASAELALGEN		-AAAASLATAAG
L.n[89.01]APTAPSRGRGGAIPPPPPPGR.G		EPTAEQLAQIAA		ELIANSLATAGD
G.n[89.01]RGALQNIIPASTGAAK[156.13].A		-AAAASLATAAG		QEVISWLDANTL
E.n[89.01]LFADK[156.13]VPK[156.13].T		ELIANSLATAGD		-MGPLGLDHMAS
G.n[89.01]LDHMASSIER.M		QEVISWLDANTL		-LFPNSLDQTDM
D.n[89.01]LYK[156.13]NPTSSSEFYK[156.13].A		-MGPLGLDHMAS		EHSPSDLEAHFV
P.n[89.01]FQVINDGDK[156.13]PK[156.13].V		-LFPNSLDQTDM		--EAFSLFDKDG
T.n[89.01]LTDC[160.03]VVMRDPNTK[156.13].R		EHSPSDLEAHFV		HLNEIDLFHCID
Q.n[89.01]LAQIAAENEEDEHSVNYK[156.13]PPAQK[156.13].S		--EAFSLFDKDG		NESLNNLFITEE
A.n[89.01]MQQSHFPMTHGNTGFSGIESSSPEVK[156.13].G		HLNEIDLFHCID		LQELNELFKPVV
E.n[89.01]LFK[156.13]PVVAAQK[156.13].L		NESLNNLFITEE		---CLELFTELA
P.n[89.01]VISAENWK[156.13]PATK[156.13].T		LQELNELFKPVV		QQLPHGLGGIGM
P.n[89.01]LHDVFVR.K		---CLELFTELA		TATPTPLGGMTG
N.n[89.01]MAEGIIHDTETK[156.13].M		QQLPHGLGGIGM		-GSYGDLGGPII
L.n[89.01]IYTNYEAGK[156.13]DDYVK[156.13].A		TATPTPLGGMTG		--YIANLGHGLY
E.n[89.01]ITDK[156.13]LGLH.S		-GSYGDLGGPII		-EFADSLGIPFL
D.n[89.01]LYLK[156.13]PIQR.T		--YIANLGHGLY		--AIAELGIYPA
S.n[89.01]LFDK[156.13]DGDGTITTK[156.13].E		-EFADSLGIPFL		LFQP-FLGMESC
A.n[89.01]TYAPVISAEK[156.13].A		--AIAELGIYPA		-ELAILLGMLDP
N.n[89.01]LLK[156.13]PISVEGSSK[156.13].K		LFQP-FLGMESC		-VYVGNLGNNGN
F.n[89.01]LYAATHELGHS.L		LFQP-FLGMESC		VVLMSHLGRPDG
E.n[89.01]IQWVK[156.13]PEPK[156.13].V		-ELAILLGMLDP		--YVGNLGTGAG
Q.n[89.01]LTHSLGGGTGSGMGT.L		-VYVGNLGNNGN		FIQTQQLHAAMA
A.n[89.01]LIDQLK[156.13]PGGR.L		VVLMSHLGRPDG		CQSIYPLHDVFV
S.n[89.01]LVIDK[156.13]ESEVYK[156.13].M		VVLMSHLGRPDG		-QDAQSLHGDIP
F.n[89.01]LRDQFTTTEVNMAR.V		--YVGNLGTGAG		MDAENPLHQPSP
L.n[89.01]IHAVANNQDK[156.13]LGFEDGSVLK[156.13].Q		FIQTQQLHAAMA		DQVIQSLIALVN
N.n[89.01]FSK[156.13]GEENLMDAQVK[156.13].A		FIQTQQLHAAMA		EANLQALIATGG
D.n[89.01]LRLPEGDLGK[156.13].E		CQSIYPLHDVFV		PVVPQALIDQLK
L.n[89.01]LTEAPLNPK[156.13].A		-QDAQSLHGDIP		--QAS-LIDRPA
T.n[89.01]LK[156.13]LDPITGR.S		MDAENPLHQPSP		DVAEGDLIEHFS
P.n[89.01]LVVEDK[156.13]VEGYK[156.13].K		DQVIQSLIALVN		QFHPDGLIFGTG
H.n[89.01]LGRPDGVPMPDK[156.13]Y.S		DQVIQSLIALVN		QEFWDNLIGGVD
D.n[89.01]LRLPEGDLGK[156.13]EIEQK[156.13].Y		EANLQALIATGG		--NENQLIIFAD
E.n[89.01]IQELDK[156.13]DDESLR.K		PVVPQALIDQLK		HPESNNLIIIET
D.n[89.01]LTGDLESFK[156.13]K[156.13].Q		--QAS-LIDRPA		---EAALILGVS
D.n[89.01]LFHC[160.03]IDPNDSK[156.13].H		DVAEGDLIEHFS		--TENPLILIDE
E.n[89.01]LFTELAEDK[156.13]ENYK[156.13]K[156.13].F		QFHPDGLIFGTG		GTVLCELINALY
N.n[89.01]IVVIGHVDSGK[156.13].S		QEFWDNLIGGVD		DNQPGVLIQVYE
H.n[89.01]LSNLPHSGYSDSAVLK[156.13].L		--NENQLIIFAD		-FHPEQLITGKE
Q.n[89.01]LITGK[156.13]EDAANNY.A		HPESNNLIIIET		LFHPEQLITGKE
E.n[89.01]LVQYPVEHPDK[156.13]FLK[156.13].F		---EAALILGVS		--AQNDLIWNIK
D.n[89.01]LYISEGLHPR.L		--TENPLILIDE		---LDQLIYIPL
A.n[89.01]MVYPFTGDHK[156.13].Q		GTVLCELINALY		--VIEPLKDFHK
Q.n[89.01]LK[156.13]EQISDIDDAVR.K		GTVLCELINALY		--VILHLKEDQT
Q.n[89.01]IFK[156.13]PIISK[156.13].V		DNQPGVLIQVYE		PEQWSQLKEQIS
E.n[89.01]IVDYIADK[156.13]K[156.13].D		-FHPEQLITGKE		DTTEETLKESFD
S.n[89.01]MVGVNLPQK[156.13].A		LFHPEQLITGKE		GCEVDDLKGGVA
A.n[89.01]LLQYADPVSAQHAK[156.13].L		--AQNDLIWNIK		--QIEELKGQEV
Q.n[89.01]LVFPDPEK[156.13]PC[160.03]K[156.13].M		---LDQLIYIPL		EVVDCTLKLDPI
C.n[89.01]LAEELPHIHAFEQK[156.13].T		--VIEPLKDFHK		QALSEHLKNPVI
E.n[89.01]MVALNPDFK[156.13]PPADYK[156.13]PPATR.V		--VILHLKEDQT		LVGGASLKPEFV
P.n[89.01]LGGMTGFHMQTEDR.T		PEQWSQLKEQIS		-IIVDELKQEVI
Q.n[89.01]LTGQTPVFSK[156.13].A		DTTEETLKESFD		--GILTLKYPIE
E.n[89.01]IIEGMK[156.13]FDR.G		GCEVDDLKGGVA		--ATSFLLALEP
G.n[89.01]LYQGAGGPGPGGFGAQGPK[156.13].G		--QIEELKGQEV		----DMLLANKV
S.n[89.01]IQMNVAEVDK[156.13]VTGR.F		EVVDCTLKLDPI		---VVDLLAQDA
P.n[89.01]IK[156.13]IPVGPETLGR.L		QALSEHLKNPVI		---GFSLLATED
P.n[89.01]ITIFQERDPSK[156.13].L		LVGGASLKPEFV		SENFQTLLDAGL
C.n[89.01]IQALPEFDGK[156.13]R.F		-IIVDELKQEVI		---ELALLDGSN
L.n[89.01]LGMLDPAEK[156.13]DEK[156.13].G		--GILTLKYPIE		SAMLQPLLDNQV
D.n[89.01]LLVDLDHQR.Q		--ATSFLLALEP		HFPATPLLDYAL
E.n[89.01]LTQQVFDAK[156.13].N		----DMLLANKV		---ISSLLEEQF
R.n[89.01]IVSYTRDLPHITVDR.L		---VVDLLAQDA		D-T-C-LLFANQ
P.n[89.01]IAIRPTSETVMYPAYAK[156.13].W		---GFSLLATED		--PGGLLLGDVA
Q.n[89.01]LTALGAAQATAK[156.13].A		SENFQTLLDAGL		---VSHLLGINV
Q.n[89.01]ILMPNIGYGSNK[156.13]K[156.13].T		---ELALLDGSN		SMIVNNLLKPIS
L.n[89.01]LSDMVQEHDEPILK[156.13].H		SAMLQPLLDNQV		---PGGLLLGDV
E.n[89.01]LINALYPEGQAPVK[156.13]K[156.13].L		HFPATPLLDYAL		DDEANHLLLQNN
D.n[89.01]LEAHFVPLVK[156.13].R		---ISSLLEEQF		----AQLLQPTL
H.n[89.01]IIVNPNAAYDK[156.13]FK[156.13].D		D-T-C-LLFANQ		NNQFQALLQYAD
M.n[89.01]LAEK[156.13]LPNLTHLN.L		--PGGLLLGDVA		LFHPEQLLSGKE
S.n[89.01]MSAFDPLK[156.13]NQDEINK[156.13].N		---VSHLLGINV		LSLVDTLLSSTT
A.n[89.01]IRGDEELDSLIK[156.13].A		SMIVNNLLKPIS		--ELDDLLVDLD
N.n[89.01]IMFGPDIC[160.03]GPGTK[156.13]K[156.13].V		---PGGLLLGDV		HPLLSGLLYPGL
F.n[89.01]LVTEVENGGSLGSK[156.13].K		DDEANHLLLQNN		HVVPDQLMAFGG
E.n[89.01]ITNAC[160.03]FEPANQMVK[156.13].C		----AQLLQPTL		---VVDLMAHMA
N.n[89.01]LSAANHDAAIFPGGFGAAK[156.13].N		NNQFQALLQYAD		PAAGAPLMDFGN
A.n[89.01]IMENANVLAR.Y		LFHPEQLLSGKE		---HEELMLGDP
Y.n[89.01]MIFDHEFTK[156.13].L		LSLVDTLLSSTT		PDGTMNLMNWEC
N.n[89.01]LGHGLYPDMDPEHVGA.F		--ELDDLLVDLD		DDEAAELMQQVN
T.n[89.01]LK[156.13]YPIEHGIITNWDDMEK[156.13].L		HPLLSGLLYPGL		---MEDLMSSKD
D.n[89.01]FLIPVQTQHPIR.K		HVVPDQLMAFGG		QDGSLDLNAAES
T.n[89.01]IVDTGIGMTK[156.13].A		---VVDLMAHMA		LETLGFLNHYQM
P.n[89.01]LRLPLQDVYK[156.13].L		PAAGAPLMDFGN		-YQYGGLNSGRP
N.n[89.01]LIGGVDMVTDDDRR.W		---HEELMLGDP		MGPPGGLQEFNF
Q.n[89.01]LHAAMADTFLEHMC[160.03]R.L		PDGTMNLMNWEC		DLNPDNLQGGDD
E.n[89.01]IVFEDPK[156.13]IPGEK[156.13].Q		PDGTMNLMNWEC		----ANLQIDQI
Q.n[89.01]LHAAMADTFLEH.M		DDEAAELMQQVN		----GALQNIIP
S.n[89.01]VIAPMPPIIHAPR.L		---MEDLMSSKD		ESAEEELQQAGD
T.n[89.01]LLDAGLPQK[156.13].V		QDGSLDLNAAES		---FSALQQAVP
A.n[89.01]ITFVSDENDAK[156.13].L		LETLGFLNHYQM		AAVATFLQSVQV
S.n[89.01]LLEEQFQQGK[156.13].L		-YQYGGLNSGRP		--SP-GLQVLND
F.n[89.01]LGMESC[160.03]GIHETTFNSIMK[156.13].C		MGPPGGLQEFNF		FG-L-NLQVTQP
D.n[89.01]IIQLK[156.13]PDVVITEK[156.13].G		DLNPDNLQGGDD		----AELRDDPI
T.n[89.01]LLSSTTVPK[156.13].M		----ANLQIDQI		EEDLDFLRDQFT
D.n[89.01]LIEHFSQFGTVEK[156.13].A		----GALQNIIP		TCDLESLRGTNE
E.n[89.01]LALGENSEVLK[156.13].S		ESAEEELQQAGD		----EDLRLPEG
P.n[89.01]IVSLPEQEIK[156.13].T		---FSALQQAVP		RPTDKPLRLPLQ
N.n[89.01]LMNWEC[160.03]AIPGK[156.13]K[156.13].G		AAVATFLQSVQV		PPAAPALSAADT
S.n[89.01]LAGIGEVLGK[156.13]K[156.13].L		--SP-GLQVLND		ITDLANLSAANH
A.n[89.01]LQNIIPASTGAAK[156.13].A		FG-L-NLQVTQP		-AFVDFLSDEIK
P.n[89.01]LLDNQVGFK[156.13].N		----AELRDDPI		--NVDLLSDMVQ
C.n[89.01]LISGWGNTK[156.13].S		EEDLDFLRDQFT		--DPQALSEHLK
E.n[89.01]MVEFSSGLK[156.13].G		TCDLESLRGTNE		-LFIGGLSFETT
E.n[89.01]LMQQVNVLK[156.13].L		----EDLRLPEG		EDSVISLSGDHC
V.n[89.01]LIQVYEGER.A		----EDLRLPEG		PGVAADLSHIET
P.n[89.01]MGEK[156.13]PVGSLAGIGEVLGK[156.13].K		RPTDKPLRLPLQ		---VIHLSNLPH
A.n[89.01]FVAAAPVAAATTAAPAAAAAPAK[156.13].V		PPAAPALSAADT		--AVCMLSNTTA
G.n[89.01]LSFETTDESLR.S		ITDLANLSAANH		---EALLSSAVD
A.n[89.01]IIK[156.13]FPLTTESAMK[156.13].K		-AFVDFLSDEIK		-LAVEALSSLDG
N.n[89.01]IEDFHGLLPK[156.13].G		--NVDLLSDMVQ		--GPDGLTAFEA
S.n[89.01]LK[156.13]PEFVDIINAK[156.13].Q		--DPQALSEHLK		---IQQLTALGA
A.n[89.01]LSSLDGDLAGR.Y		-LFIGGLSFETT		LLLLFPLTAQHE
G.n[89.01]ASLK[156.13]PEFVDIINAK[156.13].Q		-LFIGGLSFETT		GPLELDLTGDLE
N.n[89.01]ILGTNTIMDK[156.13].M		EDSVISLSGDHC		--HYGGLTGLNK
N.n[89.01]TVLSGGTTMYPGIADR.M		PGVAADLSHIET		--VLEQLTGQTP
T.n[89.01]VLSGGTTMYPGIADR.M		---VIHLSNLPH		CLQGFQLTHSLG
S.n[89.01]LIALVNDPQPEHPLR.A		--AVCMLSNTTA		ALTVPELTQQVF
G.n[89.01]LSFETTEESLR.N		--AVCMLSNTTA		SGGPGGLTSAAP
F.n[89.01]LGMESC[160.03]GIHETTF.N		---EALLSSAVD		NFPPDQLTSSGA
G.n[89.01]LTAFEATDNQAIK[156.13].A		-LAVEALSSLDG		EEDAAELVALAQ
N.n[89.01]FVALATGEK[156.13].G		--GPDGLTAFEA		TSEAEDLVANFF
P.n[89.01]LAIPSAAAAAAAAGR.L		---IQQLTALGA		TAVAPSLVAPAL
D.n[89.01]LLAQDADIVC[160.03]R.C		LLLLFPLTAQHE		QASGDALVDRQS
E.n[89.01]MIESGVINLK[156.13].D		GPLELDLTGDLE		YTEGAELVDSVL
H.n[89.01]LLFANQTEK[156.13].D		--HYGGLTGLNK		LADELALVDVIE
G.n[89.01]IVMTNDGNAILR.E		--VLEQLTGQTP		SEDIEELVEPVA
F.n[89.01]LQSVQVPEFTPK[156.13].S		CLQGFQLTHSLG		TPPGFQLVFLPF
M.n[89.01]LSNTTAVAEAWAR.L		ALTVPELTQQVF		NIIVNQLVFPDP
C.n[89.01]VESFSDYPPLGR.F		SGGPGGLTSAAP		P-VDGFLVGGAS
A.n[89.01]LIATGGDINAAIER.L		NFPPDQLTSSGA		PMDLGELVGMTP
N.n[89.01]LQGGDDLDPNYVLSSR.V		EEDAAELVALAQ		VSPGTALVGSQK
N.n[89.01]IFGTPEENQASWAK[156.13].S		TSEAEDLVANFF		CGNIVGLVGVDQ
N.n[89.01]LIIIETDHNAYTEATK[156.13].A		TAVAPSLVAPAL		SERPLFLVHPIE
D.n[89.01]ITSLDQYVER.M		QASGDALVDRQS		--FQSTLVIAEH
A.n[89.01]LILGVSPTANK[156.13].G		YTEGAELVDSVL		AQPPSSLVIDKE
Q.n[89.01]LTSSGAPFWSGPK[156.13].R		LADELALVDVIE		-HNQLPLVIEFT
K.n[89.01]LMIEMDGTENK[156.13].S		SEDIEELVEPVA		---LNNLVLFDK
Q.n[89.01]LAIRGDEELDSLIK[156.13].A		TPPGFQLVFLPF		GFSEVELVQMVV
T.n[89.01]LVTYDMVPEPK[156.13].L		NIIVNQLVFPDP		--ELQELVQYPV
H.n[89.01]LVSATMSGVTTC[160.03]LR.F		P-VDGFLVGGAS		--DLNHLVSATM
R.n[89.01]TLK[156.13]LTTPTYGDLNHLVSATMSGVTTC[160.03]LR.F		PMDLGELVGMTP		DLDQSPLVSSSD
Y.n[89.01]MFMAPGAGAIPK[156.13].N		VSPGTALVGSQK		--GADFLVTEVE
Q.n[89.01]LLQPTLEINPR.H		CGNIVGLVGVDQ		--GINTLVTYDM
D.n[89.01]LGGPIITTQVTIPK[156.13].D		SERPLFLVHPIE		---LYTLVTYVP
N.n[89.01]LVLFDK[156.13]ATYDK[156.13].L		--FQSTLVIAEH		EVPELPLVVEDK
M.n[89.01]VVTFAPVNVTTEVK[156.13].S		AQPPSSLVIDKE		SLGINFLYAATH
F.n[89.01]LVHPIEGSTTVF.H		-HNQLPLVIEFT		SPYLYPLYGLGE
T.n[89.01]LVIAEHANDSLAP.L		---LNNLVLFDK		---QADLYISEG
D.n[89.01]LIWNIK[156.13]DELK[156.13].K		GFSEVELVQMVV		PPQPNDLYKNPT
E.n[89.01]LMLGDPC[160.03]LK[156.13].D		--ELQELVQYPV		----EDLYLKPI
P.n[89.01]VVEAVSTPSAAFPSDATAEQGPILTK[156.13].H		--ELQELVQYPV		NPIISGLYQGAG
M.n[89.01]VWEGLNVVK[156.13].T		--DLNHLVSATM		DSESDYMFMAPG
A.n[89.01]LLDGSNVVFK[156.13].L		DLDQSPLVSSSD		DFVAEPMGEKPV
N.n[89.01]FVFGQSGAGNNWAK[156.13].G		--GADFLVTEVE		-EWVESMGGKVP
E.n[89.01]LVGMTPEIIQK[156.13].L		--GINTLVTYDM		NDLYHEMIESGV
A.n[89.01]LVDVIEDK[156.13]LK[156.13].G		---LYTLVTYVP		FPSPEYMIFDHE
E.n[89.01]LINALYPEGQAPVK[156.13].K		EVPELPLVVEDK		LAMQEFMILPVG
S.n[89.01]LATAGDGLIELR.K		EVPELPLVVEDK		GATILSMMDVDH
P.n[89.01]ILEAFGNAK[156.13].T		SLGINFLYAATH		QVMAASMSAFDP
M.n[89.01]LSNTTAIAEAWAR.L		SPYLYPLYGLGE		VLPPEDMSQSGP
F.n[89.01]LVGGASLK[156.13]PEFVDIINAK[156.13].Q		---QADLYISEG		HNLITEMVALNP
E.n[89.01]YTFIQNVPLEDR.V		PPQPNDLYKNPT		NVQAEEMVEFSS
G.n[89.01]LGGIGMGLGPGGQPIDANH.L		----EDLYLKPI		--AHSSMVGVNL
N.n[89.01]IMFGPDIC[160.03]GPGTK[156.13].K		NPIISGLYQGAG		EPSVAAMVYPFT
S.n[89.01]LDQTDMHGDSEYNIMFGPDIC[160.03]GPGTK[156.13].K		DSESDYMFMAPG		-YEDICPSTHNM
D.n[89.01]ILVVATGQPEMVK[156.13].G		DFVAEPMGEKPV		QQVPVNQVFGQD
H.n[89.01]LLLQNNLPAVR.W		-EWVESMGGKVP		----DGRGALQN
A.n[89.01]FINPPIGTVTPALK[156.13].L		NDLYHEMIESGV		-DLYANTVLSGG
R.n[89.01]LIDDHFLFDK[156.13]PVSP.L		FPSPEYMIFDHE		IHFPLATYAPVI
N.n[89.01]IQLVTSQIDAQR.R		LAMQEFMILPVG		-NGPLEVAGAAV
N.n[89.01]LQIDQINTDLNLER.S		GATILSMMDVDH		P-KPMCVESFSD
A.n[89.01]ILGVSLAVC[160.03]K[156.13].A		QVMAASMSAFDP		-LPPGSVIAPMP
L.n[89.01]LLGDVAPNFEANTTVGR.L		VLPPEDMSQSGP		GQVCLPVISAEN
T.n[89.01]LVTYVPVTTFK[156.13].N		HNLITEMVALNP		DLYAN-VLSGGT
F.n[89.01]MILPVGAANFR.E		NVQAEEMVEFSS		ADAPMFVMGVNH
S.n[89.01]LAGIGEVLGK[156.13].K		--AHSSMVGVNL		PMFVMGVNHEKY
N.n[89.01]LMNWEC[160.03]AIPGK[156.13].K		EPSVAAMVYPFT		--MPFPVNHGAS
N.n[89.01]FFSPLNPVR.V		-YEDICPSTHNM		ASAPAAVNSSAS
G.n[89.01]LIFGTGTMDSQIK[156.13].L		QQVPVNQVFGQD		GLSAAPVPTAPA
S.n[89.01]LIALVNDPQPEHP.L		----DGRGALQN		TLPVDFVTADKF
P.n[89.01]LVIEFTEQTAPK[156.13].L		-DLYANTVLSGG		PAAAAAVVAAGD
C.n[89.01]IVLIDSTPYR.Q		IHFPLATYAPVI		VVAPAPVVEAVS
L.n[89.01]IVAAGVGEFEAGISK[156.13].N		-NGPLEVAGAAV		TSTPNFVVEVIK
N.n[89.01]IISGGLEVLAEK[156.13].C		P-KPMCVESFSD		-LKPGMVVTFAP
E.n[89.01]LGIYPAVDPLDSTSR.L		-LPPGSVIAPMP		GPVVAMVWEGLN
N.n[89.01]QVFGQDEMIDVIGVTK[156.13].G		GQVCLPVISAEN		SLYVAEYHSEPV
A.n[89.01]ILGMDVLC[160.03]QAK[156.13].S		DLYAN-VLSGGT		---VYNYNHLMP
Q.n[89.01]LVFLPFADDK[156.13]R.K		ADAPMFVMGVNH		FPIPEEYTFIQN
P.n[89.01]LYGLGELPQGFAR.L		PMFVMGVNHEKY		SL-GLGYTQTLK
E.n[89.01]LVALAQAVNAR.A		--MPFPVNHGAS
E.n[89.01]LVQMVVDGVK[156.13].L		ASAPAAVNSSAS
D.n[89.01]LVANFFPK[156.13].K		GLSAAPVPTAPA
S.n[89.01]LAEPDFVVTDFAK[156.13].F		TLPVDFVTADKF
E.n[89.01]FM[147.04]ILPVGAANFR.E		PAAAAAVVAAGD
N.n[89.01]MLEPSANMPWFK[156.13].G		VVAPAPVVEAVS
A.n[89.01]LAASALPALVMSK[156.13].G		TSTPNFVVEVIK
G.n[89.01]LVGVDQFLVK[156.13].T		-LKPGMVVTFAP
A.n[89.01]LAIMENANVLAR.Y		GPVVAMVWEGLN
N.n[89.01]LFITEEDYQALR.T		SLYVAEYHSEPV
P.n[89.01]LMDFGNDFVPPAPR.G		---VYNYNHLMP
P.n[89.01]VPTAPAAGAPLMDFGNDFVPPAPR.G		FPIPEEYTFIQN
P.n[89.01]LLDYALEVEK[156.13].L		SL-GLGYTQTLK
S.n[89.01]LGIPFLETSAK[156.13].N
G.n[89.01]LQEFNFIVPTGK[156.13].T
E.n[89.01]LVDSVLDVVR.K
F.n[89.01]LLALEPELEAR.L
A.n[89.01]LVDRQSQLK[156.13].E
Q.n[89.01]LIYIPLPDEK[156.13].S
G.n[89.01]LLLGDVAPNFEANTTVGR.L
P.n[89.01]LILIDEVDK[156.13]IGR.G
H.n[89.01]LLGINVTDFTR.G
R.n[89.01]LIDDHFLFDK[156.13]PVSPLL.T
G.n[89.01]LQVLNDYLADK[156.13].S
E.n[89.01]FMILPVGAANFR.E
G.n[89.01]IMNSFVNDIFER.L
Q.n[89.01]LIIFADDTYPR.W
A.n[89.01]LAEGLGVIAC[160.03].L
G.n[89.01]LLYPGLQALDEEYLK[156.13].V
N.n[89.01]IVGLVGVDQFLVK[156.13].T
Q.n[89.01]LMAFGGSSEPC[160.03]AL.C
L.n[89.01]GM[147.04]EVNQPK[156.13].F
N.n[89.01]LQVTQPTVGMNFK[156.13].T

## Sheet: MMP8_T
hMMP8-T_1%	Active site specificity profiling datasets of human Matrix Metalloproteinases (MMPs):								Human MMP8 cleavage sites identified by PICS in trypsin-generated human proteome libraries.																	Index
n[89.01]		PICS Output		PICS Output - unique		n[89.01]	PICS Output	PICS Output - unique		Total occurences														UniProt_Human_1310
S.n[89.01]PC[160.03]AAC[160.03]ADR.L		LQQGYNAMGFSQ		LQQGYNAMGFSQ		352	335	320			P6	P5	P4	P3	P2	P1	P1'	P2'	P3'	P4'	P5'	P6'			counts	%
L.n[89.01]C[160.03]TGESGAGK[156.13]TENTK[156.13]K[156.13].V		YLRPETAQGIFL		YLRPETAQGIFL						G	18	22	21	15	10	30	2	4	75	25	22	36		G	1497164	6.5112
A.n[89.01]QK[156.13]AEGAGDAK[156.13].-		SSVSMIASRKPT		SSVSMIASRKPT		Web-PICS Figures:				A	12	22	14	44	25	35	4	17	74	48	27	25		A	1594886	6.93619
H.n[89.01]QQHHQGPPPGGPGGR.S		TSDPTEATAVGA		TSDPTEATAVGA						V	8	17	19	33	8	5	32	62	22	26	36	21		V	1383482	6.01679
T.n[89.01]QQQQPQQQR.G		NLMNWECAIPGK		NLMNWECAIPGK						I	8	9	19	19	7	4	52	35	8	20	28	19		I	1004174	4.36717
L.n[89.01]C[160.03]QYHK[156.13]PASK[156.13].L		HVLCHNCAVEFN		HVLCHNCAVEFN						L	22	33	26	27	51	15	130	60	4	33	36	28		L	2257963	9.81993
S.n[89.01]C[160.03]YC[160.03]C[160.03]DGR.E		---TDGCHAYLS		---TDGCHAYLS						M	5	5	10	6	13	6	16	21	2	13	5	5		M	490375	2.13265
Q.n[89.01]C[160.03]QQPAENK[156.13].L		Y-PV-DCHTAHI		Y-PV-DCHTAHI						F	5	15	11	4	23	15	25	17	13	9	17	9		F	817356	3.5547
D.n[89.01]C[160.03]HTAHIAC[160.03]K[156.13].F		SASAIGCHVVNI		SASAIGCHVVNI						Y	11	6	17	5	24	3	22	9	7	4	6	5		Y	601276	2.61496
Q.n[89.01]YK[156.13]DQADK[156.13].A		---ADFCIIHYA		---ADFCIIHYA						W	1	2	3	1	7	2	7	6	2	0	2	2		W	276551	1.20273
V.n[89.01]IM[147.04]GITFLAAGTS.V		LLEALDCILPPT		LLEALDCILPPT						C	9	2	3	7	11	9	17	5	1	2	3	3		C	504016	2.19198
N.n[89.01]NTAADDK[156.13]QPYEK[156.13]K[156.13].A		LLEALDCILPPT		--AVLFCLSEDK						P	16	16	14	68	2	16	1	0	4	23	27	30		P	1460508	6.35178
E.n[89.01]LHGEGSSSGK[156.13].A		--AVLFCLSEDK		LVTASQCQQPAE						S	25	17	17	21	27	26	6	17	35	16	12	21		S	1930889	8.39748
V.n[89.01]VSAAHC[160.03]YK[156.13].S		LVTASQCQQPAE		--FDFLCQYHKP						T	10	14	14	19	7	17	3	24	16	21	20	26		T	1245739	5.41774
S.n[89.01]VK[156.13]EETK[156.13]EDAEEK[156.13]Q.-		--FDFLCQYHKP		EDQSILCTGESG						N	9	11	12	5	12	41	5	5	13	9	13	12		N	832732	3.62157
L.n[89.01]YTDRETGK[156.13].L		EDQSILCTGESG		LGTTYSCVGVFQ						Q	9	14	14	9	27	20	10	20	9	11	9	15		Q	1105632	4.80842
F.n[89.01]C[160.03]LSEDK[156.13]K[156.13].N		LGTTYSCVGVFQ		QAEVLECVSLVE						D	17	13	18	9	28	29	0	3	23	21	28	25		D	1106498	4.81218
N.n[89.01]VINGGSHAGNK[156.13].L		QAEVLECVSLVE		GASSSNCVTDIS						E	22	13	26	15	29	43	0	7	14	27	26	31		E	1665153	7.24178
N.n[89.01]SEVILPVPAFNVINGGSHAGNK[156.13].L		GASSSNCVTDIS		CEEHQLCVVAVL						H	6	8	10	5	7	7	3	12	11	8	12	11		H	592283	2.57585
N.n[89.01]NTAADDK[156.13]QPYEK[156.13].K		CEEHQLCVVAVL		---LQSCYCCDG						K	1	0	3	0	0	0	0	7	1	13	5	10		K	1330435	5.78609
E.n[89.01]C[160.03]AIPGK[156.13]K[156.13].G		---LQSCYCCDG		TTLPSDFCGLTH						R	1	0	5	0	0	0	0	4	1	6	1	1		R	1296571	5.63881
M.n[89.01]VVNDAGRPK[156.13].V		TTLPSDFCGLTH		APYVQAFDSLLA						3693	215	239	276	312	318	323	335	335	335	335	335	335		TOTAL	22993683	100
F.n[89.01]YQVC[160.03]HTK[156.13].K		APYVQAFDSLLA		CYVALDFEQEMA
S.n[89.01]YVGDEAQSK[156.13]R.G		CYVALDFEQEMA		ENDIYNFFSPLN						Relative occurences in %
G.n[89.01]C[160.03]HAYLSK[156.13].N		ENDIYNFFSPLN		---GYAFIEFAS							P6	P5	P4	P3	P2	P1	P1'	P2'	P3'	P4'	P5'	P6'
E.n[89.01]VTHDITK[156.13].Y		ENDIYNFFSPLN		LAPINAFIGGLA						G	5.37313	6.56716	6.26866	4.47761	2.98507	8.95522	0.597015	1.19403	22.3881	7.46269	6.56716	10.7463
E.n[89.01]YHAETIK[156.13].N		---GYAFIEFAS		--M--TFIGNST						A	3.58209	6.56716	4.1791	13.1343	7.46269	10.4478	1.19403	5.07463	22.0896	14.3284	8.0597	7.46269
A.n[89.01]YEHSLGK[156.13].L		LAPINAFIGGLA		---VCNFLASQV						V	2.38806	5.07463	5.67164	9.85075	2.38806	1.49254	9.55224	18.5075	6.56716	7.76119	10.7463	6.26866
G.n[89.01]LTSAAPAGGDK[156.13]K[156.13].V		--M--TFIGNST		SEI---FLGASL						I	2.38806	2.68657	5.67164	5.67164	2.08955	1.19403	15.5224	10.4478	2.38806	5.97015	8.35821	5.67164
F.n[89.01]VMGVNHEK[156.13].Y		---VCNFLASQV		AIFQPSFLGIES						L	6.56716	9.85075	7.76119	8.0597	15.2239	4.47761	38.806	17.9104	1.19403	9.85075	10.7463	8.35821
K.n[89.01]HVAALLDI.R		SEI---FLGASL		YPYPTDFLGPLP						M	1.49254	1.49254	2.98507	1.79104	3.8806	1.79104	4.77612	6.26866	0.597015	3.8806	1.49254	1.49254
Q.n[89.01]LLADHANSPNK[156.13]K[156.13].F		AIFQPSFLGIES		CDMSSNFLSKPV						F	1.49254	4.47761	3.28358	1.19403	6.86567	4.47761	7.46269	5.07463	3.8806	2.68657	5.07463	2.68657
E.n[89.01]VAGAAVSAGHGLPAK[156.13].F		YPYPTDFLGPLP		ITYP-GFMDVIS						Y	3.28358	1.79104	5.07463	1.49254	7.16418	0.895522	6.56716	2.68657	2.08955	1.19403	1.79104	1.49254
Q.n[89.01]LHAAVGASR.A		CDMSSNFLSKPV		-LAMQEFMILPV						W	0.298507	0.597015	0.895522	0.298507	2.08955	0.597015	2.08955	1.79104	0.597015	0	0.597015	0.597015
G.n[89.01]QSGAGNNWAK[156.13].G		ITYP-GFMDVIS		NQTPEFFQDVCK						C	2.68657	0.597015	0.895522	2.08955	3.28358	2.68657	5.07463	1.49254	0.298507	0.597015	0.895522	0.895522
N.n[89.01]HSADFETVR.M		-LAMQEFMILPV		VIHSENFQTLLD						P	4.77612	4.77612	4.1791	20.2985	0.597015	4.77612	0.298507	0	1.19403	6.86567	8.0597	8.95522
L.n[89.01]YAAQAHLK[156.13].L		NQTPEFFQDVCK		-FLSQPFQVAEV						S	7.46269	5.07463	5.07463	6.26866	8.0597	7.76119	1.79104	5.07463	10.4478	4.77612	3.58209	6.26866
S.n[89.01]LSTFQQM[147.04]WISK[156.13]QEYDESGPSIVHR.K		VIHSENFQTLLD		PTYMYEFQYRPS						T	2.98507	4.1791	4.1791	5.67164	2.08955	5.07463	0.895522	7.16418	4.77612	6.26866	5.97015	7.76119
W.n[89.01]VVSAAHC[160.03]YK[156.13].S		-FLSQPFQVAEV		PMEAAGFTAQVI						N	2.68657	3.28358	3.58209	1.49254	3.58209	12.2388	1.49254	1.49254	3.8806	2.68657	3.8806	3.58209
D.n[89.01]IVGTARPDEK[156.13].A		PTYMYEFQYRPS		--TV-NFVALAT						Q	2.68657	4.1791	4.1791	2.68657	8.0597	5.97015	2.98507	5.97015	2.68657	3.28358	2.68657	4.47761
G.n[89.01]LAGK[156.13]DPVQC[160.03]SR.D		PMEAAGFTAQVI		IFRPDNFVFGQS		iceLogo Figures:				D	5.07463	3.8806	5.37313	2.68657	8.35821	8.65672	0	0.895522	6.86567	6.26866	8.35821	7.46269
E.n[89.01]MVHTGLK[156.13].L		--TV-NFVALAT		FPPPEEFVFIHA						E	6.56716	3.8806	7.76119	4.47761	8.65672	12.8358	0	2.08955	4.1791	8.0597	7.76119	9.25373
N.n[89.01]IDGTHIAK[156.13].T		IFRPDNFVFGQS		EDLVFIFWAPES						H	1.79104	2.38806	2.98507	1.49254	2.08955	2.08955	0.895522	3.58209	3.28358	2.38806	3.58209	3.28358
N.n[89.01]YEAGK[156.13]DDYVK[156.13].A		FPPPEEFVFIHA		---ALPFWNEEI						K	0.298507	0	0.895522	0	0	0	0	2.08955	0.298507	3.8806	1.49254	2.98507
P.n[89.01]LIAEHQAR.R		EDLVFIFWAPES		-----MGIMNSF						R	0.298507	0	1.49254	0	0	0	0	1.19403	0.298507	1.79104	0.298507	0.298507
L.n[89.01]NQGESITHALK[156.13].H		---ALPFWNEEI		---TVAGQDAVI							64.1791	71.3433	82.3881	93.1343	94.9254	96.4179	100	100	100	100	100	100
L.n[89.01]VVDNGSGMC[160.03]K[156.13].A		-----MGIMNSF		-VVLMSHLGRPD
S.n[89.01]HLGRPDGVPMPDK[156.13].Y		---TVAGQDAVI		-GY-FNHSADFE						Occurences relative to natural abundance
F.n[89.01]VTADK[156.13]FDENAK[156.13].T		-VVLMSHLGRPD		---IW-HTFYNE							P6	P5	P4	P3	P2	P1	P1'	P2'	P3'	P4'	P5'	P6'
N.n[89.01]LLK[156.13]EEQTPQNK[156.13].L		-GY-FNHSADFE		--MEEEIAALVI						G	0.825215	1.0086	0.96275	0.687679	0.458453	1.37536	0.0916905	0.183381	3.43839	1.14613	1.0086	1.65043
A.n[89.01]SGIPAGWMGLDC[160.03]GPESSK[156.13]K[156.13].Y		---IW-HTFYNE		--MDDDIAALVV						A	0.516435	0.946797	0.602507	1.89359	1.07591	1.50627	0.172145	0.731616	3.18468	2.06574	1.16198	1.07591
F.n[89.01]VMGVNHEK[156.13]YDNSLK[156.13].L		--MEEEIAALVI		-LTLYDIAHTPG						V	0.396899	0.843411	0.942636	1.63721	0.396899	0.248062	1.5876	3.07597	1.09147	1.28992	1.78605	1.04186
D.n[89.01]MSSENTTGPPSSMDR.V		--MDDDIAALVV		VWYVSNIDGTHI						I	0.54682	0.615173	1.2987	1.2987	0.478468	0.27341	3.55433	2.39234	0.54682	1.36705	1.91387	1.2987
E.n[89.01]SSAGGSFTVR.A		-LTLYDIAHTPG		L-CPELIEAFLN						L	0.668759	1.00314	0.790351	0.82075	1.5503	0.455972	3.95176	1.82389	0.121593	1.00314	1.09433	0.851148
H.n[89.01]VLGAGPHVK[156.13].R		VWYVSNIDGTHI		-GN-ITIFQERD						M	0.699851	0.699851	1.3997	0.839821	1.81961	0.839821	2.23952	2.93937	0.27994	1.81961	0.699851	0.699851
T.n[89.01]LHAQVADMK[156.13].K		L-CPELIEAFLN		G-ES-GIHETTF						F	0.419877	1.25963	0.92373	0.335902	1.93144	1.25963	2.09939	1.42758	1.09168	0.755779	1.42758	0.755779
F.n[89.01]FQDVC[160.03]K[156.13]PK[156.13].Y		-GN-ITIFQERD		VGGIAQIIAAQE						Y	1.25569	0.684922	1.94061	0.570768	2.73969	0.342461	2.51138	1.02738	0.799076	0.456615	0.684922	0.570768
N.n[89.01]VTGPGGVPVQGSK[156.13].Y		G-ES-GIHETTF		--IPDEIIDMVK						W	0.248192	0.496385	0.744577	0.248192	1.73735	0.496385	1.73735	1.48915	0.496385	0	0.496385	0.496385
A.n[89.01]LLDK[156.13]YNAEK[156.13]PK[156.13].N		VGGIAQIIAAQE		LELSDNIISGGL						C	1.22564	0.272364	0.408546	0.953273	1.498	1.22564	2.31509	0.68091	0.136182	0.272364	0.408546	0.408546
H.n[89.01]LTNK[156.13]FEDK[156.13].T		--IPDEIIDMVK		-AIVDCIISIIE						P	0.751934	0.751934	0.657942	3.19572	0.0939918	0.751934	0.0469959	0	0.187984	1.08091	1.26889	1.40988
S.n[89.01]C[160.03]VGVFQHGK[156.13].V		LELSDNIISGGL		GSGLESIISIIH						S	0.888682	0.604304	0.604304	0.746493	0.959777	0.924229	0.213284	0.604304	1.24415	0.568757	0.426567	0.746493
N.n[89.01]LC[160.03]AIHAK[156.13].R		-AIVDCIISIIE		APISEQIKEVIT						T	0.550981	0.771373	0.771373	1.04686	0.385687	0.936668	0.165294	1.32235	0.88157	1.15706	1.10196	1.43255
V.n[89.01]MVSTFHK[156.13].Y		GSGLESIISIIH		TTNPSLILAAAQ						N	0.741824	0.906674	0.989099	0.412125	0.989099	3.37942	0.412125	0.412125	1.07152	0.741824	1.07152	0.989099
G.n[89.01]LVAHSDLDER.A		APISEQIKEVIT		NVFDEAILAALE						Q	0.558722	0.869123	0.869123	0.558722	1.67617	1.2416	0.620802	1.2416	0.558722	0.682882	0.558722	0.931203
E.n[89.01]MATAASSSSLEK[156.13].S		TTNPSLILAAAQ		DGAAAAILASEA						D	1.05454	0.806411	1.11657	0.558285	1.73689	1.79892	0	0.186095	1.42673	1.30266	1.73689	1.55079
D.n[89.01]C[160.03]ILPPTRPTDK[156.13]PLR.L		NVFDEAILAALE		TQVPQFILDDFI						E	0.906843	0.535862	1.07172	0.618302	1.19538	1.77247	0	0.288541	0.577082	1.11294	1.07172	1.27782
N.n[89.01]WRPAQPLK[156.13].N		DGAAAAILASEA		---A--ILEAFG						H	0.695322	0.927095	1.15887	0.579435	0.811209	0.811209	0.347661	1.39064	1.27476	0.927095	1.39064	1.27476
S.n[89.01]LLATEDK[156.13]EALK[156.13]K[156.13].Q		TQVPQFILDDFI		--YTLNILEEIG						K	0.0515905	0	0.154772	0	0	0	0	0.361134	0.0515905	0.670677	0.257953	0.515905
A.n[89.01]LSEHLK[156.13]NPVIAQK[156.13].L		---A--ILEAFG		DGQSETILGGLG						R	0.052938	0	0.26469	0	0	0	0	0.211752	0.052938	0.317628	0.052938	0.052938
R.n[89.01]VISSIEQK[156.13]TM[147.04]ADGNEK[156.13].K		--YTLNILEEIG		--LAAAILGGVD
P.n[89.01]VLGSGAAAAGR.S		DGQSETILGGLG		ECIPQAILGMDV
G.n[89.01]LTGK[156.13]PVMVK[156.13].L		--LAAAILGGVD		EASYMSILGMTP
Q.n[89.01]LITGK[156.13]EDAANNYAR.G		ECIPQAILGMDV		----YNILGTNT
R.n[89.01]SLFHPEQLLSGK[156.13]EDAANNYAR.G		EASYMSILGMTP		---LYSILGTTL
T.n[89.01]IFQERDPSK[156.13].L		----YNILGTNT		-FGANAILGVSL
A.n[89.01]QINQGESITHALK[156.13].H		---LYSILGTTL		MGPPDPILGVTE
F.n[89.01]C[160.03]IIHYAGK[156.13].V		-FGANAILGVSL		EEACSFILSADF
L.n[89.01]YISEGLHPR.L		MGPPDPILGVTE		SLMEYAILSAIA
H.n[89.01]HTFYNELR.V		EEACSFILSADF		ELFLAHILSPWG
N.n[89.01]MIHQVPIK[156.13].S		SLMEYAILSAIA		SFASDPILYRPV
D.n[89.01]LK[156.13]SELTGK[156.13]FEK[156.13].L		ELFLAHILSPWG		GDSEYNIMFGPD
D.n[89.01]LMAHMASK[156.13]E.-		SFASDPILYRPV		LGIPDVIMGITF
P.n[89.01]LREPVVTLEGHTK[156.13].R		GDSEYNIMFGPD		----MGIMNSFV
H.n[89.01]LK[156.13]EDQTEYLEER.R		LGIPDVIMGITF		SSLFAQINQGES
T.n[89.01]LLANHSLR.E		----MGIMNSFV		PV-EYCIQALPE
L.n[89.01]LFDRPMHVK[156.13].M		SSLFAQINQGES		----DNIQGITK
P.n[89.01]LQHQMDIYQK[156.13].R		PV-EYCIQALPE		DGRPMNIQLVTS
G.n[89.01]C[160.03]HVVNIGAEDLK[156.13].E		PV-EYCIQALPE		-HLQLAIRGDEE
E.n[89.01]LMTSLHTK[156.13].L		----DNIQGITK		---ILSISADIE
N.n[89.01]IQGITK[156.13]PAIR.R		DGRPMNIQLVTS		-----TISNGFG
P.n[89.01]LVVEDK[156.13]VEGYK[156.13]K[156.13].T		-HLQLAIRGDEE		TWHVMGISSLLP
S.n[89.01]LVAPALNK[156.13]PK[156.13].K		---ILSISADIE		SHHPTDITSLDQ
L.n[89.01]YVHMATADGLR.Q		-----TISNGFG		DDIPFGITSNSD
K.n[89.01]NLTNDWEDHLAVK[156.13].H		TWHVMGISSLLP		ADCAV-IVAAGV
S.n[89.01]VSYDQATSLR.L		SHHPTDITSLDQ		-SGDAAIVDMVP
Q.n[89.01]INQGESITHALK[156.13].H		DDIPFGITSNSD		DVPCGNIVGLVG
N.n[89.01]LVHMIEHAQK[156.13].E		ADCAV-IVAAGV		MLDAEDIVGTAR
N.n[89.01]LNLK[156.13]PGEC[160.03]LR.V		-SGDAAIVDMVP		YPIEHGIVTNWD
A.n[89.01]TYAPVISAEK[156.13].A		DVPCGNIVGLVG		V-SPCCIVTSTY
E.n[89.01]FQYRPSFSSDMK[156.13]PK[156.13].T		MLDAEDIVGTAR		--THINIVVIGH
A.n[89.01]LC[160.03]SLHSIGK[156.13].L		YPIEHGIVTNWD		VQIEYALAAVAG
K.n[89.01]LDPVLYRK[156.13]C[160.03]QGDASR.L		V-SPCCIVTSTY		EVIPSTLAENAG
E.n[89.01]SC[160.03]GIHETTFNSIMK[156.13].C		--THINIVVIGH		PPGEYDLAGFAV
S.n[89.01]FLGIESSGIHETTFNSIMK[156.13].C		VQIEYALAAVAG		-VTVAGLAGKDP
D.n[89.01]IAHTPGVAADLSHIETK[156.13].A		EVIPSTLAENAG		QAFDSLLAGPVA
C.n[89.01]LAVAVGHVK[156.13].M		PPGEYDLAGFAV		EHTPSALAIMEN
S.n[89.01]LFDK[156.13]DGDGTITTK[156.13].E		-VTVAGLAGKDP		---VL-LAVAVG
T.n[89.01]MSGVTTC[160.03]LR.F		QAFDSLLAGPVA		L-ED-NLCAIHA
A.n[89.01]VLGHELGHWK[156.13].L		EHTPSALAIMEN		SSEPCALCSLHS
N.n[89.01]FLSK[156.13]PVDVSK[156.13].F		---VL-LAVAVG		-LFPNSLDQTDM
E.n[89.01]LFADK[156.13]VPK[156.13].T		L-ED-NLCAIHA		DADIQELFAEFG
L.n[89.01]LTEAPLNPK[156.13].A		SSEPCALCSLHS		SADGQTLFAGYT
A.n[89.01]LVVDNGSGMC[160.03]K[156.13].A		-LFPNSLDQTDM		----SSLFAQIN
S.n[89.01]ILGTTLK[156.13]DEGK[156.13].L		DADIQELFAEFG		SSGPTSLFAVTV
A.n[89.01]LVAGIDRYPR.K		DADIQELFAEFG		--EAFSLFDKDG
P.n[89.01]LHDVFVR.K		SADGQTLFAGYT		MFNGQ-LFDRPM
E.n[89.01]MHGTLEDQLSHLR.Q		----SSLFAQIN		YNYPEQLFGAAG
S.n[89.01]MMGQLMK[156.13]PK[156.13].K		SSGPTSLFAVTV		-----GLFGTPL
G.n[89.01]IHETTFNSIMK[156.13].C		--EAFSLFDKDG		NPNTNDLFNAVG
G.n[89.01]ITSNSDVFSK[156.13].Y		MFNGQ-LFDRPM		DANPNALFPPVE
T.n[89.01]LIVRPDNTYEVK[156.13].L		YNYPEQLFGAAG		---CLELFSELA
A.n[89.01]ILGGVDQIHIK[156.13]PGAK[156.13].V		-----GLFGTPL		LFQP-FLGMESC
F.n[89.01]LGMESC[160.03]GIHETTFNSIMK[156.13].C		NPNTNDLFNAVG		FIQTQQLHAAMA
Q.n[89.01]WVVSAAHC[160.03]YK[156.13].S		DANPNALFPPVE		YDLADQLHAAVG
N.n[89.01]YMAADGDFK[156.13].L		---CLELFSELA		SVDEAALHAAVI
Y.n[89.01]YTSVTPVLR.G		LFQP-FLGMESC		--QIATLHAQVA
E.n[89.01]QWGTLTDC[160.03]VVMRDPNTK[156.13]R.S		FIQTQQLHAAMA		CQSIYPLHDVFV
D.n[89.01]LTGDLESFK[156.13]K[156.13].Q		YDLADQLHAAVG		---LMELHGEGS
N.n[89.01]C[160.03]VTDISHLVR.K		SVDEAALHAAVI		--VLQPLIAEHQ
L.n[89.01]ASRK[156.13]PTDGASSSNC[160.03]VTDISHLVR.K		--QIATLHAQVA		----DLLIAYYD
G.n[89.01]WMGLDC[160.03]GPESSK[156.13]K[156.13].Y		CQSIYPLHDVFV		SLPVLDLIDAIQ
D.n[89.01]LTGDLEALK[156.13]K[156.13].E		---LMELHGEGS		QFHPDGLIFGTG
C.n[89.01]LYGQLPK[156.13].F		--VLQPLIAEHQ		---T-GLIFVVD
E.n[89.01]VSSMVLTK[156.13].M		----DLLIAYYD		LLGQFTLIGIPP
E.n[89.01]LFSELAEDK[156.13]ENYK[156.13]K[156.13].F		SLPVLDLIDAIQ		GTVLCELINALY
N.n[89.01]IVVIGHVDSGK[156.13].S		QFHPDGLIFGTG		LFHPEQLITGKE
D.n[89.01]C[160.03]ILPPTRPTDK[156.13]PLRLPLQDVYK[156.13].L		---T-GLIFVVD		DLGQHTLIVADT
F.n[89.01]LVAAHEFGHSLG.L		LLGQFTLIGIPP		FTHLYTLIVRPD
N.n[89.01]LMATGDLDQDGR.L		GTVLCELINALY		---LDQLIYIPL
T.n[89.01]LVDTGIGMTK[156.13].A		GTVLCELINALY		--VILHLKEDQT
Q.n[89.01]IK[156.13]EVITFR.E		LFHPEQLITGKE		GFEPASLKEEVG
E.n[89.01]MIQVLGPK[156.13]PALK[156.13].E		DLGQHTLIVADT		-ALPGQLKPFET
C.n[89.01]IQALPEFDGK[156.13]R.F		FTHLYTLIVRPD		-DLLDDLKSELT
G.n[89.01]WVAMAPK[156.13]PGPYVK[156.13].E		---LDQLIYIPL		-YVASYLLAALG
Q.n[89.01]QNGIVPIVEPEILPDGDHDLK[156.13]R.C		--VILHLKEDQT		MLQGVDLLADAV
M.n[89.01]MIGLPGAGK[156.13].T		GFEPASLKEEVG		QFTPCQLLADHA
T.n[89.01]LVVTNAAGGLNPK[156.13].F		-ALPGQLKPFET		VQAFDSLLAGPV
A.n[89.01]SAAAVASLVSGPLSHSASFSSPM[147.04]GSTEDLNSK[156.13].G		-DLLDDLKSELT		CAGPTALLAHEI
N.n[89.01]C[160.03]AVEFNFGQK[156.13].E		-YVASYLLAALG		--ATSFLLALEP
E.n[89.01]LMNDIK[156.13]PIWQRPSK[156.13].E		MLQGVDLLADAV		---VLSLLALVK
A.n[89.01]IRGDEELDSLIK[156.13].A		QFTPCQLLADHA		SSLAATLLANHS
Q.n[89.01]LTHSLGGGTGSGMGTLLISK[156.13].L		VQAFDSLLAGPV		---LSDLLAPIS
D.n[89.01]QVAGMSETALPGAFK[156.13].T		CAGPTALLAHEI		---GFSLLATED
E.n[89.01]LINALYPEGQAPVK[156.13]K[156.13].L		--ATSFLLALEP		-NELHNLLDKPQ
D.n[89.01]FEQEMATAASSSSLEK[156.13].S		---VLSLLALVK		CTTVLELLDKYL
D.n[89.01]FC[160.03]GLTHLVK[156.13].L		SSLAATLLANHS		CNDVLELLDKYL
T.n[89.01]VLSGGTTMYPGIADR.M		---LSDLLAPIS		GSHIQALLDKYN
A.n[89.01]LLAHEIGFGSK[156.13].V		---GFSLLATED		LGTPEVLLGALP
E.n[89.01]LMVDNWRPAQPLK[156.13].N		-NELHNLLDKPQ		--TECALLGFVT
F.n[89.01]NGEGEPEELMVDNWRPAQPLK[156.13].N		CTTVLELLDKYL		---VSHLLGINV
Q.n[89.01]LHAAMADTFLEHMC[160.03]R.L		CNDVLELLDKYL		DQLIYNLLKEEQ
A.n[89.01]LAAVAGGAPSVGIK[156.13].A		GSHIQALLDKYN		-QLSQSLLPAIV
N.n[89.01]AMGFSQGGQFLR.A		LGTPEVLLGALP		LLSIQALLSAPN
A.n[89.01]GQDAVIVLLGTR.N		--TECALLGFVT		PSLCEDLLSSVD
C.n[89.01]LISGWGNTK[156.13].S		---VSHLLGINV		VVHPLVLLSVVD
N.n[89.01]ILGTNTIMDK[156.13].M		DQLIYNLLKEEQ		--MALELLTQEF
K.n[89.01]M[147.04]NPADGSMC[160.03].K		-QLSQSLLPAIV		YGVPDDLLYSFP
G.n[89.01]WVAMAPK[156.13]PGP.Y		LLSIQALLSAPN		---VVDLMAHMA
D.n[89.01]LLSSVDQPLK[156.13].L		PSLCEDLLSSVD		EQFVSILMASIP
T.n[89.01]LIGIPPAPR.G		VVHPLVLLSVVD		-EITENLMATGD
C.n[89.01]VESFSDYPPLGR.F		--MALELLTQEF		EALALDLMEPEQ
Y.n[89.01]MVGPIEEAVAK[156.13].A		YGVPDDLLYSFP		TVWDWELMNDIK
N.n[89.01]ILEEIGGGQK[156.13].V		---VVDLMAHMA		---VFELMTSLH
M.n[89.01]GIMNSFVNDIFER.L		EQFVSILMASIP		GFGSLGLMTSVL
P.n[89.01]NIQAVLLPK[156.13].K		-EITENLMATGD		EGEPEELMVDNW
V.n[89.01]LLGALPGAGGTQR.L		EALALDLMEPEQ		AASGLPLMVIIH
P.n[89.01]ILGVTEAFK[156.13]R.D		TVWDWELMNDIK		GLVASNLNLKPG
W.n[89.01]WTHVEMGPPDPILGVTEAFK[156.13]R.D		---VFELMTSLH		-----TLNNDIM
E.n[89.01]QVAPK[156.13]GDEEGVPAVVIDMSGLR.E		GFGSLGLMTSVL		---ALMLQGVDL
E.n[89.01]QWGTLTDC[160.03]VVMR.D		EGEPEELMVDNW		QSDPAPLQHQMD
S.n[89.01]LFAQINQGESITHALK[156.13].H		EGEPEELMVDNW		---QAALQVAEG
D.n[89.01]ITSLDQYVER.M		AASGLPLMVIIH		--SP-GLQVLND
E.n[89.01]LLDK[156.13]YLIPNATQPESK[156.13].V		GLVASNLNLKPG		EAEEEELRAELT
P.n[89.01]LMVIIHK[156.13].S		-----TLNNDIM		GGLMLPLREPVV
S.n[89.01]LK[156.13]EEVGEEAIVELVENGK[156.13]K[156.13].V		---ALMLQGVDL		---FYALSASFE
E.n[89.01]LLDK[156.13]YLIANATNPESK[156.13].V		QSDPAPLQHQMD		--DPQALSEHLK
F.n[89.01]FLGASLK[156.13]DEVLK[156.13].L		---QAALQVAEG		--AVCMLSNTTA
K.n[89.01]YSLEPVAVELK[156.13].S		--SP-GLQVLND		GSILASLSTFQQ
A.n[89.01]LSASFEPFSNK[156.13].G		EAEEEELRAELT		----MDLTGDLE
G.n[89.01]IVTNWDDMEK[156.13].L		GGLMLPLREPVV		GPLELDLTGDLE
D.n[89.01]MLAEK[156.13]LPNLTHLN.L		---FYALSASFE		KPFLNGLTGKPV
N.n[89.01]LVIEDTELK[156.13].Q		--DPQALSEHLK		-TWIEGLTGLSI
N.n[89.01]FVALATGEK[156.13].G		--AVCMLSNTTA		CLQGFQLTHSLG
A.n[89.01]IVDMVPGK[156.13]PMC[160.03].V		GSILASLSTFQQ		LFRPSHLTNKFE
H.n[89.01]LVSATMSGVTTC[160.03]LR.F		----MDLTGDLE		SGGPGGLTSAAP
R.n[89.01]TLK[156.13]LTTPTYGDLNHLVSATMSGVTTC[160.03]LR.F		GPLELDLTGDLE		-DLVSSLTSGLL
C.n[89.01]IQALPEFDGK[156.13].R		KPFLNGLTGKPV		AGVASLLTTAEV
C.n[89.01]IVTSTYGWTANMER.L		-TWIEGLTGLSI		--YNLFLVAAHE
K.n[89.01]K[156.13]NQSLRTSAK[156.13]STYGWTANMER.L		CLQGFQLTHSLG		RPYSHALVAGID
P.n[89.01]ILYRPVAVALDTK[156.13].G		LFRPSHLTNKFE		EIYVAGLVAHSD
M.n[89.01]VVTFAPVNVTTEVK[156.13].S		SGGPGGLTSAAP		TAVAPSLVAPAL
T.n[89.01]LNNDIMLIK[156.13].L		-DLVSSLTSGLL		YTEGAELVDSVL
P.n[89.01]VIAMEEPAVPAPLPK[156.13].K		AGVASLLTTAEV		---TL-LVDTGI
E.n[89.01]ATAVGAVEASFK[156.13].C		--YNLFLVAAHE		LADELALVDVIE
Q.n[89.01]IIAAQEEMLR.K		RPYSHALVAGID		TPPGFQLVFLPF
E.n[89.01]LMVDNWRPAQP.L		EIYVAGLVAHSD		----Y-LVGAGA
L.n[89.01]LVTGPLVLNR.V		TAVAPSLVAPAL		P-VDGFLVGGAS
Q.n[89.01]LK[156.13]PFETLLSQNQGGK[156.13].T		YTEGAELVDSVL		PMDLGELVGMTP
Y.n[89.01]LLAALGGNSSPSAK[156.13].D		YTEGAELVDSVL		CGNIVGLVGVDQ
G.n[89.01]WVAMAPK[156.13]PGPY.V		---TL-LVDTGI		-VYNENLVHMIE
G.n[89.01]FTAQVIILNHPGQ.L		LADELALVDVIE		QENVSNLVIEDT
D.n[89.01]VIWLDIEHADGK[156.13]R.Y		TPPGFQLVFLPF		-HNQLPLVIEFT
E.n[89.01]LVGMTPEIIQK[156.13].L		TPPGFQLVFLPF		--DLNHLVSATM
D.n[89.01]FLGPLPANPVK[156.13].V		----Y-LVGAGA		LASGLLLVTGPL
S.n[89.01]YISTIGVDFK[156.13].L		P-VDGFLVGGAS		---LYTLVTYVP
E.n[89.01]LFAEFGTLK[156.13]K[156.13].A		PMDLGELVGMTP		D----ALVVDNG
E.n[89.01]YTFIQNVPLEDR.V		CGNIVGLVGVDQ		EVPELPLVVEDK
A.n[89.01]ILASEAFVQK[156.13].Y		-VYNENLVHMIE		LLGVDTLVVTNA
L.n[89.01]LYDLENLPASK[156.13].D		QENVSNLVIEDT		DAGWGNLVYVVN
N.n[89.01]FVFGQSGAGNNWAK[156.13].G		-HNQLPLVIEFT		EELMFFLWAPEL
D.n[89.01]VVFTDEMAHFDR.E		--DLNHLVSATM		GYNVSLLYDLEN
D.n[89.01]LLAPISEQIK[156.13].E		LASGLLLVTGPL		---TLGLYGKDQ
G.n[89.01]LTGLSIGPDFQK[156.13].G		---LYTLVTYVP		SPYLYPLYGLGE
A.n[89.01]MAGDFVNMVEK[156.13].G		D----ALVVDNG		---ASCLYGQLP
E.n[89.01]LINALYPEGQAPVK[156.13].K		EVPELPLVVEDK		EVGYDAMAGDFV
Q.n[89.01]VVGGIYGVLNR.K		LLGVDTLVVTNA		-----EMATAAS
M.n[89.01]LSNTTAIAEAWAR.L		DAGWGNLVYVVN		--ISIEMHGTLE
E.n[89.01]YEFLTPVEEAPK[156.13].G		EELMFFLWAPEL		DCEVVMMIGLPG
L.n[89.01]LAGPVAEYLK[156.13].L		GYNVSLLYDLEN		QDLPNNMIHQVP
G.n[89.01]LMTSVLVC[160.03]PDGK[156.13].T		---TLGLYGKDQ		GEEPAEMIQVLG
L.n[89.01]FWAPESAPLK[156.13].S		---TLGLYGKDQ		---AVCMLSNTT
V.n[89.01]LLSVVDHFNR.L		SPYLYPLYGLGE		---SSEMNVLIP
S.n[89.01]LTSGLLTIGDR.F		---ASCLYGQLP		HLVSATMSGVTT
N.n[89.01]IMFGPDIC[160.03]GPGTK[156.13].K		EVGYDAMAGDFV		---CSDMSSENT
S.n[89.01]LDQTDMHGDSEYNIMFGPDIC[160.03]GPGTK[156.13].K		-----EMATAAS		NMNPDGMVALLD
L.n[89.01]LMASIPLPDK[156.13].A		--ISIEMHGTLE		DVDTLDMVFLDH
S.n[89.01]VLEAIDTYC[160.03]EQK[156.13].E		DCEVVMMIGLPG		PEQAFYMVGPIE
T.n[89.01]AQGIFLNFK[156.13].R		QDLPNNMIHQVP		---HAEMVHTGL
N.n[89.01]FLASQVPFPSR.L		GEEPAEMIQVLG		--ALDVMVSTFH
D.n[89.01]IAALVVDNGSGMC[160.03]K[156.13].A		---AVCMLSNTT		IAQDLEMYGINY
N.n[89.01]YLFGC[160.03]ELK[156.13].A		---SSEMNVLIP		---LNFNGEGEP
E.n[89.01]IIDMVK[156.13]EEVVAK[156.13].G		HLVSATMSGVTT		QGGVL-NIQAVL
F.n[89.01]LVGGASLK[156.13]PEFVDIINAK[156.13].Q		---CSDMSSENT		SLFAQINQGESI
H.n[89.01]ILSPWGAEVK[156.13].A		NMNPDGMVALLD		LGEMWNNTAADD
N.n[89.01]TVQGDIDAIFK[156.13].D		DVDTLDMVFLDH		WYVSSSPCAACA
N.n[89.01]IQLVTSQIDAQR.R		PEQAFYMVGPIE		--VTIAQGGVLP
E.n[89.01]FVFIHAVPVEER.V		---HAEMVHTGL		-SSLFAQINQGE
E.n[89.01]LVDSVLDVVRK[156.13].E		--ALDVMVSTFH		YASICQQNGIVP
P.n[89.01]ILEAFGNAK[156.13].T		IAQDLEMYGINY		HHPPYHQQHHQG
T.n[89.01]LAENAGLNPISTVTELR.N		---LNFNGEGEP		PQPPATQQQQPQ
N.n[89.01]LVYVVNYPK[156.13].D		QGGVL-NIQAVL		DNF-FGQSGAGN
S.n[89.01]ILGMTPGFGDK[156.13].T		SLFAQINQGESI		-IIGLDQVAGMS
L.n[89.01]IEAFLNSQK[156.13].A		LGEMWNNTAADD		YYHLLEQVAPKG
D.n[89.01]LMEPEQAVDLTLPK[156.13].V		LGEMWNNTAADD		--SHFEQWGTLT
S.n[89.01]LFAVTVAPPGAR.Q		WYVSSSPCAACA		NTTTGASAAAVA
D.n[89.01]LAGFAVGAMER.D		--VTIAQGGVLP		-F-GMESCGIHE
T.n[89.01]LVTYVPVTTFK[156.13].N		-SSLFAQINQGE		ADLAGNSEVILP
A.n[89.01]LVDVIEDK[156.13]LK[156.13].G		YASICQQNGIVP		-MGIMNSFVNDI
A.n[89.01]ILGVSLAVC[160.03]K[156.13].A		HHPPYHQQHHQG		GQATVASGIPAG
L.n[89.01]C[160.03]VVAVLPHILDTGAAGR.N		PQPPATQQQQPQ		EQYAWESSAGGS
S.n[89.01]YLTPDLWK[156.13].E		DNF-FGQSGAGN		GNLPFNTVQGDI
T.n[89.01]LFAGYTDNLVR.V		-IIGLDQVAGMS		-MS-QPTVSLGG
P.n[89.01]FQVAEVFTGHMGK[156.13].L		YYHLLEQVAPKG		IHFPLATYAPVI
E.n[89.01]C[160.03]VSLVELTSLK[156.13].G		--SHFEQWGTLT		-NGPLEVAGAAV
A.n[89.01]FIGGLAAQEVMK[156.13].A		--SHFEQWGTLT		P-KPMCVESFSD
L.n[89.01]LTTAEVVVTEIPK[156.13].E		NTTTGASAAAVA		PEAPQPVIAMEE
L.n[89.01]LIAYYDVDYEK[156.13].N		-F-GMESCGIHE		PVPAFNVINGGS
N.n[89.01]SFVNDIFER.L		ADLAGNSEVILP		HNLPCDVIWLDI
G.n[89.01]LIFGTGTMDSQIK[156.13].L		-MGIMNSFVNDI		-LEALSVKEETK
S.n[89.01]IISIIHSSLAEPR.V		GQATVASGIPAG		PGNAQSVLEAID
A.n[89.01]LLSAPNPDDPLANDVAEQWK[156.13].T		EQYAWESSAGGS		FSVLQHVLGAGP
A.n[89.01]QGGVLPNIQAVLLPK[156.13].K		GNLPFNTVQGDI		IEDAFEVLGEIQ
D.n[89.01]MVFLDHWK[156.13].D		-MS-QPTVSLGG		NEEVLAVLGHEL
G.n[89.01]LYGK[156.13]DQQEAALVDMV.N		IHFPLATYAPVI		AYDNFGVLGLDL
G.n[89.01]LYGK[156.13]DQQEAALVDMVNDGVEDLR.C		-NGPLEVAGAAV		--EPTPVLGSGA
F.n[89.01]LVGAGAIGC[160.03]ELLK[156.13].N		P-KPMCVESFSD		DLYAN-VLSGGT
C.n[89.01]MLSNTTAIAEAWAR.L		PEAPQPVIAMEE		---SQNVMAAAS
N.n[89.01]FFSPLNPVR.V		PVPAFNVINGGS		ADAPMFVMGVNH
C.n[89.01]VVAVLPHILDTGAAGR.N		HNLPCDVIWLDI		ISEQWVVSAAHC
E.n[89.01]IAALVIDNGSGMC[160.03]K[156.13].A		HNLPCDVIWLDI		SFYPEEVSSMVL
S.n[89.01]YSATEETLQEVFEK[156.13].A		-LEALSVKEETK		SLKPLSVSYDQA
L.n[89.01]IVAAGVGEFEAGISK[156.13].N		PGNAQSVLEAID		TLPVDFVTADKF
A.n[89.01]ILAALEPPEPK[156.13].K		FSVLQHVLGAGP		---AANVTGPGG
E.n[89.01]MYGINYFEIK[156.13].N		IEDAFEVLGEIQ		AFGYFEVTHDIT
D.n[89.01]LFNAVGDGIVLC[160.03]K[156.13].M		NEEVLAVLGHEL		EEHQLCVVAVLP
P.n[89.01]LYGLGELPQGFAR.L		AYDNFGVLGLDL		----ALVVDNGS
P.n[89.01]LVIEFTEQTAPK[156.13].L		--EPTPVLGSGA		PLLVQDVVFTDE
G.n[89.01]IM[147.04]NSFVNDIFER.L		DLYAN-VLSGGT		IQCPEQVVGGIY
F.n[89.01]ILDDFIQNDR.A		---SQNVMAAAS		GLVFDDVVGIVE
P.n[89.01]FWNEEIVPQIK[156.13].E		ADAPMFVMGVNH		-HWPFMVVNDAG
N.n[89.01]IISGGLEVLAEK[156.13].C		ADAPMFVMGVNH		LISEQWVVSAAH
A.n[89.01]LQVAEGFISR.M		ISEQWVVSAAHC		-LKPGMVVTFAP
N.n[89.01]FQTLLDAGLPQK[156.13].V		SFYPEEVSSMVL		MPGCLPVYDALA
A.n[89.01]ILGMDVLC[160.03]QAK[156.13].S		SLKPLSVSYDQA		SGIPAGWMGLDC
P.n[89.01]VYDALAGEFIR.A		TLPVDFVTADKF		ELMVDNWRPAQP
A.n[89.01]LHAAVIAINEAIDR.R		---AANVTGPGG		--ASSWWTHVEM
L.n[89.01]ILAAAQMPAYQE.L		AFGYFEVTHDIT		SIQALGWVAMAP
D.n[89.01]VIWLDIEHADGK[156.13].R		EEHQLCVVAVLP		SLISEQWVVSAA
N.n[89.01]MLEPSANMPWFK[156.13].G		----ALVVDNGS		--EAQLYAAQAH
E.n[89.01]LRAELTK[156.13]VEEEIVTLR.Q		PLLVQDVVFTDE		SLIYTNYEAGKD
G.n[89.01]FMDVISIDK[156.13].T		IQCPEQVVGGIY		----EEYEFLTP
A.n[89.01]LFPPVEFPAPR.G		GLVFDDVVGIVE		---QHAYEHSLG
N.n[89.01]LLDK[156.13]PQLQGIPVL.V		-HWPFMVVNDAG		-SPLLQYFGILL
N.n[89.01]FFSPLNPMR.V		LISEQWVVSAAH		SHGTHEYHAETI
T.n[89.01]ILGGLGLGLGGGDC[160.03]R.V		-LKPGMVVTFAP		--QADLYISEGL
C.n[89.01]IISIIEENSESK[156.13].E		MPGCLPVYDALA		DTYTESYISTIG
G.n[89.01]MVALLDYR.E		SGIPAGWMGLDC		--NAEQYKDQAD
E.n[89.01]LLTQEFGIPIER.L		ELMVDNWRPAQP		PLRPQNYLFGCE
G.n[89.01]LVGVDQFLVK[156.13].T		--ASSWWTHVEM		---TY-YLTPDL
T.n[89.01]ISNGFGFK[156.13]DAVF.D		SIQALGWVAMAP		--GALQYLVPIL
A.n[89.01]LAIMENANVLAR.Y		SIQALGWVAMAP		NLEAINYMAADG
E.n[89.01]VLGEIQEIVK[156.13].T		SIQALGWVAMAP		ASTPEFYQVCHT
P.n[89.01]TVSLGGFEITPPVVLR.L		SLISEQWVVSAA		VLSNLSYSATEE
S.n[89.01]LLAGPVAEYLK[156.13].L		--EAQLYAAQAH		QPMINLYTDRET
N.n[89.01]VMAAASIANIVK[156.13].S		SLIYTNYEAGKD		FPIPEEYTFIQN
F.n[89.01]LWAPELAPLK[156.13].S		----EEYEFLTP		NTMVNYYTSVTP
Q.n[89.01]LVFLPFADDK[156.13]R.K		---QHAYEHSLG		----LCYVALDF
Q.n[89.01]LFGAAGVMAIEHAD.F		-SPLLQYFGILL		----D-YVGDEA
F.n[89.01]LLALEPELEAR.L		SHGTHEYHAETI		HNIYGLYVHMAT
H.n[89.01]LLGINVTDFTR.G		--QADLYISEGL		IQDPDGYWIEIL
D.n[89.01]LIDAIQPGSINYDLLK[156.13].T		DTYTESYISTIG
S.n[89.01]ISADIETIGEILK[156.13]K[156.13].L		--NAEQYKDQAD
Q.n[89.01]YFGILLDQGQLNK[156.13].Y		PLRPQNYLFGCE
E.n[89.01]LVDSVLDVVR.K		---TY-YLTPDL
Q.n[89.01]LIYIPLPDEK[156.13].S		--GALQYLVPIL
E.n[89.01]LFAEFGTLK[156.13].K		NLEAINYMAADG
G.n[89.01]LIFVVDSNDR.E		ASTPEFYQVCHT
E.n[89.01]MNVLIPTEGGDFNEFPVPEQFK[156.13].T		VLSNLSYSATEE
T.n[89.01]LIVADTENLLK[156.13].A		QPMINLYTDRET
A.n[89.01]ILSAIAAMNEPK[156.13].T		FPIPEEYTFIQN
A.n[89.01]FIEFASFEDAK[156.13].E		NTMVNYYTSVTP
G.n[89.01]LFGTPLLTSLPEK[156.13].V		----LCYVALDF
F.n[89.01]ILSADFPALVVK[156.13].A		----D-YVGDEA
G.n[89.01]LQVLNDYLADK[156.13].S		HNIYGLYVHMAT
T.n[89.01]FIGNSTAIQELFK[156.13].R		IQDPDGYWIEIL
D.n[89.01]LLADAVAVTMGPK[156.13].G
G.n[89.01]YWIEILNPNK[156.13].M
D.n[89.01]LLYSFPVVIK[156.13].N
G.n[89.01]VLGLDLWQVK[156.13].S
E.n[89.01]FMILPVGAANFR.E
G.n[89.01]IMNSFVNDIFER.L
A.n[89.01]FDSLLAGPVAEYLK[156.13].L
C.n[89.01]YVALDFEQEMATAASSSSLEK[156.13].S
D.n[89.01]VVGIVEIINSK[156.13].D
G.n[89.01]ISSLLPSLEAWK[156.13].Q
A.n[89.01]LLGFVTDLK[156.13].Q
N.n[89.01]IVGLVGVDQFLVK[156.13].T
Q.n[89.01]YLVPILTQTLTK[156.13].Q
Q.n[89.01]LVFLPFADDK[156.13].R
S.n[89.01]LLALVK[156.13]PEVW.T
S.n[89.01]LLPAIVELAEDAK[156.13].W
M.n[89.01]LQGVDLLADAVAVTMGPK[156.13].G

## Sheet: MMP9_T
hMMP9-T_1%	Active site specificity profiling datasets of human Matrix Metalloproteinases (MMPs):								Human MMP9 cleavage sites identified by PICS in trypsin-generated human proteome libraries.																	Index
n[89.01]		PICS Output		PICS Output - unique		n[89.01]	PICS Output	PICS Output - unique		Total occurences														UniProt_Human_1310
P.n[89.01]QQHPQQHPQNQAHGK[156.13].G		TAAPAAAAAPAK		TAAPAAAAAPAK		161	138	134			P6	P5	P4	P3	P2	P1	P1'	P2'	P3'	P4'	P5'	P6'			counts	%
R.n[89.01]INVVAAMFSAPPFPA.A		-ILPVPAFNVIN		-ILPVPAFNVIN						G	0	7	10	2	11	22	1	6	35	17	7	8		G	1497164	6.5112
R.n[89.01]AALSPAGALLLQPPAR.R		--EGPEARRRAA		--EGPEARRRAA		Web-PICS Figures:				A	10	12	11	13	21	28	5	11	31	10	22	13		A	1594886	6.93619
H.n[89.01]QQHHQGPPPGGPGGR.S		AAVPSGASTGIY		AAVPSGASTGIY						V	4	7	9	13	10	0	12	16	4	11	6	10		V	1383482	6.01679
R.n[89.01]K[156.13]SAPATGGVK[156.13]K[156.13]PHR.Y		-GAPAAATAPAP		-GAPAAATAPAP						I	3	4	5	6	3	0	26	15	3	8	9	6		I	1004174	4.36717
G.n[89.01]SC[160.03]AC[160.03]AGSC[160.03]K[156.13]C[160.03]K[156.13]EC[160.03]K[156.13].C		SC-PVGCAKCAQ		SC-PVGCAKCAQ						L	10	4	11	8	12	2	49	15	2	7	15	8		L	2257963	9.81993
D.n[89.01]C[160.03]HTAHIAC[160.03]K[156.13].F		SCCPVGCAKCAQ		SCCPVGCAKCAQ						M	0	2	2	1	9	1	6	8	1	5	6	4		M	490375	2.13265
A.n[89.01]ATAPAPTAHK[156.13].A		Y-PV-DCHTAHI		Y-PV-DCHTAHI						F	0	8	3	0	6	5	5	6	1	3	4	2		F	817356	3.5547
A.n[89.01]HHIPVEK[156.13].L		---LLACIASRP		---LLACIASRP						Y	2	3	3	0	7	1	2	2	0	2	3	3		Y	601276	2.61496
G.n[89.01]YQSHADTATK[156.13].S		LGTTYSCVGVFQ		LGTTYSCVGVFQ						W	1	0	1	0	1	3	3	1	0	1	0	0		W	276551	1.20273
E.n[89.01]LHGEGSSSGK[156.13].A		-AAPGAEFAPNK		-AAPGAEFAPNK						C	2	4	4	2	2	3	5	5	0	3	1	2		C	504016	2.19198
F.n[89.01]VM[147.04]GVNHEK[156.13].Y		SIVPALEIANAH		SIVPALEIANAH						P	7	9	9	69	2	12	0	3	2	12	6	19		P	1460508	6.35178
S.n[89.01]IQAHPNK[156.13].E		TTLPSDFCGLTH		TTLPSDFCGLTH						S	9	5	6	3	18	14	5	6	23	9	7	10		S	1930889	8.39748
P.n[89.01]STAAAPAEEK[156.13].K		ENDIYNFFSPLN		ENDIYNFFSPLN						T	5	3	8	2	4	2	1	8	7	5	10	4		T	1245739	5.41774
G.n[89.01]QC[160.03]GNQIGAK[156.13].F		P-KPMQFLGDEE		P-KPMQFLGDEE						N	4	5	1	1	2	10	2	2	7	10	8	9		N	832732	3.62157
N.n[89.01]MVSHTER.A		---HWPFQVIND		---HWPFQVIND						Q	3	5	1	2	8	9	9	14	5	5	5	4		Q	1105632	4.80842
A.n[89.01]AAAPAK[156.13]VEAK[156.13].E		ITLPVDFVTADK		ITLPVDFVTADK						D	3	3	3	0	2	9	0	2	5	8	7	15		D	1106498	4.81218
W.n[89.01]QQQAPPDPAK[156.13].A		-----MGIMNSF		-----MGIMNSF						E	7	4	5	1	5	10	2	3	3	5	9	9		E	1665153	7.24178
F.n[89.01]HFGQTNR.T		SAPPHFHFGQTN		SAPPHFHFGQTN						H	3	6	5	1	6	4	3	10	6	11	6	4		H	592283	2.57585
N.n[89.01]VINGGSHAGNK[156.13].L		VSKPLAHHIPVE		VSKPLAHHIPVE						K	0	0	5	0	1	0	2	2	2	3	5	7		K	1330435	5.78609
N.n[89.01]SEVILPVPAFNVINGGSHAGNK[156.13].L		PPPPSFHLGGPA		PPPPSFHLGGPA						R	2	0	3	0	0	0	0	3	1	3	2	1		R	1296571	5.63881
L.n[89.01]EIANAHR.K		-----HIADLAG		-----HIADLAG						1488	75	91	105	124	130	135	138	138	138	138	138	138		TOTAL	22993683	100
A.n[89.01]MHGDMDQK[156.13].E		---AASIFGGAK		---AASIFGGAK
G.n[89.01]C[160.03]AK[156.13]C[160.03]AQGC[160.03]IC[160.03]K[156.13]GTSDK[156.13]C[160.03]SC[160.03]C[160.03]A.-		---VACIGAWHP		---VACIGAWHP						Relative occurences in %
G.n[89.01]C[160.03]AK[156.13]C[160.03]AQGC[160.03]IC[160.03]K[156.13]GASDK[156.13]C[160.03]SC[160.03]C[160.03]A.-		QPSLNSIHSSPG		QPSLNSIHSSPG							P6	P5	P4	P3	P2	P1	P1'	P2'	P3'	P4'	P5'	P6'
A.n[89.01]C[160.03]IASRPGQC[160.03]GR.A		VEEAAAIIAQRP		VEEAAAIIAQRP						G	0	5.07246	7.24638	1.44928	7.97101	15.942	0.724638	4.34783	25.3623	12.3188	5.07246	5.7971
A.n[89.01]VGSSAAAPR.Q		EATPVPIKDMEI		EATPVPIKDMEI						A	7.24638	8.69565	7.97101	9.42029	15.2174	20.2899	3.62319	7.97101	22.4638	7.24638	15.942	9.42029
S.n[89.01]MHGDMPQK[156.13].E		--LAAAILGGVD		--LAAAILGGVD						V	2.89855	5.07246	6.52174	9.42029	7.24638	0	8.69565	11.5942	2.89855	7.97101	4.34783	7.24638
Q.n[89.01]VINDGDK[156.13]PK[156.13].V		ECIPQAILGMDV		ECIPQAILGMDV						I	2.17391	2.89855	3.62319	4.34783	2.17391	0	18.8406	10.8696	2.17391	5.7971	6.52174	4.34783
N.n[89.01]MVTEEDK[156.13]R.T		----YNILGTNT		----YNILGTNT						L	7.24638	2.89855	7.97101	5.7971	8.69565	1.44928	35.5072	10.8696	1.44928	5.07246	10.8696	5.7971
G.n[89.01]LTSAAPAGGDK[156.13]K[156.13].V		---LYSILGTTL		---LYSILGTTL						M	0	1.44928	1.44928	0.724638	6.52174	0.724638	4.34783	5.7971	0.724638	3.62319	4.34783	2.89855
A.n[89.01]EFAPNK[156.13]R.R		-FGANAILGVSL		-FGANAILGVSL						F	0	5.7971	2.17391	0	4.34783	3.62319	3.62319	4.34783	0.724638	2.17391	2.89855	1.44928
A.n[89.01]LGGNSSPSAK[156.13].D		TPSALAIMENAN		TPSALAIMENAN						Y	1.44928	2.17391	2.17391	0	5.07246	0.724638	1.44928	1.44928	0	1.44928	2.17391	2.17391
F.n[89.01]VMGVNHEK[156.13].Y		----MGIMNSFV		----MGIMNSFV						W	0.724638	0	0.724638	0	0.724638	2.17391	2.17391	0.724638	0	0.724638	0	0
G.n[89.01]QSGAGNNWAK[156.13].G		ALAPLAIPSAAA		ALAPLAIPSAAA						C	1.44928	2.89855	2.89855	1.44928	1.44928	2.17391	3.62319	3.62319	0	2.17391	0.724638	1.44928
G.n[89.01]LPPELPPRR.G		--EIVHIQAGQC		--EIVHIQAGQC						P	5.07246	6.52174	6.52174	50	1.44928	8.69565	0	2.17391	1.44928	8.69565	4.34783	13.7681
A.n[89.01]LVQPHTGK[156.13].L		VETPLSIQAHPN		VETPLSIQAHPN						S	6.52174	3.62319	4.34783	2.17391	13.0435	10.1449	3.62319	4.34783	16.6667	6.52174	5.07246	7.24638
F.n[89.01]HLGGPAVGPR.G		TAKPQQIQALMD		TAKPQQIQALMD						T	3.62319	2.17391	5.7971	1.44928	2.89855	1.44928	0.724638	5.7971	5.07246	3.62319	7.24638	2.89855
D.n[89.01]LMAHM[147.04]ASK[156.13]E.-		----DNIQGITK		----DNIQGITK						N	2.89855	3.62319	0.724638	0.724638	1.44928	7.24638	1.44928	1.44928	5.07246	7.24638	5.7971	6.52174
D.n[89.01]LM[147.04]AHMASK[156.13]E.-		DGRPMNIQLVTS		DGRPMNIQLVTS						Q	2.17391	3.62319	0.724638	1.44928	5.7971	6.52174	6.52174	10.1449	3.62319	3.62319	3.62319	2.89855
T.n[89.01]QHAPYFK[156.13].G		---ISSIQSIVP		---ISSIQSIVP		iceLogo Figures:				D	2.17391	2.17391	2.17391	0	1.44928	6.52174	0	1.44928	3.62319	5.7971	5.07246	10.8696
S.n[89.01]LHGDIPQK[156.13].Q		-HLQLAIRGDEE		-HLQLAIRGDEE						E	5.07246	2.89855	3.62319	0.724638	3.62319	7.24638	1.44928	2.17391	2.17391	3.62319	6.52174	6.52174
S.n[89.01]IHSSPGPK[156.13].R		LNH-GQISAGYA		LNH-GQISAGYA						H	2.17391	4.34783	3.62319	0.724638	4.34783	2.89855	2.17391	7.24638	4.34783	7.97101	4.34783	2.89855
G.n[89.01]LAGK[156.13]DPVQC[160.03]SR.D		LNH-GQISAGYA		-F-PEEISSMVL						K	0	0	3.62319	0	0.724638	0	1.44928	1.44928	1.44928	2.17391	3.62319	5.07246
L.n[89.01]LTHNENMVAK[156.13].V		-F-PEEISSMVL		LMCPQEIVDYIA						R	1.44928	0	2.17391	0	0	0	0	2.17391	0.724638	2.17391	1.44928	0.724638
A.n[89.01]VNSSASADK[156.13]PLSNMK[156.13].L		LMCPQEIVDYIA		---PMFIVNTNV							54.3478	65.942	76.087	89.8551	94.2029	97.8261	100	100	100	100	100	100
A.n[89.01]IIAQRPDNPR.E		---PMFIVNTNV		RPGPGGKAGSSG
T.n[89.01]QC[160.03]GSLIGK[156.13].G		RPGPGGKAGSSG		PTRPTDKPLRLP						Occurences relative to natural abundance
P.n[89.01]LTAQHENFR.K		PTRPTDKPLRLP		YAICSALAASAL							P6	P5	P4	P3	P2	P1	P1'	P2'	P3'	P4'	P5'	P6'
A.n[89.01]LQSQLADTK[156.13]K[156.13].K		YAICSALAASAL		-VTVAGLAGKDP						G	0	0.779037	1.11291	0.222582	1.2242	2.4484	0.111291	0.667746	3.89519	1.89195	0.779037	0.890328
H.n[89.01]IQAGQC[160.03]GNQIGAK[156.13].F		-VTVAGLAGKDP		EHTPSALAIMEN						A	1.04472	1.25366	1.14919	1.35814	2.19391	2.92522	0.52236	1.14919	3.23863	1.04472	2.29838	1.35814
F.n[89.01]VMGVNHEK[156.13]YDNSLK[156.13].L		-VTVAGLAGKDP		--KPMSLASGLV						V	0.481744	0.843051	1.08392	1.56567	1.20436	0	1.44523	1.92697	0.481744	1.32479	0.722615	1.20436
N.n[89.01]SVAFHPDGK[156.13].S		EHTPSALAIMEN		SSEPCALCSLHS						I	0.497785	0.663713	0.829642	0.99557	0.497785	0	4.31414	2.48892	0.497785	1.32743	1.49335	0.99557
P.n[89.01]VNHGASSEDTLLK[156.13].D		--KPMSLASGLV		QEVISWLDANTL						L	0.737926	0.29517	0.811718	0.590341	0.885511	0.147585	3.61584	1.10689	0.147585	0.516548	1.10689	0.590341
R.n[89.01]YRPGTVALR.E		SSEPCALCSLHS		-MGPLGLDHMAS						M	0	0.679565	0.679565	0.339783	3.05804	0.339783	2.0387	2.71826	0.339783	1.69891	2.0387	1.35913
P.n[89.01]AAAAAAATPAVR.T		QEVISWLDANTL		EHSPSDLEAHFV						F	0	1.63083	0.611561	0	1.22312	1.01927	1.01927	1.22312	0.203854	0.611561	0.815414	0.407707
E.n[89.01]LTSTC[160.03]SPIISK[156.13]PK[156.13]PK[156.13].V		-MGPLGLDHMAS		---CLELFSELA						Y	0.554224	0.831336	0.831336	0	1.93979	0.277112	0.554224	0.554224	0	0.554224	0.831336	0.831336
E.n[89.01]VAGAAVSAGHGLPAK[156.13].F		EHSPSDLEAHFV		QQLPHGLGGIGM						W	0.602496	0	0.602496	0	0.602496	1.80749	1.80749	0.602496	0	0.602496	0	0
G.n[89.01]K[156.13]AGSSGSSSGGGGGGPGGR.T		---CLELFSELA		SYLLAALGGNSS						C	0.661173	1.32235	1.32235	0.661173	0.661173	0.99176	1.65293	1.65293	0	0.99176	0.330587	0.661173
R.n[89.01]EGRGMPPPLRGGPGGPGGPGGPMGR.M		QQLPHGLGGIGM		---TYSLGSALR						P	0.798589	1.02676	1.02676	7.87181	0.228168	1.36901	0	0.342253	0.228168	1.36901	0.684505	2.1676
G.n[89.01]WK[156.13]PGSDTIK[156.13]PDVQK[156.13].S		SYLLAALGGNSS		CQSIYPLHDVFV						S	0.776631	0.431462	0.517754	0.258877	1.55326	1.20809	0.431462	0.517754	1.98472	0.776631	0.604046	0.862923
F.n[89.01]MC[160.03]QGGDFTR.H		---TYSLGSALR		-QDAQSLHGDIP						T	0.668763	0.401258	1.07002	0.267505	0.535011	0.267505	0.133753	1.07002	0.936269	0.668763	1.33753	0.535011
P.n[89.01]VLGSGAAAAGR.S		CQSIYPLHDVFV		---LMELHGEGS						N	0.800358	1.00045	0.200089	0.200089	0.400179	2.00089	0.400179	0.400179	1.40063	2.00089	1.60072	1.80081
S.n[89.01]C[160.03]VGVFQHGK[156.13].V		-QDAQSLHGDIP		--MPCQLHQVIV						Q	0.452106	0.75351	0.150702	0.301404	1.20562	1.35632	1.35632	2.10983	0.75351	0.75351	0.75351	0.602808
G.n[89.01]LVAHSDLDER.A		---LMELHGEGS		PVVPQALIDQLK						D	0.451752	0.451752	0.451752	0	0.301168	1.35526	0	0.301168	0.75292	1.20467	1.05409	2.25876
S.n[89.01]LGSALRPSTSR.S		--MPCQLHQVIV		-VNNSSLIGLGY						E	0.700444	0.400254	0.500317	0.100063	0.500317	1.00063	0.200127	0.30019	0.30019	0.500317	0.900571	0.900571
G.n[89.01]LAGK[156.13]DPVQC[160.03].S		PVVPQALIDQLK		-QSLGELIGTLN						H	0.843959	1.68792	1.4066	0.28132	1.68792	1.12528	0.843959	2.8132	1.68792	3.09452	1.68792	1.12528
A.n[89.01]LSEHLK[156.13]NPVIAQK[156.13].L		-VNNSSLIGLGY		----ADLINNLG						K	0	0	0.62619	0	0.125238	0	0.250476	0.250476	0.250476	0.375714	0.62619	0.876665
Q.n[89.01]LHQVIVAR.F		-QSLGELIGTLN		-FHPEQLITGKE						R	0.257018	0	0.385527	0	0	0	0	0.385527	0.128509	0.385527	0.257018	0.128509
Q.n[89.01]LLSGK[156.13]EDAANNYAR.G		----ADLINNLG		LFHPEQLITGKE
Q.n[89.01]LITGK[156.13]EDAANNYAR.G		-FHPEQLITGKE		-YVASYLLAALG
D.n[89.01]LMAHMASK[156.13].E		LFHPEQLITGKE		CAGPTALLAHEI
R.n[89.01]K[156.13]FGDPVVQSDMK[156.13].H		-YVASYLLAALG		---EHALLAYTL
F.n[89.01]IVNTNVPR.A		CAGPTALLAHEI		---VSHLLGINV
D.n[89.01]LMAHMASK[156.13]E.-		---EHALLAYTL		LFHPEQLLSGKE
D.n[89.01]NIQGITK[156.13]PAIR.R		---VSHLLGINV		---VVDLMAHMA
R.n[89.01]NFRNPLAK[156.13].-		LFHPEQLLSGKE		---MKPLMGVIY
P.n[89.01]AFNVINGGSHAGNK[156.13].L		---VVDLMAHMA		LPAGGGLPPELP
H.n[89.01]IADLAGNPDLILPVPAFNVINGGSHAGNK[156.13].L		---VVDLMAHMA		----GALQNIIP
T.n[89.01]VGGIK[156.13]PGC[160.03]FK[156.13].L		---MKPLMGVIY		--QVLALQSQLA
P.n[89.01]IK[156.13]DMEIAQTQK[156.13].G		LPAGGGLPPELP		--SP-GLQVLND
W.n[89.01]LDANTLAEK[156.13]DEFEHK[156.13].R		----GALQNIIP		VSRPEELREDDV
N.n[89.01]IQGITK[156.13]PAIR.R		--QVLALQSQLA		--DPQALSEHLK
S.n[89.01]LVAPALNK[156.13]PK[156.13].K		--SP-GLQVLND		--GPDGLTAFEA
K.n[89.01]NLTNDWEDHLAVK[156.13].H		VSRPEELREDDV		LLLLFPLTAQHE
A.n[89.01]TYAPVISAEK[156.13].A		--DPQALSEHLK		--FPSLLTHNEN
C.n[89.01]IGAWHPAR.V		--GPDGLTAFEA		SGGPGGLTSAAP
E.n[89.01]MWSEQSAK[156.13].D		LLLLFPLTAQHE		-----ELTSTCS
G.n[89.01]YVTHLMK[156.13].R		--FPSLLTHNEN		RPYSHALVAGID
Q.n[89.01]FLGDEETVRK[156.13].A		SGGPGGLTSAAP		EIYVAGLVAHSD
P.n[89.01]SLSPTMQAGTIAR.W		-----ELTSTCS		TAVAPSLVAPAL
E.n[89.01]ISSM[147.04]VLTK[156.13].M		RPYSHALVAGID		AQPPSSLVIDKE
G.n[89.01]LDHMASSIER.M		EIYVAGLVAHSD		NPLPAALVQPHT
S.n[89.01]IFGGAK[156.13]PVDTAAR.E		TAVAPSLVAPAL		WLLSQNLVVKPD
A.n[89.01]LC[160.03]SLHSIGK[156.13].L		AQPPSSLVIDKE		NPIISGLYQGAG
Q.n[89.01]ISAGYAPVLDC[160.03]HTAHIAC[160.03]K[156.13].F		NPLPAALVQPHT		DFTVSAMHGDMD
P.n[89.01]FQVINDGDK[156.13]PK[156.13].V		WLLSQNLVVKPD		NFTVSSMHGDMP
K.n[89.01]LM[147.04]AISK[156.13]PR.N		NPIISGLYQGAG		---AVCMLSNTT
D.n[89.01]FVTADK[156.13]FDENAK[156.13].T		DFTVSAMHGDMD		LEAVQNMVSHTE
E.n[89.01]LFADK[156.13]VPK[156.13].T		NFTVSSMHGDMP		-GVAINMVTEED
Q.n[89.01]LITGK[156.13]EDAANNY.A		---AVCMLSNTT		---LGEMWSEQS
A.n[89.01]LVAGIDRYPR.K		LEAVQNMVSHTE		-----DNIQGIT
S.n[89.01]ILGTTLK[156.13]DEGK[156.13].L		-GVAINMVTEED		--VPTANVSVVD
S.n[89.01]LVIDK[156.13]ESEVYK[156.13].M		---LGEMWSEQS		---Q-GQCGNQI
D.n[89.01]K[156.13]PLRLPLQDVYK[156.13].L		-----DNIQGIT		LV-PA-QCGSLI
Q.n[89.01]ISAGYAPVLDC[160.03]HTAH.L		--VPTANVSVVD		HAPAVTQHAPYF
S.n[89.01]MMGQLMK[156.13]PK[156.13].K		---Q-GQCGNQI		-SGPFGQIFRPD
A.n[89.01]LIDQLK[156.13]PGGR.L		LV-PA-QCGSLI		HHPPYHQQHHQG
P.n[89.01]LHDVFVR.K		HAPAVTQHAPYF		PPAPHPQQHPQQ
A.n[89.01]ILGGVDQIHIK[156.13]PGAK[156.13].V		-SGPFGQIFRPD		NAYPHWQQQAPP
A.n[89.01]IPSAAAAAAAAGR.L		HHPPYHQQHHQG		DNF-FGQSGAGN
G.n[89.01]LYQGAGGPGPGGFGAQGPK[156.13].G		PPAPHPQQHPQQ		AYCPAPQVSNDL
K.n[89.01]NQVALNPQNTVFDAK[156.13].R		NAYPHWQQQAPP		SC---GSCACAG
A.n[89.01]NVSVVDLTC[160.03]R.L		DNF-FGQSGAGN		ADLAGNSEVILP
G.n[89.01]WMGLDC[160.03]GPESSK[156.13]K[156.13].Y		AYCPAPQVSNDL		--VPLPSLSPTM
P.n[89.01]QVSNDLLLK[156.13].L		SC---GSCACAG		AG-PAPSTAAAP
E.n[89.01]LFSELAEDK[156.13]ENYK[156.13]K[156.13].F		ADLAGNSEVILP		HFGPINSVAFHP
K.n[89.01]AQIHDLVLVGGSTR.L		--VPLPSLSPTM		IHFPLATYAPVI
R.n[89.01]AVFPSIVGRPR.H		AG-PAPSTAAAP		-NGPLEVAGAAV
N.n[89.01]LVVK[156.13]PDQLIK[156.13].R		HFGPINSVAFHP		P-KPMCVESFSD
S.n[89.01]LASGLVPAAPPK[156.13].R		IHFPLATYAPVI		IIGPATVGGIKP
E.n[89.01]IVDYIADK[156.13]K[156.13].D		-NGPLEVAGAAV		AAPPS-VGSSAA
A.n[89.01]IMENANVLAR.Y		P-KPMCVESFSD		-LPPGSVIAPMP
E.n[89.01]LREDDVGTGAGLLEIK[156.13].K		IIGPATVGGIKP		-HWPFQVINDGD
A.n[89.01]IRGDEELDSLIK[156.13].A		AAPPS-VGSSAA		PVPAFNVINGGS
E.n[89.01]ISSMVLTK[156.13].M		-LPPGSVIAPMP		--EPTPVLGSGA
E.n[89.01]LIGTLNAAK[156.13].V		-HWPFQVINDGD		ADAPMFVMGVNH
G.n[89.01]LGGIGMGLGPGGQPIDANHLNK[156.13].G		PVPAFNVINGGS		--MPFPVNHGAS
D.n[89.01]LEAHFVPLVK[156.13].R		--EPTPVLGSGA		ASAPAAVNSSAS
D.n[89.01]FC[160.03]GLTHLVK[156.13].L		ADAPMFVMGVNH		EVCPAGWKPGSD
S.n[89.01]VIAPMPPIIHAPR.L		ADAPMFVMGVNH		SGIPAGWMGLDC
A.n[89.01]LQNIIPASTGAAK[156.13].A		--MPFPVNHGAS		--ASSWWTHVEM
A.n[89.01]LLAHEIGFGSK[156.13].V		ASAPAAVNSSAS		--IVIGYQSHAD
N.n[89.01]ILGTNTIMDK[156.13].M		EVCPAGWKPGSD		----A-YVTHLM
C.n[89.01]VESFSDYPPLGR.F		SGIPAGWMGLDC
C.n[89.01]LISGWGNTK[156.13].S		--ASSWWTHVEM
G.n[89.01]LTAFEATDNQAIK[156.13].A		--IVIGYQSHAD
D.n[89.01]LINNLGTIAK[156.13].S		----A-YVTHLM
M.n[89.01]GIMNSFVNDIFER.L
S.n[89.01]LIGLGYTQTLK[156.13]PGIK[156.13].L
W.n[89.01]WTHVEMGPPDPILGVTEAFK[156.13]R.D
G.n[89.01]ASTGIYEALELR.D
Y.n[89.01]LLAALGGNSSPSAK[156.13].D
N.n[89.01]IQLVTSQIDAQR.R
S.n[89.01]IQSIVPALEIANAHR.K
P.n[89.01]LMGVIYVPLTDK[156.13]EK[156.13].Q
A.n[89.01]ILGVSLAVC[160.03]K[156.13].A
C.n[89.01]MLSNTTAIAEAWAR.L
G.n[89.01]IM[147.04]NSFVNDIFER.L
G.n[89.01]QIFRPDNFVFG.Q
N.n[89.01]FFSPLNPVR.V
A.n[89.01]ILGMDVLC[160.03]QAK[156.13].S
A.n[89.01]LAASALPALVMSK[156.13].G
A.n[89.01]LAIMENANVLAR.Y
H.n[89.01]LLGINVTDFTR.G
Q.n[89.01]IQALMDEVTK[156.13].Q
G.n[89.01]LQVLNDYLADK[156.13].S
A.n[89.01]LLAYTLGVK[156.13].Q
G.n[89.01]IMNSFVNDIFER.L
E.n[89.01]ARRRAAERGGGGGGGGVPAPR.S
K.n[89.01]ELPDPFNDLSVGGWEITEEPVGR.L

## Sheet: MMP12_T
hMMP12-T_1%	Active site specificity profiling datasets of human Matrix Metalloproteinases (MMPs):								Human MMP12 cleavage sites identified by PICS in trypsin-generated human proteome libraries.																	Index
n[89.01]		PICS Output		PICS Output - unique		n[89.01]	PICS Output	PICS Output - unique		Total occurences														UniProt_Human_1310
S.n[89.01]QK[156.13]GESAEDK[156.13]EHEEGR.D		-GEPAAAAAPEA		-GEPAAAAAPEA		289	275	259			P6	P5	P4	P3	P2	P1	P1'	P2'	P3'	P4'	P5'	P6'			counts	%
H.n[89.01]QQHHQGPPPGGPGGR.S		TAPAAPAAAPPA		TAPAAPAAAPPA						G	9	22	16	13	28	17	1	13	35	27	24	41		G	1497164	6.5112
E.n[89.01]QQQQTPAENK[156.13].A		TAPAAPAAAPPA		-----MAASAAA		Web-PICS Figures:				A	20	18	25	46	36	31	15	26	42	29	21	23		A	1594886	6.93619
P.n[89.01]QAK[156.13]PSNPSNPR.V		-----MAASAAA		SAAAASAASGSP						V	6	13	13	27	9	3	36	39	17	15	17	10		V	1383482	6.01679
P.n[89.01]C[160.03]THPEDK[156.13]PAPK[156.13].N		SAAAASAASGSP		EAKPQEAAVAPE						I	6	7	11	24	7	3	39	23	4	9	11	7		I	1004174	4.36717
N.n[89.01]QQSSGAAGPTGK[156.13].N		EAKPQEAAVAPE		NEAIQAAHDAVA						L	10	17	19	13	33	5	79	18	12	4	15	4		L	2257963	9.81993
R.n[89.01]RGHARLALSQNQQSSGAAGPTGK[156.13].N		NEAIQAAHDAVA		PLAPRPAHVPGE						M	2	6	4	6	12	3	6	6	3	1	4	5		M	490375	2.13265
H.n[89.01]HQGPPPGGPGGR.S		PLAPRPAHVPGE		--DAAAAKEEAP						F	6	9	6	6	12	10	8	7	2	2	7	3		F	817356	3.5547
E.n[89.01]QK[156.13]ADPPATEK[156.13].T		--DAAAAKEEAP		-EQVYDAMGEKE						Y	4	4	9	6	13	2	19	3	2	0	2	4		Y	601276	2.61496
N.n[89.01]QGAGEQGRPVR.Q		-EQVYDAMGEKE		AASAAAASAASG						W	4	2	1	1	4	1	5	1	2	1	1	0		W	276551	1.20273
A.n[89.01]ASGSPGPGEGSAGGEK[156.13]R.S		AASAAAASAASG		-ELISNASDALD						C	2	2	3	4	1	2	7	0	1	0	3	0		C	504016	2.19198
A.n[89.01]AK[156.13]EEAPK[156.13]AEPEK[156.13].T		-ELISNASDALD		AAAASAASGSPG						P	9	18	20	47	0	28	0	1	8	49	25	35		P	1460508	6.35178
N.n[89.01]VTATDK[156.13]STGK[156.13]ANK[156.13].L		AAAASAASGSPG		AQ-AAPASVPAQ						S	12	13	11	13	21	24	14	16	23	15	14	8		S	1930889	8.39748
P.n[89.01]VESK[156.13]PDK[156.13]PSGK[156.13].S		AQ-AAPASVPAQ		IQAAHDAVAQEG						T	7	10	15	11	3	17	9	23	27	15	14	14		T	1245739	5.41774
S.n[89.01]AASGSPGPGEGSAGGEK[156.13]R.S		IQAAHDAVAQEG		LLEALDCILPPT						N	7	7	8	4	14	39	3	8	7	8	15	6		N	832732	3.62157
L.n[89.01]YTDK[156.13]DTGK[156.13]PK[156.13].G		LLEALDCILPPT		-NECNQCKAPKP						Q	6	13	12	10	14	16	23	19	9	8	8	9		Q	1105632	4.80842
P.n[89.01]SHTPAGAATPGR.G		LLEALDCILPPT		NGIIHPCTHPED						D	15	10	17	6	17	32	0	8	28	34	24	39		D	1106498	4.81218
A.n[89.01]HK[156.13]GPDETLR.L		-NECNQCKAPKP		LGTTYSCVGVFQ						E	15	14	20	11	32	29	4	5	28	27	33	38		E	1665153	7.24178
N.n[89.01]NTAADDK[156.13]QPYEK[156.13]K[156.13].A		-NECNQCKAPKP		-AAPGAEFAPNK						H	4	4	6	6	9	4	7	18	8	15	14	12		H	592283	2.57585
P.n[89.01]QHGAPGPGPADASK[156.13].V		-NECNQCKAPKP		VPIVEPEILPDG						K	2	1	8	0	2	0	0	32	16	15	20	15		K	1330435	5.78609
A.n[89.01]SAASGSPGPGEGSAGGEK[156.13]R.S		NGIIHPCTHPED		Y-TPMMELKPNA						R	3	0	1	0	1	0	0	9	1	1	3	2		R	1296571	5.63881
M.n[89.01]AASAAAASAAAASAASGSPGPGEGSAGGEK[156.13]R.S		LGTTYSCVGVFQ		PSKPLPEVTDEY						3002	149	190	225	254	268	266	275	275	275	275	275	275		TOTAL	22993683	100
A.n[89.01]QDTSSVGPDRK[156.13].L		-AAPGAEFAPNK		GSFAGSFGGAGG
W.n[89.01]QK[156.13]DPDYQPPAK[156.13]K[156.13].T		VPIVEPEILPDG		P-KPMQFLGDEE						Relative occurences in %
A.n[89.01]TSK[156.13]PVPAEK[156.13].S		Y-TPMMELKPNA		NQTPEFFQDVCK							P6	P5	P4	P3	P2	P1	P1'	P2'	P3'	P4'	P5'	P6'
F.n[89.01]GGAGGHAPGVAR.K		PSKPLPEVTDEY		---HWPFQVIND						G	3.27273	8	5.81818	4.72727	10.1818	6.18182	0.363636	4.72727	12.7273	9.81818	8.72727	14.9091
P.n[89.01]QQSPAAAPGGTDEK[156.13]PSGK[156.13].E		GSFAGSFGGAGG		-GSNMDFREPTE						A	7.27273	6.54545	9.09091	16.7273	13.0909	11.2727	5.45455	9.45455	15.2727	10.5455	7.63636	8.36364
S.n[89.01]VK[156.13]EETK[156.13]EDAEEK[156.13]Q.-		P-KPMQFLGDEE		ITLPVDFVTADK						V	2.18182	4.72727	4.72727	9.81818	3.27273	1.09091	13.0909	14.1818	6.18182	5.45455	6.18182	3.63636
N.n[89.01]SGVSQK[156.13]PDPAK[156.13].T		NQTPEFFQDVCK		---GFAFVTFDD						I	2.18182	2.54545	4	8.72727	2.54545	1.09091	14.1818	8.36364	1.45455	3.27273	4	2.54545
P.n[89.01]TVDSHEPR.L		---HWPFQVIND		SMQGFPFYDKPM						L	3.63636	6.18182	6.90909	4.72727	12	1.81818	28.7273	6.54545	4.36364	1.45455	5.45455	1.45455
E.n[89.01]VHDDGTPTSK[156.13].T		-GSNMDFREPTE		SFAGSFGGAGGH						M	0.727273	2.18182	1.45455	2.18182	4.36364	1.09091	2.18182	2.18182	1.09091	0.363636	1.45455	1.81818
A.n[89.01]TVTK[156.13]PVGGDK[156.13]NGGTR.V		ITLPVDFVTADK		MPFPVNHGASSE						F	2.18182	3.27273	2.18182	2.18182	4.36364	3.63636	2.90909	2.54545	0.727273	0.727273	2.54545	1.09091
T.n[89.01]VTK[156.13]PVGGDK[156.13]NGGTR.V		---GFAFVTFDD		VSKPLAHHIPVE						Y	1.45455	1.45455	3.27273	2.18182	4.72727	0.727273	6.90909	1.09091	0.727273	0	0.727273	1.45455
A.n[89.01]ASAASGSPGPGEGSAGGEK[156.13]R.S		SMQGFPFYDKPM		--VTSAHKGPDE						W	1.45455	0.727273	0.363636	0.363636	1.45455	0.363636	1.81818	0.363636	0.727273	0.363636	0.363636	0
A.n[89.01]AHDAVAQEGQC[160.03]R.V		SFAGSFGGAGGH		-TAGDTHLGGED						C	0.727273	0.727273	1.09091	1.45455	0.363636	0.727273	2.54545	0	0.363636	0	1.09091	0
A.n[89.01]HHIPVEK[156.13].L		MPFPVNHGASSE		DICPSTHNMDVP						P	3.27273	6.54545	7.27273	17.0909	0	10.1818	0	0.363636	2.90909	17.8182	9.09091	12.7273
N.n[89.01]HSSTQYPDVNHAK[156.13].V		VSKPLAHHIPVE		PYHQQHHQGPPP						S	4.36364	4.72727	4	4.72727	7.63636	8.72727	5.09091	5.81818	8.36364	5.45455	5.09091	2.90909
P.n[89.01]AAAPPAEK[156.13]APVK[156.13]K[156.13].K		--VTSAHKGPDE		VIIWGNHSSTQY						T	2.54545	3.63636	5.45455	4	1.09091	6.18182	3.27273	8.36364	9.81818	5.45455	5.09091	5.09091
Q.n[89.01]C[160.03]K[156.13]APK[156.13]PDGPGGGPGG.S		-TAGDTHLGGED		FDAGAGIALNDH						N	2.54545	2.54545	2.90909	1.45455	5.09091	14.1818	1.09091	2.90909	2.54545	2.90909	5.45455	2.18182
Q.n[89.01]C[160.03]K[156.13]APK[156.13]PDGPGGGPGGSHMGGNY.G		DICPSTHNMDVP		GLVHSNIATEHI						Q	2.18182	4.72727	4.36364	3.63636	5.09091	5.81818	8.36364	6.90909	3.27273	2.90909	2.90909	3.27273
E.n[89.01]IEK[156.13]EK[156.13]EENEK[156.13].K		PYHQQHHQGPPP		VWYVSNIDGTHI		iceLogo Figures:				D	5.45455	3.63636	6.18182	2.18182	6.18182	11.6364	0	2.90909	10.1818	12.3636	8.72727	14.1818
A.n[89.01]VSAGHGLPAK[156.13].F		VIIWGNHSSTQY		DGLAEDIDKGEV						E	5.45455	5.09091	7.27273	4	11.6364	10.5455	1.45455	1.81818	10.1818	9.81818	12	13.8182
N.n[89.01]VTATDK[156.13]STGK[156.13].A		FDAGAGIALNDH		-FYPLEIDYGQD						H	1.45455	1.45455	2.18182	2.18182	3.27273	1.45455	2.54545	6.54545	2.90909	5.45455	5.09091	4.36364
G.n[89.01]IK[156.13]EDTEEHH.L		GLVHSNIATEHI		ILDSVGIEADDD						K	0.727273	0.363636	2.90909	0	0.727273	0	0	11.6364	5.81818	5.45455	7.27273	5.45455
Q.n[89.01]C[160.03]K[156.13]APK[156.13]PDGPGGGPGGSHMGGN.Y		VWYVSNIDGTHI		--DPE-IEKEEQ						R	1.09091	0	0.363636	0	0.363636	0	0	3.27273	0.363636	0.363636	1.09091	0.727273
N.n[89.01]LTEDDK[156.13]HNNAK[156.13].Y		DGLAEDIDKGEV		--YVAEIEKEKE							54.1818	69.0909	81.8182	92.3636	97.4545	96.7273	100	100	100	100	100	100
D.n[89.01]AMGEK[156.13]EEAK[156.13].K		-FYPLEIDYGQD		QVTAQEIFQDNH
D.n[89.01]YDHAQAEAR.H		ILDSVGIEADDD		-GN-ITIFQERD						Occurences relative to natural abundance
N.n[89.01]NTAADDK[156.13]QPYEK[156.13].K		--DPE-IEKEEQ		---VACIGAWHP							P6	P5	P4	P3	P2	P1	P1'	P2'	P3'	P4'	P5'	P6'
F.n[89.01]VM[147.04]GVNHEK[156.13].Y		--YVAEIEKEKE		-VLSGTIHAGQP						G	0.502631	1.22865	0.893566	0.726022	1.56374	0.949413	0.0558479	0.726022	1.95467	1.50789	1.34035	2.28976
P.n[89.01]AHVPGEAGPR.R		QVTAQEIFQDNH		--YY-TIIDAPG						A	1.04852	0.943667	1.31065	2.41159	1.88733	1.6252	0.786389	1.36307	2.20189	1.52035	1.10094	1.2058
Q.n[89.01]QQAPPDPAK[156.13].A		-GN-ITIFQERD		---VDQIIMAKP						V	0.362622	0.78568	0.78568	1.6318	0.543932	0.181311	2.17573	2.35704	1.02743	0.906554	1.02743	0.604369
P.n[89.01]MASSPRPK[156.13].M		---VACIGAWHP		-GA-QNIIPAST						I	0.499595	0.582861	0.915924	1.99838	0.582861	0.249798	3.24737	1.91511	0.333063	0.749393	0.915924	0.582861
N.n[89.01]TGADK[156.13]PLR.L		-VLSGTIHAGQP		--EIGNIISDAM						L	0.370305	0.629518	0.703579	0.481396	1.222	0.185152	2.92541	0.666548	0.444365	0.148122	0.555457	0.148122
Q.n[89.01]QADK[156.13]LGC[160.03]R.Q		--YY-TIIDAPG		---LEAIITPPP						M	0.341018	1.02305	0.682036	1.02305	2.04611	0.511527	1.02305	1.02305	0.511527	0.170509	0.682036	0.852545
A.n[89.01]TVTK[156.13]PVGGDK[156.13].N		---VDQIIMAKP		--FV-GIKEDTE						F	0.613784	0.920677	0.613784	0.613784	1.22757	1.02297	0.818379	0.716082	0.204595	0.204595	0.716082	0.306892
T.n[89.01]VISHNPETK[156.13]K[156.13].T		-GA-QNIIPAST		--AGVHIKLPNL						Y	0.55624	0.55624	1.25154	0.83436	1.80778	0.27812	2.64214	0.41718	0.27812	0	0.27812	0.55624
P.n[89.01]STEDLGDK[156.13]K[156.13].E		--EIGNIISDAM		----ADILEDKD						W	1.20937	0.604687	0.302343	0.302343	1.20937	0.302343	1.51172	0.302343	0.604687	0.302343	0.302343	0
T.n[89.01]VTK[156.13]PVGGDK[156.13].N		---LEAIITPPP		----DQINASKN						C	0.331789	0.331789	0.497683	0.663577	0.165894	0.331789	1.16126	0	0.165894	0	0.497683	0
G.n[89.01]IK[156.13]EDTEEHHLR.D		--FV-GIKEDTE		---YHTINGHNA						P	0.515246	1.03049	1.14499	2.69073	0	1.60299	0	0.0572495	0.457996	2.80523	1.43124	2.00373
D.n[89.01]YSK[156.13]PIQGQQK[156.13].K		--FV-GIKEDTE		AGQTLDINMAGE						S	0.519637	0.56294	0.476334	0.56294	0.909364	1.03927	0.606243	0.692849	0.99597	0.649546	0.606243	0.346424
P.n[89.01]VK[156.13]EEEPPEK[156.13].T		--AGVHIKLPNL		--SIQEIQELDK						T	0.469837	0.671195	1.00679	0.738315	0.201359	1.14103	0.604076	1.54375	1.81223	1.00679	0.939673	0.939673
N.n[89.01]VINGGSHAGNK[156.13].L		----ADILEDKD		----DNIQGITK						N	0.70286	0.70286	0.803268	0.401634	1.40572	3.91593	0.301226	0.803268	0.70286	0.803268	1.50613	0.602451
D.n[89.01]YK[156.13]PPATR.V		----DQINASKN		---SLEIQKPAV						Q	0.45375	0.983125	0.9075	0.75625	1.05875	1.21	1.73937	1.43687	0.680625	0.605	0.605	0.680625
S.n[89.01]LSHNPEQK[156.13].G		---YHTINGHNA		-MGTANIQLHGP						D	1.13349	0.755658	1.28462	0.453395	1.28462	2.41811	0	0.604526	2.11584	2.56924	1.81358	2.94707
E.n[89.01]LK[156.13]PNAGSDR.A		AGQTLDINMAGE		SL-IE-IQVNKA						E	0.753205	0.702991	1.00427	0.55235	1.60684	1.4562	0.200855	0.251068	1.40598	1.35577	1.65705	1.90812
D.n[89.01]VVGQAGK[156.13]PK[156.13].T		--SIQEIQELDK		EEKPIEIQWVKP						H	0.564685	0.564685	0.847028	0.847028	1.27054	0.564685	0.988199	2.54108	1.12937	2.11757	1.9764	1.69406
A.n[89.01]MHGDMDQK[156.13].E		----DNIQGITK		-HLQLAIRNDEE						K	0.125693	0.0628467	0.502773	0	0.125693	0	0	2.01109	1.00555	0.9427	1.25693	0.9427
D.n[89.01]AVAQEGQC[160.03]R.V		---SLEIQKPAV		-MNAAEITDKLG						R	0.193464	0	0.0644881	0	0.0644881	0	0	0.580393	0.0644881	0.0644881	0.193464	0.128976
P.n[89.01]AAAPPAEK[156.13]APVK[156.13].K		-MGTANIQLHGP		--GF-FITFKEE
S.n[89.01]QK[156.13]EPSEVPTPK[156.13].R		SL-IE-IQVNKA		----FLIVAHDD
V.n[89.01]LGDQQHC[160.03]DEAK[156.13].A		EEKPIEIQWVKP		-SGDAAIVDMVP
L.n[89.01]LK[156.13]EEQTPQNK[156.13].L		-HLQLAIRNDEE		---TLTIVDTGI
Q.n[89.01]INASK[156.13]NEEDAGK[156.13].M		-MNAAEITDKLG		DPQFEPIVSLPE
G.n[89.01]LK[156.13]HEANNPQLK[156.13].E		--GF-FITFKEE		YPIEHGIVTNWD
M.n[89.01]ELK[156.13]PNAGSDR.A		----FLIVAHDD		--THINIVVIGH
E.n[89.01]QK[156.13]DEMVPR.L		-SGDAAIVDMVP		DDAVEALADSLG
T.n[89.01]QVNSEDK[156.13]GALAK[156.13].L		---TLTIVDTGI		RPFPDGLAEDID
G.n[89.01]LHTESAPR.R		DPQFEPIVSLPE		WLDANTLAEKDE
E.n[89.01]VVTESEK[156.13]R.D		YPIEHGIVTNWD		SELTQQLAQATG
C.n[89.01]SSASDK[156.13]LPR.V		--THINIVVIGH		----ENLARIGD
K.n[89.01]QVHPDTGISSK[156.13].A		DDAVEALADSLG		--KPMSLASGLV
T.n[89.01]INGHNAEVR.K		RPFPDGLAEDID		-AAAASLATAAG
S.n[89.01]YVGDEAQSK[156.13]R.G		WLDANTLAEKDE		SPDSQYLATGTH
S.n[89.01]MHGDMPQK[156.13].E		WLDANTLAEKDE		--EAFSLFDKDG
D.n[89.01]YVARPDK[156.13].L		SELTQQLAQATG		-FSVCVLGDQQH
Q.n[89.01]VINDGDK[156.13]PK[156.13].V		----ENLARIGD		ETDLANLGDVAS
D.n[89.01]LNK[156.13]PEAEPK[156.13].E		--KPMSLASGLV		SYLLAALGGNSS
T.n[89.01]IHAGQPVK[156.13].V		-AAAASLATAAG		-VYVGNLGNNGN
K.n[89.01]YK[156.13]AEDEVQR.E		SPDSQYLATGTH		---TYSLGSALR
S.n[89.01]SFSPNTGK[156.13]K[156.13].N		--EAFSLFDKDG		--YVGNLGTGAG
E.n[89.01]MMDQANDK[156.13]K[156.13].V		-FSVCVLGDQQH		YDLADQLHAAVG
T.n[89.01]VISHNPETK[156.13].K		ETDLANLGDVAS		CQSIYPLHDVFV
L.n[89.01]YLDK[156.13]ETGK[156.13]PK[156.13].G		SYLLAALGGNSS		-QDAQSLHGDIP
S.n[89.01]LQTGK[156.13]PSAPK[156.13].K		-VYVGNLGNNGN		-QDPS-LHTEEM
L.n[89.01]IVAHDDGR.W		---TYSLGSALR		GVHISGLHTESA
N.n[89.01]MVTEEDK[156.13]R.T		--YVGNLGTGAG		DNQPGVLIQVYE
S.n[89.01]VIAHVDHGK[156.13].S		YDLADQLHAAVG		----YELISETG
P.n[89.01]ASVPAQAPK[156.13].R		CQSIYPLHDVFV		--TIIPLISQCT
N.n[89.01]VTEQEK[156.13]IDK[156.13].L		-QDAQSLHGDIP		-FHPEQLITGKE
A.n[89.01]VAEGK[156.13]PPEAPK[156.13].G		-QDPS-LHTEEM		AQDYGVLKADEG
E.n[89.01]AAVAPEK[156.13]PPASDETK[156.13].A		GVHISGLHTESA		--DFEELKAEEV
N.n[89.01]YLGHTAK[156.13].N		DNQPGVLIQVYE		--SEEQLKEEGI
D.n[89.01]YVAK[156.13]GEDVNR.T		----YELISETG		QLIYNLLKEEQT
A.n[89.01]LGGNSSPSAK[156.13].D		--TIIPLISQCT		DTTEETLKESFD
G.n[89.01]LTSAAPAGGDK[156.13]K[156.13].V		-FHPEQLITGKE		DEEAESLKETFD
D.n[89.01]IDK[156.13]GEVSAR.Q		-FHPEQLITGKE		TCEVDALKGTNE
A.n[89.01]EFAPNK[156.13]R.R		AQDYGVLKADEG		-TYEEGLKHEAN
Q.n[89.01]VLHPAAR.M		--DFEELKAEEV		QALSEHLKNPVI
D.n[89.01]VTTSEYEK[156.13]EK[156.13].L		--SEEQLKEEGI		-TPMMELKPNAG
F.n[89.01]VMGVNHEK[156.13].Y		QLIYNLLKEEQT		-IIVDELKQEVI
D.n[89.01]WHVANTDK[156.13]K[156.13].S		DTTEETLKESFD		VQPEESLKTDHP
G.n[89.01]LPPELPPRR.G		DEEAESLKETFD		---FNALKVPVP
H.n[89.01]IQVNK[156.13]APK[156.13].M		TCEVDALKGTNE		---GFSLLATED
E.n[89.01]LISETGGSHDK[156.13]R.F		-TYEEGLKHEAN		FN--G-LLATGD
T.n[89.01]LAEK[156.13]DEFEHK[156.13]R.K		QALSEHLKNPVI		GAEALELLEHCG
E.n[89.01]VTYADAHK[156.13].G		-TPMMELKPNAG		----SDLLGKPL
Q.n[89.01]LHAAVGASR.A		-IIVDELKQEVI		DQLIYNLLKEEQ
S.n[89.01]SSVPEAGGPPIK[156.13]K[156.13].Q		VQPEESLKTDHP		-YLEGTLLKPNM
E.n[89.01]IQK[156.13]PAVAPR.H		---FNALKVPVP		--ELDDLLVDLD
A.n[89.01]IRNDEELNK[156.13].L		---GFSLLATED		---MEDLMSSKD
A.n[89.01]AAAPEAGASPVEK[156.13].E		FN--G-LLATGD		AGAGIALNDHFV
E.n[89.01]YIEAHGTGTK[156.13].V		GAEALELLEHCG		---IYDLNKPEA
Y.n[89.01]LATGTHVGK[156.13].V		----SDLLGKPL		LPAGGGLPPELP
F.n[89.01]YQEHPDLAR.R		DQLIYNLLKEEQ		-MASEELQKDLE
L.n[89.01]SIGDVAK[156.13]K[156.13].L		-YLEGTLLKPNM		----GALQNIIP
N.n[89.01]HGASSEDTLLK[156.13].D		--ELDDLLVDLD		GSPDGSLQTGKP
V.n[89.01]LHTEEMR.F		---MEDLMSSKD		GSSGDELREDDE
S.n[89.01]LATAAGSEDAEK[156.13]K[156.13].V		AGAGIALNDHFV		TCDLESLRGTNE
T.n[89.01]QHAPYFK[156.13].G		---IYDLNKPEA		----EDLRLPEG
E.n[89.01]IEK[156.13]EEQAAAEK[156.13].A		LPAGGGLPPELP		RPTDKPLRLPLQ
N.n[89.01]LGNNGNK[156.13]TELER.A		-MASEELQKDLE		GPASVPLRTEEE
E.n[89.01]LREDDEPVK[156.13].K		----GALQNIIP		PGVAADLSHIET
F.n[89.01]YVEHPEVAR.L		GSPDGSLQTGKP		--THLSLSHNPE
S.n[89.01]LHGDIPQK[156.13].Q		GSSGDELREDDE		---EALLSSAVD
E.n[89.01]VK[156.13]LEEENR.S		TCDLESLRGTNE		-MFIGGLSWDTT
S.n[89.01]LRGTNESLER.Q		----EDLRLPEG		--LDLDLTADSQ
A.n[89.01]LK[156.13]GTNESLER.Q		----EDLRLPEG		---IAILTCPFE
P.n[89.01]LRTEEEFK[156.13]K[156.13].F		RPTDKPLRLPLQ		---SGNLTEDDK
N.n[89.01]IDGTHIAK[156.13].T		GPASVPLRTEEE		--VLEQLTGQTP
L.n[89.01]QVDIGGGQTK[156.13].T		PGVAADLSHIET		SGGPGGLTSAAP
D.n[89.01]FREPTEEER.A		--THLSLSHNPE		RPYSHALVAGID
D.n[89.01]INMAGEPK[156.13]PDRPK[156.13].G		---EALLSSAVD		ESPDHYLVDHTL
R.n[89.01]M[147.04]DM[147.04]ENEESM[147.04]M[147.04]S.Y		-MFIGGLSWDTT		---TL-LVDTGI
E.n[89.01]YRPVIDK[156.13].T		--LDLDLTADSQ		P-VDGFLVGGAS
M.n[89.01]SHLGRPDGVPMPDK[156.13].Y		---IAILTCPFE		NTDQENLVGTHD
P.n[89.01]EVTDEYK[156.13]NDVK[156.13].N		---SGNLTEDDK		AGNNMLLVGVHG
D.n[89.01]YFSDK[156.13]ESGK[156.13].Q		--VLEQLTGQTP		AQPPSSLVIDKE
T.n[89.01]LAEK[156.13]DEFEHK[156.13].R		SGGPGGLTSAAP		EVPELPLVVEDK
S.n[89.01]FGGAGGHAPGVAR.K		RPYSHALVAGID		---QYELVVHTD
G.n[89.01]IEADDDRLNK[156.13].V		ESPDHYLVDHTL		CELINALYPEGQ
N.n[89.01]LGDVASDGK[156.13]K[156.13].E		---TL-LVDTGI		NPIISGLYQGAG
N.n[89.01]LGTGAGK[156.13]GELER.A		P-VDGFLVGGAS		---QTPMASSPR
F.n[89.01]VTADK[156.13]FDENAK[156.13].T		NTDQENLVGTHD		DFTVSAMHGDMD
T.n[89.01]HLGGEDFDNR.L		AGNNMLLVGVHG		NFTVSSMHGDMP
D.n[89.01]THLGGEDFDNR.L		AQPPSSLVIDKE		LAILLGMLDPAE
D.n[89.01]LSHIETK[156.13].A		EVPELPLVVEDK		-EITEEMMDQAN
A.n[89.01]TVVAVGSGSK[156.13].G		---QYELVVHTD		-GVAINMVTEED
D.n[89.01]LMSSK[156.13]DDVGK[156.13].S		CELINALYPEGQ		IHAVANNQDKLG
D.n[89.01]LMSSK[156.13]DDVGK[156.13].N		NPIISGLYQGAG		LGEMWNNTAADD
N.n[89.01]YATVISHNPETK[156.13]K[156.13].T		---QTPMASSPR		AESMLQQADKLG
T.n[89.01]HNMDVPNIK[156.13].R		DFTVSAMHGDMD		-SHPSPQAKPSN
N.n[89.01]LLK[156.13]EEQTPQNK[156.13].L		NFTVSSMHGDMP		HAVANNQDKLGF
P.n[89.01]QWQPPAPHDPSK[156.13].A		LAILLGMLDPAE		LEQPFAQDTSSV
A.n[89.01]WVEAHGK[156.13].L		-EITEEMMDQAN		MEGADNQGAGEQ
N.n[89.01]SVAFHPDGK[156.13].S		-GVAINMVTEED		HAPAVTQHAPYF
N.n[89.01]QSSNFGPMK[156.13].G		IHAVANNQDKLG		-ATCAPQHGAPG
N.n[89.01]VTGPGGVPVQGSK[156.13].Y		LGEMWNNTAADD		DMGQSEQKADPP
F.n[89.01]VMGVNHEK[156.13]YDNSLK[156.13].L		LGEMWNNTAADD		-LGHAEQKDEMV
P.n[89.01]VNHGASSEDTLLK[156.13].D		AESMLQQADKLG		QEDPSWQKDPDY
D.n[89.01]ILEDK[156.13]DGK[156.13].S		-SHPSPQAKPSN		TALVGSQKEPSE
N.n[89.01]SSDALDK[156.13]IR.Y		HAVANNQDKLGF		NGEATSQKGESA
E.n[89.01]LK[156.13]QEVISTSSK[156.13].A		LEQPFAQDTSSV		GDSISSQLGPIH
L.n[89.01]LSSAVDHGSDEVK[156.13].F		MEGADNQGAGEQ		AYPHWQQQAPPD
G.n[89.01]YTQTLK[156.13]PGIK[156.13].L		HAPAVTQHAPYF		HHPPYHQQHHQG
A.n[89.01]LYPEGQAPVK[156.13]K[156.13].L		-ATCAPQHGAPG		EPHVEEQQQQTP
D.n[89.01]SVGIEADDDRLNK[156.13].V		DMGQSEQKADPP		-APVQPQQSPAA
A.n[89.01]IITPPPAK[156.13]K[156.13].A		-LGHAEQKDEMV		LALSQNQQSSGA
G.n[89.01]MLDPAEK[156.13]DEK[156.13].G		QEDPSWQKDPDY		FGN-NNQSSNFG
A.n[89.01]LADSLGK[156.13]K[156.13].E		TALVGSQKEPSE		-TKPYIQVDIGG
F.n[89.01]FQDVC[160.03]K[156.13]PK[156.13].Y		NGEATSQKGESA		--LPDGQVITIG
E.n[89.01]LLATGDK[156.13]GGR.V		GDSISSQLGPIH		TTVAFTQVNSED
E.n[89.01]VDAAMAARPH.S		AYPHWQQQAPPD		WGNTYPQWQPPA
G.n[89.01]WK[156.13]PGSDTIK[156.13]PDVQK[156.13].S		HHPPYHQQHHQG		ASAAAASAASGS
N.n[89.01]IQLHGPPR.V		EPHVEEQQQQTP		ADLAGNSEVILP
D.n[89.01]YNGHVGLGVK[156.13].C		-APVQPQQSPAA		-LTFDSSFSPNT
H.n[89.01]LK[156.13]NPVIAQK[156.13].L		LALSQNQQSSGA		-DPALNSGVSQK
G.n[89.01]WK[156.13]PGSDTIK[156.13]PNVDDSK[156.13].E		FGN-NNQSSNFG		--VVLMSHLGRP
L.n[89.01]LVGVHGPR.T		-TKPYIQVDIGG		IWDPTPSHTPAG
T.n[89.01]IIDAPGHR.D		--LPDGQVITIG		---PG-SIGDVA
F.n[89.01]ITFK[156.13]EEEPVK[156.13]K[156.13].V		TTVAFTQVNSED		---AHSSMVGVN
E.n[89.01]IDYGQDEEAVK[156.13]K[156.13].L		WGNTYPQWQPPA		EAGPSCSSASDK
E.n[89.01]LK[156.13]AEEVDVTK[156.13].D		ASAAAASAASGS		-ELISNSSDALD
P.n[89.01]VLTVHPESK[156.13].S		ADLAGNSEVILP		APPPSSSSVPEA
S.n[89.01]C[160.03]VGVFQHGK[156.13].V		-LTFDSSFSPNT		DQEAKPSTEDLG
Q.n[89.01]LK[156.13]EEGIEYK[156.13].V		-DPALNSGVSQK		HFGPINSVAFHP
S.n[89.01]QLGPIHPPPR.T		--VVLMSHLGRP		---ILDSVGIEA
Q.n[89.01]IIMAK[156.13]PAGGPK[156.13]PPSGK[156.13].K		IWDPTPSHTPAG		QDGP--TGADKP
N.n[89.01]IATEHIPSPAK[156.13].K		---PG-SIGDVA		--TAGDTHLGGE
S.n[89.01]LGSALRPSTSR.S		---AHSSMVGVN		GGGAFPTIVERE
D.n[89.01]WDK[156.13]PEHIPDPDAK[156.13].K		EAGPSCSSASDK		SDGPLATSKPVP
N.n[89.01]YATVISHNPETK[156.13].K		-ELISNSSDALD		EQEPMPTVDSHE
N.n[89.01]ASDALDK[156.13]IR.Y		APPPSSSSVPEA		EVRPQDTVSVIG
N.n[89.01]LVGTHDAPIR.C		DQEAKPSTEDLG		---VLATVTKPV
E.n[89.01]LLEHC[160.03]GVC[160.03]R.E		HFGPINSVAFHP		--VLQATVVAVG
S.n[89.01]LLATEDK[156.13]EALK[156.13]K[156.13].Q		---ILDSVGIEA		--QIGNVAALPG
D.n[89.01]C[160.03]ILPPTRPTDK[156.13]PLR.L		QDGP--TGADKP		---QLAVAEGKP
P.n[89.01]FYDK[156.13]PMR.L		--TAGDTHLGGE		ASIQMNVAEVDK
A.n[89.01]LNDHFVK[156.13].L		GGGAFPTIVERE		FSSMAEVDAAMA
Q.n[89.01]LITGK[156.13]EDAANN.Y		SDGPLATSKPVP		LTPAVPVESKPD
T.n[89.01]LK[156.13]ESFDGSVR.A		EQEPMPTVDSHE		PFQVAEVFTGHM
E.n[89.01]IFQDNHEDGPTAK[156.13].K		EVRPQDTVSVIG		YISVEEVHDDGT
Y.n[89.01]LVDHTLDGR.V		---VLATVTKPV		---NMSVIAHVD
D.n[89.01]YIGDK[156.13]DFK[156.13].K		---VLATVTKPV		PPPLDAVIEAEH
T.n[89.01]IFQERDPSK[156.13].L		--VLQATVVAVG		-HWPFQVINDGD
S.n[89.01]LK[156.13]TDHPEIGEGK[156.13]PTPAL.S		--QIGNVAALPG		PVPAFNVINGGS
D.n[89.01]C[160.03]ILPPTRPTDK[156.13]P.L		---QLAVAEGKP		SGNYATVISHNP
E.n[89.01]VFTGHMGK[156.13].L		ASIQMNVAEVDK		KPIELPVKEEEP
P.n[89.01]LISQC[160.03]TPK[156.13].V		FSSMAEVDAAMA		-LEALSVKEETK
F.n[89.01]VTFDDHDPVDK[156.13].L		LTPAVPVESKPD		DVGNAEVKLEEE
S.n[89.01]LK[156.13]ETFDPEK[156.13].E		PFQVAEVFTGHM		---QMQVLHPAA
Q.n[89.01]LAQATGK[156.13]PPQY.L		YISVEEVHDDGT		DLYAN-VLSGGT
A.n[89.01]LK[156.13]VPVPEDK[156.13].Y		---NMSVIAHVD		EVPVEPVLTVHP
G.n[89.01]LAEDIDK[156.13]GEVSAR.Q		PPPLDAVIEAEH		ADAPMFVMGVNH
N.n[89.01]IIPASTGAAK[156.13].A		-HWPFQVINDGD		--MPFPVNHGAS
A.n[89.01]VIEAEHTLR.E		PVPAFNVINGGS		EVAGAAVSAGHG
N.n[89.01]IQGITK[156.13]PAIR.R		SGNYATVISHNP		TLPVDFVTADKF
K.n[89.01]LVIDEPAK[156.13]EK[156.13].N		SGNYATVISHNP		ANGILNVTATDK
G.n[89.01]QVITIGNER.F		KPIELPVKEEEP		----LNVTEQEK
N.n[89.01]NQDK[156.13]LGFEDGSVLK[156.13].Q		-LEALSVKEETK		--GFGFVTFDDH
P.n[89.01]EILPDGDHDLK[156.13].R		DVGNAEVKLEEE		---AANVTGPGG
E.n[89.01]LQK[156.13]DLEEVK[156.13].V		---QMQVLHPAA		--VLATVTKPVG
N.n[89.01]IISDAMK[156.13]K[156.13].V		DLYAN-VLSGGT		II-QLDVTTSEY
C.n[89.01]IGAWHPAR.V		EVPVEPVLTVHP		--QAGEVTYADA
G.n[89.01]LSWDTTK[156.13]K[156.13].D		ADAPMFVMGVNH		VGQAVDVVGQAG
N.n[89.01]VAEVDK[156.13]VTGR.F		ADAPMFVMGVNH		-LQAVEVVITHL
Q.n[89.01]FLGDEETVRK[156.13].A		--MPFPVNHGAS		ELQEYEVVTESE
P.n[89.01]FQVINDGDK[156.13]PK[156.13].V		EVAGAAVSAGHG		DSKPEDWDKPEH
E.n[89.01]LVVHTDIDAAK[156.13].V		TLPVDFVTADKF		---ILDWHVANT
E.n[89.01]EIAIIPSK[156.13]K[156.13].L		ANGILNVTATDK		EVCPAGWKPGSD
N.n[89.01]QDK[156.13]LGFEDGSVLK[156.13].Q		ANGILNVTATDK		ASNGDAWVEAHG
D.n[89.01]TVSVIGGVAGGSK[156.13].H		----LNVTEQEK		--ASGNYATVIS
L.n[89.01]LTEAPLNPK[156.13].A		--GFGFVTFDDH		WILPQDYDHAQA
P.n[89.01]TIVEREPWDGR.D		---AANVTGPGG		DQEALDYFSDKE
V.n[89.01]LK[156.13]ADEGISFR.G		--VLATVTKPVG		APESFEYIEAHG
S.n[89.01]LFDK[156.13]DGDGTITTK[156.13].E		--VLATVTKPVG		--MLHDYIGDKD
E.n[89.01]ITDK[156.13]LGLH.S		II-QLDVTTSEY		FKPPADYKPPAT
E.n[89.01]LFADK[156.13]VPK[156.13].T		--QAGEVTYADA		QPMIHIYLDKET
Q.n[89.01]LITGK[156.13]EDAANNY.A		VGQAVDVVGQAG		-ETAENYLGHTA
L.n[89.01]LTC[160.03]PFEPPK[156.13]PK[156.13].T		-LQAVEVVITHL		F-A-GDYNGHVG
D.n[89.01]LLGK[156.13]PLGPR.T		ELQEYEVVTESE		----NFYQEHPD
S.n[89.01]SMVGVNLPQK[156.13].A		DSKPEDWDKPEH		--VTLEYRPVID
T.n[89.01]IVDTGIGM[147.04]TK[156.13].A		---ILDWHVANT		-IDEYDYSKPIQ
D.n[89.01]FVTADK[156.13]FDENAK[156.13].T		EVCPAGWKPGSD		KPMINLYTDKDT
E.n[89.01]IQELDK[156.13]DDESLR.K		EVCPAGWKPGSD		SL-GLGYTQTLK
A.n[89.01]LVAGIDRYPR.K		ASNGDAWVEAHG		-----DYVAKGE
S.n[89.01]LVIDK[156.13]ESEVYK[156.13].M		--ASGNYATVIS		EVDLEDYVARPD
T.n[89.01]LLK[156.13]PNMVTPGHA.C		--ASGNYATVIS		----NFYVEHPE
G.n[89.01]LYQGAGGPGPGGFGAQGPK[156.13].G		WILPQDYDHAQA		----D-YVGDEA
D.n[89.01]LRLPEGDLGK[156.13].E		DQEALDYFSDKE
E.n[89.01]VVITHLAPGTK[156.13].H		APESFEYIEAHG
P.n[89.01]LHDVFVR.K		--MLHDYIGDKD
P.n[89.01]LVVEDK[156.13]VEGYK[156.13].K		FKPPADYKPPAT
N.n[89.01]LARIGDALLLAI.S		QPMIHIYLDKET
Q.n[89.01]LTGQTPVFSK[156.13].A		-ETAENYLGHTA
D.n[89.01]LRLPEGDLGK[156.13]EIEQK[156.13].Y		F-A-GDYNGHVG
G.n[89.01]IALNDHFVK[156.13].L		----NFYQEHPD
E.n[89.01]IQWVK[156.13]PEPK[156.13].V		--VTLEYRPVID
D.n[89.01]LTADSQPPVFK[156.13].V		-IDEYDYSKPIQ
T.n[89.01]LVDTGIGMTK[156.13].A		KPMINLYTDKDT
N.n[89.01]IVVIGHVDSGK[156.13].S		SL-GLGYTQTLK
N.n[89.01]VAALPGIVHR.S		-----DYVAKGE
S.n[89.01]LASGLVPAAPPK[156.13].R		EVDLEDYVARPD
A.n[89.01]FVTFDDHDSVDK[156.13].L		----NFYVEHPE
T.n[89.01]VLSGGTTMYPGIADR.M		----D-YVGDEA
P.n[89.01]IVSLPEQEIK[156.13].T
A.n[89.01]LQNIIPASTGAAK[156.13].A
V.n[89.01]LIQVYEGER.A
D.n[89.01]LLVDLDHQR.Q
C.n[89.01]LISGWGNTK[156.13].S
P.n[89.01]LRLPLQDVYK[156.13].L
A.n[89.01]IVDMVPGK[156.13]PMC[160.03].V
G.n[89.01]IVTNWDDMEK[156.13].L
K.n[89.01]LMIEMDGTENK[156.13].S
F.n[89.01]LVGGASLK[156.13]PEF.V
N.n[89.01]SEVILPVPAFNVINGGSHAGNK[156.13].L
R.n[89.01]ISSGC[160.03]GVT.R
R.n[89.01]EGRGMPPPLRGGPGGPGGPGGPMGR.M
H.n[89.01]IK[156.13]LPNLGK[156.13].H

## Sheet: MMP13_T
hMMP13-T_1%	Active site specificity profiling datasets of human Matrix Metalloproteinases (MMPs):								Human MMP13 cleavage sites identified by PICS in trypsin-generated human proteome libraries.																	Index
n[89.01]		PICS Output		PICS Output - unique		n[89.01]	PICS Output	PICS Output - unique		Total occurences														UniProt_Human_1310
P.n[89.01]QQHPQQHPQNQAHGK[156.13].G		-DAETAAAAAAV		-DAETAAAAAAV		155	143	136			P6	P5	P4	P3	P2	P1	P1'	P2'	P3'	P4'	P5'	P6'			counts	%
R.n[89.01]AALSPAGALLLQPPAR.R		-GEPAAAAAPEA		-GEPAAAAAPEA						G	9	6	7	4	10	26	4	7	26	21	13	14		G	1497164	6.5112
R.n[89.01]K[156.13]SAPATGGVK[156.13]K[156.13]PHR.Y		-ILPVPAFNVIN		-ILPVPAFNVIN		Web-PICS Figures:				A	9	12	10	19	27	20	7	10	29	14	17	12		A	1594886	6.93619
H.n[89.01]QQHHQGPPPGGPGGR.S		EEAPYDAIHVGA		EEAPYDAIHVGA						V	4	11	10	13	13	0	16	21	5	13	8	9		V	1383482	6.01679
P.n[89.01]NGMDADC[160.03]K[156.13].D		SSVSMIASRKPT		SSVSMIASRKPT						I	3	2	3	11	3	2	17	16	3	6	7	7		I	1004174	4.36717
P.n[89.01]C[160.03]THPEDK[156.13]PAPK[156.13].N		AAVPSGASTGIY		AAVPSGASTGIY						L	3	5	14	9	17	0	43	14	0	5	12	9		L	2257963	9.81993
D.n[89.01]C[160.03]HTAHIAC[160.03]K[156.13].F		EPPPLDAVIEAE		EPPPLDAVIEAE						M	1	1	2	0	4	1	6	4	3	1	3	2		M	490375	2.13265
A.n[89.01]GSAPAAAEEK[156.13]K[156.13]DEK[156.13].K		SC-PVGCAKCAQ		SC-PVGCAKCAQ						F	1	5	5	1	8	4	5	2	2	3	2	4		F	817356	3.5547
P.n[89.01]QQAQEVHEK[156.13].L		SCCPVGCAKCAQ		SCCPVGCAKCAQ						Y	2	1	4	0	4	0	2	2	0	0	2	1		Y	601276	2.61496
S.n[89.01]VK[156.13]EETK[156.13]EDAEEK[156.13]Q.-		Y-PV-DCHTAHI		Y-PV-DCHTAHI						W	1	0	1	1	1	2	9	4	1	1	0	0		W	276551	1.20273
A.n[89.01]HHIPVEK[156.13].L		GHIASDCKFQRP		GHIASDCKFQRP						C	2	3	6	1	0	2	8	2	0	3	2	2		C	504016	2.19198
E.n[89.01]LHGEGSSSGK[156.13].A		--TIAECLADEL		--TIAECLADEL						P	5	7	12	58	4	14	0	0	5	14	9	16		P	1460508	6.35178
N.n[89.01]MVSHTER.A		NGIIHPCTHPED		NGIIHPCTHPED						S	10	7	5	4	19	13	6	7	13	8	9	12		S	1930889	8.39748
G.n[89.01]QC[160.03]GNQIGAK[156.13].F		GDNTAGCTSAGP		GDNTAGCTSAGP						T	2	4	6	4	5	3	2	8	9	5	7	6		T	1245739	5.41774
W.n[89.01]QQQAPPDPAK[156.13].A		GASSSNCVTDIS		GASSSNCVTDIS						N	2	3	2	2	3	15	4	3	8	7	7	4		N	832732	3.62157
G.n[89.01]IK[156.13]EDTEEHHLR.D		---AAGFKDPLL		---AAGFKDPLL						Q	2	8	3	3	8	6	9	12	2	5	11	5		Q	1105632	4.80842
N.n[89.01]VINGGSHAGNK[156.13].L		---HWPFQVIND		---HWPFQVIND						D	3	7	3	1	2	11	0	1	14	16	9	16		D	1106498	4.81218
G.n[89.01]C[160.03]AK[156.13]C[160.03]AQGC[160.03]IC[160.03]K[156.13]GTSDK[156.13]C[160.03]SC[160.03]C[160.03]A.-		---GFGFVDFNS		---GFGFVDFNS						E	15	7	9	1	5	16	0	4	9	6	11	12		E	1665153	7.24178
A.n[89.01]MHGDMDQK[156.13].E		IFRPDNFVFGQS		IFRPDNFVFGQS						H	3	8	2	2	4	5	4	8	11	8	5	5		H	592283	2.57585
G.n[89.01]C[160.03]AK[156.13]C[160.03]AQGC[160.03]IC[160.03]K[156.13]GASDK[156.13]C[160.03]SC[160.03]C[160.03]A.-		ITLPVDFVTADK		ITLPVDFVTADK						K	0	0	5	0	0	0	1	14	2	6	7	7		K	1330435	5.78609
D.n[89.01]C[160.03]K[156.13]FQRPGDPQSAQDK[156.13].A		-----MGIMNSF		-----MGIMNSF						R	1	0	4	0	0	0	0	4	1	1	2	0		R	1296571	5.63881
C.n[89.01]SSASDK[156.13]LPR.V		PQQLPHGLGGIG		PQQLPHGLGGIG						1557	78	97	113	134	137	140	143	143	143	143	143	143		TOTAL	22993683	100
R.n[89.01]C[160.03]DADPC[160.03]C[160.03].T		SAAPAAGSAPAA		SAAPAAGSAPAA
A.n[89.01]VGSSAAAPR.Q		ASGIPAGWMGLD		ASGIPAGWMGLD						Relative occurences in %
Q.n[89.01]VINDGDK[156.13]PK[156.13].V		MPFPVNHGASSE		MPFPVNHGASSE							P6	P5	P4	P3	P2	P1	P1'	P2'	P3'	P4'	P5'	P6'
G.n[89.01]LTSAAPAGGDK[156.13]K[156.13].V		VSKPLAHHIPVE		VSKPLAHHIPVE						G	6.29371	4.1958	4.8951	2.7972	6.99301	18.1818	2.7972	4.8951	18.1818	14.6853	9.09091	9.79021
D.n[89.01]WHVANTDK[156.13]K[156.13].S		PPPPSFHLGGPA		PPPPSFHLGGPA						A	6.29371	8.39161	6.99301	13.2867	18.8811	13.986	4.8951	6.99301	20.2797	9.79021	11.8881	8.39161
F.n[89.01]VMGVNHEK[156.13].Y		FDLALNHVAFPP		FDLALNHVAFPP						V	2.7972	7.69231	6.99301	9.09091	9.09091	0	11.1888	14.6853	3.4965	9.09091	5.59441	6.29371
A.n[89.01]LGGNSSPSAK[156.13].D		-NFPNAIEHTLQ		-NFPNAIEHTLQ						I	2.0979	1.3986	2.0979	7.69231	2.0979	1.3986	11.8881	11.1888	2.0979	4.1958	4.8951	4.8951
K.n[89.01]SDK[156.13]ENDQEHDE.S		---VACIGAWHP		---VACIGAWHP						L	2.0979	3.4965	9.79021	6.29371	11.8881	0	30.0699	9.79021	0	3.4965	8.39161	6.29371
G.n[89.01]QSGAGNNWAK[156.13].G		----AQIHDLVL		----AQIHDLVL						M	0.699301	0.699301	1.3986	0	2.7972	0.699301	4.1958	2.7972	2.0979	0.699301	2.0979	1.3986
S.n[89.01]SSVPEAGGPPIK[156.13]K[156.13].Q		VEEAAAIIAQRP		VEEAAAIIAQRP						F	0.699301	3.4965	3.4965	0.699301	5.59441	2.7972	3.4965	1.3986	1.3986	2.0979	1.3986	2.7972
A.n[89.01]VK[156.13]APGFGDNRK[156.13].N		EATPVPIKDMEI		EATPVPIKDMEI						Y	1.3986	0.699301	2.7972	0	2.7972	0	1.3986	1.3986	0	0	1.3986	0.699301
A.n[89.01]AAAPEAGASPVEK[156.13].E		--FV-GIKEDTE		--FV-GIKEDTE						W	0.699301	0	0.699301	0.699301	0.699301	1.3986	6.29371	2.7972	0.699301	0.699301	0	0
F.n[89.01]HLGGPAVGPR.G		---NYGILADAT		---NYGILADAT						C	1.3986	2.0979	4.1958	0.699301	0	1.3986	5.59441	1.3986	0	2.0979	1.3986	1.3986
A.n[89.01]AAAAAVAAADP.R		--LAAAILGGVD		--LAAAILGGVD						P	3.4965	4.8951	8.39161	40.5594	2.7972	9.79021	0	0	3.4965	9.79021	6.29371	11.1888
A.n[89.01]LSEHLK[156.13]NPVIAQK[156.13].L		DIDANGILNVTA		DIDANGILNVTA						S	6.99301	4.8951	3.4965	2.7972	13.2867	9.09091	4.1958	4.8951	9.09091	5.59441	6.29371	8.39161
N.n[89.01]HGASSEDTLLK[156.13].D		--EIVHIQAGQC		--EIVHIQAGQC						T	1.3986	2.7972	4.1958	2.7972	3.4965	2.0979	1.3986	5.59441	6.29371	3.4965	4.8951	4.1958
T.n[89.01]QHAPYFK[156.13].G		----DNIQGITK		----DNIQGITK						N	1.3986	2.0979	1.3986	1.3986	2.0979	10.4895	2.7972	2.0979	5.59441	4.8951	4.8951	2.7972
S.n[89.01]LHGDIPQK[156.13].Q		EEKPIEIQWVKP		EEKPIEIQWVKP						Q	1.3986	5.59441	2.0979	2.0979	5.59441	4.1958	6.29371	8.39161	1.3986	3.4965	7.69231	3.4965
G.n[89.01]LAGK[156.13]DPVQC[160.03]SR.D		-HLQLAIRGDEE		-HLQLAIRGDEE		iceLogo Figures:				D	2.0979	4.8951	2.0979	0.699301	1.3986	7.69231	0	0.699301	9.79021	11.1888	6.29371	11.1888
K.n[89.01]AVIPQGAAESDGR.L		-HLQLAIRNDEE		-HLQLAIRNDEE						E	10.4895	4.8951	6.29371	0.699301	3.4965	11.1888	0	2.7972	6.29371	4.1958	7.69231	8.39161
E.n[89.01]C[160.03]C[160.03]DK[156.13]PLLEK[156.13].S		-MNAAEITDKLG		-MNAAEITDKLG						H	2.0979	5.59441	1.3986	1.3986	2.7972	3.4965	2.7972	5.59441	7.69231	5.59441	3.4965	3.4965
P.n[89.01]STSADK[156.13]VESLDVDSEAK[156.13]K[156.13].L		---TLTIVDTGI		---TLTIVDTGI						K	0	0	3.4965	0	0	0	0.699301	9.79021	1.3986	4.1958	4.8951	4.8951
Q.n[89.01]M[147.04]QTRPSLGPANQTTS.V		-----EIVHIQA		-----EIVHIQA						R	0.699301	0	2.7972	0	0	0	0	2.7972	0.699301	0.699301	1.3986	0
L.n[89.01]QVDIGGGQTK[156.13].T		RPGPGGKAGSSG		RPGPGGKAGSSG							54.5455	67.8322	79.021	93.7063	95.8042	97.9021	100	100	100	100	100	100
N.n[89.01]LGTGAGK[156.13]GELER.A		-VTVAGLAGKDP		-VTVAGLAGKDP
A.n[89.01]VNSSASADK[156.13]PLSNMK[156.13].L		-VTVAGLAGKDP		---IAHLAGVKD						Occurences relative to natural abundance
A.n[89.01]IIAQRPDNPR.E		---IAHLAGVKD		--LVEALCAEHQ							P6	P5	P4	P3	P2	P1	P1'	P2'	P3'	P4'	P5'	P6'
P.n[89.01]LTAQHENFR.K		--LVEALCAEHQ		QEVISWLDANTL						G	0.966597	0.644398	0.751798	0.429599	1.074	2.79239	0.429599	0.751798	2.79239	2.25539	1.3962	1.5036
F.n[89.01]VMGVNHEK[156.13]YDNSLK[156.13].L		QEVISWLDANTL		EHSPSDLEAHFV						A	0.907372	1.20983	1.00819	1.91556	2.72212	2.01638	0.705734	1.00819	2.92375	1.41147	1.71392	1.20983
H.n[89.01]IQAGQC[160.03]GNQIGAK[156.13].F		EHSPSDLEAHFV		EGLTLNLEDVQP						V	0.464899	1.27847	1.16225	1.51092	1.51092	0	1.8596	2.44072	0.581124	1.51092	0.929799	1.04602
P.n[89.01]VNHGASSEDTLLK[156.13].D		EGLTLNLEDVQP		QQLPHGLGGIGM						I	0.48038	0.320253	0.48038	1.76139	0.48038	0.320253	2.72215	2.56203	0.48038	0.96076	1.12089	1.12089
A.n[89.01]GWMGLDC[160.03]GPESSK[156.13]K[156.13].Y		QQLPHGLGGIGM		SYLLAALGGNSS						L	0.213637	0.356062	0.996974	0.640912	1.21061	0	3.06213	0.996974	0	0.356062	0.854549	0.640912
N.n[89.01]VTGPGGVPVQGSK[156.13].Y		SYLLAALGGNSS		--YVGNLGTGAG						M	0.327902	0.327902	0.655804	0	1.31161	0.327902	1.96741	1.31161	0.983706	0.327902	0.983706	0.655804
E.n[89.01]MWNNTAADDK[156.13]QPYEK[156.13]K[156.13].A		--YVGNLGTGAG		-QDAQSLHGDIP						F	0.196726	0.983629	0.983629	0.196726	1.57381	0.786903	0.983629	0.393452	0.393452	0.590177	0.393452	0.786903
P.n[89.01]VNHGASSEDTLLK[156.13]DAAK[156.13].V		-QDAQSLHGDIP		---LMELHGEGS						Y	0.534846	0.267423	1.06969	0	1.06969	0	0.534846	0.534846	0	0	0.534846	0.267423
E.n[89.01]LTSTC[160.03]SPIISK[156.13]PK[156.13]PK[156.13].V		---LMELHGEGS		PVVPQALIDQLK						W	0.58143	0	0.58143	0.58143	0.58143	1.16286	5.23287	2.32572	0.58143	0.58143	0	0
G.n[89.01]WK[156.13]PGSDTIK[156.13]PDVQK[156.13].S		PVVPQALIDQLK		-QSLGELIGTLN						C	0.638055	0.957083	1.91417	0.319028	0	0.638055	2.55222	0.638055	0	0.957083	0.638055	0.638055
G.n[89.01]MLSHQLK[156.13].Q		-QSLGELIGTLN		SCGTIGLIHAVA						P	0.550476	0.770667	1.32114	6.38552	0.440381	1.54133	0	0	0.550476	1.54133	0.990857	1.76152
G.n[89.01]K[156.13]AGSSGSSSGGGGGGPGGR.T		SCGTIGLIHAVA		-EEALELINGYI						S	0.832751	0.582926	0.416376	0.3331	1.58223	1.08258	0.499651	0.582926	1.08258	0.666201	0.749476	0.999301
E.n[89.01]VAGAAVSAGHGLPAK[156.13].F		-EEALELINGYI		----ADLINNLG						T	0.258152	0.516304	0.774456	0.516304	0.64538	0.387228	0.258152	1.03261	1.16168	0.64538	0.903532	0.774456
G.n[89.01]WK[156.13]PGSDTIK[156.13]PNVDDSK[156.13].E		----ADLINNLG		-FHPEQLITGKE						N	0.386187	0.57928	0.386187	0.386187	0.57928	2.8964	0.772373	0.57928	1.54475	1.35165	1.35165	0.772373
P.n[89.01]VLGSGAAAAGR.S		-FHPEQLITGKE		LFHPEQLITGKE						Q	0.290865	1.16346	0.436298	0.436298	1.16346	0.872596	1.30889	1.74519	0.290865	0.727163	1.59976	0.727163
F.n[89.01]MC[160.03]QGGDFTR.H		LFHPEQLITGKE		---WLDLKDNPL						D	0.435956	1.01723	0.435956	0.145319	0.290638	1.59851	0	0.145319	2.03446	2.3251	1.30787	2.3251
G.n[89.01]LAGK[156.13]DPVQC[160.03].S		---WLDLKDNPL		--VILHLKEDQT						E	1.44847	0.675953	0.869082	0.0965647	0.482823	1.54504	0	0.386259	0.869082	0.579388	1.06221	1.15878
S.n[89.01]LLATEDK[156.13]EALK[156.13]K[156.13].Q		--VILHLKEDQT		CAGPTALLAHEI						H	0.81445	2.17187	0.542967	0.542967	1.08593	1.35742	1.08593	2.17187	2.98632	2.17187	1.35742	1.35742
Q.n[89.01]LITGK[156.13]EDAANNYAR.G		CAGPTALLAHEI		---DN-LLAKPT						K	0	0	0.604295	0	0	0	0.120859	1.69203	0.241718	0.725154	0.846013	0.846013
E.n[89.01]LLEHC[160.03]GVC[160.03]R.E		---DN-LLAKPT		---GFSLLATED						R	0.124016	0	0.496062	0	0	0	0	0.496062	0.124016	0.124016	0.248031	0
T.n[89.01]NWSPAVPVK[156.13]K[156.13].A		---GFSLLATED		---ISSLLEEQF
G.n[89.01]C[160.03]TSAGPHFNPLSR.K		---ISSLLEEQF		GAEALELLEHCG
H.n[89.01]LK[156.13]EDQTEYLEER.R		GAEALELLEHCG		---VVDLMAHMA
G.n[89.01]WK[156.13]PGSDTIK[156.13]PNVDDSK[156.13]EY.F		---VVDLMAHMA		-VLISSLQDCLH
D.n[89.01]LMAHMASK[156.13]E.-		-VLISSLQDCLH		---LVNLQHLDL
G.n[89.01]LLAK[156.13]PTHGDIIR.F		---LVNLQHLDL		SPPASPLQHLLP
E.n[89.01]IVHIQAGQC[160.03]GNQIGAK[156.13].F		SPPASPLQHLLP		VSRPEELREDDV
P.n[89.01]AFNVINGGSHAGNK[156.13].L		VSRPEELREDDV		--DPQALSEHLK
N.n[89.01]LVGAAHEELQQSR.L		VSRPEELREDDV		LLLLFPLTAQHE
P.n[89.01]IK[156.13]DMEIAQTQK[156.13].G		--DPQALSEHLK		SGGPGGLTSAAP
G.n[89.01]WK[156.13]PGSDTIK[156.13]PNVDDSK[156.13]EYFSK[156.13].H		LLLLFPLTAQHE		-----ELTSTCS
W.n[89.01]LDANTLAEK[156.13]DEFEHK[156.13].R		SGGPGGLTSAAP		GFYSAFLVADKV
S.n[89.01]LVAPALNK[156.13]PK[156.13].K		-----ELTSTCS		TAVAPSLVAPAL
N.n[89.01]IQGITK[156.13]PAIR.R		GFYSAFLVADKV		YTEGAELVDSVL
C.n[89.01]IGAWHPAR.V		TAVAPSLVAPAL		---NSNLVGAAH
A.n[89.01]TYAPVISAEK[156.13].A		YTEGAELVDSVL		AQPPSSLVIDKE
N.n[89.01]LEDVQPHDLGK[156.13].V		---NSNLVGAAH		-TVVSGLVQFVP
G.n[89.01]YVTHLMK[156.13].R		AQPPSSLVIDKE		WLLSQNLVVKPD
G.n[89.01]ILNVTATDK[156.13]STGK[156.13].A		-TVVSGLVQFVP		DFTVSAMHGDMD
E.n[89.01]MWSEQSAK[156.13].D		WLLSQNLVVKPD		----QQMQTRPS
D.n[89.01]AVIEAEHTLR.E		DFTVSAMHGDMD		--AHSSMVGVNL
H.n[89.01]LAGVK[156.13]DQLTK[156.13].E		----QQMQTRPS		LEAVQNMVSHTE
S.n[89.01]SK[156.13]SSGGGEC[160.03]TVSTQE.H		--AHSSMVGVNL		---LGEMWNNTA
S.n[89.01]LQDC[160.03]LHGIESK[156.13].S		LEAVQNMVSHTE		---LGEMWSEQS
H.n[89.01]GLGGIGMGLGPGGQPIDANHLNK[156.13].G		---LGEMWNNTA		---GLPNGMDAD
P.n[89.01]FQVINDGDK[156.13]PK[156.13].V		---LGEMWSEQS		GAPPSSNIEDFH
P.n[89.01]VISAENWK[156.13]PATK[156.13].T		---GLPNGMDAD		--VPTANVSVVD
E.n[89.01]ITDK[156.13]LGLH.S		GAPPSSNIEDFH		SQSPSTNWSPAV
D.n[89.01]TVSVIGGVAGGSK[156.13].H		--VPTANVSVVD		---Q-GQCGNQI
N.n[89.01]MAEGIIHDTETK[156.13].M		SQSPSTNWSPAV		HAPAVTQHAPYF
F.n[89.01]LVADK[156.13]VIVTSK[156.13].H		---Q-GQCGNQI		--TATPQQAQEV
D.n[89.01]FVTADK[156.13]FDENAK[156.13].T		HAPAVTQHAPYF		HHPPYHQQHHQG
S.n[89.01]LVIDK[156.13]ESEVYK[156.13].M		--TATPQQAQEV		PPAPHPQQHPQQ
Q.n[89.01]LITGK[156.13]EDAANNY.A		HHPPYHQQHHQG		NAYPHWQQQAPP
E.n[89.01]LREDDVGTGAGLLEIK[156.13]K[156.13].L		PPAPHPQQHPQQ		DNF-FGQSGAGN
N.n[89.01]HVAFPPLEDK[156.13]LEQK[156.13].T		NAYPHWQQQAPP		-TKPYIQVDIGG
S.n[89.01]MMGQLMK[156.13]PK[156.13].K		DNF-FGQSGAGN		HHSLGGQYGVQG
D.n[89.01]AIHVGAAAPVVPQA.L		-TKPYIQVDIGG		ADLAGNSEVILP
A.n[89.01]LIDQLK[156.13]PGGR.L		HHSLGGQYGVQG		ESYFQSSKSSGG
A.n[89.01]ILGGVDQIHIK[156.13]PGAK[156.13].V		ADLAGNSEVILP		GEKPVGSLAGIG
A.n[89.01]LC[160.03]AEHQINLIK[156.13].V		ESYFQSSKSSGG		EAGPSCSSASDK
G.n[89.01]ILADATEQVGQHK[156.13].D		GEKPVGSLAGIG		APPPSSSSVPEA
S.n[89.01]MVGVNLPQK[156.13].A		EAGPSCSSASDK		EDVPAPSTSADK
K.n[89.01]NLTNDWEDHLAVK[156.13].H		APPPSSSSVPEA		EVRPQDTVSVIG
E.n[89.01]IQWVK[156.13]PEPK[156.13].V		EDVPAPSTSADK		IHFPLATYAPVI
N.n[89.01]C[160.03]VTDISHLVR.K		EVRPQDTVSVIG		--QIGNVAALPG
L.n[89.01]ASRK[156.13]PTDGASSSNC[160.03]VTDISHLVR.K		IHFPLATYAPVI		-NGPLEVAGAAV
A.n[89.01]IEHTLQWAR.D		--QIGNVAALPG		AAPPS-VGSSAA
A.n[89.01]NVSVVDLTC[160.03]RLEK[156.13]PAK[156.13].Y		-NGPLEVAGAAV		-LPPGSVIAPMP
A.n[89.01]IRNDEELNK[156.13]LLGGV.T		AAPPS-VGSSAA		-HWPFQVINDGD
G.n[89.01]WMGLDC[160.03]GPESSK[156.13]K[156.13].Y		-LPPGSVIAPMP		PVPAFNVINGGS
P.n[89.01]LQHLLPGK[156.13].A		-HWPFQVINDGD		GQVCLPVISAEN
G.n[89.01]WK[156.13]PGSETIIPDPAGK[156.13].L		PVPAFNVINGGS		GLQVVAVKAPGF
N.n[89.01]VAALPGIVHR.S		GQVCLPVISAEN		-LEALSVKEETK
G.n[89.01]QYGVQGFPTIK[156.13].L		GLQVVAVKAPGF		--EPTPVLGSGA
E.n[89.01]WFDGK[156.13]DFQGSK[156.13].L		-LEALSVKEETK		ADAPMFVMGVNH
G.n[89.01]FK[156.13]DPLLASGTDGVGTK[156.13].L		--EPTPVLGSGA		--MPFPVNHGAS
D.n[89.01]LK[156.13]DNPLDPVLAK[156.13].V		ADAPMFVMGVNH		ASAPAAVNSSAS
S.n[89.01]WLDANTLAEK[156.13]DEFEHK[156.13].R		ADAPMFVMGVNH		---AANVTGPGG
N.n[89.01]LVVK[156.13]PDQLIK[156.13].R		--MPFPVNHGAS		--AAVEWFDGKD
G.n[89.01]LIHAVANNQDK[156.13]LGFEDGSVLK[156.13].Q		--MPFPVNHGAS		---ILDWHVANT
Q.n[89.01]IHDLVLVGGSTR.L		ASAPAAVNSSAS		EVCPAGWKPGSD
E.n[89.01]LINGYIQK[156.13].L		---AANVTGPGG		EVCPAGWKPGSE
N.n[89.01]LQHLDLLNNK[156.13].L		--AAVEWFDGKD		CQEVISWLDANT
E.n[89.01]LREDDVGTGAGLLEIK[156.13].K		---ILDWHVANT		SGIPAGWMGLDC
A.n[89.01]IRGDEELDSLIK[156.13].A		EVCPAGWKPGSD		TGKPPQYIAVHV
T.n[89.01]IVDTGIGMTK[156.13].A		EVCPAGWKPGSD		----A-YVTHLM
Q.n[89.01]YIAVHVVPDQ.L		EVCPAGWKPGSD
G.n[89.01]LGGIGMGLGPGGQPIDANHLNK[156.13].G		EVCPAGWKPGSD
D.n[89.01]LEAHFVPLVK[156.13].R		EVCPAGWKPGSE
E.n[89.01]LIGTLNAAK[156.13].V		CQEVISWLDANT
S.n[89.01]LLEEQFQQGK[156.13].L		SGIPAGWMGLDC
S.n[89.01]VIAPMPPIIHAPR.L		TGKPPQYIAVHV
A.n[89.01]LLAHEIGFGSK[156.13].V		----A-YVTHLM
S.n[89.01]NIEDFHGLLPK[156.13].G
G.n[89.01]LVQFVPK[156.13]EELQDR.L
G.n[89.01]SLAGIGEVLGK[156.13]K[156.13].L
G.n[89.01]FVDFNSEEDAK[156.13].A
C.n[89.01]LISGWGNTK[156.13].S
D.n[89.01]LINNLGTIAK[156.13].S
M.n[89.01]GIMNSFVNDIFER.L
G.n[89.01]ASTGIYEALELR.D
N.n[89.01]FVFGQSGAGNNWAK[156.13].G
E.n[89.01]LVDSVLDVVRK[156.13].E
E.n[89.01]C[160.03]LADELINAAK[156.13].G
N.n[89.01]SEVILPVPAFNVINGGSHAGNK[156.13].L

## Sheet: MMP14_T
hMMP14-T_1%	Active site specificity profiling datasets of human Matrix Metalloproteinases (MMPs):								Human MMP14 cleavage sites identified by PICS in trypsin-generated human proteome libraries.																	Index
n[89.01]		PICS Output		PICS Output - unique		n[89.01]	PICS Output	PICS Output - unique		Total occurences (open csv)														UniProt_Human_1310
H.n[89.01]QQHHQGPPPGGPGGR.S		-ILPVPAFNVIN		-ILPVPAFNVIN		342	307	293			P6	P5	P4	P3	P2	P1	P1'	P2'	P3'	P4'	P5'	P6'			counts	%
W.n[89.01]C[160.03]THHK[156.13]DDPPPPEDDENK[156.13]EK[156.13].R		IDANPNALFPPV		IDANPNALFPPV						G	18	19	22	15	24	55	3	9	37	31	18	33		G	1497164	6.5112
P.n[89.01]VNSHPQR.S		SLMLVTALNPHI		SLMLVTALNPHI		Web-PICS Figures:				A	12	24	25	31	66	39	4	21	31	28	27	21		A	1594886	6.93619
A.n[89.01]VQGHASQEK[156.13].L		GFLVGGASLKPE		GFLVGGASLKPE						V	15	22	27	22	7	4	34	45	26	28	29	22		V	1383482	6.01679
G.n[89.01]VQHK[156.13]PSAPQGGR.L		VFLSVPCILGQN		VFLSVPCILGQN						I	9	14	17	21	7	1	52	35	13	15	19	9		I	1004174	4.36717
V.n[89.01]INGGSHAGNK[156.13].L		LLEALDCILPPT		LLEALDCILPPT						L	21	21	28	30	29	1	120	49	33	20	21	11		L	2257963	9.81993
E.n[89.01]C[160.03]C[160.03]QAEDK[156.13].G		VLDGADCIMLSG		VLDGADCIMLSG						M	4	9	5	7	10	8	17	15	5	7	2	2		M	490375	2.13265
D.n[89.01]LRTHTQRSPQS.L		VSNISACQVIAE		VSNISACQVIAE						F	8	6	13	15	9	13	16	17	5	5	10	6		F	817356	3.5547
P.n[89.01]QQAQEVHEK[156.13].L		--VIQWCTHHKD		--VIQWCTHHKD						Y	6	6	7	5	6	6	6	10	4	5	4	6		Y	601276	2.61496
P.n[89.01]QHGAPGPGPADASK[156.13].V		LGTTYSCVGVFQ		LGTTYSCVGVFQ						W	3	3	1	5	2	1	12	5	2	0	1	2		W	276551	1.20273
G.n[89.01]YQSHADTATK[156.13].S		---AASCVLLHT		---AASCVLLHT						C	8	8	9	9	12	7	8	6	1	5	5	4		C	504016	2.19198
N.n[89.01]HSSTQYPDVNHAK[156.13].V		HELQANCYEEVK		HELQANCYEEVK						P	17	17	15	54	4	28	0	0	8	34	34	26		P	1460508	6.35178
V.n[89.01]MGVNHEK[156.13].Y		TYFPHFDLHPGS		TYFPHFDLHPGS						S	14	14	17	21	23	30	5	12	26	16	17	18		S	1930889	8.39748
S.n[89.01]HK[156.13]DDSPDLPK[156.13].L		PADFTAEAHAAW		PADFTAEAHAAW						T	7	12	19	9	7	11	4	14	13	17	15	21		T	1245739	5.41774
F.n[89.01]VM[147.04]GVNHEK[156.13].Y		SIVPALEIANAH		SIVPALEIANAH						N	7	5	9	4	21	37	1	9	16	14	18	26		N	832732	3.62157
N.n[89.01]MVSHTER.A		AQFAQPEILIGT		AQFAQPEILIGT						Q	6	16	11	11	21	5	14	25	13	12	14	14		Q	1105632	4.80842
P.n[89.01]LAGNSVHEDK[156.13]K[156.13].F		CLELF-ELAEDK		CLELF-ELAEDK						D	20	17	11	8	13	20	1	3	17	18	31	29		D	1106498	4.81218
D.n[89.01]VVHPAAK[156.13].T		Y-TPMMELKPNA		Y-TPMMELKPNA						E	20	15	17	15	23	16	5	6	26	23	20	30		E	1665153	7.24178
N.n[89.01]VINGGSHAGNK[156.13].L		--YLAEFATGND		--YLAEFATGND						H	6	7	8	8	4	15	5	13	19	11	10	12		H	592283	2.57585
N.n[89.01]SEVILPVPAFNVINGGSHAGNK[156.13].L		TVSLGGFEITPP		TVSLGGFEITPP						K	1	2	2	0	1	0	0	11	9	14	10	15		K	1330435	5.78609
V.n[89.01]INDGDK[156.13]PK[156.13].V		ENDIYNFFSPLN		ENDIYNFFSPLN						R	2	0	2	0	1	0	0	2	3	4	2	0		R	1296571	5.63881
E.n[89.01]LK[156.13]PNAGSDR.A		IFFAEGFHGDST		IFFAEGFHGDST						3425	204	237	265	290	290	297	307	307	307	307	307	307		TOTAL	22993683	100
L.n[89.01]EIANAHR.K		---VCNFLASQV		---VCNFLASQV
G.n[89.01]MSHPPPAAR.E		-MIPCDFLIPVQ		-MIPCDFLIPVQ						Relative occurences in %
D.n[89.01]LSHGSAQVK[156.13].G		PGGQLPFLLYGT		PGGQLPFLLYGT							P6	P5	P4	P3	P2	P1	P1'	P2'	P3'	P4'	P5'	P6'
M.n[89.01]VVNDAGRPK[156.13].V		CDMSSNFLSKPV		CDMSSNFLSKPV						G	5.86319	6.18893	7.16612	4.88599	7.81759	17.9153	0.977199	2.9316	12.0521	10.0977	5.86319	10.7492
G.n[89.01]LK[156.13]HEANNPQLK[156.13].E		ITYP-GFMDVIS		ITYP-GFMDVIS						A	3.90879	7.81759	8.14332	10.0977	21.4984	12.7036	1.30293	6.84039	10.0977	9.12052	8.79479	6.84039
E.n[89.01]LAEDK[156.13]ENYK[156.13]K[156.13].F		---HWPFMVVND		---HWPFMVVND						V	4.88599	7.16612	8.79479	7.16612	2.28013	1.30293	11.0749	14.658	8.46906	9.12052	9.44625	7.16612
M.n[89.01]ELK[156.13]PNAGSDR.A		NQTPEFFQDVCK		NQTPEFFQDVCK						I	2.9316	4.56026	5.53746	6.84039	2.28013	0.325733	16.9381	11.4007	4.23453	4.88599	6.18893	2.9316
G.n[89.01]LHTESAPR.R		VIHSENFQTLLD		VIHSENFQTLLD						L	6.84039	6.84039	9.12052	9.77199	9.44625	0.325733	39.0879	15.9609	10.7492	6.51466	6.84039	3.58306
P.n[89.01]YTVPNK[156.13]K[156.13].G		--FPADFTAEAH		--FPADFTAEAH						M	1.30293	2.9316	1.62866	2.28013	3.25733	2.60586	5.53746	4.88599	1.62866	2.28013	0.651466	0.651466
G.n[89.01]VNHEK[156.13]YDNSLK[156.13].L		SADAPMFVMGVN		SADAPMFVMGVN						F	2.60586	1.9544	4.23453	4.88599	2.9316	4.23453	5.21173	5.53746	1.62866	1.62866	3.25733	1.9544
E.n[89.01]FATGNDRK[156.13].E		ITLPVDFVTADK		ITLPVDFVTADK						Y	1.9544	1.9544	2.28013	1.62866	1.9544	1.9544	1.9544	3.25733	1.30293	1.62866	1.30293	1.9544
T.n[89.01]ELAEDK[156.13]ENYK[156.13]K[156.13].F		---ALPFWNEEI		---ALPFWNEEI						W	0.977199	0.977199	0.325733	1.62866	0.651466	0.325733	3.90879	1.62866	0.651466	0	0.325733	0.651466
D.n[89.01]WHVANTDK[156.13]K[156.13].S		IYITLTGVHQVP		IYITLTGVHQVP						C	2.60586	2.60586	2.9316	2.9316	3.90879	2.28013	2.60586	1.9544	0.325733	1.62866	1.62866	1.30293
N.n[89.01]YLGHTAK[156.13].N		GEVCPAGWKPGS		GEVCPAGWKPGS						P	5.53746	5.53746	4.88599	17.5896	1.30293	9.12052	0	0	2.60586	11.0749	11.0749	8.46906
N.n[89.01]C[160.03]YEEVK[156.13]DR.C		VVIVLTGWRPGS		VVIVLTGWRPGS						S	4.56026	4.56026	5.53746	6.84039	7.49186	9.77199	1.62866	3.90879	8.46906	5.21173	5.53746	5.86319
G.n[89.01]LTSAAPAGGDK[156.13]K[156.13].V		SADPEGHFETPI		SADPEGHFETPI						T	2.28013	3.90879	6.18893	2.9316	2.28013	3.58306	1.30293	4.56026	4.23453	5.53746	4.88599	6.84039
F.n[89.01]VMGVNHEK[156.13].Y		-VVLMSHLGRPD		-VVLMSHLGRPD						N	2.28013	1.62866	2.9316	1.30293	6.84039	12.0521	0.325733	2.9316	5.21173	4.56026	5.86319	8.46906
G.n[89.01]TMGVSK[156.13]HK[156.13].S		SVVLMSHLGRPD		SVVLMSHLGRPD						Q	1.9544	5.21173	3.58306	3.58306	6.84039	1.62866	4.56026	8.14332	4.23453	3.90879	4.56026	4.56026
G.n[89.01]IQHSC[160.03]QDIGAK[156.13].S		DPLSANHSLKPL		DPLSANHSLKPL		iceLogo Figures:				D	6.51466	5.53746	3.58306	2.60586	4.23453	6.51466	0.325733	0.977199	5.53746	5.86319	10.0977	9.44625
A.n[89.01]EAHAAWDK[156.13].F		VIIWGNHSSTQY		VIIWGNHSSTQY						E	6.51466	4.88599	5.53746	4.88599	7.49186	5.21173	1.62866	1.9544	8.46906	7.49186	6.51466	9.77199
C.n[89.01]YEEVK[156.13]DR.C		FDAGAGIALNDH		FDAGAGIALNDH						H	1.9544	2.28013	2.60586	2.60586	1.30293	4.88599	1.62866	4.23453	6.18893	3.58306	3.25733	3.90879
F.n[89.01]IEHGEFEK[156.13].N		PTAGAAIASHIG		PTAGAAIASHIG						K	0.325733	0.651466	0.651466	0	0.325733	0	0	3.58306	2.9316	4.56026	3.25733	4.88599
E.n[89.01]LAEDK[156.13]ENYK[156.13].K		VSAFAPICNPVL		VSAFAPICNPVL						R	0.651466	0	0.651466	0	0.325733	0	0	0.651466	0.977199	1.30293	0.651466	0
F.n[89.01]LSHK[156.13]DDSPDLPK[156.13].L		---YASICQQNG		---YASICQQNG							66.4495	77.1987	86.3192	94.4625	94.4625	96.7427	100	100	100	100	100	100
S.n[89.01]VESSSGEAFHVGK[156.13].T		---YASICQQNG		VWYVSNIDGTHI
A.n[89.01]YAHELPK[156.13].Y		VWYVSNIDGTHI		-----FIEHGEF						Occurences relative to natural abundance
G.n[89.01]IIHDTETK[156.13].M		-----FIEHGEF		-FMVQTIFAPPN							P6	P5	P4	P3	P2	P1	P1'	P2'	P3'	P4'	P5'	P6'
G.n[89.01]LAGK[156.13]DPVQC[160.03]SR.D		-FMVQTIFAPPN		---AASIFGGAK						G	0.900478	0.950505	1.10058	0.750399	1.20064	2.75146	0.15008	0.450239	1.85098	1.55082	0.900478	1.65088
N.n[89.01]IDGTHIAK[156.13].T		---AASIFGGAK		-GN-ITIFQERD						A	0.563536	1.12707	1.17403	1.4558	3.09945	1.83149	0.187845	0.986188	1.4558	1.31492	1.26796	0.986188
F.n[89.01]DLHPGSAQLR.A		-GN-ITIFQERD		-M--TFIGNSTA						V	0.81206	1.19102	1.46171	1.19102	0.378961	0.216549	1.84067	2.43618	1.40757	1.51584	1.56998	1.19102
K.n[89.01]GPLVMTESP.L		-M--TFIGNSTA		QSQSLNIHIAEP						I	0.67128	1.04421	1.26797	1.56632	0.522107	0.0745867	3.87851	2.61053	0.969627	1.1188	1.41715	0.67128
P.n[89.01]LIAEHQAR.R		QSQSLNIHIAEP		EAPYDAIHVGAA						L	0.696583	0.696583	0.928777	0.995118	0.961947	0.0331706	3.98047	1.62536	1.09463	0.663412	0.696583	0.364877
G.n[89.01]YK[156.13]EPAC[160.03]DDPDTEQAA.L		EAPYDAIHVGAA		-GCWDSIHVVEV						M	0.610945	1.37463	0.763681	1.06915	1.52736	1.22189	2.59651	2.29104	0.763681	1.06915	0.305472	0.305472
A.n[89.01]VYEGHVSC[160.03]VK[156.13].L		-GCWDSIHVVEV		GQHPCFIIAEIG						F	0.733076	0.549807	1.19125	1.37452	0.82471	1.19125	1.46615	1.55779	0.458172	0.458172	0.916345	0.549807
M.n[89.01]SHLGRPDGVPMPDK[156.13].Y		GQHPCFIIAEIG		TIIADNIIFLSD						Y	0.74739	0.74739	0.871956	0.622825	0.74739	0.74739	0.74739	1.24565	0.49826	0.622825	0.49826	0.74739
P.n[89.01]STSADK[156.13]VESLDVDSEAK[156.13]K[156.13].L		TIIADNIIFLSD		LDMQSGIIHAAE						W	0.812487	0.812487	0.270829	1.35414	0.541658	0.270829	3.24995	1.35414	0.541658	0	0.270829	0.541658
T.n[89.01]LAEK[156.13]DEFEHK[156.13].R		LDMQSGIIHAAE		--MAEGIIHDTE						C	1.18882	1.18882	1.33742	1.33742	1.78323	1.04022	1.18882	0.891614	0.148602	0.743012	0.743012	0.59441
D.n[89.01]FAEDK[156.13]DVC[160.03]K[156.13].N		--MAEGIIHDTE		ENIVEAIIHSPE						P	0.871797	0.871797	0.769232	2.76924	0.205129	1.4359	0	0	0.410257	1.74359	1.74359	1.33334
N.n[89.01]HSLK[156.13]PLPSVPEEK[156.13].K		ENIVEAIIHSPE		-GA-QNIIPAST						S	0.543051	0.543051	0.659419	0.814577	0.892156	1.16368	0.193947	0.465473	1.00852	0.62063	0.659419	0.698209
S.n[89.01]HLGRPDGVPMPDK[156.13].Y		-GA-QNIIPAST		QQLCEDIIQLKP						T	0.420863	0.72148	1.14234	0.54111	0.420863	0.661357	0.240493	0.841727	0.781603	1.0221	0.90185	1.26259
F.n[89.01]VTADK[156.13]FDENAK[156.13].T		QQLCEDIIQLKP		PNSSNPIIVSCG						N	0.629597	0.449712	0.809482	0.35977	1.88879	3.32787	0.0899425	0.809482	1.43908	1.25919	1.61896	2.3385
N.n[89.01]LLK[156.13]EEQTPQNK[156.13].L		PNSSNPIIVSCG		NVFDEAILAALE						Q	0.406453	1.08388	0.745165	0.745165	1.42259	0.338711	0.948391	1.69356	0.880649	0.812907	0.948391	0.948391
G.n[89.01]IIHAAEEK[156.13].D		NVFDEAILAALE		ISLCQAILDETK						D	1.35378	1.15072	0.744581	0.541514	0.87996	1.35378	0.0676892	0.203068	1.15072	1.21841	2.09837	1.96299
F.n[89.01]VMGVNHEK[156.13]YDNSLK[156.13].L		ISLCQAILDETK		DMLEAGILDTYL						E	0.899593	0.674695	0.764654	0.674695	1.03453	0.719674	0.224898	0.269878	1.16947	1.03453	0.899593	1.34939
A.n[89.01]GWK[156.13]PGSDTIK[156.13]PDVQK[156.13].S		DMLEAGILDTYL		---A--ILEAFG						H	0.758739	0.885195	1.01165	1.01165	0.505826	1.89685	0.632282	1.64393	2.40267	1.39102	1.26456	1.51748
G.n[89.01]LLAK[156.13]PTHGD.L		---A--ILEAFG		ECIPQAILGMDV						K	0.0562959	0.112592	0.112592	0	0.0562959	0	0	0.619255	0.506663	0.788142	0.562959	0.844438
D.n[89.01]LHALGSAR.T		ECIPQAILGMDV		FLSVPCILGQNG						R	0.115532	0	0.115532	0	0.0577662	0	0	0.115532	0.173299	0.231065	0.115532	0
G.n[89.01]WK[156.13]PGSDTIK[156.13]PDVQK[156.13].S		FLSVPCILGQNG		CGNQAAIMELDD
G.n[89.01]MLDPAEK[156.13]DEK[156.13].G		CGNQAAIMELDD		GDSEYNIMFGPD
F.n[89.01]FQDVC[160.03]K[156.13]PK[156.13].Y		GDSEYNIMFGPD		HWPFQVINDGDK
F.n[89.01]ITFK[156.13]EEEPVK[156.13]K[156.13].L		HWPFQVINDGDK		VPAFNVINGGSH
G.n[89.01]WK[156.13]PGSDTIK[156.13]PNVDDSK[156.13].E		VPAFNVINGGSH		PYLIAGIQHSCQ
A.n[89.01]LLDK[156.13]YNAEK[156.13]PK[156.13].N		PYLIAGIQHSCQ		DGRPMNIQLVTS
H.n[89.01]LK[156.13]NPVIAQK[156.13].L		DGRPMNIQLVTS		--DHASIQMNVA
N.n[89.01]LLHPSVPISNDEDVDNK[156.13]VER.L		--DHASIQMNVA		---ISSIQSIVP
S.n[89.01]C[160.03]VGVFQHGK[156.13].V		---ISSIQSIVP		VIEQGGIQTVDQ
E.n[89.01]LLNHAQEHFGK[156.13].D		VIEQGGIQTVDQ		FTASAGIQVVGD
T.n[89.01]GVHQVPTENVQVHFTER.S		FTASAGIQVVGD		--GF-FITFKEE
D.n[89.01]C[160.03]ILPPTRPTDK[156.13]PLR.L		--GF-FITFKEE		VI-GN-ITIFQE
F.n[89.01]MC[160.03]QGGDFTR.H		VI-GN-ITIFQE		ACSVAGITSDAN
T.n[89.01]ALNPHIGYDK[156.13].A		ACSVAGITSDAN		---LAPITSDPT
Y.n[89.01]LQETGK[156.13]PLDETLK[156.13]K[156.13].A		---LAPITSDPT		SHHPTDITSLDQ
T.n[89.01]LLSQNQGGK[156.13].T		SHHPTDITSLDQ		-SGDAAIVDMVP
E.n[89.01]LHC[160.03]DK[156.13]LHVDPENFR.L		-SGDAAIVDMVP		LMCPQEIVDYIA
S.n[89.01]IHVVEVQEK[156.13].S		LMCPQEIVDYIA		GHEGAGIVESVG
M.n[89.01]MMVGVHGPK[156.13].T		GHEGAGIVESVG		VCENIPIVLCGN
T.n[89.01]IFQERDPSK[156.13].L		VCENIPIVLCGN		LDPMGGIVMTND
D.n[89.01]LK[156.13]SELTGK[156.13]FEK[156.13].L		LDPMGGIVMTND		DPQFEPIVSLPE
C.n[89.01]FLSHK[156.13]DDSPDLPK[156.13].L		DPQFEPIVSLPE		YPIEHGIVTNWD
H.n[89.01]LK[156.13]EDQTEYLEER.R		YPIEHGIVTNWD		V-SPCCIVTSTY
S.n[89.01]LQEVDEQPQHPLH.V		V-SPCCIVTSTY		SGASTGIYEALE
S.n[89.01]LQAYPK[156.13]PDVPK[156.13].G		SGASTGIYEALE		TTQQAQLAAAAE
S.n[89.01]C[160.03]VLLHTGQK[156.13].M		TTQQAQLAAAAE		RPFPDGLAEDID
P.n[89.01]AFNVINGGSHAGNK[156.13].L		RPFPDGLAEDID		LELF-ELAEDKE
A.n[89.01]IASHIGIDK[156.13].L		LELF-ELAEDKE		WLDANTLAEKDE
H.n[89.01]LGRPDGVPMPDK[156.13].Y		LELF-ELAEDKE		EVIPSTLAENAG
N.n[89.01]IHIAEPNYGK[156.13].L		WLDANTLAEKDE		-SLVASLAEPDF
T.n[89.01]VGGIK[156.13]PGC[160.03]FK[156.13].L		EVIPSTLAENAG		-VTVAGLAGKDP
Y.n[89.01]LQQC[160.03]PFDEHVK[156.13].L		-SLVASLAEPDF		PPGLCPLAGNSV
A.n[89.01]ILDETK[156.13]GDYEK[156.13].L		-VTVAGLAGKDP		-ETGANLAICQW
M.n[89.01]LLANK[156.13]VPAAAR.A		PPGLCPLAGNSV		---LFYLALPPT
E.n[89.01]C[160.03]FLSHK[156.13]DDSPDLPK[156.13].L		-ETGANLAICQW		EPTAEQLAQIAA
N.n[89.01]LK[156.13]PVVAEFHGTK[156.13].D		---LFYLALPPT		--GEAHLAVNDF
G.n[89.01]LSWDTSK[156.13]K[156.13].D		EPTAEQLAQIAA		--DSNNLCLHFN
G.n[89.01]LAEDIDK[156.13]GEVSAR.Q		--GEAHLAVNDF		-MYGISLCQAIL
G.n[89.01]WK[156.13]PGSDTIK[156.13]PNVDDSK[156.13]EYFSK[156.13].H		--DSNNLCLHFN		---QAHLCVLAS
K.n[89.01]NLTNDWEDHLAVK[156.13].H		-MYGISLCQAIL		-LFPNSLDQTDM
Y.n[89.01]M[147.04]DGQNC[160.03]R.N		---QAHLCVLAS		SSGPTSLFAVTV
N.n[89.01]IIPASTGAAK[156.13].A		-LFPNSLDQTDM		--EAFSLFDKDG
M.n[89.01]FVMGVNHEK[156.13].Y		SSGPTSLFAVTV		---FLPLFDRVL
H.n[89.01]LLHTLNQPNH.Q		--EAFSLFDKDG		--GLSNLFLSCP
S.n[89.01]QELPEDWDK[156.13]QPVK[156.13].V		---FLPLFDRVL		DANPNALFPPVE
D.n[89.01]LLK[156.13]EHYVDLK[156.13].D		--GLSNLFLSCP		---CLELFSELA
S.n[89.01]IFGGAK[156.13]PVDTAAR.E		DANPNALFPPVE		---CLELFTELA
N.n[89.01]LNLK[156.13]PGEC[160.03]LR.V		---CLELFSELA		EIAEAYLGGKVH
A.n[89.01]TYAPVISAEK[156.13].A		---CLELFTELA		EIAEAYLGKTVT
H.n[89.01]VYGIPEHADNLR.L		EIAEAYLGGKVH		VVLMSHLGRPDG
Q.n[89.01]LAQIAAENEEDEHSVNYK[156.13]PPAQK[156.13].S		EIAEAYLGKTVT		FIQTQQLHAAMA
T.n[89.01]GWRPGSGFTNTMR.V		VVLMSHLGRPDG		NQALLDLHALGS
S.n[89.01]LFDK[156.13]DGDGTITTK[156.13].E		VVLMSHLGRPDG		F--LSELHCDKL
K.n[89.01]LHVDPENFR.L		FIQTQQLHAAMA		AALMASLHLLPS
P.n[89.01]VISAENWK[156.13]PATK[156.13].T		NQALLDLHALGS		GVHISGLHTESA
G.n[89.01]VASVESSSGEAFHVGK[156.13].T		F--LSELHCDKL		--VLQPLIAEHQ
L.n[89.01]LLDAQHESGRSSSK[156.13].S		AALMASLHLLPS		DQVIQSLIALVN
D.n[89.01]IC[160.03]TLPDTEK[156.13].Q		GVHISGLHTESA		PVVPQALIDQLK
N.n[89.01]FLSK[156.13]PVDVSK[156.13].F		--VLQPLIAEHQ		QEFWDNLIGGVD
S.n[89.01]WIGPDHDK[156.13]FSAMK[156.13].Y		DQVIQSLIALVN		-QSLGELIGTLN
L.n[89.01]LTEAPLNPK[156.13].A		DQVIQSLIALVN		-STQAPLIIRPD
E.n[89.01]LFADK[156.13]VPK[156.13].T		PVVPQALIDQLK		-SGLGELILPEN
A.n[89.01]LVVDNGSGMC[160.03]K[156.13].A		QEFWDNLIGGVD		GTVLCELINALY
D.n[89.01]FVTADK[156.13]FDENAK[156.13].T		-QSLGELIGTLN		----ADLINNLG
D.n[89.01]FTAEAHAAWDK[156.13].F		-STQAPLIIRPD		--ELQNLIQELQ
F.n[89.01]SALTPDETYVPK[156.13].A		-SGLGELILPEN		DNQPGVLIQVYE
S.n[89.01]HLGRPDGVPMPDK[156.13]YSLEPVA.V		GTVLCELINALY		LLTWQGLIVPDN
T.n[89.01]LSELHC[160.03]DK[156.13]LHVDPENFR.L		GTVLCELINALY		--VILHLKEDQT
T.n[89.01]LLK[156.13]PNMVTPGHA.C		----ADLINNLG		EQLPDCLKGCDV
G.n[89.01]TLLK[156.13]PNMVTPGHA.C		--ELQNLIQELQ		-TYEEGLKHEAN
D.n[89.01]LLEC[160.03]ADDRADLAK[156.13].Y		DNQPGVLIQVYE		QALSEHLKNPVI
H.n[89.01]QIELEK[156.13]PK[156.13]PIPY.L		LLTWQGLIVPDN		LVGGASLKPEFV
G.n[89.01]VMVGMGQK[156.13].D		--VILHLKEDQT		-TPMMELKPNAG
A.n[89.01]LIDQLK[156.13]PGGR.L		EQLPDCLKGCDV		-DLLDDLKSELT
A.n[89.01]IIHSPELIR.V		-TYEEGLKHEAN		CAGPTALLAHEI
A.n[89.01]C[160.03]YSTVFDK[156.13].L		QALSEHLKNPVI		---DN-LLAKPT
G.n[89.01]IALNDHFVK[156.13].L		LVGGASLKPEFV		----DMLLANKV
D.n[89.01]LLEC[160.03]ADDR.A		-TPMMELKPNAG		-----ILLDAQH
P.n[89.01]FMVVNDAGRPK[156.13].V		-DLLDDLKSELT		GSHIQALLDKYN
S.n[89.01]MVGVNLPQK[156.13].A		CAGPTALLAHEI		PMGPFELLDYVG
G.n[89.01]WGVMVSHR.S		---DN-LLAKPT		ECCHGDLLECAD
A.n[89.01]QVVLQAANER.N		----DMLLANKV		--EIGNLLHPSV
G.n[89.01]WMGLDC[160.03]GPESSK[156.13]K[156.13].Y		-----ILLDAQH		DQLIYNLLKEEQ
G.n[89.01]IVESVGEGVTK[156.13].L		GSHIQALLDKYN		MQASEDLLKEHY
G.n[89.01]LYQGAGGPGPGGFGAQGPK[156.13].G		PMGPFELLDYVG		-YLEGTLLKPNM
A.n[89.01]IHVGAAAPVVPQA.L		ECCHGDLLECAD		---PGGLLLGDV
C.n[89.01]LYGQLPK[156.13].F		ECCHGDLLECAD		DLKPSNLLLNTT
N.n[89.01]LC[160.03]LHFNPR.F		--EIGNLLHPSV		DDEANHLLLQNN
D.n[89.01]C[160.03]IMLSGETAK[156.13].G		DQLIYNLLKEEQ		LAATNALLNSLE
E.n[89.01]LFSELAEDK[156.13]ENYK[156.13]K[156.13].F		MQASEDLLKEHY		LLSIQALLSAPN
G.n[89.01]LSK[156.13]DDIENMVK[156.13].N		-YLEGTLLKPNM		---IAELLSPGS
G.n[89.01]WHAIIVDGHSVEELC[160.03]K[156.13].A		---PGGLLLGDV		LKPFETLLSQNQ
G.n[89.01]WK[156.13]PGSETIIPDPAGK[156.13].L		DLKPSNLLLNTT		PSLCEDLLSSVD
A.n[89.01]LVIDNGSGMC[160.03]K[156.13].A		DDEANHLLLQNN		-ITSEALLVTQQ
A.n[89.01]MVYPFTGDHK[156.13].Q		LAATNALLNSLE		ACTSAFLLWDPT
P.n[89.01]IVLC[160.03]GNK[156.13]VDIK[156.13].D		LLSIQALLSAPN		-EITENLMATGD
A.n[89.01]MATVTALR.R		---IAELLSPGS		PAAGAPLMDFGN
C.n[89.01]LK[156.13]GC[160.03]DVVVIPAGVPR.K		LKPFETLLSQNQ		DDEAAELMQQVN
G.n[89.01]QYGVQGFPTIK[156.13].L		PSLCEDLLSSVD		AASGLPLMVIIH
A.n[89.01]C[160.03]YSTVFDK[156.13]LK[156.13].H		-ITSEALLVTQQ		GLVASNLNLKPG
S.n[89.01]IQMNVAEVDK[156.13]VTGR.F		ACTSAFLLWDPT		DLAGCSLQAYPK
E.n[89.01]LFTELAEDK[156.13]ENYK[156.13]K[156.13].F		-EITENLMATGD		---AAYLQETGK
C.n[89.01]QQNGIVPIVEPEILPDGDHDLK[156.13]R.C		PAAGAPLMDFGN		WSGPLSLQEVDE
A.n[89.01]YQEAFEISK[156.13].K		DDEAAELMQQVN		----GALQNIIP
D.n[89.01]LYISEGLHPR.L		AASGLPLMVIIH		FG-L-NLQVTQP
A.n[89.01]C[160.03]QVIAEAVR.T		GLVASNLNLKPG		RPTDKPLRLPLQ
N.n[89.01]LMATGDLDQDGR.L		DLAGCSLQAYPK		YLPPGDLRTHTQ
P.n[89.01]MFVMGVNHEK[156.13].Y		---AAYLQETGK		---FYALSASFE
S.n[89.01]VVSSVLTEK[156.13].Y		WSGPLSLQEVDE		-GTF--LSELHC
N.n[89.01]LVVK[156.13]PDQLIK[156.13].R		----GALQNIIP		YFPHFDLSHGSA
E.n[89.01]IVDYIADK[156.13]K[156.13].D		FG-L-NLQVTQP		IQSSGGLSKDDI
G.n[89.01]VIYVPLTDK[156.13]EK[156.13].Q		RPTDKPLRLPLQ		-MF-GGLSWDTS
H.n[89.01]LVIMHEEGEVDGK[156.13].A		YLPPGDLRTHTQ		--GPDGLTAFEA
P.n[89.01]LFDRVLVERSAAETVTK[156.13].G		---FYALSASFE		SGGPGGLTSAAP
Q.n[89.01]QNGIVPIVEPEILPDGDHDLK[156.13]R.C		-GTF--LSELHC		TSEAEDLVANFF
S.n[89.01]QQAYQEAFEISK[156.13].K		YFPHFDLSHGSA		-GN--FLVAVHE
P.n[89.01]ITIFQERDPSK[156.13].L		IQSSGGLSKDDI		DQQEAALVDMVN
S.n[89.01]MANAGPNTNGSQFFIC[160.03]TAK[156.13].T		-MF-GGLSWDTS		LADELALVDVIE
G.n[89.01]IVTNWDDM[147.04]EK[156.13].L		--GPDGLTAFEA		P-VDGFLVGGAS
H.n[89.01]VGAFVDAVHK[156.13].H		SGGPGGLTSAAP		CGNIVGLVGVDQ
F.n[89.01]IIAEIGQNHQGDLDVAK[156.13].R		TSEAEDLVANFF		----A-LVIDNG
H.n[89.01]LGRPDGVPMPDK[156.13]YSLEPVA.V		-GN--FLVAVHE		QENVSNLVIEDT
G.n[89.01]VFMASHFDR.H		DQQEAALVDMVN		-HNQLPLVIEFT
T.n[89.01]MLQSQVPNIVK[156.13].A		LADELALVDVIE		AQQISHLVIMHE
Y.n[89.01]MTEPIDEYC[160.03]VQQLK[156.13].E		P-VDGFLVGGAS		----ANLVLLSG
G.n[89.01]TEC[160.03]LISGWGNTK[156.13].S		P-VDGFLVGGAS		NDGAAALVLMTA
G.n[89.01]HFETPIWIER.V		CGNIVGLVGVDQ		-LGFAGLVQEIS
N.n[89.01]LIGGVDMVTDDDRR.W		----A-LVIDNG		AAVAAELVSADK
A.n[89.01]VSEAVVSSVNTVATK[156.13].T		QENVSNLVIEDT		MNESLMLVTALN
Q.n[89.01]LAAAAEIDEEPVSK[156.13].A		-HNQLPLVIEFT		D----ALVVDNG
Q.n[89.01]LHAAMADTFLEH.M		AQQISHLVIMHE		SASEHGLVVIAP
M.n[89.01]LVTALNPHIGYDK[156.13].A		----ANLVLLSG		WLLSQNLVVKPD
G.n[89.01]FHGDSTPFDGEGGFLAH.A		NDGAAALVLMTA		CLGHAGLVYEYT
N.n[89.01]VSVVDLTC[160.03]R.L		-LGFAGLVQEIS		-GFSEGLWEIEN
E.n[89.01]LINALYPEGQAPVK[156.13]K[156.13].L		AAVAAELVSADK		NLDPCALYASEE
S.n[89.01]LC[160.03]QAILDETK[156.13]GDYEK[156.13].L		MNESLMLVTALN		---ASCLYGQLP
P.n[89.01]VNSTIPITAEVFK[156.13]K[156.13].H		D----ALVVDNG		---QADLYISEG
N.n[89.01]TVLSGGTTMYPGIADR.M		SASEHGLVVIAP		NPIISGLYQGAG
E.n[89.01]LIGTLNAAK[156.13].V		WLLSQNLVVKPD		EVGYDAMAGDFV
G.n[89.01]LIVPDNPPYDK[156.13].G		CLGHAGLVYEYT		G-GILSMANAGP
A.n[89.01]LLAHEIGFGSK[156.13].V		-GFSEGLWEIEN		--EEIAMATVTA
T.n[89.01]VLSGGTTMYPGIADR.M		NLDPCALYASEE		----LYMDGQNC
G.n[89.01]WVK[156.13]PIIIGR.H		---ASCLYGQLP		--VL-NMEIGTS
N.n[89.01]LQVTQPTVGMNFK[156.13].T		---QADLYISEG		PSADAPMFVMGV
C.n[89.01]QQNGIVPIVEPEILPDGDHDLK[156.13].R		NPIISGLYQGAG		DAPMFVMGVNHE
P.n[89.01]IVSLPEQEIK[156.13].T		EVGYDAMAGDFV		-DGPLNMILDDG
S.n[89.01]IC[160.03]QQNGIVPIVEPEILPDGDHDLK[156.13]R.C		G-GILSMANAGP		LAILLGMLDPAE
P.n[89.01]LRLPLQDVYK[156.13].L		--EEIAMATVTA		GETPLTMLQSQV
A.n[89.01]LQNIIPASTGAAK[156.13].A		----LYMDGQNC		---TNMMMVGVH
N.n[89.01]FQLFQSPHGK[156.13].D		--VL-NMEIGTS		SPLVAAMQHFLP
E.n[89.01]LVSADK[156.13]IEDVPAP.S		PSADAPMFVMGV		PAPTSGMSHPPP
D.n[89.01]IIQLK[156.13]PDVVITEK[156.13].G		DAPMFVMGVNHE		GFEVVYMTEPID
H.n[89.01]VTYAGAAVDELGK[156.13].V		-DGPLNMILDDG		--AHSSMVGVNL
A.n[89.01]SLK[156.13]PEFVDIINAK[156.13].Q		LAILLGMLDPAE		LEAVQNMVSHTE
E.n[89.01]LMQQVNVLK[156.13].L		GETPLTMLQSQV		EPSVAAMVYPFT
E.n[89.01]C[160.03]LISGWGNTK[156.13].S		---TNMMMVGVH		STSDDSNFLNPP
G.n[89.01]WMGLDC[160.03]GPESSK[156.13].K		SPLVAAMQHFLP		KPHLMSQELPED
N.n[89.01]FVAFVDK[156.13]C[160.03]C[160.03]AADDK[156.13]EAC[160.03]FAVEGPK[156.13].L		PAPTSGMSHPPP		--TN--QFFICT
C.n[89.01]LISGWGNTK[156.13].S		GFEVVYMTEPID		-ATCAPQHGAPG
D.n[89.01]FLIPVQTQHPIR.K		--AHSSMVGVNL		FTPLLHQIELEK
Q.n[89.01]QNGIVPIVEPEILPDGDHDLK[156.13].R		LEAVQNMVSHTE		YASICQQNGIVP
D.n[89.01]LLSSVDQPLK[156.13].L		EPSVAAMVYPFT		--TATPQQAQEV
A.n[89.01]MQHFLPVLK[156.13].D		STSDDSNFLNPP		--V--SQQAYQE
A.n[89.01]VVTVPAYFNDSQR.Q		KPHLMSQELPED		HHPPYHQQHHQG
Y.n[89.01]LGGK[156.13]VHSAVITVPAYFNDSQR.Q		--TN--QFFICT		-YASICQQNGIV
V.n[89.01]LIQVYEGER.A		-ATCAPQHGAPG		-IVSWSQVGVEP
G.n[89.01]IQVVGDDLTVTNPK[156.13].R		FTPLLHQIELEK		LEQSCAQVVLQA
N.n[89.01]LIQELQQAR.K		YASICQQNGIVP		HHSLGGQYGVQG
G.n[89.01]LTAFEATDNQAIK[156.13].A		YASICQQNGIVP		ADLAGNSEVILP
G.n[89.01]ASLK[156.13]PEFVDIINAK[156.13].Q		--TATPQQAQEV		--VVLMSHLGRP
G.n[89.01]ITSDANVLTNELR.L		--V--SQQAYQE		GEKPVGSLAGIG
S.n[89.01]LK[156.13]PEFVDIINAK[156.13].Q		HHPPYHQQHHQG		FLVGGASLKPEF
G.n[89.01]IVMTNDGNAILR.E		-YASICQQNGIV		EDVPAPSTSADK
D.n[89.01]LINNLGTIAK[156.13].S		-YASICQQNGIV		H-YLEGTLLKPN
S.n[89.01]QFFIC[160.03]TAK[156.13].T		-IVSWSQVGVEP		--EENGTMGVSK
F.n[89.01]LLWDPTK[156.13]VPPR.L		LEQSCAQVVLQA		-DLYANTVLSGG
S.n[89.01]LHLLPSPTPNLEIK[156.13].Y		HHSLGGQYGVQG		IHFPLATYAPVI
K.n[89.01]ADPAALM[147.04]ASLHLLPSPTPNLEIK[156.13].Y		ADLAGNSEVILP		DECGAGVFMASH
G.n[89.01]LVVIAPDTSPR.G		--VVLMSHLGRP		DMDPEHVGAFVD
D.n[89.01]ITSLDQYVER.M		GEKPVGSLAGIG		IIGPATVGGIKP
P.n[89.01]LMVIIHK[156.13].S		FLVGGASLKPEF		LATGANVILTTG
A.n[89.01]LAAVDYINK[156.13].H		EDVPAPSTSADK		PVPAFNVINGGS
A.n[89.01]LSASFEPFSNK[156.13].G		H-YLEGTLLKPN		GQVCLPVISAEN
G.n[89.01]IVTNWDDMEK[156.13].L		--EENGTMGVSK		-----AVITVPA
S.n[89.01]LIALVNDPQPEHPLR.A		-DLYANTVLSGG		MKPLMGVIYVPL
P.n[89.01]IIVSC[160.03]GWDK[156.13].L		IHFPLATYAPVI		DWHPNNVLLAAG
N.n[89.01]LVIEDTELK[156.13].Q		DECGAGVFMASH		APEEHPVLLTEA
S.n[89.01]IC[160.03]QQNGIVPIVEPEILPDGDHDLK[156.13].R		DMDPEHVGAFVD		AGAGNSVLLVSN
C.n[89.01]IVTSTYGWTANMER.L		IIGPATVGGIKP		DLYAN-VLSGGT
P.n[89.01]FLLYGTEVHTDTNK[156.13].L		LATGANVILTTG		ADAPMFVMGVNH
G.n[89.01]LVQEISFGTTK[156.13].D		PVPAFNVINGGS		---HQGVMVGMG
F.n[89.01]LVAVHELGHALG.L		GQVCLPVISAEN		PMFVMGVNHEKY
A.n[89.01]VITVPAYFNDSQR.Q		-----AVITVPA		HG-PS-VNSHPQ
Y.n[89.01]LGK[156.13]TVTNAVVTVPAYFNDSQR.Q		MKPLMGVIYVPL		CVIANPVNSTIP
G.n[89.01]VSLQELNPEMGTDNDSENWK[156.13].E		DWHPNNVLLAAG		EAANAAVQGHAS
P.n[89.01]C[160.03]ILGQNGISDLVK[156.13].V		APEEHPVLLTEA		NAAESGVQHKPS
K.n[89.01]GLYGIK[156.13]DDVFLSVPC[160.03]ILGQNGISDLVK[156.13].V		AGAGNSVLLVSN		-EQANAVSEAVV
E.n[89.01]LLSPGSVDPLTR.L		DLYAN-VLSGGT		GVNVAGVSLQEL
H.n[89.01]LAVNDFELAR.A		ADAPMFVMGVNH		-VPT--VSVVDL
A.n[89.01]IVDMVPGK[156.13]PM.C		ADAPMFVMGVNH		TLPVDFVTADKF
P.n[89.01]IC[160.03]NPVLC[160.03]PWGK[156.13].K		---HQGVMVGMG		PQHPLHVTYAGA
S.n[89.01]NFLNPPR.G		PMFVMGVNHEKY		---LLDVVHPAA
P.n[89.01]VNSTIPITAEVFK[156.13].K		HG-PS-VNSHPQ		-HWPFMVVNDAG
A.n[89.01]MAGDFVNMVEK[156.13].G		CVIANPVNSTIP		---FLSVVSSVL
F.n[89.01]LVGGASLK[156.13]PEFVDIINAK[156.13]Q.-		CVIANPVNSTIP		-TVTNAVVTVPA
E.n[89.01]LINALYPEGQAPVK[156.13].K		EAANAAVQGHAS		GPRPAHVVVGDV
C.n[89.01]ILGQNGISDLVK[156.13].V		NAAESGVQHKPS		GPVVAMVWEGLN
N.n[89.01]LLLNTTC[160.03]DLK[156.13].L		-EQANAVSEAVV		TPLLSAVYEGHV
M.n[89.01]VWEGLNVVK[156.13].T		GVNVAGVSLQEL		LPGMEHVYGIPE
H.n[89.01]LC[160.03]VLASNC[160.03]DEPMYVK[156.13].L		-VPT--VSVVDL		LAQ-NGWGVMVS
E.n[89.01]LILPENEPGSSIMPGK[156.13].V		TLPVDFVTADKF		-CEAFGWHAIIV
G.n[89.01]LWEIENNPTVK[156.13].A		PQHPLHVTYAGA		---ILDWHVANT
H.n[89.01]WQILPGDPFDNSSRPSQVVAETR.K		---LLDVVHPAA		LGTWGSWIGPDH
P.n[89.01]VLLTEAPLNPK[156.13].A		-HWPFMVVNDAG		EVCPAGWKPGSD
S.n[89.01]LINSQWVVSAAH.C		---FLSVVSSVL		EVCPAGWKPGSE
G.n[89.01]IQTVDQLIK[156.13].E		-TVTNAVVTVPA		SGIPAGWMGLDC
P.n[89.01]ITSDPTEATAVGAVEASFK[156.13].C		GPRPAHVVVGDV		QCVFDHWQILPG
G.n[89.01]ILDTYLGK[156.13].Y		GPVVAMVWEGLN		--LVSGWVKPII
N.n[89.01]IMFGPDIC[160.03]GPGTK[156.13].K		TPLLSAVYEGHV		MIVC-AYAHELP
S.n[89.01]LDQTDMHGDSEYNIMFGPDIC[160.03]GPGTK[156.13].K		LPGMEHVYGIPE		ELQANCYEEVKD
G.n[89.01]LVYEYTLGEEK[156.13].F		LAQ-NGWGVMVS		-ETAENYLGHTA
F.n[89.01]LVGGASLK[156.13]PEFVDIINAK[156.13].Q		-CEAFGWHAIIV		--SQQAYQEAFE
G.n[89.01]SLAGIGEVLGK[156.13].K		---ILDWHVANT		--IVIGYQSHAD
N.n[89.01]FLASQVPFPSR.L		LGTWGSWIGPDH		LDFLRPYTVPNK
P.n[89.01]LIIRPDSGNPLDTVLK[156.13].V		EVCPAGWKPGSD
N.n[89.01]VLLAAGSC[160.03]DFK[156.13].C		EVCPAGWKPGSD
P.n[89.01]EILIGTIPGAGGTQR.L		EVCPAGWKPGSD
H.n[89.01]LLLQNNLPAVR.W		EVCPAGWKPGSE
T.n[89.01]LAENAGLNPISTVTELR.N		SGIPAGWMGLDC
A.n[89.01]LLVTQQLVK[156.13].V		SGIPAGWMGLDC
P.n[89.01]ILEAFGNAK[156.13].T		QCVFDHWQILPG
N.n[89.01]IQLVTSQIDAQR.R		--LVSGWVKPII
N.n[89.01]MEIGTSLFDEEGAK[156.13].L		MIVC-AYAHELP
N.n[89.01]MILDDGGDLTNLIHTK[156.13].Y		ELQANCYEEVKD
A.n[89.01]LVDVIEDK[156.13]LK[156.13].G		-ETAENYLGHTA
A.n[89.01]IMELDDTLK[156.13].Y		--SQQAYQEAFE
S.n[89.01]QVGVEPSIMGIGPIPAIK[156.13].Q		--IVIGYQSHAD
S.n[89.01]IQSIVPALEIANAHR.K		LDFLRPYTVPNK
S.n[89.01]LFAVTVAPPGAR.Q
A.n[89.01]LLNSLEFTK[156.13].A
G.n[89.01]IYEALELR.D
A.n[89.01]LYASEEEIGQLVK[156.13].Q
G.n[89.01]FEITPPVVLR.L
S.n[89.01]LIALVNDPQPEHP.L
A.n[89.01]LLSAPNPDDPLANDVAEQWK[156.13].T
A.n[89.01]LVLMTADAAK[156.13].R
F.n[89.01]IGNSTAIQELFK[156.13].R
N.n[89.01]LVLLSGANEGK[156.13].C
N.n[89.01]VILTTGGIDDMC[160.03]LK[156.13].Y
N.n[89.01]LFLSC[160.03]PIPK[156.13].L
S.n[89.01]LAEPDFVVTDFAK[156.13].F
N.n[89.01]FFSPLNPVR.V
Y.n[89.01]LALPPTVYEAVTK[156.13].N
N.n[89.01]LAIC[160.03]QWGFDDEANH.L
P.n[89.01]LVIEFTEQTAPK[156.13].L
A.n[89.01]LVDMVNDGVEDLR.C
P.n[89.01]FWNEEIVPQIK[156.13].E
A.n[89.01]ILAALEPPEPK[156.13].K
N.n[89.01]FQTLLDAGLPQK[156.13].V
N.n[89.01]ALFPPVEFPAPR.G
S.n[89.01]VLLVSNLNPER.V
A.n[89.01]ILGMDVLC[160.03]QAK[156.13].S
H.n[89.01]VVVGDVLQAADVDK[156.13].T
E.n[89.01]LLDYVGLDTTK[156.13].F
N.n[89.01]MLEPSANMPWFK[156.13].G
G.n[89.01]FMDVISIDK[156.13].T
P.n[89.01]LMDFGNDFVPPAPR.G
A.n[89.01]LFPPVEFPAPR.G
T.n[89.01]IFAPPNTSDMEAVWK[156.13].E
G.n[89.01]LVGVDQFLVK[156.13].T
N.n[89.01]IIFLSDQTK[156.13].E
D.n[89.01]LVANFFPK[156.13].K
G.n[89.01]LLLGDVAPNFEANTTVGR.L
