# Supplementary material for: Active site specificity profiling datasets of matrix metalloproteinases (MMPs) 1, 2, 3, 7, 8, 9, 12, 13 and 14
Source: Data Brief. 2016 Feb 22;7:299–310. doi: 10.1016/j.dib.2016.02.036 (PMC4777984; doi:10.1016/j.dib.2016.02.036)
Supplement: Supplementary file 6 — Supplementary material [file mmc6.xlsx]

## Sheet: Supplementary Table 4
													Ulrich Eckharda,‡, Pitter F. Huesgena,1‡, Oliver Schillinga,2‡, Caroline L. Bellaca,3#, Georgina S. Butlera#,		Proteomic Identiﬁcation of protease Cleavage Sites (PICS) - Experimental Workflow
													Jennifer H. Coxa,4#, Antoine Dufoura#, Verena Goebelera#, Reinhild Kappelhoffa#, Ulrich auf dem Kellera,5#, Theo Kleina#, Philipp F. Langea#,
													Giada Marinoa#, Charlotte J. Morrisona,7#, Anna Prudovaa#, David Rodrigueza,8#, Amanda E. Starra,9#, Yili Wanga#, and Christopher M. Overalla,b,*
													aCentre for Blood Research, Department of Oral Biological and Medical Sciences, University of British Columbia, Vancouver, BC, Canada.
													bDepartment of Biochemistry and Molecular Biology, University of British Columbia, Vancouver, BC, Canada.
													* To whom correspondence should be addressed. Email: chris.overall@ubc.ca
Data In Brief Supplement
Active site specificity profiling datasets of human Matrix Metalloproteinases (MMPs)
Supplementary Table 4		Human MMP cleavage sites identified by PICS in GluC-generated human proteome libraries.
	MMP:	MMP1	MMP2	MMP3	MMP7	MMP8	MMP9	MMP12	MMP13	MMP14
Number of identified cleavage sites		134	270	168	176	128	168	136	135	235
Unique P6-to-P6' cleavage sites		126	246	151	163	120	146	124	130	213
																		Proteomic Identiﬁcation of protease Cleavage Sites (PICS) - Workflow. PICS libraries are generated from cellular proteomes, e.g. human cell cultures, and thus represent biological sequence diversity. Specific endoproteases such as trypsin, GluC, or chymotrypsin are then used to digest proteomes into peptides. Primary amines and thiols are chemically protected and the library is purified. Next, th…
													1Present Address: Central Institute for Engineering, Electronics and Analytics, ZEA-3, Forschungszentrum Jülich.
													2Present Address: Institute of Molecular Medicine and Cell Research, University of Freiburg, Freiburg, Germany.
													3Present Address: Swissmedic, Swiss Agency for Therapeutic Products, Bern, Switzerland.
													4Present Address: Inception Sciences, Vancouver, BC, Canada.
													5Present Address: Institute of Molecular Health Sciences, ETH Zürich, Zürich, Switzerland.
													6Present Address: Department of Pathology, University of British Columbia, Vancouver, BC, Canada.
													7Present Address: Department of Medical Genetics, University of British Columbia, Vancouver, BC, Canada.
													8Present Address: Department of Bioquímica y Biología Molecular, Universidad de Oviedo, Oviedo, Spain.
													9Present Address: Ottawa Institute of Systems Biology, University of Ottawa, Canada.
													‡contributed equally
													#in alphabetical order

## Sheet: MMP1_G
hMMP1-G_1%	Active site specificity profiling datasets of human Matrix Metalloproteinases (MMPs):								Human MMP1 cleavage sites identified by PICS in GluC-generated human proteome libraries.																	Index
n[89.01]		PICS Output		PICS Output - unique		n[89.01]	PICS Output	PICS Output - unique		Total occurences														UniProt_Human_1310
D.n[89.01]MK[156.13]THK[156.13]NPALK[156.13].A		--AVTRAKQIVW		--AVTRAKQIVW		134	126	116			P6	P5	P4	P3	P2	P1	P1'	P2'	P3'	P4'	P5'	P6'			counts	%
N.n[89.01]TAAQK[156.13]VSH.L		FHTTGLAWSKTG		FHTTGLAWSKTG						G	7	9	9	1	5	8	0	5	20	10	13	12		G	1497164	6.5112
D.n[89.01]MK[156.13]THK[156.13]NPALK[156.13]AQ.S		DNGSG-CKAGFA		DNGSG-CKAGFA		Web-PICS Figures:				A	4	7	4	24	12	11	2	12	20	10	12	6		A	1594886	6.93619
F.n[89.01]INTSK[156.13]GQK[156.13]C[160.03]E.F		APWCGHCKQLAP		APWCGHCKQLAP						V	6	7	13	16	0	3	8	13	16	8	14	13		V	1383482	6.01679
R.n[89.01]K[156.13]GNYAERVG.A		ASCTTNCLAPLA		ASCTTNCLAPLA						I	7	5	10	7	2	1	25	12	5	4	4	9		I	1004174	4.36717
N.n[89.01]VSAVDK[156.13]STGK[156.13]E.N		CKDPKACTILLR		CKDPKACTILLR						L	8	6	4	7	16	4	62	16	3	13	11	19		L	2257963	9.81993
H.n[89.01]VVDATHGDPHA.L		I-SNASCTTNCL		I-SNASCTTNCL						M	0	1	1	1	6	0	6	3	4	1	5	1		M	490375	2.13265
N.n[89.01]YK[156.13]GK[156.13]NVLINK[156.13]D.L		IISNASCTTNCL		IISNASCTTNCL						F	3	6	6	1	14	3	1	6	1	3	7	6		F	817356	3.5547
F.n[89.01]MC[160.03]QGGDFTRHNGTG.D		LGTTYSCVGVFK		LGTTYSCVGVFK						Y	2	0	0	1	12	7	2	4	0	3	2	2		Y	601276	2.61496
G.n[89.01]LAGK[156.13]DPVQC[160.03]SRD.V		LGTTYSCVGVFQ		LGTTYSCVGVFQ						W	0	0	1	1	0	0	0	1	1	1	0	2		W	276551	1.20273
N.n[89.01]VINGGSHAGNK[156.13]LA.M		-NDIYNFFSPLN		-NDIYNFFSPLN						C	2	0	2	1	4	5	8	1	0	2	2	0		C	504016	2.19198
H.n[89.01]LK[156.13]K[156.13]QAGPASVPLRTE.E		-HINKTIAPALV		-HINKTIAPALV						P	7	11	4	25	1	6	0	0	2	11	3	10		P	1460508	6.35178
H.n[89.01]LK[156.13]K[156.13]QAGPASVPLRTEE.E		GKPPQYIAVHVV		GKPPQYIAVHVV						S	6	8	7	7	8	19	1	4	8	6	11	5		S	1930889	8.39748
P.n[89.01]QK[156.13]AGGFLMK[156.13]K[156.13]E.L		LQ-VYKIGGIGT		LQ-VYKIGGIGT						T	3	3	11	11	5	2	3	10	11	11	4	8		T	1245739	5.41774
H.n[89.01]LK[156.13]K[156.13]QAGPASVPLRTEEE.F		---MSLIINTFY		---MSLIINTFY						N	0	4	7	5	6	24	3	4	11	9	9	8		N	832732	3.62157
L.n[89.01]AWSK[156.13]TGPVAK[156.13]E.L		--K---IIPRHL		--K---IIPRHL						Q	8	8	5	2	14	4	3	5	11	5	5	4		Q	1105632	4.80842
N.n[89.01]VRNGYGFINRNDTK[156.13]E.D		-AKPDCIITCDG		-AKPDCIITCDG						D	10	6	8	1	5	3	0	1	2	4	6	8		D	1106498	4.81218
N.n[89.01]NK[156.13]GPVK[156.13]VVVGK[156.13]TFD.S		-HTAYYIKALSK		-HTAYYIKALSK						E	1	0	1	0	0	0	0	0	0	0	1	1		E	1665153	7.24178
V.n[89.01]IK[156.13]SK[156.13]GGVVGIK[156.13]VD.K		RPFPQVIKSKGG		RPFPQVIKSKGG						H	1	7	1	2	1	7	0	1	1	3	2	0		H	592283	2.57585
N.n[89.01]VINGGSHAGNK[156.13]LAMQE.F		RPFPQVIKSKGG		KFGANAILGVSL						K	6	5	7	2	8	5	2	23	10	19	15	9		K	1330435	5.78609
C.n[89.01]LTASK[156.13]SAPSIPK[156.13]E.N		KFGANAILGVSL		LQKSLNILTAFQ						R	3	4	4	0	3	9	0	5	0	3	0	3		R	1296571	5.63881
N.n[89.01]MDVPNIK[156.13]RND.F		LQKSLNILTAFQ		-----GILTLKY						1400	84	97	105	115	122	121	126	126	126	126	126	126		TOTAL	22993683	100
A.n[89.01]LIQQATTVK[156.13]NK[156.13]D.L		-----GILTLKY		DKT-Y-IMFGPD
S.n[89.01]LVSK[156.13]GTLVQTK[156.13]GTG.A		DKT-Y-IMFGPD		--QYLKIMGKIL						Relative occurences in %
L.n[89.01]QAVLLPK[156.13]K[156.13]TE.S		--QYLKIMGKIL		YISPYFINTSKG							P6	P5	P4	P3	P2	P1	P1'	P2'	P3'	P4'	P5'	P6'
A.n[89.01]IVK[156.13]FSPNEQNK[156.13]HIGE.V		YISPYFINTSKG		GGVLPNIQAVLL						G	5.55556	7.14286	7.14286	0.793651	3.96825	6.34921	0	3.96825	15.873	7.93651	10.3175	9.52381
A.n[89.01]MK[156.13]TK[156.13]EPVK[156.13]K[156.13]IFVGGLSPDTPE.E		GGVLPNIQAVLL		SVDIANIRMPSL						A	3.1746	5.55556	3.1746	19.0476	9.52381	8.73016	1.5873	9.52381	15.873	7.93651	9.52381	4.7619
S.n[89.01]C[160.03]VGVFQHGK[156.13]VE.L		SVDIANIRMPSL		EPVAQQISHLVI						V	4.7619	5.55556	10.3175	12.6984	0	2.38095	6.34921	10.3175	12.6984	6.34921	11.1111	10.3175
P.n[89.01]QVIK[156.13]SK[156.13]GGVVGIK[156.13]VD.K		EPVAQQISHLVI		-IVPNGITLPVD						I	5.55556	3.96825	7.93651	5.55556	1.5873	0.793651	19.8413	9.52381	3.96825	3.1746	3.1746	7.14286
S.n[89.01]C[160.03]VGVFK[156.13]NGRVE.L		-IVPNGITLPVD		DPSPYCIVAPDT						L	6.34921	4.7619	3.1746	5.55556	12.6984	3.1746	49.2063	12.6984	2.38095	10.3175	8.73016	15.0794
V.n[89.01]IK[156.13]SK[156.13]GGVVGIK[156.13]VDK[156.13]GVVPLAGTNGE.T		DPSPYCIVAPDT		SDIA-RIVAPGK						M	0	0.793651	0.793651	0.793651	4.7619	0	4.7619	2.38095	3.1746	0.793651	3.96825	0.793651
R.n[89.01]K[156.13]LNFNGEGEPE.E		SDIA-RIVAPGK		---PMFIVNTNV						F	2.38095	4.7619	4.7619	0.793651	11.1111	2.38095	0.793651	4.7619	0.793651	2.38095	5.55556	4.7619
S.n[89.01]YVVVMPK[156.13]K[156.13]RQALVE.F		---PMFIVNTNV		---AMGIYISTL						Y	1.5873	0	0	0.793651	9.52381	5.55556	1.5873	3.1746	0	2.38095	1.5873	1.5873
A.n[89.01]C[160.03]TILLRGASK[156.13]E.L		---AMGIYISTL		QFINFPIYVWSS						W	0	0	0.793651	0.793651	0	0	0	0.793651	0.793651	0.793651	0	1.5873
N.n[89.01]LFNRYPALHK[156.13]PE.N		QFINFPIYVWSS		---SYSIYVYKV						C	1.5873	0	1.5873	0.793651	3.1746	3.96825	6.34921	0.793651	0	1.5873	1.5873	0
S.n[89.01]LAGGIIGVK[156.13]GAK[156.13]IK[156.13]E.L		---SYSIYVYKV		VHRLLRKGNYAE						P	5.55556	8.73016	3.1746	19.8413	0.793651	4.7619	0	0	1.5873	8.73016	2.38095	7.93651
D.n[89.01]LSTTGGNSGSPVFNEK[156.13]NE.V		VHRLLRKGNYAE		QVLKFRKLNFNG						S	4.7619	6.34921	5.55556	5.55556	6.34921	15.0794	0.793651	3.1746	6.34921	4.7619	8.73016	3.96825
N.n[89.01]LGK[156.13]DSNNLC[160.03]LHFNPRFNAHG.D		QVLKFRKLNFNG		-RNGLSLAALKK						T	2.38095	2.38095	8.73016	8.73016	3.96825	1.5873	2.38095	7.93651	8.73016	8.73016	3.1746	6.34921
S.n[89.01]LFDK[156.13]DGDGTITTK[156.13]E.L		-RNGLSLAALKK		LLIHQSLAGGII						N	0	3.1746	5.55556	3.96825	4.7619	19.0476	2.38095	3.1746	8.73016	7.14286	7.14286	6.34921
F.n[89.01]IVNTNVPRASVPD.G		LLIHQSLAGGII		KVTVAGLAGKDP						Q	6.34921	6.34921	3.96825	1.5873	11.1111	3.1746	2.38095	3.96825	8.73016	3.96825	3.96825	3.1746
G.n[89.01]LAWSK[156.13]TGPVAK[156.13]E.L		KVTVAGLAGKDP		PDRACRLAKAAF		iceLogo Figures:				D	7.93651	4.7619	6.34921	0.793651	3.96825	2.38095	0	0.793651	1.5873	3.1746	4.7619	6.34921
Q.n[89.01]LK[156.13]K[156.13]SADTLWDIQK[156.13]D.L		PDRACRLAKAAF		--QACHLAKTAF						E	0.793651	0	0.793651	0	0	0	0	0	0	0	0.793651	0.793651
Y.n[89.01]LK[156.13]MK[156.13]GDYYRYLAE.V		--QACHLAKTAF		HLLPLFLAQLKD						H	0.793651	5.55556	0.793651	1.5873	0.793651	5.55556	0	0.793651	0.793651	2.38095	1.5873	0
S.n[89.01]MVLTK[156.13]MK[156.13]E.L		HLLPLFLAQLKD		-FHTTGLAWSKT						K	4.7619	3.96825	5.55556	1.5873	6.34921	3.96825	1.5873	18.254	7.93651	15.0794	11.9048	7.14286
L.n[89.01]LK[156.13]VNQIGSVTE.S		-FHTTGLAWSKT		SSEPCALCSLHS						R	2.38095	3.1746	3.1746	0	2.38095	7.14286	0	3.96825	0	2.38095	0	2.38095
K.n[89.01]LMSNLDSNRDNE.V		SSEPCALCSLHS		---AFSLFDKDG							66.6667	76.9841	83.3333	91.2698	96.8254	96.0317	100	100	100	100	100	100
C.n[89.01]IITC[160.03]DGK[156.13]NLTIK[156.13]TE.S		---AFSLFDKDG		LAFIANLFNRYP
Y.n[89.01]IK[156.13]ALSK[156.13]DLPK[156.13]AVE.L		LAFIANLFNRYP		PTTAFNLFVGNL						Occurences relative to natural abundance
F.n[89.01]LAQLK[156.13]DEC[160.03]PE.V		PTTAFNLFVGNL		QRTLMNLGGLAV							P6	P5	P4	P3	P2	P1	P1'	P2'	P3'	P4'	P5'	P6'
A.n[89.01]TFVK[156.13]MLPDK[156.13]DC[160.03]RYA.L		QRTLMNLGGLAV		KSFVLNLGKDSN						G	0.853231	1.09701	1.09701	0.12189	0.609451	0.975121	0	0.609451	2.4378	1.2189	1.58457	1.46268
T.n[89.01]LLAK[156.13]NLPYK[156.13].V		QRTLMNLGGLAV		FIQTQQLHAAMA						A	0.457687	0.800952	0.457687	2.74612	1.37306	1.25864	0.228843	1.37306	2.28843	1.14422	1.37306	0.68653
Y.n[89.01]IAVHVVPDQ.L		KSFVLNLGKDSN		DQVIQSLIALVN						V	0.791436	0.923342	1.71478	2.1105	0	0.395718	1.05525	1.71478	2.1105	1.05525	1.84668	1.71478
Y.n[89.01]LLQNSVK[156.13]QYS.G		FIQTQQLHAAMA		VFDAKRLIGRTW						I	1.27212	0.908655	1.81731	1.27212	0.363462	0.181731	4.54328	2.18077	0.908655	0.726924	0.726924	1.63558
R.n[89.01]IIPRHLQLAIRNDEE.L		DQVIQSLIALVN		----MSLIINTF						L	0.646563	0.484923	0.323282	0.565743	1.29313	0.323282	5.01087	1.29313	0.242461	1.05067	0.889025	1.53559
H.n[89.01]LTVK[156.13]K[156.13]IFVGGIK[156.13]E.D		VFDAKRLIGRTW		GMTKADLINNLG						M	0	0.372143	0.372143	0.372143	2.23286	0	2.23286	1.11643	1.48857	0.372143	1.86071	0.372143
H.n[89.01]LNMK[156.13]LTRAQFE.G		----MSLIINTF		----AALIQQAT						F	0.669804	1.33961	1.33961	0.223268	3.12575	0.669804	0.223268	1.33961	0.223268	0.669804	1.56288	1.33961
S.n[89.01]C[160.03]TTNC[160.03]LAPLAK[156.13]V.L		GMTKADLINNLG		TLGVKQLIVGVN						Y	0.607008	0	0	0.303504	3.64205	2.12453	0.607008	1.21402	0	0.910511	0.607008	0.607008
S.n[89.01]VQDPGLHVWRVE.K		----AALIQQAT		-ANLSNLKAPLD						W	0	0	0.659877	0.659877	0	0	0	0.659877	0.659877	0.659877	0	1.31975
P.n[89.01]NIQAVLLPK[156.13]K[156.13]TE.S		TLGVKQLIVGVN		-QLPDCLKGCDV						C	0.724142	0	0.724142	0.362071	1.44828	1.81035	2.89657	0.362071	0	0.724142	0.724142	0
A.n[89.01]LC[160.03]SLHSIGK[156.13]IG.G		-ANLSNLKAPLD		-AAATRLKGIVP						P	0.874646	1.37444	0.499797	3.12373	0.124949	0.749696	0	0	0.249899	1.37444	0.374848	1.24949
A.n[89.01]MQYDLSTTGGNSGSPVFNEK[156.13]NE.V		-QLPDCLKGCDV		--FSSGLKGMSL						S	0.567064	0.756085	0.661574	0.661574	0.756085	1.7957	0.0945106	0.378043	0.756085	0.567064	1.03962	0.472553
H.n[89.01]LQLAVRNDEE.L		-AAATRLKGIVP		DGIVSHLKKQAG						T	0.439473	0.439473	1.6114	1.6114	0.732455	0.292982	0.439473	1.46491	1.6114	1.6114	0.585964	1.17193
A.n[89.01]TFVK[156.13]MLPDK[156.13]D.C		--FSSGLKGMSL		---VAQLKKSAD						N	0	0.876582	1.53402	1.09573	1.31487	5.25949	0.657437	0.876582	2.4106	1.97231	1.97231	1.75316
Y.n[89.01]LK[156.13]MK[156.13]GDYFRYLSE.V		DGIVSHLKKQAG		-SKVFYLKMKGD						Q	1.32044	1.32044	0.825273	0.330109	2.31076	0.660218	0.495164	0.825273	1.8156	0.825273	0.825273	0.660218
S.n[89.01]C[160.03]TTNC[160.03]LAPLAK[156.13]VIHD.N		DGIVSHLKKQAG		---VFYLKMKGD						D	1.64925	0.989552	1.3194	0.164925	0.824627	0.494776	0	0.164925	0.329851	0.659701	0.989552	1.3194
N.n[89.01]IQAVLLPK[156.13]K[156.13]TE.S		DGIVSHLKKQAG		----LLLKVNQI						E	0.109593	0	0.109593	0	0	0	0	0	0	0	0.109593	0.109593
Q.n[89.01]ISHLVIMHE.E		---VAQLKKSAD		-RDARTLLAKNL						H	0.308112	2.15678	0.308112	0.616224	0.308112	2.15678	0	0.308112	0.308112	0.924336	0.616224	0
T.n[89.01]IAPALVSK[156.13]K[156.13]LNVTE.Q		-SKVFYLKMKGD		---QACLLAKQA						K	0.822992	0.685827	0.960157	0.274331	1.09732	0.685827	0.274331	3.1548	1.37165	2.60614	2.05748	1.23449
A.n[89.01]LLGTIRADGK[156.13]ISE.Q		---VFYLKMKGD		SNVVFKLLGPVL						R	0.422243	0.562991	0.562991	0	0.422243	1.26673	0	0.703739	0	0.422243	0	0.422243
G.n[89.01]LTSVINQK[156.13]LK[156.13]DDE.V		----LLLKVNQI		VSQHQALLGTIR
M.n[89.01]C[160.03]K[156.13]AGFAGDDAPRAVFPSIVG.R		-RDARTLLAKNL		QDCALPLLKDVI
N.n[89.01]ILTAFQK[156.13]K[156.13]GAE.K		---QACLLAKQA		--VVLALLKTPA
C.n[89.01]IVAPDTVIHC[160.03]E.G		SNVVFKLLGPVL		IPK-QKLLQDFF
C.n[89.01]LK[156.13]GC[160.03]DVVVIPAG.V		VSQHQALLGTIR		IQNAQYLLQNSV
S.n[89.01]MANAGPNTNGSQFFIC[160.03]TAK[156.13]TE.W		QDCALPLLKDVI		-AAFQKLMSNLD
P.n[89.01]LLK[156.13]DVIATDK[156.13]E.D		--VVLALLKTPA		--ASINLNAINK
N.n[89.01]IRMPSLPSYK[156.13]VG.D		--VVLALLKTPA		SSGPKHLNMKLT
G.n[89.01]LVASNLNLK[156.13]PGE.C		IPK-QKLLQDFF		RIIPRHLQLAVR
N.n[89.01]IK[156.13]APK[156.13]ISMPDFD.L		IQNAQYLLQNSV		-Q-ASSLQQASL
R.n[89.01]LK[156.13]GIVPLAK[156.13]VD.C		IQNAQYLLQNSV		FG-L-NLQVTQP
R.n[89.01]LIGRTWNDPSVQQD.L		IQNAQYLLQNSV		---AQVLRGTVT
K.n[89.01]IGGIGTVPVGRVE.T		-AAFQKLMSNLD		YDQATSLRILNN
Y.n[89.01]LLQNSVK[156.13]QYADVE.G		--ASINLNAINK		QTSVNALSADVL
N.n[89.01]LQVTQPTVGMNFK[156.13].T		SSGPKHLNMKLT		GSILASLSTFQQ
N.n[89.01]C[160.03]LAPLAK[156.13]VIHD.N		RIIPRHLQLAVR		PANTNCLTASKS
N.n[89.01]VTVTK[156.13]TDK[156.13]TLVLLMGK[156.13]E.G		-Q-ASSLQQASL		ILNARGLTSVIN
S.n[89.01]VYVYK[156.13]VLK[156.13].Q		FG-L-NLQVTQP		LTKDNNLTTGKI
H.n[89.01]C[160.03]K[156.13]QLAPIWDK[156.13]LGE.T		---AQVLRGTVT		----A-LTVKKI
S.n[89.01]LRILNNGHAFNVE.F		YDQATSLRILNN		TFDQANLTVKLP
A.n[89.01]LLK[156.13]TPAQFDADE.L		QTSVNALSADVL		---ACGLVASNL
T.n[89.01]IMFGPDK[156.13]C[160.03]GE.D		GSILASLSTFQQ		PKTPFLLVGTQI
A.n[89.01]LLK[156.13]TPAQFD.A		PANTNCLTASKS		---TLRLVQAFQ
R.n[89.01]IVAPGK[156.13]GILAADE.S		ILNARGLTSVIN		KLG-KSLVSKGT
N.n[89.01]LTTGK[156.13]IYQYVINK[156.13]E.R		LTKDNNLTTGKI		G-GILSMANAGP
N.n[89.01]LTVK[156.13]LPDGYE.F		----A-LTVKKI		CPSTHNMDVPNI
R.n[89.01]LVQAFQFTDK[156.13]HGE.V		TFDQANLTVKLP		KHVSDDMKTHKN
L.n[89.01]IINTFYSNK[156.13]E.L		---ACGLVASNL		PKRAKAMKTKEP
S.n[89.01]IYVYK[156.13]VLK[156.13].Q		PKTPFLLVGTQI		----S-MVLTKM
L.n[89.01]LVGTQIDLRDDPSTIE.K		---TLRLVQAFQ		QGGVLPNIQAVL
H.n[89.01]LAK[156.13]TAFDDAIAE.L		KLG-KSLVSKGT		QPVPKNNKGPVK
G.n[89.01]IYISTLK[156.13]TE.F		G-GILSMANAGP		DPVPLPNVNAAI
G.n[89.01]LK[156.13]GMSLNLEPD.N		CPSTHNMDVPNI		GVLPNIQAVLLP
D.n[89.01]LINNLGTIAK[156.13]SG.T		KHVSDDMKTHKN		--VNLPQKAGGF
R.n[89.01]SRGFGFVLFK[156.13]E.S		KHVSDDMKTHKN		DGRPFPQVIKSK
R.n[89.01]LAK[156.13]AAFDDAIAE.L		PKRAKAMKTKEP		DPITGRSRGFGF
Q.n[89.01]LIVGVNK[156.13]MDSTEPPYS.Q		----S-MVLTKM		ASMPDNTAAQKV
P.n[89.01]IYVWSSK[156.13]TE.T		QGGVLPNIQAVL		VDDPYATFVKML
V.n[89.01]LRGTVTDFPGFDE.R		QPVPKNNKGPVK		PVPAFNVINGGS
G.n[89.01]ITLPVDFQGRSTGE.A		DPVPLPNVNAAI		LLSPMSVNAVMK
Y.n[89.01]LLQNSVK[156.13]QYSGK[156.13]FF.-		GVLPNIQAVLLP		SPFPGSVQDPGL
A.n[89.01]LSADVLGRC[160.03]QVFE.E		--VNLPQKAGGF		TVKWFNVRNGYG
Q.n[89.01]LHAAMADTFLE.H		DGRPFPQVIKSK		ANGILNVSAVDK
R.n[89.01]MLLADQGQSWK[156.13]E.E		DPITGRSRGFGF		GAPTFNVTVTKT
R.n[89.01]AK[156.13]QIVWNGPVGVFE.W		ASMPDNTAAQKV		----YSVYVYKV
K.n[89.01]IMGK[156.13]ILDQGE.D		VDDPYATFVKML		VHVIFNYKGKNV
N.n[89.01]LNAINK[156.13]C[160.03]PLLK[156.13]PWA.L		VDDPYATFVKML		-FGPISYVVVMP
N.n[89.01]LK[156.13]APLDIPVPDP.V		PVPAFNVINGGS
K.n[89.01]LLGPVLVK[156.13]QE.L		PVPAFNVINGGS
S.n[89.01]LQQASLK[156.13]LFE.M		LLSPMSVNAVMK
P.n[89.01]NVNAAILK[156.13]K[156.13]VIQW.C		SPFPGSVQDPGL
N.n[89.01]FFSPLNPVRVHIE.L		TVKWFNVRNGYG
R.n[89.01]GILTLK[156.13]YPIE.H		ANGILNVSAVDK
S.n[89.01]LIALVNDPQPEHP.L		GAPTFNVTVTKT
N.n[89.01]LGGLAVARDDGLFSG.D		----YSVYVYKV
N.n[89.01]LFVGNLNFNK[156.13]SAPE.L		VHVIFNYKGKNV
S.n[89.01]LIINTFYSNK[156.13]E.L		-FGPISYVVVMP
N.n[89.01]LGGLAVARDDGLFS.G
G.n[89.01]ILTLK[156.13]YPIE.H
A.n[89.01]ILGVSLAVC[160.03]K[156.13]AGAVE.K
C.n[89.01]LLAK[156.13]QAFDDAIAE.L
S.n[89.01]LAALK[156.13]K[156.13]ALAAGGYDVE.K
S.n[89.01]LSTFQQMWISK[156.13]QE.Y
S.n[89.01]VNAVMK[156.13]VIDPATATSVD.L
K.n[89.01]LLQDFFNGK[156.13]E.L

## Sheet: MMP2_G
hMMP2-G_1%	Active site specificity profiling datasets of human Matrix Metalloproteinases (MMPs):								Human MMP2 cleavage sites identified by PICS in GluC-generated human proteome libraries.																	Index
n[89.01]		PICS Output		PICS Output - unique		n[89.01]	PICS Output	PICS Output - unique		Total occurences														UniProt_Human_1310
D.n[89.01]K[156.13]K[156.13]K[156.13]VLDK[156.13]C[160.03]QE.V		-RLIGDAAKNQV		-RLIGDAAKNQV		270	246	227			P6	P5	P4	P3	P2	P1	P1'	P2'	P3'	P4'	P5'	P6'			counts	%
E.n[89.01]VRHLK[156.13]TK[156.13]PSDEE.M		GSVPAPACALLL		GSVPAPACALLL						G	16	25	15	3	24	37	4	2	37	20	14	25		G	1497164	6.5112
F.n[89.01]SK[156.13]APGSAGHYE.L		--NLSAAFSRQL		--NLSAAFSRQL		Web-PICS Figures:				A	28	17	16	33	70	34	12	9	53	25	22	18		A	1594886	6.93619
K.n[89.01]LQGK[156.13]PQSHE.L		GQKASAAFSSVG		GQKASAAFSSVG						V	8	22	23	29	7	2	18	29	27	20	28	14		V	1383482	6.01679
D.n[89.01]GK[156.13]HVVFGK[156.13]VK[156.13]E.G		IQIPPGAHAPAN		IQIPPGAHAPAN						I	7	9	11	33	2	2	32	35	6	10	14	21		I	1004174	4.36717
S.n[89.01]MHGDMPQK[156.13]E.R		AYEPVWAIGTGK		AYEPVWAIGTGK						L	6	11	16	26	9	5	120	29	10	30	35	25		L	2257963	9.81993
Y.n[89.01]MMAK[156.13]K[156.13]HLE.L		QVGMACAISILG		QVGMACAISILG						M	5	7	1	5	1	6	10	7	4	4	3	4		M	490375	2.13265
N.n[89.01]VSAVDK[156.13]STGK[156.13]E.N		DQIPKAAKGTVG		DQIPKAAKGTVG						F	6	7	9	2	5	3	9	15	2	9	11	5		F	817356	3.5547
S.n[89.01]LK[156.13]NQIGDK[156.13]E.K		VPAPACALLLLF		VPAPACALLLLF						Y	0	5	8	2	3	3	9	8	2	1	3	4		Y	601276	2.61496
W.n[89.01]LSNQLRNQK[156.13].-		--LISNASDALD		--LISNASDALD						W	1	0	0	1	0	4	5	1	0	0	0	1		W	276551	1.20273
M.n[89.01]MAARQLHDE.A		TQQLAQATGKPP		TQQLAQATGKPP						C	4	1	4	2	2	10	8	3	0	2	2	1		C	504016	2.19198
S.n[89.01]VVAPPGAPK[156.13]K[156.13]E.H		-GAPA-AVSAVK		-GAPA-AVSAVK						P	9	12	13	54	4	9	2	2	3	15	12	20		P	1460508	6.35178
P.n[89.01]LHSQIPREE.Q		--NIATCIALRP		--NIATCIALRP						S	12	11	16	7	37	30	4	11	38	18	17	8		S	1930889	8.39748
H.n[89.01]LK[156.13]K[156.13]QAGPASVPLRTE.E		DNGSG-CKAGFA		DNGSG-CKAGFA						T	10	8	16	8	7	10	1	20	11	12	13	15		T	1245739	5.41774
A.n[89.01]YVK[156.13]K[156.13]LDPAQSASRE.N		DNGSG-CKAGFA		ASCTTNCLAPLA						N	5	9	10	3	8	23	0	10	18	12	4	12		N	832732	3.62157
H.n[89.01]LK[156.13]K[156.13]QAGPASVPLRTEE.E		ASCTTNCLAPLA		DLVVGLCTGQIK						Q	6	14	12	7	18	11	8	14	5	26	21	11		Q	1105632	4.80842
H.n[89.01]LK[156.13]K[156.13]QAGPASVPLRTEEE.F		DLVVGLCTGQIK		CKDPKACTILLR						D	18	13	14	1	3	22	1	2	9	10	9	19		D	1106498	4.81218
A.n[89.01]LHK[156.13]AIM[147.04]VK[156.13]GVDE.A		CKDPKACTILLR		IISNASCTTNCL						E	1	1	4	0	0	0	1	0	0	1	2	6		E	1665153	7.24178
A.n[89.01]VYAIHHQQLPHG.F		IISNASCTTNCL		LGTTYSCVGVFQ						H	3	4	3	2	4	7	0	8	2	6	4	8		H	592283	2.57585
G.n[89.01]WK[156.13]PGSDTIK[156.13]PNVDDSK[156.13]E.Y		LGTTYSCVGVFQ		HIYSTVDDDHFK						K	11	9	14	7	13	9	2	31	18	16	18	22		K	1330435	5.78609
A.n[89.01]AK[156.13]GTVGSILDRK[156.13]DE.T		HIYSTVDDDHFK		--VISDEHGIDP						R	4	4	4	1	12	10	0	10	1	9	14	7		R	1296571	5.63881
A.n[89.01]LHK[156.13]AIMVK[156.13]GVDE.A		--VISDEHGIDP		-NDIANFFSPLN						2726	160	189	209	226	229	237	246	246	246	246	246	246		TOTAL	22993683	100
T.n[89.01]LK[156.13]SQLNSQSVE.L		-NDIANFFSPLN		-NDIYNFFSPLN
S.n[89.01]VK[156.13]VFSGK[156.13]SE.R		-NDIYNFFSPLN		--I---FLGASL						Relative occurences in %
G.n[89.01]WK[156.13]PGSDTIK[156.13]PD.V		--I---FLGASL		LRLVQAFQFTDK							P6	P5	P4	P3	P2	P1	P1'	P2'	P3'	P4'	P5'	P6'
T.n[89.01]LNAAK[156.13]VPADTE.V		LRLVQAFQFTDK		QKASAAFSSVGS						G	6.50407	10.1626	6.09756	1.21951	9.7561	15.0407	1.62602	0.813008	15.0407	8.13008	5.69106	10.1626
E.n[89.01]VYHNLK[156.13]NVIK[156.13]E.K		QKASAAFSSVGS		---AAGFTAQVI						A	11.3821	6.91057	6.50407	13.4146	28.4553	13.8211	4.87805	3.65854	21.5447	10.1626	8.94309	7.31707
S.n[89.01]C[160.03]VGVFQHGK[156.13]VE.L		---AAGFTAQVI		---AAQFTSQVI						V	3.25203	8.94309	9.34959	11.7886	2.84553	0.813008	7.31707	11.7886	10.9756	8.13008	11.3821	5.69106
T.n[89.01]IAK[156.13]SGTK[156.13]AFME.A		---AAGFTAQVI		----GDFVLRFF						I	2.84553	3.65854	4.47154	13.4146	0.813008	0.813008	13.0081	14.2276	2.43902	4.06504	5.69106	8.53659
A.n[89.01]LVSK[156.13]K[156.13]LNVTE.Q		---AAQFTSQVI		AFNVINGGSHAG						L	2.43902	4.47154	6.50407	10.5691	3.65854	2.03252	48.7805	11.7886	4.06504	12.1951	14.2276	10.1626
A.n[89.01]QVK[156.13]APLVLK[156.13]D.-		----GDFVLRFF		---WL-GKHVVF						M	2.03252	2.84553	0.406504	2.03252	0.406504	2.43902	4.06504	2.84553	1.62602	1.62602	1.21951	1.62602
D.n[89.01]LVTATDQK[156.13]VE.K		AFNVINGGSHAG		CVLKGDGPVQGI						F	2.43902	2.84553	3.65854	0.813008	2.03252	1.21951	3.65854	6.09756	0.813008	3.65854	4.47154	2.03252
W.n[89.01]LDANTLAEK[156.13]DEFEHK[156.13].R		---WL-GKHVVF		-----DGSVLKQ						Y	0	2.03252	3.25203	0.813008	1.21951	1.21951	3.65854	3.25203	0.813008	0.406504	1.21951	1.62602
G.n[89.01]LRSVQTFADK[156.13]SK[156.13]QE.A		CVLKGDGPVQGI		INNLGTIAKSGT						W	0.406504	0	0	0.406504	0	1.62602	2.03252	0.406504	0	0	0	0.406504
A.n[89.01]FQFTDK[156.13]HGE.V		-----DGSVLKQ		IPALGWIAVSPK						C	1.62602	0.406504	1.62602	0.813008	0.813008	4.06504	3.25203	1.21951	0	0.813008	0.813008	0.406504
H.n[89.01]SVGVVIGRSGE.M		INNLGTIAKSGT		AYQYQNIFGPLV						P	3.65854	4.87805	5.28455	21.9512	1.62602	3.65854	0.813008	0.813008	1.21951	6.09756	4.87805	8.13008
Q.n[89.01]VK[156.13]APLVLK[156.13]D.-		IPALGWIAVSPK		SLAPVNIFKAGA						S	4.87805	4.47154	6.50407	2.84553	15.0407	12.1951	1.62602	4.47154	15.4472	7.31707	6.91057	3.25203
K.n[89.01]LYAVHQE.G		AYQYQNIFGPLV		CGTIGLIHAVAN						T	4.06504	3.25203	6.50407	3.25203	2.84553	4.06504	0.406504	8.13008	4.47154	4.87805	5.28455	6.09756
A.n[89.01]LC[160.03]SLHSIGK[156.13].L		SLAPVNIFKAGA		VDKPLRIIGDPY						N	2.03252	3.65854	4.06504	1.21951	3.25203	9.34959	0	4.06504	7.31707	4.87805	1.62602	4.87805
A.n[89.01]C[160.03]TILLRGASK[156.13]E.L		CGTIGLIHAVAN		LSGDHCIIGRTL						Q	2.43902	5.69106	4.87805	2.84553	7.31707	4.47154	3.25203	5.69106	2.03252	10.5691	8.53659	4.47154
Q.n[89.01]LK[156.13]VVQTK[156.13]YVE.A		VDKPLRIIGDPY		-----SIISIIH		iceLogo Figures:				D	7.31707	5.28455	5.69106	0.406504	1.21951	8.94309	0.406504	0.813008	3.65854	4.06504	3.65854	7.72358
G.n[89.01]VVVGK[156.13]DTLLTNK[156.13]HVVD.A		LSGDHCIIGRTL		---LNNIISRTT						E	0.406504	0.406504	1.62602	0	0	0	0.406504	0	0	0.406504	0.813008	2.43902
E.n[89.01]AQSK[156.13]RGILTLK[156.13]YPIE.H		-----SIISIIH		-NFIQSIISTVE						H	1.21951	1.62602	1.21951	0.813008	1.62602	2.84553	0	3.25203	0.813008	2.43902	1.62602	3.25203
D.n[89.01]FVLRFFSE.K		---LNNIISRTT		-----MIKDCGA						K	4.47154	3.65854	5.69106	2.84553	5.28455	3.65854	0.813008	12.6016	7.31707	6.50407	7.31707	8.94309
H.n[89.01]ISGQHLVAVEE.D		-NFIQSIISTVE		AKFSAYIKNSNP						R	1.62602	1.62602	1.62602	0.406504	4.87805	4.06504	0	4.06504	0.406504	3.65854	5.69106	2.84553
Q.n[89.01]LK[156.13]K[156.13]SADTLWDIQK[156.13]D.L		-----MIKDCGA		HMSVSSIKQAVD							65.0407	76.8293	84.9593	91.8699	93.0894	96.3415	100	100	100	100	100	100
N.n[89.01]IISRTTDGVYE.G		AKFSAYIKNSNP		TQEPSPILDSEE
A.n[89.01]QHALRLAAFG.Q		HMSVSSIKQAVD		KFGANAILGVSL						Occurences relative to natural abundance
N.n[89.01]ILK[156.13]DK[156.13]DPPIPVAK[156.13]ID.A		TQEPSPILDSEE		--KIANILKDKD							P6	P5	P4	P3	P2	P1	P1'	P2'	P3'	P4'	P5'	P6'
S.n[89.01]MVLTK[156.13]MK[156.13]E.L		KFGANAILGVSL		--TVRSILKIDD						G	0.998905	1.56079	0.936473	0.187295	1.49836	2.30997	0.249726	0.124863	2.30997	1.24863	0.874042	1.56079
R.n[89.01]AVSAVK[156.13]NMNLPE.L		KFGANAILGVSL		-----GILTLKY						A	1.64097	0.996306	0.9377	1.93401	4.10244	1.99261	0.703275	0.527456	3.10613	1.46516	1.28934	1.05491
E.n[89.01]ALHYLTRVE.V		--KIANILKDKD		---VQQIMSDPA						V	0.540493	1.48636	1.55392	1.95929	0.472931	0.135123	1.21611	1.95929	1.82416	1.35123	1.89172	0.945862
G.n[89.01]LRVQAMQISSE.K		--TVRSILKIDD		LAAAKAIQGLRA						I	0.651572	0.837736	1.0239	3.0717	0.186163	0.186163	2.97862	3.25786	0.55849	0.930817	1.30314	1.95472
K.n[89.01]LNVK[156.13]LTK[156.13]LTE.K		-----GILTLKY		--YPKGIRAVLL						L	0.248375	0.455354	0.662333	1.07629	0.372562	0.206979	4.9675	1.20048	0.413958	1.24187	1.44885	1.0349
R.n[89.01]LVTIK[156.13]QLHE.Q		---VQQIMSDPA		TAVVALIRGKQL						M	0.953049	1.33427	0.19061	0.953049	0.19061	1.14366	1.9061	1.33427	0.762439	0.762439	0.571829	0.762439
R.n[89.01]VIHIRK[156.13]LPIDVTE.G		LAAAKAIQGLRA		SVDIANIRMPSL						F	0.686141	0.800498	1.02921	0.228714	0.571784	0.343071	1.02921	1.71535	0.228714	1.02921	1.25793	0.571784
M.n[89.01]QK[156.13]AQQVSQGLDVLTAK[156.13]VE.N		--YPKGIRAVLL		GSGPVHISGQHL						Y	0	0.777266	1.24363	0.310906	0.466359	0.466359	1.39908	1.24363	0.310906	0.155453	0.466359	0.621813
C.n[89.01]IIGRTLVVHE.K		TAVVALIRGKQL		MTTVHAITATQK						W	0.337986	0	0	0.337986	0	1.35194	1.68993	0.337986	0	0	0	0.337986
H.n[89.01]LTVK[156.13]K[156.13]IFVGGIK[156.13]E.D		SVDIANIRMPSL		ADKPLRITGDPY						C	0.741804	0.185451	0.741804	0.370902	0.370902	1.85451	1.48361	0.556353	0	0.370902	0.370902	0.185451
S.n[89.01]LIAK[156.13]VATAQDD.V		GSGPVHISGQHL		AGKPKTITGFQT						P	0.575986	0.767981	0.83198	3.45592	0.255994	0.575986	0.127997	0.127997	0.191995	0.959977	0.767981	1.27997
P.n[89.01]LK[156.13]GLSLVDK[156.13]E.N		MTTVHAITATQK		SDIA-RIVAPGK						S	0.580895	0.532487	0.774526	0.338855	1.79109	1.45224	0.193632	0.532487	1.8395	0.871342	0.822934	0.387263
D.n[89.01]LAIVK[156.13]FSPNEQNK[156.13]HIGE.V		MTTVHAITATQK		AADISIIVIYFV						T	0.75032	0.600256	1.20051	0.600256	0.525224	0.75032	0.075032	1.50064	0.825352	0.900384	0.975416	1.12548
A.n[89.01]LASQLQDSLK[156.13]D.L		ADKPLRITGDPY		---LACIYSALI						N	0.561227	1.01021	1.12245	0.336736	0.897962	2.58164	0	1.12245	2.02042	1.34694	0.448981	1.34694
L.n[89.01]IVIYFVVVMAVGLWAMF.S		AGKPKTITGFQT		----ADKKKVLD						Q	0.507241	1.18356	1.01448	0.591781	1.52172	0.929941	0.676321	1.18356	0.422701	2.19804	1.77534	0.929941
R.n[89.01]IVAPGK[156.13]GILAADE.S		SDIA-RIVAPGK		NVTATDKSTGKA						D	1.52053	1.09816	1.18264	0.0844739	0.253422	1.85843	0.0844739	0.168948	0.760266	0.844739	0.760266	1.60501
D.n[89.01]WYSQVITK[156.13]SE.M		AADISIIVIYFV		PKVQASLAANTF						E	0.0561331	0.0561331	0.224533	0	0	0	0.0561331	0	0	0.0561331	0.112266	0.336799
N.n[89.01]C[160.03]LAPLAK[156.13]VIHD.N		---LACIYSALI		VHKSGYLAGDKL						H	0.473441	0.631254	0.473441	0.315627	0.631254	1.10469	0	1.26251	0.315627	0.946881	0.631254	1.26251
A.n[89.01]LINAAIQK[156.13]GVAE.K		----ADKKKVLD		SPQARALASQLQ						K	0.77281	0.632299	0.983576	0.491788	0.91332	0.632299	0.140511	2.17792	1.2646	1.12409	1.2646	1.54562
A.n[89.01]LLAHEIGFGSK[156.13].V		NVTATDKSTGKA		SSEPCALCSLHS						R	0.288361	0.288361	0.288361	0.0720903	0.865084	0.720903	0	0.720903	0.0720903	0.648813	1.00926	0.504632
D.n[89.01]LINNLGTIAK[156.13].S		PKVQASLAANTF		ADLVVGLCTGQI
D.n[89.01]LINNLGTIAK[156.13]S.G		VHKSGYLAGDKL		--VISWLDANTL
N.n[89.01]LK[156.13]APLDIPVPDPVK[156.13]E.K		SPQARALASQLQ		---AFSLFDKDG
D.n[89.01]LINNLGTIAK[156.13]SG.T		SSEPCALCSLHS		DLQHGSLFLQTP
N.n[89.01]LQNAFRIIK[156.13]E.V		ADLVVGLCTGQI		AGVPPGLFNVVQ
D.n[89.01]LVVGLC[160.03]TGQIK[156.13].T		--VISWLDANTL		-----GLFRAAV
A.n[89.01]LSLAVDK[156.13]QFEE.R		---AFSLFDKDG		TTPGGTLFSTTP
R.n[89.01]YYALK[156.13]SMTE.A		DLQHGSLFLQTP		----VDLFTSKG
K.n[89.01]MIVMASHMQE.Q		AGVPPGLFNVVQ		FIQTQQLHAAMA
D.n[89.01]LFTSK[156.13]GLFR.A		-----GLFRAAV		SSDVAALHKAIM
N.n[89.01]STAIQELFK[156.13]R.L		TTPGGTLFSTTP		RYQILPLHSQIP
L.n[89.01]LMASIPLPDK[156.13]AS.-		----VDLFTSKG		GCAMSGLIADAK
K.n[89.01]VWGSIK[156.13]GLTE.G		FIQTQQLHAAMA		QHPTASLIAKVA
K.n[89.01]LLGPVLVK[156.13]QE.L		SSDVAALHKAIM		DQVIQSLIALVN
D.n[89.01]LVIPFTIK[156.13]K[156.13]GE.L		RYQILPLHSQIP		PVVPQALIDQLK
S.n[89.01]LQQASLK[156.13]LFE.M		GCAMSGLIADAK		P-DQQRLIFAGK
G.n[89.01]LIADAK[156.13]TLIDK[156.13]ARVE.T		QHPTASLIAKVA		-----RLIGDAA
A.n[89.01]ILGVSLAVC[160.03]K[156.13].A		QHPTASLIAKVA		VFDAKRLIGRTW
D.n[89.01]GPVQGIINFE.Q		DQVIQSLIALVN		NDGSHDLIGTFQ
C.n[89.01]AISILGK[156.13]SLADE.L		DQVIQSLIALVN		RLAAVALINAAI
C.n[89.01]IYSALILHDDE.V		DQVIQSLIALVN		DASTNGLINFIK
R.n[89.01]MFILQSK[156.13]E.A		PVVPQALIDQLK		GMTKADLINNLG
S.n[89.01]IK[156.13]QAVDFLSNE.G		PVVPQALIDQLK		-MLPASLIQAQR
A.n[89.01]LVILAK[156.13]GAEE.M		P-DQQRLIFAGK		----AALIQQAT
G.n[89.01]ILTLK[156.13]YPIE.H		-----RLIGDAA		---AACLIVSVD
A.n[89.01]IQGLRAVFDE.T		VFDAKRLIGRTW		-ANLSNLKAPLD
G.n[89.01]MVALLDYRE.D		NDGSHDLIGTFQ		-YSASQLKGFSL
D.n[89.01]GSVLK[156.13]QFLSE.T		RLAAVALINAAI		QLQLSPLKGLSL
N.n[89.01]LLNAVIVQRLT.-		DASTNGLINFIK		DGIVSHLKKQAG
N.n[89.01]IFGPLVK[156.13]LE.A		GMTKADLINNLG		---VAQLKKSAD
K.n[89.01]LQALQRVLQSE.F		GMTKADLINNLG		KVTLATLKMSVQ
L.n[89.01]LLLFPLTAQHE.N		GMTKADLINNLG		AKAVRALKNNSN
Q.n[89.01]LHAAMADTFLE.H		GMTKADLINNLG		-SYAYSLKNQIG
D.n[89.01]LINNLGTIAK[156.13]SGTK[156.13]AFM[147.04]E.A		-MLPASLIQAQR		-DGPKFLKSGDA
M.n[89.01]VVTFAPVNVTTE.V		----AALIQQAT		---LATLKSQLN
R.n[89.01]LIFAGK[156.13]QLE.D		---AACLIVSVD		AVKPFGLKVSQL
A.n[89.01]QTNSNAAGK[156.13]QLRK[156.13]E.S		-ANLSNLKAPLD		STSIAQLKVVQT
D.n[89.01]K[156.13]STGK[156.13]ANK[156.13]ITITND.K		-YSASQLKGFSL		CAGPTALLAHEI
L.n[89.01]C[160.03]TGQIK[156.13]TGAPC[160.03]RSE.R		QLQLSPLKGLSL		-RDARTLLAKNL
S.n[89.01]QFSDC[160.03]SSAK[156.13]ARGD.L		DGIVSHLKKQAG		---QACLLAKQA
N.n[89.01]GGSHAGNK[156.13]LAMQE.F		DGIVSHLKKQAG		-QLCASLLARVE
P.n[89.01]LQTK[156.13]ADANRTAPSGSE.Y		DGIVSHLKKQAG		TTTPIKLLAVAA
V.n[89.01]DDDHFK[156.13]STDAE.-		---VAQLKKSAD		DPLLSGLLDSPA
G.n[89.01]AHAPANTPAEVPHS.T		KVTLATLKMSVQ		SNVVFKLLGPVL
A.n[89.01]QK[156.13]K[156.13]AAVPAPPPEPE.G		AKAVRALKNNSN		--KIGCLLKFSG
E.n[89.01]SK[156.13]GK[156.13]ITYLK[156.13]GE.A		-SYAYSLKNQIG		RANVGKLLKGID
G.n[89.01]YQSSQK[156.13]K[156.13]SC[160.03]VEEPEPEPE.A		-DGPKFLKSGDA		APACALLLLFPL
W.n[89.01]AIGTGK[156.13]TATPQQAQE.V		---LATLKSQLN		PAPACALLLLFP
D.n[89.01]YRGGK[156.13]NSTWSGE.S		AVKPFGLKVSQL		GISLANLLLSKG
M.n[89.01]C[160.03]K[156.13]AGFAGDDAPRA.V		STSIAQLKVVQT		----ANLLNAVI
A.n[89.01]ITATQK[156.13]TVDGPSGK[156.13].L		CAGPTALLAHEI		--NRQNLLSQSH
L.n[89.01]LTNPK[156.13]TNIQK[156.13]E.A		-RDARTLLAKNL		-QFVSILMASIP
N.n[89.01]VINGGSHAGNK[156.13]LAM[147.04]QE.F		---QACLLAKQA		SIKMKPLMGVIY
M.n[89.01]QRGSLPANVPTPRG.L		-QLCASLLARVE		---IAQLMSLII
G.n[89.01]WK[156.13]PGSDTIK[156.13]PDVQK[156.13]SK[156.13]E.Y		TTTPIKLLAVAA		-----GLMTTVH
P.n[89.01]VIVASHTANK[156.13]EE.K		DPLLSGLLDSPA		--L--TLNAAKV
C.n[89.01]MMAQYNRHDSPE.D		SNVVFKLLGPVL		-AHLGKLNVKLT
G.n[89.01]LC[160.03]TGQIK[156.13]TGAPC[160.03]RSE.R		--KIGCLLKFSG		AG-I-GLNVLRI
N.n[89.01]LQYDDGSGMK[156.13]RE.A		RANVGKLLKGID		AGVIAGLNVLRI
A.n[89.01]YK[156.13]DAYERDLE.A		APACALLLLFPL		AGQISGLNVLRV
R.n[89.01]ITGDPYK[156.13]VQQAK[156.13]E.M		PAPACALLLLFP		AGTIAGLNVMRI
S.n[89.01]STTARVITNQYNNPAG.L		GISLANLLLSKG		-VPPQKLQALQR
N.n[89.01]VINGGSHAGNK[156.13]LAMQE.F		----ANLLNAVI		-KAGAHLQGGAK
D.n[89.01]EHGIDPTGTYHGDSDLQLDR.L		--NRQNLLSQSH		FDYHQKLQGKPQ
A.n[89.01]LIQQATTVK[156.13]NK[156.13]D.L		-QFVSILMASIP		TVPALNLQNAFR
F.n[89.01]LRGVMGGQSAGPQHTE.A		SIKMKPLMGVIY		-Q-ASSLQQASL
S.n[89.01]LVSK[156.13]GTLVQTK[156.13]GTG.A		---IAQLMSLII		PAPVSQLQSRLE
Q.n[89.01]LQSRLEPK[156.13]PQPPVAE.A		-----GLMTTVH		LAVALPLQTKAD
L.n[89.01]IRGK[156.13]QLIVANAGDSRC[160.03]VVSE.A		--L--TLNAAKV		LKSPAGLQVLND
L.n[89.01]LTEAPLNPK[156.13]ANRE.K		-AHLGKLNVKLT		FG-L-NLQVTQP
S.n[89.01]YAVQSK[156.13]YGDFNK[156.13]E.V		AG-I-GLNVLRI		FGSLSNLQVTQP
G.n[89.01]EFDQGSSSEK[156.13]IQK[156.13]L.K		AG-I-GLNVLRI		--VVANLQYDDG
W.n[89.01]IAVSPK[156.13]PGPYVK[156.13]E.M		AG-I-GLNVLRI		---MNFLRGVMG
N.n[89.01]IFK[156.13]AGADEERAE.T		AG-I-GLNVLRI		-SYAKALRMLPT
Y.n[89.01]IK[156.13]NSNPALNDNLE.K		AGVIAGLNVLRI		FGFTADLRSNTG
S.n[89.01]QLGPIHPPPRTSMTE.E		AGQISGLNVLRV		KDIVNGLRSVQT
A.n[89.01]LTSGGPSLSAM[147.04]GNGRSSSPTSSLTQPIE.M		AGTIAGLNVMRI		-VDYSGLRVQAM
T.n[89.01]C[160.03]IALRPYPK[156.13]EE.V		AGTIAGLNVMRI		PKVQASLSANTF
A.n[89.01]ITATQK[156.13]TVDGPSGK[156.13]LWRD.G		-VPPQKLQALQR		-GFLQALSLAVD
T.n[89.01]TYSC[160.03]VGVFQHGK[156.13]VE.L		-KAGAHLQGGAK		AAKPNNLSLVVH
S.n[89.01]VISGYRLAC[160.03]K[156.13]E.A		FDYHQKLQGKPQ		--GLDWLSNQLR
N.n[89.01]ASDALDK[156.13]IRYE.S		TVPALNLQNAFR		TLVLSNLSYSAT
F.n[89.01]LK[156.13]SGDAAIVDM[147.04]VPGK[156.13]PM[147.04]C[160.03]VE.S		-Q-ASSLQQASL		VQLPTGLTGIKV
Q.n[89.01]ATGK[156.13]PPQYIAVHVVPD.Q		PAPVSQLQSRLE		KEPPLSLTIHLT
G.n[89.01]LVAHSDLDERAIE.A		LAVALPLQTKAD		AVFPSLLTNPKT
G.n[89.01]LM[147.04]TTVHAITATQK[156.13].T		LKSPAGLQVLND		GVLGSALTSGGP
D.n[89.01]AAK[156.13]NQVALNPQNTVFD.A		FG-L-NLQVTQP		ILNARGLTSVIN
L.n[89.01]IHAVANNQDK[156.13]LGFE.D		FGSLSNLQVTQP		----A-LTVKKI
P.n[89.01]VLMNQPPQIAPK[156.13]RE.R		--VVANLQYDDG		--MFGCLVAGRL
S.n[89.01]LFDK[156.13]DGDGTITTK[156.13]E.L		---MNFLRGVMG		-IYVAGLVAHSD
G.n[89.01]YLGQVTTIK[156.13]K[156.13]GVTE.C		-SYAKALRMLPT		MASKRALVILAK
S.n[89.01]IISTVEPAQRQE.A		FGFTADLRSNTG		SLRPFDLVIPFT
G.n[89.01]LYQGAGGPGPGGFGAQGPK[156.13].G		KDIVNGLRSVQT		VDLAKPLVKFIQ
E.n[89.01]GDLAIVK[156.13]FSPNEQNK[156.13]HIGE.V		-VDYSGLRVQAM		--DLNHLVSATM
F.n[89.01]LK[156.13]SGDAAIVDM[147.04]VPGK[156.13]PMC[160.03]VE.S		PKVQASLSANTF		KLG-KSLVSKGT
A.n[89.01]AFSRQLNVNAK[156.13]PFVPNVHAAE.F		-GFLQALSLAVD		KTIAP-LVSKKL
G.n[89.01]DLAIVK[156.13]FSPNEQNK[156.13]HIGE.V		AAKPNNLSLVVH		KSSPVDLVTATD
R.n[89.01]IIGDPYK[156.13]VQQAC[160.03]E.M		--GLDWLSNQLR		--LVQRLVTIKQ
K.n[89.01]LLK[156.13]GIDRYNPE.N		TLVLSNLSYSAT		WFDIGCLVVEDP
H.n[89.01]LQGGAK[156.13]RVIISAPSADAPMFVM[147.04]GVNHE.K		VQLPTGLTGIKV		DTF-ADLVVGLC
G.n[89.01]IRAVLLGPPGAGK[156.13]GTQAPRLAE.N		KEPPLSLTIHLT		GYYQRMLVVLLQ
D.n[89.01]YLGK[156.13]TVQVVPHITD.A		AVFPSLLTNPKT		--VISKLYAVHQ
F.n[89.01]LK[156.13]SGDAAIVDMVPGK[156.13]PM[147.04]C[160.03]VE.S		GVLGSALTSGGP		NPIISGLYQGAG
S.n[89.01]C[160.03]TTNC[160.03]LAPLAK[156.13]VIHD.N		ILNARGLTSVIN		INQPMMMAARQL
N.n[89.01]LQVTQPTVGMNFK[156.13]TPRGPV.-		----A-LTVKKI		--GVGRMFILQS
D.n[89.01]VYK[156.13]IGGIGTVPVGRVE.T		--MFGCLVAGRL		NFTVSSMHGDMP
T.n[89.01]LLAK[156.13]NLPYK[156.13]VTQDE.L		-IYVAGLVAHSD		QHPAAKMIVMAS
M.n[89.01]IK[156.13]DC[160.03]GATWVVLGHSE.R		MASKRALVILAK		SRINAGMLAQFI
M.n[89.01]C[160.03]K[156.13]AGFAGDDAPRAVFPSIVG.R		SLRPFDLVIPFT		---MGYMMAKKH
G.n[89.01]LTSVINQK[156.13]LK[156.13]DDE.V		VDLAKPLVKFIQ		DGYQRCMMAQYN
S.n[89.01]LTIHLTSPVVRE.E		--DLNHLVSATM		NMNPDGMVALLD
A.n[89.01]LK[156.13]AFPSAINQDNYPNGG.F		KLG-KSLVSKGT		----S-MVLTKM
S.n[89.01]LIQAQRDYFGAHTYE.L		KTIAP-LVSKKL		-QPLSAMVSMVT
R.n[89.01]LIGRTWNDPSVQQD.L		KSSPVDLVTATD		EPKAKDPFAHLP
S.n[89.01]LSANTFAITGHAE.A		--LVQRLVTIKQ		TVSFDDPPSAKA
G.n[89.01]LMTTVHAITATQK[156.13].T		WFDIGCLVVEDP		--SLASQFSDCS
N.n[89.01]LQVTQPTVGMNFK[156.13].T		DTF-ADLVVGLC		DITQSAQHALRL
T.n[89.01]ITGFQTHTTPVLLAHGE.R		GYYQRMLVVLLQ		SSPVAMQKAQQV
S.n[89.01]LAANTFTITGHAE.T		--VISKLYAVHQ		--FLAAQKKAAV
Y.n[89.01]LAGDK[156.13]LLPQRVLE.Q		NPIISGLYQGAG		GDSISSQLGPIH
T.n[89.01]LK[156.13]M[147.04]SVQPTVSLGGFE.L		INQPMMMAARQL		DPRAAMQRGSLP
N.n[89.01]IRMPSLPSYK[156.13]VG.D		--GVGRMFILQS		AAQAAAQTNSNA
H.n[89.01]LQGGAK[156.13]RVIISAPSADAPMFVMGVNHE.K		NFTVSSMHGDMP		---VAAQVKAPL
D.n[89.01]LRSNTGGQAFPQC[160.03]VFD.H		QHPAAKMIVMAS		DPAPAFSKAPGS
G.n[89.01]VGLGLVFVSSLGSMFLPPTT.V		SRINAGMLAQFI		-TFIGNSTAIQE
E.n[89.01]ISSMVLTK[156.13]MK[156.13]E.L		---MGYMMAKKH		TASPASSTTARV
C.n[89.01]LLK[156.13]FSGDLDDQTC[160.03]RE.D		DGYQRCMMAQYN		VPVPRHSVGVVI
S.n[89.01]ILK[156.13]IDDVVNTR.-		NMNPDGMVALLD		GIDLGTTYSCVG
N.n[89.01]LLSQSHAYQQFLRD.T		----S-MVLTKM		MGAPLGVGLGLV
G.n[89.01]YLAGDK[156.13]LLPQRVLE.Q		-QPLSAMVSMVT		AGVPSRVIHIRK
Q.n[89.01]FTSQVIILNHPGQ.L		EPKAKDPFAHLP		PVPAFNVINGGS
C.n[89.01]LIVSVDETIK[156.13]NPR.S		TVSFDDPPSAKA		--DPRSVINLLR
A.n[89.01]LK[156.13]NNSNDIVNAIME.L		--SLASQFSDCS		KIHPTSVISGYR
P.n[89.01]ILDSEETRAAAPQAW.A		DITQSAQHALRL		PASPTPVIVASH
G.n[89.01]LTGIK[156.13]VTYMEEE.R		SSPVAMQKAQQV		--VAAQVKAPLV
A.n[89.01]AFSSVGSVITK[156.13]K[156.13]LE.D		--FLAAQKKAAV		VKRPSSVKVFSG
A.n[89.01]FSSVGSVITK[156.13]K[156.13]LE.D		GDSISSQLGPIH		GVAP-PVLMNQP
A.n[89.01]MVSMVTK[156.13]DNPGVVTC[160.03]LDE.A		DPRAAMQRGSLP		ANGILNVSAVDK
C.n[89.01]LVVEDPVHGIHLE.T		AAQAAAQTNSNA		IPKPKSVVAPPG
M.n[89.01]PM[147.04]FIVNTNVPRASVPD.G		---VAAQVKAPL		AGAPPAVVARTP
K.n[89.01]LLAVAATAPPDAPNREE.V		DPAPAFSKAPGS		MDAPRQVVNFGP
Q.n[89.01]LK[156.13]GFSLLATEDK[156.13]E.A		-TFIGNSTAIQE		-AEPRTVVSGLV
H.n[89.01]LVSATMSGVTTC[160.03]LR.F		TASPASSTTARV		-LKPGMVVTFAP
R.n[89.01]LIGDAAK[156.13]NQVALNPQNTVFD.A		VPVPRHSVGVVI		-----KVWGSIK
G.n[89.01]LINFIK[156.13]QQRE.A		GIDLGTTYSCVG		FPQPAAVYAIHH
G.n[89.01]LFRAAVPSGASTGIYE.A		MGAPLGVGLGLV		RLPLQ-VYKIGG
F.n[89.01]FLGASLK[156.13]DEVLK[156.13].L		AGVPSRVIHIRK		KDSPSVWAAVPG
N.n[89.01]LLLSK[156.13]GAK[156.13]NILD.V		PVPAFNVINGGS		-VCPAGWKPGSD
G.n[89.01]FTAQVIILNHPGQ.L		--DPRSVINLLR		--NLADWYSQVI
S.n[89.01]LIALVNDPQPEHPLR.A		KIHPTSVISGYR		AVLLASYAVQSK
S.n[89.01]LFLQTPK[156.13]IVADK[156.13]D.Y		PASPTPVIVASH		HQLVAAYKDAYE
T.n[89.01]LFSTTPGGTRIIYD.R		--VAAQVKAPLV		-VHKSGYLAGDK
T.n[89.01]LK[156.13]MSVQPTVSLGGFE.L		VKRPSSVKVFSG		--R-GDYLGKTV
D.n[89.01]PFAHLPK[156.13]STFVLDE.F		GVAP-PVLMNQP		-SGTAGYLGQVT
V.n[89.01]WAAVPGK[156.13]TFVNITPAE.V		ANGILNVSAVDK		TVKASGYQSSQK
G.n[89.01]LLDSPALK[156.13]AC[160.03]LD.T		IPKPKSVVAPPG		KGQNQDYRGGKN
G.n[89.01]FTAQVIILNHPGQIS.A		AGAPPAVVARTP		GFVPAAYVKKLD
S.n[89.01]LLARVEPPLK[156.13]AVME.Q		MDAPRQVVNFGP		GDLAGRYYALKS
D.n[89.01]PPSAK[156.13]AAIDWFDGK[156.13]E.F		-AEPRTVVSGLV
A.n[89.01]LIDQLK[156.13]PGGRLILPVGPAGGNQM[147.04]LE.Q		-LKPGMVVTFAP
S.n[89.01]LIALVNDPQPEHPLRADLAEE.Y		-----KVWGSIK
C.n[89.01]LVAGRLVQTAAQQVAE.D		FPQPAAVYAIHH
A.n[89.01]LIDQLK[156.13]PGGRLILPVGPAG.G		RLPLQ-VYKIGG
P.n[89.01]LVK[156.13]FIQQTYPSGGEE.Q		KDSPSVWAAVPG
N.n[89.01]LSLVVHGPGDLRLE.N		-VCPAGWKPGSD
S.n[89.01]LIALVNDPQPEHP.L		-VCPAGWKPGSD
T.n[89.01]VVSGLVQFVPK[156.13]EE.L		-VCPAGWKPGSD
N.n[89.01]FFSPLNPVRVHIE.L		--NLADWYSQVI
D.n[89.01]LINNLGTIAK[156.13]SGTK[156.13]AFME.A		AVLLASYAVQSK
D.n[89.01]LIGTFQTTMTK[156.13]LK[156.13]E.A		HQLVAAYKDAYE
G.n[89.01]LNVMRIINEPTA.A		-VHKSGYLAGDK
G.n[89.01]LNVMRIINEPTAAA.L		--R-GDYLGKTV
G.n[89.01]LFNVVQGGAATGQFLC[160.03]QHPD.V		-SGTAGYLGQVT
G.n[89.01]IHWGGVPNEFNGAVFINE.N		TVKASGYQSSQK
M.n[89.01]PMFIVNTNVPRASVPD.G		KGQNQDYRGGKN
S.n[89.01]LIAK[156.13]VATAQDDITGDGTTSNVLIIGE.L		GFVPAAYVKKLD
A.n[89.01]ILGVSLAVC[160.03]K[156.13]AGAVE.K		GDLAGRYYALKS
G.n[89.01]LNVLRVINEPTAAA.L
S.n[89.01]IISIIHSSLAEPR.V
C.n[89.01]LLAK[156.13]QAFDDAIAE.L
N.n[89.01]FFSPLNPIRVHID.L
S.n[89.01]VINLLRNVC[160.03]SE.A
G.n[89.01]MLAQFIDK[156.13]PVC[160.03].F
G.n[89.01]LNVLRIINEPTAAA.L
G.n[89.01]LNVLRIINEPTAA.A
G.n[89.01]LNVLRIINEPTA.A
A.n[89.01]LRMLPTIIADNAGYD.S
N.n[89.01]LSYSATEETLQEVFEK[156.13].A
Q.n[89.01]IMSDPAMRLILE.Q
G.n[89.01]LNVLRIINEPTAAAIAYGLDRTGK[156.13]GE.R
P.n[89.01]LMGVIYVPLTDK[156.13]E.K
M.n[89.01]LVVLLQANRDPDAGIDE.A
G.n[89.01]LNVLRIINEPTAAAIAYG.L
G.n[89.01]LQVLNDYLADK[156.13]SYIE.G
Q.n[89.01]LM[147.04]SLIINTFYSNK[156.13]E.L
P.n[89.01]AC[160.03]ALLLLFPLTAQHE.N
C.n[89.01]ALLLLFPLTAQHE.N
A.n[89.01]LLLLFPLTAQHE.N
A.n[89.01]VVARTPPEPRPSPE.G
Q.n[89.01]VVNFGPGPAK[156.13]LPHSVLLE.L
G.n[89.01]LK[156.13]VSQLLLSTDE.S

## Sheet: MMP3_G
hMMP3-G_1%	Active site specificity profiling datasets of human Matrix Metalloproteinases (MMPs):								Human MMP3 cleavage sites identified by PICS in GluC-generated human proteome libraries.																	Index
n[89.01]		PICS Output		PICS Output - unique		n[89.01]	PICS Output	PICS Output - unique		Total occurences														UniProt_Human_1310
K.n[89.01]NAQK[156.13]SNQNGK[156.13]DSK[156.13]PSSTPRSK[156.13]GQE.S		LPCILNARGLTS		LPCILNARGLTS		168	151	131			P6	P5	P4	P3	P2	P1	P1'	P2'	P3'	P4'	P5'	P6'			counts	%
Y.n[89.01]NC[160.03]GRGGHIAK[156.13]DC[160.03]K[156.13]EPK[156.13]RE.R		CGNMNFARRNSC		CGNMNFARRNSC						G	13	17	11	3	13	10	0	3	11	11	17	19		G	1497164	6.5112
A.n[89.01]QK[156.13]GQK[156.13]APAQK[156.13]APAPK[156.13].A		RGCALQCAILSP		RGCALQCAILSP		Web-PICS Figures:				A	19	10	5	20	29	15	2	9	26	13	7	13		A	1594886	6.93619
A.n[89.01]QK[156.13]GQK[156.13]APAQK[156.13]APAPK[156.13]ASG.K		SC-PVGCAKCAQ		SC-PVGCAKCAQ						V	1	5	7	25	6	2	21	20	10	12	11	16		V	1383482	6.01679
T.n[89.01]QQQQPQQQRGAAK[156.13]E.A		SCCPVGCAKCAQ		SCCPVGCAKCAQ						I	6	2	7	13	2	0	26	18	12	7	6	4		I	1004174	4.36717
E.n[89.01]GAAGQQPTAPDK[156.13].S		---ALDCILPPT		---ALDCILPPT						L	6	7	10	17	17	2	51	19	17	13	21	18		L	2257963	9.81993
F.n[89.01]ARRNSC[160.03]NQC[160.03]NEPRPE.D		---ALDCILPPT		DNGSG-CKAGFA						M	4	8	2	1	3	1	1	0	5	1	2	1		M	490375	2.13265
Y.n[89.01]NK[156.13]RSTITSRE.L		---ALDCILPPT		DNGSGMCKAGFA						F	2	2	10	0	6	6	5	4	3	2	3	1		F	817356	3.5547
S.n[89.01]QTK[156.13]AGK[156.13]PEEDSE.S		DNGSG-CKAGFA		ASCTTNCLAPLA						Y	1	1	0	0	2	7	5	0	0	0	2	0		Y	601276	2.61496
N.n[89.01]VTATDK[156.13]STGK[156.13]ANK[156.13].L		DNGSGMCKAGFA		--K-CNCLLLKV						W	0	1	2	0	0	1	2	1	1	0	0	0		W	276551	1.20273
K.n[89.01]RLK[156.13]TDNAGDQHGGGGGGGGGAG.A		ASCTTNCLAPLA		-DLVANFFPKKL						C	3	2	8	1	7	3	10	3	1	3	2	1		C	504016	2.19198
L.n[89.01]STNTTK[156.13]VK[156.13]E.F		--K-CNCLLLKV		-NDIYNFFSPLN						P	6	7	11	43	6	7	0	0	3	18	11	11		P	1460508	6.35178
D.n[89.01]SRSAGVPSR.V		-DLVANFFPKKL		--AGQAFRKFLP						S	7	5	4	3	13	14	7	7	9	9	11	6		S	1930889	8.39748
N.n[89.01]VTATDK[156.13]STGK[156.13].A		-NDIYNFFSPLN		KFAGRNFRNPLA						T	4	12	12	3	4	4	1	10	7	10	8	9		T	1245739	5.41774
H.n[89.01]YNK[156.13]RSTITSRE.L		--AGQAFRKFLP		ITLPVDFVTADK						N	3	14	12	0	4	24	5	5	11	7	8	7		N	832732	3.62157
N.n[89.01]QIAPK[156.13]GQK[156.13]E.G		KFAGRNFRNPLA		INNLGTIAKSGT						Q	2	3	5	3	14	13	10	10	6	11	7	8		Q	1105632	4.80842
V.n[89.01]LQAHQAK[156.13]E.A		ITLPVDFVTADK		GKPPQYIAVHVV						D	12	6	4	0	1	15	0	0	1	6	11	12		D	1106498	4.81218
G.n[89.01]C[160.03]AK[156.13]C[160.03]AQGC[160.03]IC[160.03]K[156.13]GTSDK[156.13]C[160.03]SC[160.03]C[160.03]A.-		INNLGTIAKSGT		LQ-VYKIGGIGT						E	0	1	1	0	0	0	0	0	0	0	1	0		E	1665153	7.24178
S.n[89.01]LRASTSK[156.13]SE.S		GKPPQYIAVHVV		DTNLC-IHAKRV						H	1	3	4	2	6	5	0	5	0	5	2	1		H	592283	2.57585
G.n[89.01]C[160.03]AK[156.13]C[160.03]AQGC[160.03]IC[160.03]K[156.13]GASDK[156.13]C[160.03]SC[160.03]C[160.03]A.-		GKPPQYIAVHVV		CGTIGLIHAVAN						K	9	8	8	5	3	9	1	24	25	19	17	22		K	1330435	5.78609
P.n[89.01]SK[156.13]MPK[156.13]K[156.13]PK[156.13]NENPVDY.T		GKPPQYIAVHVV		--SGASIKIDEP						R	10	3	6	2	4	2	4	13	3	4	4	2		R	1296571	5.63881
N.n[89.01]SQASK[156.13]ATPK[156.13]LD.S		LQ-VYKIGGIGT		RPFPQVIKSKGG						1682	109	117	129	141	140	140	151	151	151	151	151	151		TOTAL	22993683	100
M.n[89.01]C[160.03]K[156.13]AGFAGDDAPR.A		DTNLC-IHAKRV		MACAISILGKSL
V.n[89.01]IHAK[156.13]RVTIMPK[156.13].D		DTNLC-IHAKRV		FNFVGKILGPQG						Relative occurences in %
V.n[89.01]IHAK[156.13]RVTIMPK[156.13]D.L		DTNLC-IHAKRV		--TVRSILKIDD							P6	P5	P4	P3	P2	P1	P1'	P2'	P3'	P4'	P5'	P6'
W.n[89.01]K[156.13]VTRK[156.13]DGNASGTTLLE.A		CGTIGLIHAVAN		KMMANGILKVPA						G	8.60927	11.2583	7.28477	1.98675	8.60927	6.62252	0	1.98675	7.28477	7.28477	11.2583	12.5828
N.n[89.01]VSAVDK[156.13]STGK[156.13]E.N		--SGASIKIDEP		AAVQAAILMGDK						A	12.5828	6.62252	3.31126	13.245	19.2053	9.93377	1.3245	5.96026	17.2185	8.60927	4.63576	8.60927
N.n[89.01]VTATDK[156.13]STGK[156.13]ANK[156.13]ITITND.K		RPFPQVIKSKGG		MACAISILMKDL						V	0.662252	3.31126	4.63576	16.5563	3.97351	1.3245	13.9073	13.245	6.62252	7.94702	7.28477	10.596
P.n[89.01]LHSQIPREE.Q		MACAISILGKSL		GGVLPNIQAVLL						I	3.97351	1.3245	4.63576	8.60927	1.3245	0	17.2185	11.9205	7.94702	4.63576	3.97351	2.64901
H.n[89.01]LK[156.13]K[156.13]QAGPASVPLRTEE.E		FNFVGKILGPQG		PTHPSAIRGGGA						L	3.97351	4.63576	6.62252	11.2583	11.2583	1.3245	33.7748	12.5828	11.2583	8.60927	13.9073	11.9205
H.n[89.01]LK[156.13]K[156.13]QAGPASVPLRTEEE.F		FNFVGKILGPQG		VGMACAISILGK						M	2.64901	5.29801	1.3245	0.662252	1.98675	0.662252	0.662252	0	3.31126	0.662252	1.3245	0.662252
L.n[89.01]VK[156.13]FSPNEQNK[156.13]HIGE.V		--TVRSILKIDD		MTTVHAITATQK						F	1.3245	1.3245	6.62252	0	3.97351	3.97351	3.31126	2.64901	1.98675	1.3245	1.98675	0.662252
D.n[89.01]SSK[156.13]PVVAQGPGPAPGVG.S		KMMANGILKVPA		SDIA-RIVAPGK						Y	0.662252	0.662252	0	0	1.3245	4.63576	3.31126	0	0	0	1.3245	0
Q.n[89.01]LQK[156.13]QLAAK[156.13]E.A		AAVQAAILMGDK		---PMFIVNTNV						W	0	0.662252	1.3245	0	0	0.662252	1.3245	0.662252	0.662252	0	0	0
Q.n[89.01]VINDGDK[156.13]PK[156.13]VQVSYK[156.13]GE.T		MACAISILMKDL		PWFKGWKVTRKD						C	1.98675	1.3245	5.29801	0.662252	4.63576	1.98675	6.62252	1.98675	0.662252	1.98675	1.3245	0.662252
R.n[89.01]YRPGTVALRE.L		GGVLPNIQAVLL		---VQNLAVKCL						P	3.97351	4.63576	7.28477	28.4768	3.97351	4.63576	0	0	1.98675	11.9205	7.28477	7.28477
G.n[89.01]WK[156.13]PGSDTIK[156.13]PNVDDSK[156.13]E.Y		PTHPSAIRGGGA		SSEPCALCSLHS						S	4.63576	3.31126	2.64901	1.98675	8.60927	9.27152	4.63576	4.63576	5.96026	5.96026	7.28477	3.97351
F.n[89.01]NVINGGSHAGNK[156.13]LAMQE.F		VGMACAISILGK		LAFVANLFNKYP						T	2.64901	7.94702	7.94702	1.98675	2.64901	2.64901	0.662252	6.62252	4.63576	6.62252	5.29801	5.96026
N.n[89.01]VINGGSHAGNK[156.13]LAMQE.F		MTTVHAITATQK		--LCSDLFRSTL						N	1.98675	9.27152	7.94702	0	2.64901	15.894	3.31126	3.31126	7.28477	4.63576	5.29801	4.63576
N.n[89.01]LRK[156.13]NGIIK[156.13]TDK[156.13]VFE.V		MTTVHAITATQK		ADLINNLGTIAK						Q	1.3245	1.98675	3.31126	1.98675	9.27152	8.60927	6.62252	6.62252	3.97351	7.28477	4.63576	5.29801
A.n[89.01]VLLPK[156.13]K[156.13]TSATVGPK[156.13]APSG.G		SDIA-RIVAPGK		RNKPSDLGTKLQ		iceLogo Figures:				D	7.94702	3.97351	2.64901	0	0.662252	9.93377	0	0	0.662252	3.97351	7.28477	7.94702
Y.n[89.01]SC[160.03]VGVFQHGK[156.13]VE.L		---PMFIVNTNV		RYQILPLHSQIP						E	0	0.662252	0.662252	0	0	0	0	0	0	0	0.662252	0
A.n[89.01]IVK[156.13]FSPNEQNK[156.13]HIGE.V		---PMFIVNTNV		PVVPQALIDQLK						H	0.662252	1.98675	2.64901	1.3245	3.97351	3.31126	0	3.31126	0	3.31126	1.3245	0.662252
G.n[89.01]VSLK[156.13]TLHPDLGTDK[156.13]DK[156.13]E.Q		PWFKGWKVTRKD		GMTKADLINNLG						K	5.96026	5.29801	5.29801	3.31126	1.98675	5.96026	0.662252	15.894	16.5563	12.5828	11.2583	14.5695
T.n[89.01]LNAAK[156.13]VPADTE.V		---VQNLAVKCL		--KVAALIQKLN						R	6.62252	1.98675	3.97351	1.3245	2.64901	1.3245	2.64901	8.60927	1.98675	2.64901	2.64901	1.3245
P.n[89.01]QVIK[156.13]SK[156.13]GGVVGIK[156.13]VD.K		SSEPCALCSLHS		TLGVKQLIVGVN							72.1854	77.4834	85.4305	93.3775	92.7152	92.7152	100	100	100	100	100	100
A.n[89.01]LVSK[156.13]K[156.13]LNVTE.Q		LAFVANLFNKYP		-ANLSNLKAPLD
T.n[89.01]IAK[156.13]SGTK[156.13]AFME.A		--LCSDLFRSTL		ARPPQDLKIVPL						Occurences relative to natural abundance
S.n[89.01]LRTVSLGAGAK[156.13]DE.L		ADLINNLGTIAK		G-SL-ALKKALA							P6	P5	P4	P3	P2	P1	P1'	P2'	P3'	P4'	P5'	P6'
A.n[89.01]QVK[156.13]APLVLK[156.13]D.-		RNKPSDLGTKLQ		DGIVSHLKKQAG						G	1.32223	1.72906	1.11881	0.305129	1.32223	1.0171	0	0.305129	1.11881	1.11881	1.72906	1.93248
S.n[89.01]VVC[160.03]K[156.13]PQEPGHFY.S		RYQILPLHSQIP		---VAQLKKSAD						A	1.81408	0.954777	0.477388	1.90955	2.76885	1.43217	0.190955	0.859299	2.48242	1.24121	0.668344	1.24121
V.n[89.01]IK[156.13]SK[156.13]GGVVGIK[156.13]VDK[156.13]GVVPLAGTNGE.T		PVVPQALIDQLK		KVTLATLKMSVQ						V	0.110067	0.550336	0.770471	2.75168	0.660403	0.220134	2.31141	2.20134	1.10067	1.32081	1.21074	1.76108
Q.n[89.01]VINDGDK[156.13]PK[156.13]VQVSY.K		GMTKADLINNLG		--QVAQLKSLSD						I	0.909859	0.303286	1.0615	1.97136	0.303286	0	3.94272	2.72958	1.81972	1.0615	0.909859	0.606572
A.n[89.01]ITATQK[156.13]TVDGPSGK[156.13]LWRD.G		GMTKADLINNLG		-N-H-NLKVAGQ						L	0.404637	0.472077	0.674396	1.14647	1.14647	0.134879	3.43942	1.28135	1.14647	0.876714	1.41623	1.21391
D.n[89.01]WSK[156.13]VNK[156.13]PPYPK[156.13]LG.A		GMTKADLINNLG		---LNKLLGRVT						M	1.24212	2.48424	0.62106	0.31053	0.931589	0.31053	0.31053	0	1.55265	0.31053	0.62106	0.31053
C.n[89.01]VIMVK[156.13]PHEE.Y		--KVAALIQKLN		QDCALPLLKDVI						F	0.372606	0.372606	1.86303	0	1.11782	1.11782	0.931516	0.745213	0.55891	0.372606	0.55891	0.186303
Q.n[89.01]VK[156.13]APLVLK[156.13]D.-		TLGVKQLIVGVN		IGQPLSLLLKNS						Y	0.253255	0.253255	0	0	0.50651	1.77278	1.26627	0	0	0	0.50651	0
K.n[89.01]RVTIMPK[156.13]DIQLAR.R		-ANLSNLKAPLD		HLAPPPLLSPLL						W	0	0.550626	1.10125	0	0	0.550626	1.10125	0.550626	0.550626	0	0	0
V.n[89.01]IHAK[156.13]RVTIMPK[156.13]DIQL.A		-ANLSNLKAPLD		--L--TLNAAKV						C	0.906376	0.604251	2.417	0.302125	2.11488	0.906376	3.02125	0.906376	0.302125	0.906376	0.604251	0.302125
P.n[89.01]QVIK[156.13]SK[156.13]GGVVGIK[156.13]VDK[156.13]GVVPLAGTNGE.T		ARPPQDLKIVPL		NLFVGNLNFNKS						P	0.625574	0.729837	1.14689	4.48328	0.625574	0.729837	0	0	0.312787	1.87672	1.14689	1.14689
D.n[89.01]LK[156.13]IVPLGRK[156.13]E.A		G-SL-ALKKALA		-AHLGKLNVKLT						S	0.552042	0.394316	0.315453	0.23659	1.02522	1.10408	0.552042	0.552042	0.709769	0.709769	0.867495	0.473179
N.n[89.01]FRNPLAK[156.13].-		DGIVSHLKKQAG		AG-I-GLNVLRI						T	0.48895	1.46685	1.46685	0.366713	0.48895	0.48895	0.122238	1.22238	0.855663	1.22238	0.9779	1.10014
A.n[89.01]LC[160.03]SLHSIGK[156.13].L		DGIVSHLKKQAG		--AVAVLQAHQA						N	0.54859	2.56008	2.19436	0	0.731453	4.38872	0.914316	0.914316	2.0115	1.28004	1.46291	1.28004
A.n[89.01]IRGGGAFVQNSQPVA.V		---VAQLKKSAD		SAQLSQLQKQLA						Q	0.275455	0.413183	0.688638	0.413183	1.92819	1.79046	1.37728	1.37728	0.826366	1.515	0.964093	1.10182
A.n[89.01]VVLMK[156.13]K[156.13]SE.A		KVTLATLKMSVQ		R-T--HLQLAIR						D	1.65144	0.825719	0.550479	0	0.13762	2.0643	0	0	0.13762	0.825719	1.51382	1.65144
L.n[89.01]IHAVANNQDK[156.13]LGFE.D		--QVAQLKSLSD		-IIPRHLQLAIR						E	0	0.0914487	0.0914487	0	0	0	0	0	0	0	0.0914487	0
F.n[89.01]IVNTNVPRASVPD.G		-N-H-NLKVAGQ		AMKLQNLQLQPG						H	0.2571	0.7713	1.0284	0.5142	1.5426	1.2855	0	1.2855	0	1.2855	0.5142	0.2571
E.n[89.01]QITK[156.13]YSGEGDLAIVK[156.13]FSPNEQNK[156.13]HIGE.V		---LNKLLGRVT		ITDPQQLQLSPL						K	1.0301	0.915647	0.915647	0.572279	0.343367	1.0301	0.114456	2.74694	2.8614	2.17466	1.94575	2.51803
Q.n[89.01]LK[156.13]K[156.13]SADTLWDIQK[156.13]D.L		QDCALPLLKDVI		LKSP-GLQVLND						R	1.17445	0.352336	0.704671	0.23489	0.469781	0.23489	0.469781	1.52679	0.352336	0.469781	0.469781	0.23489
N.n[89.01]LNFNK[156.13]SAPE.L		IGQPLSLLLKNS		RRRLSSLRASTS
K.n[89.01]ILGPQGNTIK[156.13]RLQE.E		HLAPPPLLSPLL		--LIHNLRKNGI
N.n[89.01]ARGLTSVINQK[156.13]LK[156.13]DDE.V		--L--TLNAAKV		-NDIHGLRKVID
N.n[89.01]LIK[156.13]QNC[160.03]DQFE.K		NLFVGNLNFNKS		--HQLSLRTVSL
Q.n[89.01]ITK[156.13]YSGEGDLAIVK[156.13]FSPNEQNK[156.13]HIGE.V		-AHLGKLNVKLT		-AFRASLSKLGD
S.n[89.01]MVLTK[156.13]MK[156.13]E.L		AG-I-GLNVLRI		DSLSAQLSQLQK
K.n[89.01]ILGPQGNTIK[156.13]RLQEE.T		--AVAVLQAHQA		KEPPLSLTIHLT
D.n[89.01]FK[156.13]TDLRFQ.S		SAQLSQLQKQLA		ILNARGLTSVIN
Y.n[89.01]IAVHVVPDQ.L		R-T--HLQLAIR		----A-LVIDNG
F.n[89.01]IASGVVVGK[156.13]DTLLTNK[156.13]HVVD.A		-IIPRHLQLAIR		RTVVSGLVQFVP
A.n[89.01]ITATQK[156.13]TVDGPSGK[156.13]LW.R		AMKLQNLQLQPG		KTIAP-LVSKKL
K.n[89.01]LNVK[156.13]LTK[156.13]LTE.K		ITDPQQLQLSPL		--LVQRLVTIKQ
Q.n[89.01]QRLIFAGK[156.13]QLE.D		LKSP-GLQVLND		----S-MVLTKM
R.n[89.01]LVTIK[156.13]QLHE.Q		RRRLSSLRASTS		RDTPAKNAQKSN
A.n[89.01]LVIDNGSGMC[160.03]K[156.13].A		--LIHNLRKNGI		---ACYNCGRGG
D.n[89.01]C[160.03]ILPPTRPTDK[156.13]PLRLPLQDVYK[156.13].L		-NDIHGLRKVID		QGGVLPNIQAVL
P.n[89.01]NIQAVLLPK[156.13]K[156.13]TE.S		--HQLSLRTVSL		SRL-HYNKRSTI
D.n[89.01]LAIVK[156.13]FSPNEQNK[156.13]HIGE.V		-AFRASLSKLGD		LPVPAFNVINGG
D.n[89.01]C[160.03]ILPPTRPTDK[156.13]PLRLPLQD.V		DSLSAQLSQLQK		YFHLLNQIAPKG
S.n[89.01]IK[156.13]IDEPLEGSE.D		KEPPLSLTIHLT		AP-PKAQKGQKA
Q.n[89.01]LSQLQK[156.13]QLAAK[156.13]E.A		ILNARGLTSVIN		PQPPATQQQQPQ
N.n[89.01]LFNK[156.13]YPALTK[156.13]PE.N		----A-LVIDNG		-IP-DQQRLIFA
A.n[89.01]ILMGDK[156.13]SENVQD.L		----A-LVIDNG		DVSPTSQRLQLL
M.n[89.01]C[160.03]K[156.13]AGFAGDDAPRAVFPSIVGRPRQQGM[147.04]M[147.04]G.G		RTVVSGLVQFVP		AGAVASQTKAGK
D.n[89.01]LINNLGTIAK[156.13]SGTK[156.13].A		KTIAP-LVSKKL		DGRPFPQVIKSK
D.n[89.01]VK[156.13]WQSLK[156.13]DLVK[156.13]E.K		--LVQRLVTIKQ		---VAAQVKAPL
N.n[89.01]LQLQPGNAK[156.13]L.-		----S-MVLTKM		-AGQAFRKFLPL
G.n[89.01]LTSVINQK[156.13]LK[156.13]DDE.V		RDTPAKNAQKSN		TGNAGSRLACGV
S.n[89.01]LTIHLTSPVVRE.E		---ACYNCGRGG		GGRAPKRLKTDN
N.n[89.01]IQAVLLPK[156.13]K[156.13]TE.S		QGGVLPNIQAVL		C-IHA-RVTIMP
Q.n[89.01]C[160.03]AILSPAFK[156.13]VRE.F		SRL-HYNKRSTI		DLGTTYSCVGVF
D.n[89.01]YVK[156.13]ALPGQLK[156.13]PFE.T		LPVPAFNVINGG		AQNRSYSKLLCG
S.n[89.01]RLAC[160.03]GVIGIAQ.-		YFHLLNQIAPKG		GMDPLPSKMPKK
N.n[89.01]LAVK[156.13]C[160.03]LGPLVSK[156.13]VK[156.13]E.Y		AP-PKAQKGQKA		GLTPANSQASKA
A.n[89.01]LK[156.13]K[156.13]ALAAAGYDVE.K		AP-PKAQKGQKA		KKFKGDSRSAGV
N.n[89.01]LGTIAK[156.13]SGTK[156.13]AFME.A		PQPPATQQQQPQ		PPPPQDSSKPVV
E.n[89.01]ARAAVHGLSMQ.Q		-IP-DQQRLIFA		KHFVALSTNTTK
S.n[89.01]ILGK[156.13]SLADE.L		DVSPTSQRLQLL		RSQPSKTLFVKG
P.n[89.01]LLK[156.13]DVIATDK[156.13]E.D		AGAVASQTKAGK		RLPPGSVIAPMP
H.n[89.01]LQLAIRNDEE.L		DGRPFPQVIKSK		A-FT-QVIILNH
F.n[89.01]VVK[156.13]AYLPVNE.S		DGRPFPQVIKSK		SKRPTCVIMVKP
K.n[89.01]IGGIGTVPVGRVE.T		---VAAQVKAPL		KHWPFQVINDGD
D.n[89.01]FVTADK[156.13]FDE.N		-AGQAFRKFLPL		PVPAFNVINGGS
S.n[89.01]ILK[156.13]IDDVVNTR.-		TGNAGSRLACGV		--VAAQVKAPLV
N.n[89.01]C[160.03]LAPLAK[156.13]VIHD.N		GGRAPKRLKTDN		TNIPFDVKWQSL
S.n[89.01]VIAPMPPIIHAPR.L		C-IHA-RVTIMP		ATKAVCVLKGDG
S.n[89.01]LSK[156.13]LGDVYVND.A		DLGTTYSCVGVF		LPNIQAVLLPKK
R.n[89.01]IVAPGK[156.13]GILAADE.S		AQNRSYSKLLCG		ANGILNVSAVDK
D.n[89.01]LGTK[156.13]LQDPRIMTTL.S		GMDPLPSKMPKK		GMNVAGVSLKTL
Q.n[89.01]YIAVHVVPD.Q		GLTPANSQASKA		ANGILNVTATDK
D.n[89.01]C[160.03]ILPPTRPTDK[156.13]PLRLPLQDVY.K		KKFKGDSRSAGV		NKLLG-VTIAQG
E.n[89.01]QITK[156.13]YSGEGDLAIVK[156.13]F.S		PPPPQDSSKPVV		GMPPQSVVCKPQ
H.n[89.01]LQLAIRGDEE.L		KHFVALSTNTTK		AGTPMFVVKAYL
T.n[89.01]FIASGVVVGK[156.13]DTLLTNK[156.13]HVVD.A		RSQPSKTLFVKG		NDGAAAVVLMKK
G.n[89.01]LRK[156.13]VIDDTNITRLQLE.T		RLPPGSVIAPMP		-----KVWGSIK
N.n[89.01]LK[156.13]VAGQDGSVVQF.K		A-FT-QVIILNH		-VCPAGWKPGSD
L.n[89.01]ILNRLC[160.03]VLHE.K		SKRPTCVIMVKP		IKVPVDWSKVNK
N.n[89.01]LK[156.13]APLDIPVPDPVK[156.13]E.K		KHWPFQVINDGD		TGKPPQYIAVHV
N.n[89.01]YK[156.13]LITPAVVSE.R		KHWPFQVINDGD		---VPNYKLITP
S.n[89.01]LLLK[156.13]NSPLVSR.L		PVPAFNVINGGS		ASRL-HYNKRST
G.n[89.01]TFIASGVVVGK[156.13]DTLLTNK[156.13]HVVD.A		--VAAQVKAPLV		--KPH-YRPGTV
D.n[89.01]LINNLGTIAK[156.13].S		TNIPFDVKWQSL		-----DYVKALP
Q.n[89.01]ITK[156.13]YSGEGDLAIVK[156.13]F.S		ATKAVCVLKGDG
C.n[89.01]VLK[156.13]GDGPVQGIINFEQK[156.13]E.S		ATKAVCVLKGDG
Q.n[89.01]LK[156.13]SLSDTVEK[156.13]LK[156.13]DE.V		LPNIQAVLLPKK
S.n[89.01]QRLQLLEPFDK[156.13]WDGK[156.13]DLE.D		ANGILNVSAVDK
Y.n[89.01]IAVHVVPDQL.M		GMNVAGVSLKTL
N.n[89.01]FFPK[156.13]K[156.13]LLE.L		ANGILNVTATDK
F.n[89.01]IVNTNVPRASVPDGFLSE.L		ANGILNVTATDK
D.n[89.01]LINNLGTIAK[156.13]SG.T		ANGILNVTATDK
A.n[89.01]LIQK[156.13]LNSDPQF.V		NKLLG-VTIAQG
Q.n[89.01]LIVGVNK[156.13]MDSTEPPYS.Q		GMPPQSVVCKPQ
Q.n[89.01]VIILNHPGQIS.A		AGTPMFVVKAYL
G.n[89.01]LVQFVPK[156.13]EE.L		NDGAAAVVLMKK
D.n[89.01]LFRSTLEPVE.K		-----KVWGSIK
G.n[89.01]ILK[156.13]VPAINVND.S		-VCPAGWKPGSD
T.n[89.01]LK[156.13]MSVQPTVSLGGFE.L		IKVPVDWSKVNK
F.n[89.01]RK[156.13]FLPLFDRVLVE.R		TGKPPQYIAVHV
Y.n[89.01]IAVHVVPDQLM.A		---VPNYKLITP
K.n[89.01]VWGSIK[156.13]GLTE.G		ASRL-HYNKRST
A.n[89.01]LVIDNGSGMC[160.03]K[156.13]AGFAGDDAPRAVFPSIVG.R		--KPH-YRPGTV
A.n[89.01]LIDQLK[156.13]PGGRLILPVGPAG.G		-----DYVKALP
C.n[89.01]VLK[156.13]GDGPVQGIINFE.Q
K.n[89.01]TLFVK[156.13]GLSE.D
Q.n[89.01]LQLSPLK[156.13]GLSLVDK[156.13]E.N
D.n[89.01]LAIVK[156.13]FSPNE.Q
N.n[89.01]FFSPLNPVRVHIE.L
E.n[89.01]LVDSVLDVVRK[156.13].E
N.n[89.01]C[160.03]LLLK[156.13]VNQIGSVTE.S
N.n[89.01]LK[156.13]APLDIPVPDPV.K
P.n[89.01]LLSPLLPSIK[156.13]PTVR.K
R.n[89.01]VTIAQGGVLPNIQAVLLPK[156.13]K[156.13]TE.S
K.n[89.01]LLGRVTIAQGGVLPNIQA.V
A.n[89.01]ISILGK[156.13]SLADE.L
S.n[89.01]ILMK[156.13]DLADE.L
A.n[89.01]FRK[156.13]FLPLFDRVLVE.R
Y.n[89.01]SK[156.13]LLC[160.03]GLLAE.R
G.n[89.01]LNVLRIINEPTA.A
G.n[89.01]LQVLNDYLADK[156.13]S.Y

## Sheet: MMP7_G
hMMP7-G_1%	Active site specificity profiling datasets of human Matrix Metalloproteinases (MMPs):								Human MMP7 cleavage sites identified by PICS in GluC-generated human proteome libraries.																	Index
n[89.01]		PICS Output		PICS Output - unique		n[89.01]	PICS Output	PICS Output - unique		Total occurences														UniProt_Human_1310
Q.n[89.01]LK[156.13]GQSQTSPDHRSDTSSPE.V		MDQVMQFVEPSR		MDQVMQFVEPSR		176	163	152			P6	P5	P4	P3	P2	P1	P1'	P2'	P3'	P4'	P5'	P6'			counts	%
L.n[89.01]QTVAK[156.13]NK[156.13]DQGTYE.D		SKAKFAGRNFRN		SKAKFAGRNFRN						G	9	6	8	2	11	12	1	4	19	12	14	15		G	1497164	6.5112
D.n[89.01]K[156.13]PK[156.13]VQVSYK[156.13]GE.T		LQ-VYKIGGIGT		LQ-VYKIGGIGT		Web-PICS Figures:				A	5	13	14	32	22	18	0	5	28	19	20	17		A	1594886	6.93619
D.n[89.01]VRRGNVAGDSK[156.13]NDPPME.A		CGTIGLIHAVAN		CGTIGLIHAVAN						V	6	11	8	24	4	2	10	23	13	17	13	9		V	1383482	6.01679
T.n[89.01]SQHSNTQTLGK[156.13].-		GHASDRIIALDG		GHASDRIIALDG						I	2	9	7	12	2	0	33	16	4	8	8	6		I	1004174	4.36717
H.n[89.01]MVANC[160.03]PHK[156.13]NVAQPPASSQGRQE.A		TIIADNIIFLSD		TIIADNIIFLSD						L	11	8	5	11	18	7	107	20	7	10	9	12		L	2257963	9.81993
Q.n[89.01]LHAHQPQPATTPTG.S		TIIADNIIFLSD		LSGDHCIIGRTL						M	5	3	3	2	5	0	8	1	5	2	2	3		M	490375	2.13265
P.n[89.01]LQTK[156.13]ADANRTAPSGSE.Y		LSGDHCIIGRTL		DDTSRSIIRNVK						F	5	4	3	3	4	5	1	3	5	4	9	4		F	817356	3.5547
K.n[89.01]MK[156.13]QEPVK[156.13]PEE.G		DDTSRSIIRNVK		FLPPKKIKDPDA						Y	0	1	3	1	3	2	0	2	1	4	0	2		Y	601276	2.61496
Q.n[89.01]LTNDK[156.13]ARVE.V		FLPPKKIKDPDA		---KLDIKLDSE						W	0	0	2	0	1	2	0	0	1	0	0	1		W	276551	1.20273
N.n[89.01]VSAVDK[156.13]STGK[156.13]E.N		---KLDIKLDSE		--SPLRIKMIAS						C	2	0	1	1	4	4	0	2	3	0	1	0		C	504016	2.19198
D.n[89.01]IK[156.13]LDSEDK[156.13]DK[156.13]E.G		--SPLRIKMIAS		HKLLGNIKNVAK						P	7	6	8	16	0	10	0	1	0	12	11	15		P	1460508	6.35178
D.n[89.01]LTTK[156.13]K[156.13]VVDNTTAK[156.13]E.F		HKLLGNIKNVAK		GVMTALIKRNST						S	11	5	13	10	13	14	1	4	11	8	14	6		S	1930889	8.39748
Q.n[89.01]LQK[156.13]QK[156.13]GDTPASATAPTE.A		GVMTALIKRNST		RPFPQVIKSKGG						T	6	6	9	8	3	5	0	16	7	10	10	10		T	1245739	5.41774
L.n[89.01]LVQPTK[156.13]RPE.G		GVMTALIKRNST		-RDPSKIKWGDA						N	4	4	14	2	13	12	0	2	8	11	11	11		N	832732	3.62157
R.n[89.01]LK[156.13]C[160.03]GSGPVHISGQH.L		RPFPQVIKSKGG		FNFVGKILGPQG						Q	2	12	5	6	11	15	1	11	11	5	16	12		Q	1105632	4.80842
H.n[89.01]MK[156.13]AVQADQERE.R		-RDPSKIKWGDA		--TVRSILKIDD						D	9	14	10	3	6	10	0	0	5	14	11	20		D	1106498	4.81218
D.n[89.01]LRADAMAK[156.13]DRSEEE.R		FNFVGKILGPQG		KMMANGILKVPA						E	0	0	0	0	0	0	0	0	1	2	0	4		E	1665153	7.24178
A.n[89.01]GRNFRNPLAK[156.13].-		--TVRSILKIDD		QLQQ-QILLGPN						H	4	5	5	2	5	5	0	4	2	1	2	1		H	592283	2.57585
A.n[89.01]ITATQK[156.13]TVDGPSGK[156.13].L		KMMANGILKVPA		DIDANGILNVTA						K	12	10	10	8	14	17	1	34	25	18	11	12		K	1330435	5.78609
G.n[89.01]C[160.03]VVRGSGIPE.L		QLQQ-QILLGPN		LQKSLNILTAFQ						R	5	5	5	1	8	18	0	15	7	6	1	3		R	1296571	5.63881
S.n[89.01]IIRNVK[156.13]GPVRE.G		DIDANGILNVTA		--YPKGIRAVLL						1787	105	122	133	144	147	158	163	163	163	163	163	163		TOTAL	22993683	100
Q.n[89.01]LQK[156.13]QLAAK[156.13]E.A		LQKSLNILTAFQ		DFPQNAIRQRSL
H.n[89.01]LK[156.13]K[156.13]QAGPASVPLRTEEE.F		--YPKGIRAVLL		MTTVHAITATQK						Relative occurences in %
A.n[89.01]IRQRSLGPSLATDK[156.13]S.-		DFPQNAIRQRSL		TGK-NKITITND							P6	P5	P4	P3	P2	P1	P1'	P2'	P3'	P4'	P5'	P6'
N.n[89.01]MSK[156.13]YQSNPK[156.13]VMN.L		MTTVHAITATQK		SDIA-RIVAPGK						G	5.52147	3.68098	4.90798	1.22699	6.74847	7.36196	0.613497	2.45399	11.6564	7.36196	8.58896	9.20245
G.n[89.01]LAGK[156.13]DPVQC[160.03]SRD.V		MTTVHAITATQK		GVNPGPIVGTTR						A	3.06748	7.97546	8.58896	19.6319	13.4969	11.0429	0	3.06748	17.1779	11.6564	12.2699	10.4294
S.n[89.01]LLAK[156.13]QPATPTRASESPARGPSG.S		TGK-NKITITND		FSSSAKIVKPNG						V	3.68098	6.74847	4.90798	14.7239	2.45399	1.22699	6.13497	14.1104	7.97546	10.4294	7.97546	5.52147
H.n[89.01]LSASQK[156.13]ALK[156.13]E.K		SDIA-RIVAPGK		HDPVDKIVLQKY						I	1.22699	5.52147	4.29448	7.36196	1.22699	0	20.2454	9.81595	2.45399	4.90798	4.90798	3.68098
G.n[89.01]ILNVTATDK[156.13]STGK[156.13]ANK[156.13].L		GVNPGPIVGTTR		---PMFIVNTNV						L	6.74847	4.90798	3.06748	6.74847	11.0429	4.29448	65.6442	12.2699	4.29448	6.13497	5.52147	7.36196
W.n[89.01]LNSK[156.13]MNAQNK[156.13]LS.L		FSSSAKIVKPNG		KVVTYRIVSYTR						M	3.06748	1.84049	1.84049	1.22699	3.06748	0	4.90798	0.613497	3.06748	1.22699	1.22699	1.84049
A.n[89.01]LVK[156.13]AASAAQRE.L		HDPVDKIVLQKY		VTANSKIVVVTA						F	3.06748	2.45399	1.84049	1.84049	2.45399	3.06748	0.613497	1.84049	3.06748	2.45399	5.52147	2.45399
N.n[89.01]IK[156.13]NVAK[156.13]TANK[156.13]DHLVTAY.N		---PMFIVNTNV		VINDGDKPKVQV						Y	0	0.613497	1.84049	0.613497	1.84049	1.22699	0	1.22699	0.613497	2.45399	0	1.22699
A.n[89.01]LTRDPQFQK[156.13].L		KVVTYRIVSYTR		KVTVAGLAGKDP						W	0	0	1.22699	0	0.613497	1.22699	0	0	0.613497	0	0	0.613497
L.n[89.01]LK[156.13]QGQDNLSSVK[156.13]E.T		VTANSKIVVVTA		PDRACRLAKAAF						C	1.22699	0	0.613497	0.613497	2.45399	2.45399	0	1.22699	1.84049	0	0.613497	0
R.n[89.01]IK[156.13]MIASDSHRPE.V		VINDGDKPKVQV		D-SAVPLAKAAP						P	4.29448	3.68098	4.90798	9.81595	0	6.13497	0	0.613497	0	7.36196	6.74847	9.20245
F.n[89.01]MC[160.03]QGGDFTRHNGTGGK[156.13]SIYG.E		KVTVAGLAGKDP		RINAG-LAQFID						S	6.74847	3.06748	7.97546	6.13497	7.97546	8.58896	0.613497	2.45399	6.74847	4.90798	8.58896	3.68098
A.n[89.01]LHK[156.13]AIMVK[156.13]GVDE.A		KVTVAGLAGKDP		--WSCSLCHVLP						T	3.68098	3.68098	5.52147	4.90798	1.84049	3.06748	0	9.81595	4.29448	6.13497	6.13497	6.13497
K.n[89.01]LTVNPGTK[156.13]SK[156.13]LPK[156.13]PVQD.L		PDRACRLAKAAF		---AFSLFDKDG						N	2.45399	2.45399	8.58896	1.22699	7.97546	7.36196	0	1.22699	4.90798	6.74847	6.74847	6.74847
Q.n[89.01]VINDGDK[156.13]PK[156.13]VQVSYK[156.13]GE.T		D-SAVPLAKAAP		HPDSHQLFIGNL						Q	1.22699	7.36196	3.06748	3.68098	6.74847	9.20245	0.613497	6.74847	6.74847	3.06748	9.81595	7.36196
K.n[89.01]LRQPFFQK[156.13]RSE.L		RINAG-LAQFID		DDKDYFLFRDGD		iceLogo Figures:				D	5.52147	8.58896	6.13497	1.84049	3.68098	6.13497	0	0	3.06748	8.58896	6.74847	12.2699
N.n[89.01]VINGGSHAGNK[156.13]LAMQE.F		--WSCSLCHVLP		SGTAGYLGQVTT						E	0	0	0	0	0	0	0	0	0.613497	1.22699	0	2.45399
K.n[89.01]ITITNDK[156.13]GRLSK[156.13]EE.L		---AFSLFDKDG		ADLINNLGTIAK						H	2.45399	3.06748	3.06748	1.22699	3.06748	3.06748	0	2.45399	1.22699	0.613497	1.22699	0.613497
S.n[89.01]LVSK[156.13]GTLVQTK[156.13]GTG.A		HPDSHQLFIGNL		GQSVGKLGVLHP						K	7.36196	6.13497	6.13497	4.90798	8.58896	10.4294	0.613497	20.8589	15.3374	11.0429	6.74847	7.36196
A.n[89.01]IVK[156.13]FSPNEQNK[156.13]HIGE.V		DDKDYFLFRDGD		FIQTQQLHAAMA						R	3.06748	3.06748	3.06748	0.613497	4.90798	11.0429	0	9.20245	4.29448	3.68098	0.613497	1.84049
A.n[89.01]MK[156.13]K[156.13]DPVK[156.13]K[156.13]IFVGGLNPE.S		SGTAGYLGQVTT		PHHATQLHAHQP							64.4172	74.8466	81.5951	88.3436	90.184	96.9325	100	100	100	100	100	100
K.n[89.01]IVLQK[156.13]YHTINGHNAE.V		ADLINNLGTIAK		SSDVAALHKAIM
L.n[89.01]LTEAPLNPK[156.13]ANRE.K		GQSVGKLGVLHP		KV-I-PLIAKAD						Occurences relative to natural abundance
P.n[89.01]LVDTHSK[156.13]RTLLIK[156.13]TVE.T		FIQTQQLHAAMA		DQVIQSLIALVN							P6	P5	P4	P3	P2	P1	P1'	P2'	P3'	P4'	P5'	P6'
D.n[89.01]LQK[156.13]MPLGK[156.13].L		PHHATQLHAHQP		-ANLQALIATGG						G	0.847997	0.565331	0.753775	0.188444	1.03644	1.13066	0.0942218	0.376887	1.79021	1.13066	1.31911	1.41333
G.n[89.01]LRSVQTFADK[156.13]SK[156.13]QE.A		SSDVAALHKAIM		-----RLIGDAA						A	0.442243	1.14983	1.23828	2.83036	1.94587	1.59208	0	0.442243	2.47656	1.68052	1.76897	1.50363
G.n[89.01]VVVGK[156.13]DTLLTNK[156.13]HVVDATHGDPHA.L		KV-I-PLIAKAD		VFDAKRLIGRTW						V	0.611785	1.12161	0.815713	2.44714	0.407857	0.203928	1.01964	2.34518	1.32553	1.73339	1.32553	0.917677
S.n[89.01]LRTVSLGAGAK[156.13]DE.L		DQVIQSLIALVN		LIRGKQLIVANA						I	0.280958	1.26431	0.983354	1.68575	0.280958	0	4.63581	2.24767	0.561917	1.12383	1.12383	0.842875
A.n[89.01]LRASFNNPDRAVE.Y		-ANLQALIATGG		TLGVKQLIVGVN						L	0.687222	0.499798	0.312373	0.687222	1.12454	0.437323	6.68479	1.24949	0.437323	0.624747	0.562272	0.749696
Q.n[89.01]LQSRLEPK[156.13]PQPPVAE.A		-----RLIGDAA		-RKADALKAMKQ						M	1.43834	0.863006	0.863006	0.575337	1.43834	0	2.30135	0.287669	1.43834	0.575337	0.575337	0.863006
P.n[89.01]LAK[156.13]AAPK[156.13]SGPSVPVSVQTK[156.13]DDVYE.A		-----RLIGDAA		-ANLSNLKAPLD						F	0.862938	0.690351	0.517763	0.517763	0.690351	0.862938	0.172588	0.517763	0.862938	0.690351	1.55329	0.690351
L.n[89.01]IK[156.13]RNSTIPTK[156.13]QTQIFTTY.S		-----RLIGDAA		PPV-LRLKCGSG						Y	0	0.23461	0.703831	0.23461	0.703831	0.469221	0	0.469221	0.23461	0.938441	0	0.469221
S.n[89.01]VVC[160.03]K[156.13]PQEPGHFYSE.H		VFDAKRLIGRTW		DTSKKDLKDYFT						W	0	0	1.02018	0	0.510089	1.02018	0	0	0.510089	0	0	0.510089
P.n[89.01]MLQTVAK[156.13]NK[156.13]DQGTYE.D		LIRGKQLIVANA		TPNPNSLKFIPG						C	0.559766	0	0.279883	0.279883	1.11953	1.11953	0	0.559766	0.839649	0	0.279883	0
V.n[89.01]IK[156.13]SK[156.13]GGVVGIK[156.13]VDK[156.13]GVVPLAGTNGE.T		TLGVKQLIVGVN		NKVFGALKGAVD						P	0.676106	0.57952	0.772693	1.54539	0	0.965866	0	0.0965866	0	1.15904	1.06245	1.4488
N.n[89.01]LRK[156.13]VLISDSLDPC[160.03]C[160.03]RK[156.13].L		-RKADALKAMKQ		TKAVCVLKGDGP						S	0.80363	0.365287	0.949745	0.730573	0.949745	1.0228	0.0730573	0.292229	0.80363	0.584458	1.0228	0.438344
K.n[89.01]IVK[156.13]PNGEK[156.13]PDEFE.S		-ANLSNLKAPLD		-YSASQLKGFSL						T	0.679431	0.679431	1.01915	0.905908	0.339715	0.566192	0	1.81182	0.792669	1.13238	1.13238	1.13238
E.n[89.01]LITK[156.13]AVAASK[156.13]E.R		PPV-LRLKCGSG		-AAATRLKGIVP						N	0.677604	0.677604	2.37161	0.338802	2.20221	2.03281	0	0.338802	1.35521	1.86341	1.86341	1.86341
P.n[89.01]IVGTTRK[156.13]LYE.K		DTSKKDLKDYFT		-----RLKGLLQ						Q	0.255176	1.53106	0.637941	0.765529	1.40347	1.91382	0.127588	1.40347	1.40347	0.637941	2.04141	1.53106
G.n[89.01]LRK[156.13]VIDDTNITR.L		TPNPNSLKFIPG		GVSSLQLKGQSQ						D	1.14739	1.78484	1.27488	0.382465	0.76493	1.27488	0	0	0.637441	1.78484	1.40237	2.54977
Y.n[89.01]LGQVTTIK[156.13]K[156.13]GVTE.C		NKVFGALKGAVD		G-SL-ALKKALA						E	0	0	0	0	0	0	0	0	0.0847163	0.169433	0	0.338865
T.n[89.01]LNAAK[156.13]VPADTE.V		TKAVCVLKGDGP		DGIVSHLKKQAG						H	0.95269	1.19086	1.19086	0.476345	1.19086	1.19086	0	0.95269	0.476345	0.238173	0.476345	0.238173
S.n[89.01]LTMDPVVK[156.13]SK[156.13]E.L		-YSASQLKGFSL		DDIVNWLKKRTG						K	1.27236	1.0603	1.0603	0.848237	1.48441	1.8025	0.10603	3.60501	2.65074	1.90853	1.16633	1.27236
L.n[89.01]IK[156.13]RNSTIPTK[156.13]QTQIFTTYSDNQPGV.L		-AAATRLKGIVP		---VAQLKKSAD						R	0.543995	0.543995	0.543995	0.108799	0.870391	1.95838	0	1.63198	0.761593	0.652794	0.108799	0.326397
G.n[89.01]LTLGGQK[156.13]C[160.03]SVIRD.S		-AAATRLKGIVP		----ARLKKSAD
A.n[89.01]VTMGPK[156.13]GRTVIIE.Q		-----RLKGLLQ		KVTLATLKMSVQ
K.n[89.01]LQAAVDGPMDK[156.13]K[156.13]EE.-		GVSSLQLKGQSQ		AKAVRALKNNSN
K.n[89.01]IK[156.13]DPDASK[156.13]PEDWDE.R		G-SL-ALKKALA		-ARQALLKQGQD
R.n[89.01]LK[156.13]K[156.13]SADTLWGIQK[156.13]E.L		DGIVSHLKKQAG		-DGPKFLKSGDA
A.n[89.01]LK[156.13]AMK[156.13]QYNGVPLDGRPMN.L		DDIVNWLKKRTG		-N-H-NLKVAGQ
Q.n[89.01]LK[156.13]K[156.13]SADTLWDIQK[156.13]D.L		---VAQLKKSAD		----LLLKVNQI
S.n[89.01]LVSK[156.13]GTLVQTK[156.13]GTGASGSF.K		----ARLKKSAD		-RDARTLLAKNL
P.n[89.01]VLMNQPPQIAPK[156.13]RE.R		KVTLATLKMSVQ		---QACLLAKQA
S.n[89.01]MVLTK[156.13]MK[156.13]E.L		AKAVRALKNNSN		LMKQQSLLAKQP
L.n[89.01]IHAVANNQDK[156.13]LGFE.D		-ARQALLKQGQD		---LNKLLGKVT
Q.n[89.01]FVEPSRQFVK[156.13]D.S		-DGPKFLKSGDA		QDCALPLLKDVI
F.n[89.01]LYAATHELGHS.L		-N-H-NLKVAGQ		--KIGCLLKFSG
S.n[89.01]LFDK[156.13]DGDGTITTK[156.13]E.L		----LLLKVNQI		---CQ-LLLDIP
T.n[89.01]LLAK[156.13]NLPYK[156.13].V		-RDARTLLAKNL		IQNAQYLLQNSV
R.n[89.01]LK[156.13]GIVPLAK[156.13]VDC[160.03]TANTNTC[160.03]NK[156.13]YG.V		-RDARTLLAKNL		---ALPLLVRVI
H.n[89.01]LTVK[156.13]K[156.13]IFVGGIK[156.13]E.D		---QACLLAKQA		SIKMKPLMGVIY
H.n[89.01]LYTK[156.13]DIDIHE.V		LMKQQSLLAKQP		--L--TLNAAKV
G.n[89.01]IRAVLLGPPGAGK[156.13]GTQAPRLAE.N		---LNKLLGKVT		SDAMSWLNSKMN
K.n[89.01]ILGPQGNTIK[156.13]RLQEE.T		QDCALPLLKDVI		---HAKLQAAVD
A.n[89.01]LK[156.13]GAVDGGLSIPHS.T		--KIGCLLKFSG		V-RGCALQCAIL
C.n[89.01]IIGRTLVVHE.K		---CQ-LLLDIP		----IDLQKMPL
L.n[89.01]LK[156.13]VNQIGSVTE.S		IQNAQYLLQNSV		KQPASQLQKQKG
A.n[89.01]ITATQK[156.13]TVDGPSGK[156.13]LW.R		---ALPLLVRVI		SAQLSQLQKQLA
N.n[89.01]LIK[156.13]QNC[160.03]DQFE.K		SIKMKPLMGVIY		PAPVSQLQSRLE
N.n[89.01]ILTAFQK[156.13]K[156.13]GAE.K		--L--TLNAAKV		LAVALPLQTKAD
S.n[89.01]LVTSK[156.13]LAGGQVE.-		SDAMSWLNSKMN		LKSP-GLQVLND
R.n[89.01]LRSSVPGVRLLQD.S		---HAKLQAAVD		LKSPAGLQVLND
R.n[89.01]LTDYISK[156.13]VK[156.13]E.-		V-RGCALQCAIL		FG-L-NLQVTQP
R.n[89.01]LK[156.13]GLLQSGQIPGRE.R		----IDLQKMPL		--ASADLRADAM
T.n[89.01]LLAK[156.13]NLPYK[156.13]VTQDE.L		KQPASQLQKQKG		-QVIAALRASFN
G.n[89.01]LTSVINQK[156.13]LK[156.13]DDE.V		SAQLSQLQKQLA		SHNALKLRFPAE
R.n[89.01]IVSYTRDLPHITVDR.L		PAPVSQLQSRLE		-NDIHGLRKVID
G.n[89.01]LAGK[156.13]DPVQC[160.03]SRDVVIC[160.03]PDASLE.D		LAVALPLQTKAD		--AFANLRKVLI
P.n[89.01]LLK[156.13]DVIATDK[156.13]E.D		LKSP-GLQVLND		-DYAKKLRQAFQ
N.n[89.01]LGTIAK[156.13]SGTK[156.13]AFME.A		LKSPAGLQVLND		-QKYNKLRQPFF
A.n[89.01]LK[156.13]NNSNDIVNAI.M		FG-L-NLQVTQP		RSSAVRLRSSVP
R.n[89.01]LK[156.13]GIVPLAK[156.13]VD.C		--ASADLRADAM		KDIVNGLRSVQT
R.n[89.01]LIGDAAK[156.13]NQVALNPQN.T		-QVIAALRASFN		--HQLSLRTVSL
S.n[89.01]LC[160.03]HVLPDLK[156.13]EE.D		SHNALKLRFPAE		VAHVKHLSASQK
S.n[89.01]ILK[156.13]IDDVVNTR.-		SHNALKLRFPAE		-AFRASLSKLGD
D.n[89.01]LVRPLLPK[156.13]DME.R		-NDIHGLRKVID		--GINRLTDYIS
G.n[89.01]LTSIANLPK[156.13]LNK[156.13].L		--AFANLRKVLI		SFYVNGLTLGGQ
P.n[89.01]LLVRVIQSADSK[156.13]TK[156.13]E.N		-DYAKKLRQAFQ		LQNKQSLTMDPV
S.n[89.01]LK[156.13]FIPGK[156.13]PVLE.T		-QKYNKLRQPFF		RRQVDQLTNDKA
A.n[89.01]LK[156.13]K[156.13]ALAAAGYDVE.K		RSSAVRLRSSVP		----AALTRDPQ
C.n[89.01]LLK[156.13]FSGDLDDQTC[160.03]RE.D		KDIVNGLRSVQT		-TIN-GLTSIAN
P.n[89.01]LIAK[156.13]ADTLTPEE.C		--HQLSLRTVSL		ILNARGLTSVIN
Q.n[89.01]LIVANAGDSRC[160.03]VVSE.A		VAHVKHLSASQK		VGNKSDLTTKKV
F.n[89.01]LK[156.13]SGDAAIVDMVPGK[156.13]PMC[160.03]VE.S		-AFRASLSKLGD		----A-LTVKKI
K.n[89.01]IVVVTAGVRQQE.G		--GINRLTDYIS		--AVKKLTVNPG
K.n[89.01]IGGIGTVPVGRVE.T		SFYVNGLTLGGQ		-----DLVANFF
A.n[89.01]LQC[160.03]AILSPAFK[156.13]VRE.F		LQNKQSLTMDPV		NLDSLPLVDTHS
Q.n[89.01]LK[156.13]GFSLLATEDK[156.13]E.A		RRQVDQLTNDKA		MASKRALVILAK
R.n[89.01]LVQAFQFTDK[156.13]HGE.V		----AALTRDPQ		AAATSALVKAAS
D.n[89.01]LVANFFPK[156.13]K[156.13].L		-TIN-GLTSIAN		---TLRLVKAFQ
Y.n[89.01]LLQNSVK[156.13]QYADVE.G		ILNARGLTSVIN		---TLRLVQAFQ
N.n[89.01]LQVTQPTVGMNFK[156.13].T		VGNKSDLTTKKV		MSHTILLVQPTK
R.n[89.01]IVAPGK[156.13]GILAADE.S		----A-LTVKKI		----ADLVRPLL
N.n[89.01]LK[156.13]APLDIPVPDPVK[156.13]E.K		--AVKKLTVNPG		KLG-KSLVSKGT
R.n[89.01]LIGRTWNDPSVQQD.L		-----DLVANFF		PQRKSSLVTSKL
N.n[89.01]IIFLSDQTK[156.13]EK[156.13]E.-		-----DLVANFF		SLGINFLYAATH
N.n[89.01]LK[156.13]VAGQDGSVVQF.K		NLDSLPLVDTHS		KIPVRHLYTKDI
Q.n[89.01]LFIGNLPHEVDK[156.13]SE.L		MASKRALVILAK		RPVSLFMCYEGD
A.n[89.01]LIATGGDINAAIER.L		AAATSALVKAAS		NKVLQHMKAVQA
A.n[89.01]LK[156.13]AFPSAINQDNYPNGGFTAEQ.L		---TLRLVKAFQ		PKKAMAMKKDPV
K.n[89.01]IK[156.13]WGDAGAEYVVE.S		---TLRLVQAFQ		---LAKMKQEPV
F.n[89.01]LFRDGDILGK[156.13]YVD.-		MSHTILLVQPTK		--HFLPMLQTVA
Q.n[89.01]LIVGVNK[156.13]MDSTEPPYS.Q		----ADLVRPLL		-QNPANMSKYQS
R.n[89.01]LAK[156.13]AAFDDAIAE.L		KLG-KSLVSKGT		CQSIMHMVANCP
K.n[89.01]LGVLHPDVITK[156.13]FE.L		KLG-KSLVSKGT		----S-MVLTKM
G.n[89.01]ILK[156.13]VPAINVND.S		PQRKSSLVTSKL		HFLPMLQTVAKN
A.n[89.01]LK[156.13]AFPSAINQDNYPNGGFTAE.Q		SLGINFLYAATH		-DAKWTSQHSNT
A.n[89.01]VLLPK[156.13]K[156.13]TE.S		KIPVRHLYTKDI		KHWPFQVINDGD
F.n[89.01]IVNTNVPRASVPDGFLSE.L		RPVSLFMCYEGD		PVPAFNVINGGS
Q.n[89.01]LHAAMADTFLE.H		NKVLQHMKAVQA		ATKAVCVLKGDG
R.n[89.01]IIALDGDTK[156.13]NSTFSE.L		PKKAMAMKKDPV		LPNIQAVLLPKK
V.n[89.01]LK[156.13]GDGPVQGIINFE.Q		---LAKMKQEPV		GVAP-PVLMNQP
R.n[89.01]LIGDAAK[156.13]NQVALNPQNTVFD.A		--HFLPMLQTVA		----KDVRRGNV
K.n[89.01]LRFPAEDEFPD.L		-QNPANMSKYQS		ANGILNVSAVDK
R.n[89.01]LIGDAAK[156.13]NQVALNPQNTVF.D		CQSIMHMVANCP		NKLLG-VTIAQG
R.n[89.01]LVK[156.13]AFQYVE.T		----S-MVLTKM		LADAVAVTMGPK
R.n[89.01]LLLDIPLQTPHK[156.13].L		HFLPMLQTVAKN		GMPPQSVVCKPQ
C.n[89.01]VLK[156.13]GDGPVQGIINFE.Q		-DAKWTSQHSNT
K.n[89.01]LRQAFQGDSIPVFD.L		KHWPFQVINDGD
A.n[89.01]LVILAK[156.13]GAEE.M		PVPAFNVINGGS
S.n[89.01]LSK[156.13]LGDVYVNDAFG.T		ATKAVCVLKGDG
G.n[89.01]VTIAQGGVLPNIQAVLLPK[156.13]K[156.13]TE.S		LPNIQAVLLPKK
K.n[89.01]VTIAQGGVLPNIQAVLLPK[156.13]K[156.13]TE.S		GVAP-PVLMNQP
D.n[89.01]LVANFFPK[156.13]K[156.13]LLE.L		----KDVRRGNV
S.n[89.01]LIALVNDPQPEHP.L		ANGILNVSAVDK
K.n[89.01]LLGK[156.13]VTIAQGGVLPNIQA.V		NKLLG-VTIAQG
Q.n[89.01]MVLSGVDTVLGK[156.13]SEE.W		LADAVAVTMGPK
N.n[89.01]IIFLSDQTK[156.13]E.K		GMPPQSVVCKPQ
C.n[89.01]LLAK[156.13]QAFDDAIAE.L
M.n[89.01]LAQFIDK[156.13]PVC[160.03]F.V
G.n[89.01]LQVLNDYLADK[156.13]S.Y
P.n[89.01]LMGVIYVPLTDK[156.13]E.K
Q.n[89.01]ILLGPNTGLSGGMPGALPSLPGK[156.13]I.-
G.n[89.01]LQVLNDYLADK[156.13]SYIE.G
E.n[89.01]VLLLK[156.13]TK[156.13]I.R
F.n[89.01]MC[160.03]YEGDPE.K
E.n[89.01]NSRIVRVRVIAGIGLAK[156.13]K[156.13]DI.L
W.n[89.01]LK[156.13]K[156.13]RTGPAATTLPDGAAAE.S
K.n[89.01]LRFPAEDEFPDLSAHNNHMAK[156.13].V
D.n[89.01]LK[156.13]DYFTK[156.13]FGE.V
T.n[89.01]LK[156.13]MSVQPTVSLGGFE.L

## Sheet: MMP8_G
hMMP8-G_1%	Active site specificity profiling datasets of human Matrix Metalloproteinases (MMPs):								Human MMP8 cleavage sites identified by PICS in GluC-generated human proteome libraries.																	Index
n[89.01]		PICS Output		PICS Output - unique		n[89.01]	PICS Output	PICS Output - unique		Total occurences														UniProt_Human_1310
A.n[89.01]QK[156.13]GQK[156.13]APAQK[156.13]APAPK[156.13]ASGK[156.13]K[156.13]A.-		LPCILNARGLTS		LPCILNARGLTS		128	120	110			P6	P5	P4	P3	P2	P1	P1'	P2'	P3'	P4'	P5'	P6'			counts	%
N.n[89.01]QNQTQHK[156.13]QRPQATAE.Q		RGCALQCAILSP		RGCALQCAILSP						G	6	8	7	5	3	5	0	2	29	4	12	14		G	1497164	6.5112
A.n[89.01]QK[156.13]GQK[156.13]APAQK[156.13]APAPK[156.13]ASG.K		-QCCYNCGKPGH		-QCCYNCGKPGH		Web-PICS Figures:				A	7	5	4	24	14	13	1	8	26	17	7	12		A	1594886	6.93619
P.n[89.01]VK[156.13]GK[156.13]GK[156.13]VGRPTASK[156.13].A		---ALDCILPPT		---ALDCILPPT						V	4	9	8	13	1	4	12	16	10	14	17	7		V	1383482	6.01679
H.n[89.01]QQHHQGPPPGGPGGRSEE.K		DSCPLDCKVYVG		DSCPLDCKVYVG						I	3	8	6	9	1	1	21	13	2	6	6	7		I	1004174	4.36717
L.n[89.01]LK[156.13]APAK[156.13]K[156.13]K[156.13]GAAAATSSK[156.13]TPS.-		ASCTTNCLAPLA		ASCTTNCLAPLA						L	8	10	8	7	16	7	49	10	1	11	15	11		L	2257963	9.81993
N.n[89.01]VTATDK[156.13]STGK[156.13]ANK[156.13].L		LGTTYSCVGVFQ		LGTTYSCVGVFQ						M	2	7	2	0	4	2	0	0	1	0	1	0		M	490375	2.13265
A.n[89.01]QTNSNAAGK[156.13]QLRK[156.13]E.S		KVVG-SCVVVKD		KVVG-SCVVVKD						F	4	3	2	2	9	3	7	2	2	0	6	2		F	817356	3.5547
R.n[89.01]LSAK[156.13]PAPPK[156.13]PEPK[156.13]PK[156.13]K[156.13]APAK[156.13]K[156.13]GE.K		HIYSTVDDDHFK		HIYSTVDDDHFK						Y	1	4	2	0	8	3	4	1	1	1	1	0		Y	601276	2.61496
N.n[89.01]C[160.03]GK[156.13]PGHLARDC[160.03]DHADE.Q		-NDIYNFFSPLN		-NDIYNFFSPLN						W	0	1	2	0	4	0	0	0	0	0	0	0		W	276551	1.20273
S.n[89.01]QHARTSGRVAVEE.V		DMKHWPFQVIND		DMKHWPFQVIND						C	2	0	5	1	1	1	7	1	0	0	0	0		C	504016	2.19198
F.n[89.01]INTSK[156.13]GQK[156.13]C[160.03]E.F		DMKHWPFQVIND		KFAGRNFRNPLA						P	6	7	7	28	1	9	0	0	1	12	4	13		P	1460508	6.35178
L.n[89.01]QTVAK[156.13]NK[156.13]DQGTYE.D		DMKHWPFQVIND		QYPKFNFVGKIL						S	3	6	6	8	7	14	1	7	12	10	10	8		S	1930889	8.39748
L.n[89.01]IQK[156.13]NEPTK[156.13]E.N		KFAGRNFRNPLA		VSKPLAHHIPVE						T	4	0	7	4	3	2	2	6	4	8	7	7		T	1245739	5.41774
A.n[89.01]QAAAQTNSNAAGK[156.13]QLRK[156.13]E.S		QYPKFNFVGKIL		--GAFQHVGKAF						N	4	4	5	1	6	23	1	3	10	6	7	7		N	832732	3.62157
Q.n[89.01]VK[156.13]ASSVSTK[156.13]E.S		QYPKFNFVGKIL		GKPPQYIAVHVV						Q	4	7	6	2	12	11	12	12	7	5	9	4		Q	1105632	4.80842
K.n[89.01]TSATVGPK[156.13]APSGGK[156.13]K[156.13]ATQASQEY.-		VSKPLAHHIPVE		LQ-VYKIGGIGT						D	9	5	4	1	3	5	1	1	6	3	5	14		D	1106498	4.81218
L.n[89.01]QSSVVATSK[156.13]E.R		--GAFQHVGKAF		CGTIGLIHAVAN						E	0	0	0	0	0	0	0	0	0	0	4	1		E	1665153	7.24178
V.n[89.01]DDDHFK[156.13]STDAE.-		GKPPQYIAVHVV		TIIADNIIFLSD						H	4	3	1	5	3	3	2	5	2	4	1	2		H	592283	2.57585
N.n[89.01]VSAVDK[156.13]STGK[156.13]E.N		LQ-VYKIGGIGT		LSGDHCIIGRTL						K	11	8	13	4	11	5	0	25	6	16	8	10		K	1330435	5.78609
A.n[89.01]HHIPVEK[156.13]IC[160.03]E.K		CGTIGLIHAVAN		FLPPKKIKDPDA						R	8	3	7	0	4	7	0	8	0	3	0	1		R	1296571	5.63881
T.n[89.01]QC[160.03]GSLIGK[156.13]GGC[160.03]K[156.13]IK[156.13]E.L		TIIADNIIFLSD		HMSVSSIKQAVD						1353	90	98	102	114	111	118	120	120	120	120	120	120		TOTAL	22993683	100
A.n[89.01]YK[156.13]TTQANK[156.13]HIIVAC[160.03]E.G		TIIADNIIFLSD		RPFPQVIKSKGG
S.n[89.01]VVAPPGAPK[156.13]K[156.13]E.H		LSGDHCIIGRTL		LDSGYRILGAVA						Relative occurences in %
G.n[89.01]LAGK[156.13]DPVQC[160.03]SRD.V		FLPPKKIKDPDA		KFGANAILGVSL							P6	P5	P4	P3	P2	P1	P1'	P2'	P3'	P4'	P5'	P6'
P.n[89.01]LHSQIPREE.Q		HMSVSSIKQAVD		DIDANGILNVTA						G	5	6.66667	5.83333	4.16667	2.5	4.16667	0	1.66667	24.1667	3.33333	10	11.6667
Q.n[89.01]HVGK[156.13]AFNQGK[156.13]IFK[156.13].-		RPFPQVIKSKGG		LQKSLNILTAFQ						A	5.83333	4.16667	3.33333	20	11.6667	10.8333	0.833333	6.66667	21.6667	14.1667	5.83333	10
H.n[89.01]LK[156.13]K[156.13]QAGPASVPLRTEEE.F		RPFPQVIKSKGG		YISPYFINTSKG						V	3.33333	7.5	6.66667	10.8333	0.833333	3.33333	10	13.3333	8.33333	11.6667	14.1667	5.83333
S.n[89.01]QQAASVVK[156.13]QE.G		LDSGYRILGAVA		GGVLPNIQAVLL						I	2.5	6.66667	5	7.5	0.833333	0.833333	17.5	10.8333	1.66667	5	5	5.83333
D.n[89.01]C[160.03]K[156.13]VYVGNLGNNGNK[156.13]TE.L		KFGANAILGVSL		DMKVNPIQGLAS						L	6.66667	8.33333	6.66667	5.83333	13.3333	5.83333	40.8333	8.33333	0.833333	9.16667	12.5	9.16667
Q.n[89.01]LAQATGK[156.13]PPQ.Y		DIDANGILNVTA		---VWLIQKNEP						M	1.66667	5.83333	1.66667	0	3.33333	1.66667	0	0	0.833333	0	0.833333	0
Q.n[89.01]VINDGDK[156.13]PK[156.13]V.Q		LQKSLNILTAFQ		--YPKGIRAVLL						F	3.33333	2.5	1.66667	1.66667	7.5	2.5	5.83333	1.66667	1.66667	0	5	1.66667
N.n[89.01]YYASQK[156.13]K[156.13]TFE.L		YISPYFINTSKG		SDIA-RIVAPGK						Y	0.833333	3.33333	1.66667	0	6.66667	2.5	3.33333	0.833333	0.833333	0.833333	0.833333	0
A.n[89.01]VTQLANRTPGK[156.13]E.A		GGVLPNIQAVLL		---PMFIVNTNV						W	0	0.833333	1.66667	0	3.33333	0	0	0	0	0	0	0
Q.n[89.01]VINDGDK[156.13]PK[156.13]VQVSYK[156.13]GE.T		DMKVNPIQGLAS		LLIHQSLAGGII						C	1.66667	0	4.16667	0.833333	0.833333	0.833333	5.83333	0.833333	0	0	0	0
R.n[89.01]YRPGTVALRE.L		---VWLIQKNEP		KVTVAGLAGKDP						P	5	5.83333	5.83333	23.3333	0.833333	7.5	0	0	0.833333	10	3.33333	10.8333
A.n[89.01]LK[156.13]GK[156.13]EPPK[156.13]K[156.13]VFVGGLSPDTSE.E		--YPKGIRAVLL		--LTQQLAQATG						S	2.5	5	5	6.66667	5.83333	11.6667	0.833333	5.83333	10	8.33333	8.33333	6.66667
V.n[89.01]IK[156.13]SK[156.13]GGVVGIK[156.13]VD.K		SDIA-RIVAPGK		KWKPGSLASHVK						T	3.33333	0	5.83333	3.33333	2.5	1.66667	1.66667	5	3.33333	6.66667	5.83333	5.83333
A.n[89.01]LK[156.13]GK[156.13]EPPK[156.13]K[156.13]VFVGGLSPDTSEEQIK[156.13]E.Y		---PMFIVNTNV		---AFSLFDKDG						N	3.33333	3.33333	4.16667	0.833333	5	19.1667	0.833333	2.5	8.33333	5	5.83333	5.83333
A.n[89.01]LK[156.13]GK[156.13]EPPK[156.13]K[156.13]VFVGGLSPDTSEE.Q		LLIHQSLAGGII		FIQTQQLHAAMA						Q	3.33333	5.83333	5	1.66667	10	9.16667	10	10	5.83333	4.16667	7.5	3.33333
N.n[89.01]VINGGSHAGNK[156.13]LAMQE.F		KVTVAGLAGKDP		RYQILPLHSQIP		iceLogo Figures:				D	7.5	4.16667	3.33333	0.833333	2.5	4.16667	0.833333	0.833333	5	2.5	4.16667	11.6667
S.n[89.01]C[160.03]VVVK[156.13]DYGK[156.13]E.S		--LTQQLAQATG		DQVIQSLIALVN						E	0	0	0	0	0	0	0	0	0	0	3.33333	0.833333
S.n[89.01]LASHVK[156.13]NLDE.N		KWKPGSLASHVK		GMTKADLINNLG						H	3.33333	2.5	0.833333	4.16667	2.5	2.5	1.66667	4.16667	1.66667	3.33333	0.833333	1.66667
N.n[89.01]LQNK[156.13]QSLTMDPVVK[156.13]SK[156.13]E.L		---AFSLFDKDG		PVAGQKLIYAGK						K	9.16667	6.66667	10.8333	3.33333	9.16667	4.16667	0	20.8333	5	13.3333	6.66667	8.33333
S.n[89.01]LVSK[156.13]GTLVQTK[156.13]GTG.A		FIQTQQLHAAMA		PKKLALLKAPAK						R	6.66667	2.5	5.83333	0	3.33333	5.83333	0	6.66667	0	2.5	0	0.833333
L.n[89.01]QAVLLPK[156.13]K[156.13]TE.S		RYQILPLHSQIP		-ANLSNLKAPLD							75	81.6667	85	95	92.5	98.3333	100	100	100	100	100	100
L.n[89.01]LTEAPLNPK[156.13]ANRE.K		DQVIQSLIALVN		NKVFGALKGAVD
A.n[89.01]IVK[156.13]FSPNEQNK[156.13]HIGE.V		GMTKADLINNLG		TKAVCVLKGDGP						Occurences relative to natural abundance
T.n[89.01]LNAAK[156.13]VPADTE.V		PVAGQKLIYAGK		-AAATRLKGIVP							P6	P5	P4	P3	P2	P1	P1'	P2'	P3'	P4'	P5'	P6'
G.n[89.01]VVVGK[156.13]DTLLTNK[156.13]HVVDATHGDPHA.L		PKKLALLKAPAK		PKRAKALKGKEP						G	0.767908	1.02388	0.895893	0.639923	0.383954	0.639923	0	0.255969	3.71156	0.511939	1.53582	1.79179
S.n[89.01]C[160.03]VGVFQHGK[156.13]VE.L		-ANLSNLKAPLD		-----RLKGLLQ						A	0.840999	0.600714	0.480571	2.88343	1.682	1.56186	0.120143	0.961142	3.12371	2.04243	0.840999	1.44171
A.n[89.01]LRASFNNPDRAVE.Y		-ANLSNLKAPLD		--LNQLLKGVTI						V	0.554005	1.24651	1.10801	1.80052	0.138501	0.554005	1.66202	2.21602	1.38501	1.93902	2.35452	0.969509
K.n[89.01]IK[156.13]DPDASK[156.13]PEDWDE.R		NKVFGALKGAVD		G-SL-ALKKALA						I	0.572453	1.52654	1.14491	1.71736	0.190818	0.190818	4.00717	2.48063	0.381635	1.14491	1.14491	1.33572
S.n[89.01]LRTVSLGAGAK[156.13]DE.L		TKAVCVLKGDGP		DGIVSHLKKQAG						L	0.678892	0.848615	0.678892	0.59403	1.35778	0.59403	4.15821	0.848615	0.0848615	0.933476	1.27292	0.933476
P.n[89.01]LVDTHSK[156.13]RTLLIK[156.13]TVE.T		-AAATRLKGIVP		---VAQLKKSAD						M	0.7815	2.73525	0.7815	0	1.563	0.7815	0	0	0.39075	0	0.39075	0
V.n[89.01]IK[156.13]SK[156.13]GGVVGIK[156.13]VDK[156.13]GVVPLAGTNGE.T		PKRAKALKGKEP		--QVAQLKSLSD						F	0.937726	0.703295	0.468863	0.468863	2.10988	0.703295	1.64102	0.468863	0.468863	0	1.40659	0.468863
G.n[89.01]LRSVQTFADK[156.13]SK[156.13]QE.A		PKRAKALKGKEP		----LLLKVNQI						Y	0.318679	1.27472	0.637358	0	2.54943	0.956037	1.27472	0.318679	0.318679	0.318679	0.318679	0
N.n[89.01]FRNPLAK[156.13].-		PKRAKALKGKEP		RYVASYLLAALG						W	0	0.69287	1.38574	0	2.77148	0	0	0	0	0	0	0
D.n[89.01]LSTTGGNSGSPVFNEK[156.13]NE.V		-----RLKGLLQ		-RDARTLLAKNL						C	0.760349	0	1.90087	0.380174	0.380174	0.380174	2.66122	0.380174	0	0	0	0
H.n[89.01]SVGVVIGRSGE.M		--LNQLLKGVTI		---LNKLLGRVT						P	0.787181	0.918378	0.918378	3.67351	0.131197	1.18077	0	0	0.131197	1.57436	0.524787	1.70556
G.n[89.01]ILNVTATDK[156.13]STGK[156.13]ANK[156.13]ITITND.K		G-SL-ALKKALA		IQNAQYLLQNSV						S	0.297709	0.595417	0.595417	0.793889	0.694653	1.38931	0.0992362	0.694653	1.19083	0.992362	0.992362	0.793889
M.n[89.01]LVNTPTVTPTTTPP.P		DGIVSHLKKQAG		--L--TLNAAKV						T	0.615262	0	1.07671	0.615262	0.461447	0.307631	0.307631	0.922893	0.615262	1.23052	1.07671	1.07671
S.n[89.01]LAGGIIGVK[156.13]GAK[156.13]IK[156.13]E.L		---VAQLKKSAD		MNNKLNLQNKQS						N	0.920411	0.920411	1.15051	0.230103	1.38062	5.29237	0.230103	0.690309	2.30103	1.38062	1.61072	1.61072
Q.n[89.01]LSGLQK[156.13]QASAAE.D		--QVAQLKSLSD		-Q-ASSLQQASL						Q	0.693229	1.21315	1.03984	0.346614	2.07969	1.90638	2.07969	2.07969	1.21315	0.866536	1.55977	0.693229
L.n[89.01]IHAVANNQDK[156.13]LGFE.D		----LLLKVNQI		FG-L-NLQVTQP						D	1.55854	0.865858	0.692686	0.173172	0.519515	0.865858	0.173172	0.173172	1.03903	0.519515	0.865858	2.4244
S.n[89.01]LFDK[156.13]DGDGTITTK[156.13]E.L		RYVASYLLAALG		-QVIAALRASFN						E	0	0	0	0	0	0	0	0	0	0	0.460292	0.115073
F.n[89.01]IVNTNVPRASVPD.G		-RDARTLLAKNL		RSSAVRLRSSVP						H	1.29407	0.970553	0.323518	1.61759	0.970553	0.970553	0.647035	1.61759	0.647035	1.29407	0.323518	0.647035
P.n[89.01]FQVINDGDK[156.13]PK[156.13]VQVSYK[156.13]GE.T		---LNKLLGRVT		KDIVNGLRSVQT						K	1.58426	1.15219	1.87231	0.576094	1.58426	0.720118	0	3.60059	0.864142	2.30438	1.15219	1.44024
R.n[89.01]LRSSVPGVRL.L		IQNAQYLLQNSV		--HQLSLRTVSL						R	1.18228	0.443356	1.0345	0	0.591141	1.0345	0	1.18228	0	0.443356	0	0.147785
Q.n[89.01]LK[156.13]K[156.13]SADTLWDIQK[156.13]D.L		--L--TLNAAKV		QRRS-RLSAKPA
N.n[89.01]ARGLTSVINQK[156.13]LK[156.13]DDE.V		MNNKLNLQNKQS		RIRIDSLSAQLS
A.n[89.01]LK[156.13]GAVDGGLSIPHS.T		-Q-ASSLQQASL		-SLSYQLSGLQK
L.n[89.01]LK[156.13]VNQIGSVTE.S		FG-L-NLQVTQP		NL-HLNLSGNKI
Q.n[89.01]ITK[156.13]YSGEGDLAIVK[156.13]FSPNEQNK[156.13]HIGE.V		-QVIAALRASFN		CLQGFQLTHSLG
D.n[89.01]VVSGNPK[156.13]LNLA.F		RSSAVRLRSSVP		ILNARGLTSVIN
P.n[89.01]FQVINDGDK[156.13]PK[156.13]V.Q		KDIVNGLRSVQT		-----DLVANFF
Y.n[89.01]IAVHVVPDQ.L		--HQLSLRTVSL		NLDSLPLVDTHS
M.n[89.01]TIM[147.04]AFIGN.F		QRRS-RLSAKPA		DMPAIMLVNTPT
N.n[89.01]YQDTIGRLQDE.L		RIRIDSLSAQLS		KLG-KSLVSKGT
R.n[89.01]LVTIK[156.13]QLHE.Q		-SLSYQLSGLQK		--LVQRLVTIKQ
C.n[89.01]IIGRTLVVHE.K		NL-HLNLSGNKI		QGGVLPNIQAVL
G.n[89.01]IRAVLLGPPGAGK[156.13]GTQAPRLAE.N		CLQGFQLTHSLG		GAKSAAQAAAQT
P.n[89.01]NIQAVLLPK[156.13]K[156.13]TE.S		ILNARGLTSVIN		GVLPNIQAVLLP
N.n[89.01]LSGNK[156.13]IK[156.13]DLSTIEPLK[156.13]K[156.13]LE.N		-----DLVANFF		LVVPA-QCGSLI
D.n[89.01]C[160.03]ILPPTRPTDK[156.13]PLRLPLQD.V		NLDSLPLVDTHS		SRSSFSQHARTS
P.n[89.01]VLGSVSSVTK[156.13]TALNK[156.13]K[156.13]TLE.A		DMPAIMLVNTPT		AP-PKAQKGQKA
R.n[89.01]ILGAVAK[156.13]VRE.A		KLG-KSLVSKGT		--QPQNQNQTQH
T.n[89.01]LLAK[156.13]NLPYK[156.13]VTQDE.L		--LVQRLVTIKQ		KIRVLSQQAASV
N.n[89.01]FVGK[156.13]ILGPQGNTIK[156.13]RLQE.E		QGGVLPNIQAVL		HHPPYHQQHHQG
P.n[89.01]FQVINDGDK[156.13]PK[156.13]VQVSY.K		GAKSAAQAAAQT		VKKPALQSSVVA
R.n[89.01]LK[156.13]GLLQSGQIPGRE.R		GVLPNIQAVLLP		AAQAAAQTNSNA
G.n[89.01]LTSVINQK[156.13]LK[156.13]DDE.V		LVVPA-QCGSLI		HFLPMLQTVAKN
N.n[89.01]IQAVLLPK[156.13]K[156.13]TE.S		SRSSFSQHARTS		VPVPRHSVGVVI
Q.n[89.01]C[160.03]AILSPAFK[156.13]VRE.F		AP-PKAQKGQKA		RLMQKMTIMAFI
N.n[89.01]FVGK[156.13]ILGPQGNTIK[156.13]RLQEE.T		AP-PKAQKGQKA		VLLPKKTSATVG
N.n[89.01]ILTAFQK[156.13]K[156.13]GAE.K		--QPQNQNQTQH		KHWPFQVINDGD
A.n[89.01]LK[156.13]K[156.13]ALAAAGYDVE.K		KIRVLSQQAASV		PVPAFNVINGGS
R.n[89.01]LK[156.13]GIVPLAK[156.13]VD.C		HHPPYHQQHHQG		SVKPAQVKASSV
K.n[89.01]IGGIGTVPVGRVE.T		VKKPALQSSVVA		TVTPSPVKGKGK
N.n[89.01]YIDK[156.13]VRFLE.Q		AAQAAAQTNSNA		----MPVLGSVS
E.n[89.01]ISSMVLTK[156.13]MK[156.13]E.L		HFLPMLQTVAKN		ANGILNVSAVDK
N.n[89.01]LQVTQPTVGMNFK[156.13].T		VPVPRHSVGVVI		ANGILNVTATDK
F.n[89.01]VVK[156.13]AYLPVNE.S		RLMQKMTIMAFI		MLMAHAVTQLAN
Q.n[89.01]LTHSLGGGTGSGMGTLLISK[156.13]IRE.E		VLLPKKTSATVG		IPKPKSVVAPPG
N.n[89.01]C[160.03]LAPLAK[156.13]VIHD.N		KHWPFQVINDGD		AGTPMFVVKAYL
Y.n[89.01]LLQNSVK[156.13]QYADVE.G		KHWPFQVINDGD		FVTPADVVSGNP
R.n[89.01]IVAPGK[156.13]GILAADE.S		PVPAFNVINGGS		NDRFANYIDKVR
L.n[89.01]LK[156.13]GVTIASGGVLPNIHPE.L		SVKPAQVKASSV		---AANYQDTIG
E.n[89.01]VPSSSGGPLVTVSTPLHQVSPTGLEPS.H		TVTPSPVKGKGK		--KPH-YRPGTV
N.n[89.01]LK[156.13]APLDIPVPDPVK[156.13]E.K		----MPVLGSVS		KD-S-NYYASQK
Q.n[89.01]LK[156.13]SLSDTVEK[156.13]LK[156.13]DE.V		ANGILNVSAVDK
S.n[89.01]LSAQLSQLQK[156.13]QLAAK[156.13]E.A		ANGILNVTATDK
Y.n[89.01]LLAALGGNSSPSAK[156.13]DIK[156.13]K[156.13]ILD.S		MLMAHAVTQLAN
D.n[89.01]LVANFFPK[156.13]K[156.13].L		IPKPKSVVAPPG
V.n[89.01]LK[156.13]GDGPVQGIINFE.Q		AGTPMFVVKAYL
Q.n[89.01]LHAAMADTFLE.H		FVTPADVVSGNP
P.n[89.01]IQGLASK[156.13]WDYE.K		NDRFANYIDKVR
N.n[89.01]IIFLSDQTK[156.13]EK[156.13]E.-		---AANYQDTIG
N.n[89.01]LK[156.13]APLDIPVPDP.V		--KPH-YRPGTV
D.n[89.01]LINNLGTIAK[156.13]SGTK[156.13]AFME.A		KD-S-NYYASQK
K.n[89.01]LLGRVTIAQGGVLPNIQAVLLPK[156.13]K[156.13]TE.S
K.n[89.01]LIYAGK[156.13]ILNDDTALK[156.13]E.Y
N.n[89.01]FFSPLNPVRVHIE.L
S.n[89.01]LQQASLK[156.13]LFE.M
S.n[89.01]IK[156.13]QAVDFLSNE.G
S.n[89.01]LIALVNDPQPEHP.L
A.n[89.01]ILGVSLAVC[160.03]K[156.13]AGAVE.K
N.n[89.01]IIFLSDQTK[156.13]E.K

## Sheet: MMP9_G
hMMP9-G_1%	Active site specificity profiling datasets of human Matrix Metalloproteinases (MMPs):								Human MMP9 cleavage sites identified by PICS in GluC-generated human proteome libraries.																	Index
n[89.01]		PICS Output		PICS Output - unique		n[89.01]	PICS Output	PICS Output - unique		Total occurences														UniProt_Human_1310
A.n[89.01]QK[156.13]GQK[156.13]APAQK[156.13]APAPK[156.13]ASGK[156.13]K[156.13]A.-		--ALDDAEEPES		--ALDDAEEPES		168	146	128			P6	P5	P4	P3	P2	P1	P1'	P2'	P3'	P4'	P5'	P6'			counts	%
A.n[89.01]QK[156.13]APAPK[156.13]ASGK[156.13]K[156.13]A.-		KANPAAARAPSA		KANPAAARAPSA						G	9	14	14	3	6	21	2	3	31	16	12	13		G	1497164	6.5112
A.n[89.01]QK[156.13]GQK[156.13]APAQK[156.13]APAPK[156.13]ASG.K		ATAPVPARAQGA		ATAPVPARAQGA		Web-PICS Figures:				A	14	8	12	22	19	24	10	13	31	16	14	13		A	1594886	6.93619
H.n[89.01]QQHHQGPPPGGPGGRSEE.K		FDGSVRARIVTD		FDGSVRARIVTD						V	10	9	8	13	8	1	12	20	9	8	13	10		V	1383482	6.01679
G.n[89.01]SC[160.03]AC[160.03]AGSC[160.03]K[156.13]C[160.03]K[156.13]E.C		----RKASGPPV		----RKASGPPV						I	4	5	9	5	0	0	22	13	3	4	9	5		I	1004174	4.36717
P.n[89.01]ARAQGAVTGK[156.13]PRGE.G		----RKASGPPV		KVPAQKATGQKA						L	5	8	6	5	14	0	44	18	6	7	18	11		L	2257963	9.81993
G.n[89.01]C[160.03]AK[156.13]C[160.03]AQGC[160.03]IC[160.03]K[156.13]GTSDK[156.13]C[160.03]SC[160.03]C[160.03]A.-		KVPAQKATGQKA		VVEPKRAVAREE						M	1	1	0	0	2	0	1	0	2	0	0	1		M	490375	2.13265
G.n[89.01]C[160.03]AK[156.13]C[160.03]AQGC[160.03]IC[160.03]K[156.13]GASDK[156.13]C[160.03]SC[160.03]C[160.03]A.-		VVEPKRAVAREE		CGLIRACAEALR						F	2	3	2	0	5	3	8	5	2	5	1	6		F	817356	3.5547
A.n[89.01]HHIPVEK[156.13]IC[160.03]E.K		VVEPKRAVAREE		SC-PVGCAKCAQ						Y	1	3	3	0	5	3	2	3	0	3	2	1		Y	601276	2.61496
S.n[89.01]VVAPPGAPK[156.13]K[156.13]E.H		VVEPKRAVAREE		SCCPVGCAKCAQ						W	0	0	1	0	0	0	1	1	0	1	0	1		W	276551	1.20273
G.n[89.01]LAGK[156.13]DPVQC[160.03]SRD.V		CGLIRACAEALR		Y-PV-DCHTAHI						C	3	4	8	1	2	2	11	4	1	3	0	0		C	504016	2.19198
P.n[89.01]LHSQIPREE.Q		SC-PVGCAKCAQ		IPEPDGCKSGIN						P	6	10	6	65	4	6	0	1	2	20	11	14		P	1460508	6.35178
G.n[89.01]WK[156.13]PGSDTIK[156.13]PDVQK[156.13]SK[156.13]E.Y		SCCPVGCAKCAQ		DSCPLDCKVYVG						S	14	12	4	3	6	16	5	5	31	4	10	7		S	1930889	8.39748
Q.n[89.01]HVGK[156.13]AFNQGK[156.13]IFK[156.13].-		Y-PV-DCHTAHI		ASCTTNCLAPLA						T	3	8	10	3	2	6	1	9	4	7	6	10		T	1245739	5.41774
S.n[89.01]QQAASVVK[156.13]QE.G		IPEPDGCKSGIN		QQCVRCCRAFLE						N	4	2	4	0	3	12	0	4	6	2	7	6		N	832732	3.62157
D.n[89.01]C[160.03]K[156.13]VYVGNLGNNGNK[156.13]TE.L		DSCPLDCKVYVG		LGTTYSCVGVFQ						Q	6	6	5	1	6	6	12	6	3	6	6	7		Q	1105632	4.80842
Q.n[89.01]VINDGDK[156.13]PK[156.13]VQVSYK[156.13]GE.T		DSCPLDCKVYVG		-IYCKGCYAKNF						D	4	5	5	0	6	14	1	1	3	5	9	13		D	1106498	4.81218
A.n[89.01]LK[156.13]GK[156.13]EPPK[156.13]K[156.13]VFVGGLSPDTSEEQIK[156.13]E.Y		ASCTTNCLAPLA		-----DDDPNDG						E	0	0	8	0	0	0	6	1	6	7	11	13		E	1665153	7.24178
A.n[89.01]LK[156.13]GK[156.13]EPPK[156.13]K[156.13]VFVGGLSPDTSEE.Q		QQCVRCCRAFLE		-----YEAAATR						H	1	3	1	0	2	5	2	4	1	4	4	2		H	592283	2.57585
N.n[89.01]VINGGSHAGNK[156.13]LAMQE.F		LGTTYSCVGVFQ		DLLPRTEISDKI						K	13	5	8	1	20	11	5	18	5	22	10	8		K	1330435	5.78609
S.n[89.01]LVSK[156.13]GTLVQTK[156.13]GTG.A		-IYCKGCYAKNF		-----DEISKPE						R	5	7	4	2	20	15	1	17	0	6	3	5		R	1296571	5.63881
T.n[89.01]LNAAK[156.13]VPADTE.V		-----DDDPNDG		SGPPVSELITKA						1611	105	113	118	124	130	145	146	146	146	146	146	146		TOTAL	22993683	100
S.n[89.01]C[160.03]VGVFQHGK[156.13]VE.L		-----YEAAATR		----VVELLIKY
A.n[89.01]QVK[156.13]APLVLK[156.13]D.-		DLLPRTEISDKI		RPSPSPERSSTG						Relative occurences in %
A.n[89.01]ITATQK[156.13]TVDGPSGK[156.13]LWRD.G		-----DEISKPE		TTLPSDFCGLTH							P6	P5	P4	P3	P2	P1	P1'	P2'	P3'	P4'	P5'	P6'
N.n[89.01]FRNPLAK[156.13].-		SGPPVSELITKA		-NDIYNFFSPLN						G	6.16438	9.58904	9.58904	2.05479	4.10959	14.3836	1.36986	2.05479	21.2329	10.9589	8.21918	8.90411
H.n[89.01]SVGVVIGRSGE.M		----VVELLIKY		GPGPGGFGAQGP						A	9.58904	5.47945	8.21918	15.0685	13.0137	16.4384	6.84932	8.90411	21.2329	10.9589	9.58904	8.90411
A.n[89.01]QVARPGGDTIFGK[156.13]IIRK[156.13]E.L		RPSPSPERSSTG		NAKPLSFKVGVG						V	6.84932	6.16438	5.47945	8.90411	5.47945	0.684932	8.21918	13.6986	6.16438	5.47945	8.90411	6.84932
Q.n[89.01]LK[156.13]K[156.13]SADTLWDIQK[156.13]D.L		TTLPSDFCGLTH		ASVPDGFLSELT						I	2.73973	3.42466	6.16438	3.42466	0	0	15.0685	8.90411	2.05479	2.73973	6.16438	3.42466
N.n[89.01]TVVPTK[156.13]K[156.13]SQIFSTASDNQPTVTIK[156.13]VYE.G		-NDIYNFFSPLN		KFAGRNFRNPLA						L	3.42466	5.47945	4.10959	3.42466	9.58904	0	30.137	12.3288	4.10959	4.79452	12.3288	7.53425
S.n[89.01]MVLTK[156.13]MK[156.13]E.L		GPGPGGFGAQGP		FRAGSKGLSGGF						M	0.684932	0.684932	0	0	1.36986	0	0.684932	0	1.36986	0	0	0.684932
H.n[89.01]LNMK[156.13]LTRAQFE.G		NAKPLSFKVGVG		-----DGRTLSD						F	1.36986	2.05479	1.36986	0	3.42466	2.05479	5.47945	3.42466	1.36986	3.42466	0.684932	4.10959
A.n[89.01]LC[160.03]SLHSIGK[156.13]IG.G		ASVPDGFLSELT		VSKPLAHHIPVE						Y	0.684932	2.05479	2.05479	0	3.42466	2.05479	1.36986	2.05479	0	2.05479	1.36986	0.684932
T.n[89.01]LLAK[156.13]NLPYK[156.13]VTQDE.L		ASVPDGFLSELT		--GAFQHVGKAF						W	0	0	0.684932	0	0	0	0.684932	0.684932	0	0.684932	0	0.684932
N.n[89.01]LFNK[156.13]YPALTK[156.13]PE.N		ASVPDGFLSELT		SPAPADIAQTVQ						C	2.05479	2.73973	5.47945	0.684932	1.36986	1.36986	7.53425	2.73973	0.684932	2.05479	0	0
G.n[89.01]LTSVINQK[156.13]LK[156.13]DDE.V		KFAGRNFRNPLA		GKPPQYIAVHVV						P	4.10959	6.84932	4.10959	44.5205	2.73973	4.10959	0	0.684932	1.36986	13.6986	7.53425	9.58904
N.n[89.01]IQAVLLPK[156.13]K[156.13]TE.S		FRAGSKGLSGGF		LQ-VYKIGGIGT						S	9.58904	8.21918	2.73973	2.05479	4.10959	10.9589	3.42466	3.42466	21.2329	2.73973	6.84932	4.79452
K.n[89.01]IGGIGTVPVGRVE.T		-----DGRTLSD		--IPAKIIFEDD						T	2.05479	5.47945	6.84932	2.05479	1.36986	4.10959	0.684932	6.16438	2.73973	4.79452	4.10959	6.84932
F.n[89.01]LK[156.13]SGDAAIVDMVPGK[156.13]PMC[160.03]VE.S		VSKPLAHHIPVE		---PLKILAHNN						N	2.73973	1.36986	2.73973	0	2.05479	8.21918	0	2.73973	4.10959	1.36986	4.79452	4.10959
S.n[89.01]ILK[156.13]IDDVVNTR.-		--GAFQHVGKAF		CAAAASILGKPA						Q	4.10959	4.10959	3.42466	0.684932	4.10959	4.10959	8.21918	4.10959	2.05479	4.10959	4.10959	4.79452
R.n[89.01]LIGRTWNDPSVQQD.L		SPAPADIAQTVQ		KFGANAILGVSL		iceLogo Figures:				D	2.73973	3.42466	3.42466	0	4.10959	9.58904	0.684932	0.684932	2.05479	3.42466	6.16438	8.90411
N.n[89.01]C[160.03]LAPLAK[156.13]VIHD.N		GKPPQYIAVHVV		--TVRSILKIDD						E	0	0	5.47945	0	0	0	4.10959	0.684932	4.10959	4.79452	7.53425	8.90411
R.n[89.01]IVAPGK[156.13]GILAADE.S		LQ-VYKIGGIGT		GGVLPNIQAVLL						H	0.684932	2.05479	0.684932	0	1.36986	3.42466	1.36986	2.73973	0.684932	2.73973	2.73973	1.36986
N.n[89.01]LK[156.13]APLDIPVPDPVK[156.13]E.K		--IPAKIIFEDD		LAAAKAIQGLRA						K	8.90411	3.42466	5.47945	0.684932	13.6986	7.53425	3.42466	12.3288	3.42466	15.0685	6.84932	5.47945
K.n[89.01]ILAHNNFVGRLIGK[156.13]E.G		--IPAKIIFEDD		QRGPRPIREAGE						R	3.42466	4.79452	2.73973	1.36986	13.6986	10.274	0.684932	11.6438	0	4.10959	2.05479	3.42466
N.n[89.01]YIQGINLVQAK[156.13]K[156.13]LVE.S		---PLKILAHNN		SVDIANIRMPSL							71.9178	77.3973	80.8219	84.9315	89.0411	99.3151	100	100	100	100	100	100
Q.n[89.01]LK[156.13]GFSLLATEDK[156.13]E.A		CAAAASILGKPA		LNH-GQISAGYA
K.n[89.01]VWGSIK[156.13]GLTE.G		KFGANAILGVSL		MTTVHAITATQK						Occurences relative to natural abundance
D.n[89.01]LINNLGTIAK[156.13]SGTK[156.13]AFME.A		--TVRSILKIDD		SDIA-RIVAPGK							P6	P5	P4	P3	P2	P1	P1'	P2'	P3'	P4'	P5'	P6'
K.n[89.01]LLGRVTIAQGGVLPNIQAVLLPK[156.13]K[156.13]TE.S		GGVLPNIQAVLL		SDIAHRIVAPGK						G	0.946736	1.4727	1.4727	0.315579	0.631157	2.20905	0.210386	0.315579	3.26098	1.68309	1.26231	1.36751
N.n[89.01]FFSPLNPVRVHIE.L		LAAAKAIQGLRA		--FALAIVEALN						A	1.38246	0.78998	1.18497	2.17244	1.8762	2.36994	0.987475	1.28372	3.06117	1.57996	1.38246	1.28372
T.n[89.01]VVSGLVQFVPK[156.13]EE.L		QRGPRPIREAGE		---PMFIVNTNV						V	1.13837	1.02453	0.910693	1.47988	0.910693	0.113837	1.36604	2.27673	1.02453	0.910693	1.47988	1.13837
N.n[89.01]LFVGNLNFNK[156.13]SAPE.L		QRGPRPIREAGE		GSVRARIVTDRE						I	0.627345	0.784182	1.41153	0.784182	0	0	3.4504	2.03887	0.470509	0.627345	1.41153	0.784182
S.n[89.01]LLLK[156.13]NSPLVSRLTLYD.L		SVDIANIRMPSL		GT-GKSIYGEKF						L	0.348746	0.557993	0.418495	0.348746	0.976488	0	3.06896	1.25548	0.418495	0.488244	1.25548	0.767241
A.n[89.01]ILGVSLAVC[160.03]K[156.13]AGAVE.K		LNH-GQISAGYA		A----RKASGPP						M	0.321164	0.321164	0	0	0.642329	0	0.321164	0	0.642329	0	0	0.321164
A.n[89.01]IQGLRAVFDE.T		MTTVHAITATQK		AGQAFRKFLPLF						F	0.385367	0.57805	0.385367	0	0.963417	0.57805	1.54147	0.963417	0.385367	0.963417	0.192683	1.1561
D.n[89.01]DDPNDGGA.V		SDIA-RIVAPGK		--TRKRKGLKEG						Y	0.261928	0.785784	0.785784	0	1.30964	0.785784	0.523856	0.785784	0	0.785784	0.523856	0.261928
N.n[89.01]IRMPSLPSYK[156.13]VG.D		SDIAHRIVAPGK		ATK-ARKSAPAT						W	0	0	0.569483	0	0	0	0.569483	0.569483	0	0.569483	0	0.569483
Q.n[89.01]QRGAAK[156.13]EAAGK[156.13]SSGPT.S		--FALAIVEALN		AGNPGSLAAPID						C	0.937417	1.24989	2.49978	0.312472	0.624944	0.624944	3.43719	1.24989	0.312472	0.937417	0	0
R.n[89.01]K[156.13]SAPATGGVK[156.13]K[156.13]PH.R		---PMFIVNTNV		KVTVAGLAGKDP						P	0.646998	1.07833	0.646998	7.00915	0.431332	0.646998	0	0.107833	0.215666	2.15666	1.18616	1.50966
A.n[89.01]QK[156.13]ATGQK[156.13]AAPAPK[156.13]A.Q		GSVRARIVTDRE		PQAPAGLAGPVR						S	1.1419	0.978768	0.326256	0.244692	0.489384	1.30502	0.40782	0.40782	2.52848	0.326256	0.81564	0.570948
D.n[89.01]AEEPESPPPPPR.S		GT-GKSIYGEKF		VTIPKDLAGSII						T	0.379271	1.01139	1.26424	0.379271	0.252847	0.758542	0.126424	1.13781	0.505695	0.884966	0.758542	1.26424
Y.n[89.01]SHSGSSSPDTK[156.13]VK[156.13]PETPPRQ.S		A----RKASGPP		SSEPCALCSLHS						N	0.756503	0.378251	0.756503	0	0.567377	2.26951	0	0.756503	1.13475	0.378251	1.32388	1.13475
K.n[89.01]ATGQK[156.13]AAPAPK[156.13]A.Q		A----RKASGPP		LAFVANLFNKYP						Q	0.854666	0.854666	0.712222	0.142444	0.854666	0.854666	1.70933	0.854666	0.427333	0.854666	0.854666	0.99711
E.n[89.01]ESGK[156.13]PGAHVTVK[156.13].K		AGQAFRKFLPLF		PTTAFNLFVGNL						D	0.569331	0.711664	0.711664	0	0.853997	1.99266	0.142333	0.142333	0.426998	0.711664	1.281	1.85033
A.n[89.01]ARAPSAK[156.13]GTISAPGK[156.13].V		--TRKRKGLKEG		RYQILPLHSQIP						E	0	0	0.756644	0	0	0	0.567483	0.0945805	0.567483	0.662063	1.04039	1.22955
E.n[89.01]ESGK[156.13]PGAHVTVK[156.13]K[156.13]L.F		ATK-ARKSAPAT		VFDAKRLIGRTW						H	0.265905	0.797715	0.265905	0	0.53181	1.32952	0.53181	1.06362	0.265905	1.06362	1.06362	0.53181
R.n[89.01]AVAREESGK[156.13]PGAHVTVK[156.13].K		AGNPGSLAAPID		GMTKADLINNLG						K	1.53888	0.591878	0.947004	0.118376	2.36751	1.30213	0.591878	2.13076	0.591878	2.60426	1.18376	0.947004
E.n[89.01]SRSPQQSAALPRRY.M		KVTVAGLAGKDP		NPKVMNLISKLS						R	0.607337	0.850271	0.485869	0.242935	2.42935	1.82201	0.121467	2.06494	0	0.728804	0.364402	0.607337
R.n[89.01]LK[156.13]C[160.03]GSGPVH.L		KVTVAGLAGKDP		-ANLSNLKAPLD
D.n[89.01]LTEGK[156.13]PTDPSK[156.13].L		PQAPAGLAGPVR		PPV-LRLKCGSG
G.n[89.01]C[160.03]K[156.13]SGINC[160.03]PIQK[156.13]DK[156.13]TY.S		VTIPKDLAGSII		-YSASQLKGFSL
D.n[89.01]C[160.03]HTAHIAC[160.03]K[156.13]F.A		SSEPCALCSLHS		PKRAKALKGKEP
E.n[89.01]QRINIPPQRGPRP.L		SSEPCALCSLHS		---VAQLKKSAD
S.n[89.01]LSTFQQM[147.04]WISK[156.13]QEYDESGPSIVHR.K		LAFVANLFNKYP		-DGPKFLKSGDA
H.n[89.01]SIGK[156.13]IGGAQNR.S		PTTAFNLFVGNL		CAGPTALLAHEI
R.n[89.01]AVAREESGK[156.13]PGAHVTV.K		RYQILPLHSQIP		-RDARTLLAKNL
G.n[89.01]LTSAAPAGGDK[156.13]K[156.13]VIATK[156.13].V		VFDAKRLIGRTW		---LNKLLGRVT
C.n[89.01]C[160.03]RAFLEK[156.13]AH.-		GMTKADLINNLG		RIAAQTLLGTAK
P.n[89.01]IREAGEQGDIEPR.R		NPKVMNLISKLS		TKAPVDLLGVAH
E.n[89.01]IK[156.13]ANVAK[156.13]AEAEK[156.13]IK[156.13].A		-ANLSNLKAPLD		IGQPLSLLLKNS
E.n[89.01]ESGK[156.13]PGAHVTVK[156.13]K[156.13]LF.V		PPV-LRLKCGSG		--L--TLNAAKV
P.n[89.01]IREAGEQGDIEPRRM.V		-YSASQLKGFSL		-----ALNGKEV
V.n[89.01]ELLIK[156.13]YGADVHTQSK[156.13]F.C		PKRAKALKGKEP		SSGPKHLNMKLT
R.n[89.01]AVAREESGK[156.13]PGAHVTVK[156.13]K[156.13]LF.V		PKRAKALKGKEP		RIIPRHLQLAIR
D.n[89.01]LLGVAHNNLM[147.04]A.M		---VAQLKKSAD		-----SLRSKVD
R.n[89.01]ARIVTDRETGSSK[156.13]GF.G		-DGPKFLKSGDA		-----ALRSLQQ
E.n[89.01]QK[156.13]AAK[156.13]LK[156.13]EK[156.13]YEK[156.13]DIAAY.R		CAGPTALLAHEI		GSILASLSTFQQ
G.n[89.01]LAGK[156.13]DPVQC[160.03].S		-RDARTLLAKNL		VKGPDGLTAFEA
S.n[89.01]LAAPIDHK[156.13]PC[160.03]SAPLEPK[156.13]S.Q		-RDARTLLAKNL		QLSPADLTEGKP
P.n[89.01]ERSSTGPEPPAPTPL.L		---LNKLLGRVT		SGGPGGLTSAAP
R.n[89.01]IVTDRETGSSK[156.13]GF.G		RIAAQTLLGTAK		ILNARGLTSVIN
S.n[89.01]ILGK[156.13]PADRVNVTVR.P		TKAPVDLLGVAH		QGYSLFLVAAHE
E.n[89.01]LITK[156.13]AVAASK[156.13]ER.S		IGQPLSLLLKNS		KLG-KSLVSKGT
G.n[89.01]QRDLDRIAGQVAAANK[156.13]K[156.13]H.-		--L--TLNAAKV		----S-MVLTKM
E.n[89.01]MWSEQSAK[156.13]DK[156.13]QPYE.Q		-----ALNGKEV		GQKAPAQKAPAP
G.n[89.01]LAGPVRGVGGPSQ.Q		SSGPKHLNMKLT		AQKVPAQKATGQ
D.n[89.01]LAGSIIGK[156.13]GGQR.L		RIIPRHLQLAIR		AP-PKAQKGQKA
G.n[89.01]LTSAAPAGGDK[156.13]K[156.13]VIATK[156.13]VL.G		-----SLRSKVD		NYKPPAQKSIQE
A.n[89.01]LC[160.03]SLHSIGK[156.13]IGGAQNR.S		-----SLRSKVD		KIRVLSQQAASV
C.n[89.01]QQDWVVQRIGK[156.13].-		-----SLRSKVD		NRCPLCQQDWVV
R.n[89.01]RHPEYAVSVLLR.L		-----ALRSLQQ		HHPPYHQQHHQG
S.n[89.01]LRSK[156.13]VDEAVAVLQAHHAK[156.13]K[156.13]E.A		GSILASLSTFQQ		KLTPQGQRDLDR
E.n[89.01]DHGRGYFEYIEENK[156.13]Y.S		VKGPDGLTAFEA		QQQPQQQRGAAK
F.n[89.01]IVNTNVPRASVPDG.F		QLSPADLTEGKP		--IAKAQVARPG
A.n[89.01]LRSLQQLQH.-		SGGPGGLTSAAP		---VAAQVKAPL
G.n[89.01]C[160.03]YAK[156.13]NFGPK[156.13]GF.G		SGGPGGLTSAAP		DGEPLGRVSFEL
K.n[89.01]GLSGGFGSRSLYSLGGVR.S		SGGPGGLTSAAP		SC---GSCACAG
A.n[89.01]QK[156.13]SIQEIQELDK[156.13]DDESLRK[156.13]Y.K		ILNARGLTSVIN		RLLPRYSHSGSS
D.n[89.01]C[160.03]K[156.13]VYVGNLGNNGNK[156.13]TELERAFG.Y		QGYSLFLVAAHE		ALCSLHSIGKIG
G.n[89.01]FGAQGPK[156.13]GGSGSGPTIEEVD.-		KLG-KSLVSKGT		VPVPRHSVGVVI
D.n[89.01]GRTLSDYNIQK[156.13]ESTLHLVLR.L		----S-MVLTKM		GGAQNRSYSKLL
E.n[89.01]LFADK[156.13]VPK[156.13]TAENFRA.L		GQKAPAQKAPAP		KLIPRNTVVPTK
A.n[89.01]LNGK[156.13]EVAAQVK[156.13]APLVLK[156.13]D.-		AQKVPAQKATGQ		KHVPRAVFVDLE
G.n[89.01]VRGYPTLK[156.13]LFK[156.13]PGQE.A		AP-PKAQKGQKA		-DLPRAVIDDAF
E.n[89.01]LITK[156.13]AVAASK[156.13]ERSGVSL.A		AP-PKAQKGQKA		KHWPFQVINDGD
R.n[89.01]K[156.13]ASGPPVSELITK[156.13]AVAASK[156.13]ER.S		NYKPPAQKSIQE		PVPAFNVINGGS
S.n[89.01]LRSK[156.13]VDEAVAVLQAHQAK[156.13]E.A		KIRVLSQQAASV		TTTPRPVIVEPL
Q.n[89.01]ISAGYAPVLDC[160.03]HTAHIAC[160.03]K[156.13]F.A		NRCPLCQQDWVV		-IQPVSVKVGDK
D.n[89.01]YNGPREK[156.13]YGIVDYMIEQSGPPSK[156.13]E.L		HHPPYHQQHHQG		VRYTKKVPQVST
A.n[89.01]C[160.03]AEALRSLQQLQH.-		KLTPQGQRDLDR		VCSAQGVRGYPT
A.n[89.01]LLAHEIGFGSK[156.13]VTTH.P		QQQPQQQRGAAK		--APAAVTSAQV
Y.n[89.01]EAAATRLK[156.13]GIVPLAK[156.13]VD.C		--IAKAQVARPG		IPKPKSVVAPPG
S.n[89.01]FK[156.13]VGVGK[156.13]VIRGWDE.A		---VAAQVKAPL		-AEPRTVVSGLV
T.n[89.01]LLAK[156.13]NLPYK[156.13]VTQDELK[156.13]E.V		DGEPLGRVSFEL		-----KVWGSIK
R.n[89.01]HPEYAVSVLLR.L		SC---GSCACAG		-VCPAGWKPGSD
K.n[89.01]VPQVSTPTLVEVSR.S		RLLPRYSHSGSS		---IKNYIQGIN
E.n[89.01]LFADK[156.13]VPK[156.13]TAENFRAL.S		ALCSLHSIGKIG		KGRPYDYNGPRE
D.n[89.01]EISK[156.13]PEVPEDVDLDLK[156.13]K[156.13]L.R		VPVPRHSVGVVI
S.n[89.01]LRSK[156.13]VDEAVAVLQAHQAK[156.13]EAAQK[156.13]AVNSATGVPTV.-		GGAQNRSYSKLL
R.n[89.01]IVAPGK[156.13]GILAADESTGSIAK[156.13]RL.Q		KLIPRNTVVPTK
R.n[89.01]K[156.13]ASGPPVSELITK[156.13]AVAASK[156.13]ERSGVSL.A		KHVPRAVFVDLE
N.n[89.01]LISK[156.13]LSAK[156.13]FGGQA.-		-DLPRAVIDDAF
E.n[89.01]IVDYIADK[156.13]K[156.13]DVYE.-		KHWPFQVINDGD
S.n[89.01]ELITK[156.13]AVAASK[156.13]ERSGVSL.A		PVPAFNVINGGS
K.n[89.01]ASGPPVSELITK[156.13]AVAASK[156.13]ER.S		TTTPRPVIVEPL
A.n[89.01]IVEALNGK[156.13]EVAAQVK[156.13]APLVLK[156.13]D.-		-IQPVSVKVGDK
G.n[89.01]RVSFELFADK[156.13]VPK[156.13]TAENFRAL.S		VRYTKKVPQVST
E.n[89.01]LIGTLNAAK[156.13]VPADTE.V		VCSAQGVRGYPT
E.n[89.01]LIGTLNAAK[156.13]VPAD.T		--APAAVTSAQV
Y.n[89.01]IAVHVVPDQL.M		IPKPKSVVAPPG
S.n[89.01]VK[156.13]VGDK[156.13]VLLPEYGGTK[156.13]VVLDDK[156.13]DYFLFRDGDILGK[156.13]YVD.-		-AEPRTVVSGLV
K.n[89.01]ASGPPVSELITK[156.13]AVAASK[156.13]ERSGVSL.A		-----KVWGSIK
F.n[89.01]LVAAHEFGHALGLDHSSVPEA.L		-VCPAGWKPGSD
T.n[89.01]EISDK[156.13]ITSELVSK[156.13]IGDK[156.13]NW.K		---IKNYIQGIN
R.n[89.01]K[156.13]FLPLFDRVLVER.S		KGRPYDYNGPRE
E.n[89.01]LRAPVAGTC[160.03]YQAEWDDYVPK[156.13]LYEQLSGK[156.13].-
D.n[89.01]FC[160.03]GLTHLVK[156.13]L.D
K.n[89.01]LGEYGFQNALIVR.Y
R.n[89.01]K[156.13]GLK[156.13]EGIPALDNFLDK[156.13]L.-
T.n[89.01]LLGTAK[156.13]MLLHE.G
K.n[89.01]IIFEDDRC[160.03]LAFHDI.S
A.n[89.01]VTSAQVIK[156.13]PPLIF.V
R.n[89.01]SYSK[156.13]LLC[160.03]GLLAERL.R
H.n[89.01]LQLAIRNDEELNK[156.13]LLGRVTIA.Q
D.n[89.01]IAQTVQEDLRTF.S
A.n[89.01]VIDDAFARAFA.L
E.n[89.01]ISSMVLTK[156.13]MK[156.13]EIAEA.Y
E.n[89.01]IC[160.03]ALVGFC[160.03]DEVK[156.13].E
P.n[89.01]VIVEPLEQLDDEDGLPEK[156.13]L.A
G.n[89.01]FLSELTQQLAQATGK[156.13]PPQYIAVHVVPDQ.L
K.n[89.01]IIFEDDRC[160.03]LAF.H
G.n[89.01]LTAFEATDNQAIK[156.13]ALLQ.-
A.n[89.01]VFVDLEPTVIDEVRTGTY.R
G.n[89.01]FLSELTQQLAQATGK[156.13]PPQ.Y
G.n[89.01]FLSELTQQLAQATGK[156.13]PPQY.L
G.n[89.01]LTSAAPAGGDK[156.13]K[156.13]VIATK[156.13]VLG.T
S.n[89.01]IYGEK[156.13]FEDENFILK[156.13]H.T

## Sheet: MMP12_G
hMMP12-G_1%	Active site specificity profiling datasets of human Matrix Metalloproteinases (MMPs):								Human MMP12 cleavage sites identified by PICS in GluC-generated human proteome libraries.																	Index
n[89.01]		PICS Output		PICS Output - unique		n[89.01]	PICS Output	PICS Output - unique		Total occurences														UniProt_Human_1310
A.n[89.01]QK[156.13]GQK[156.13]APAQK[156.13]APAPK[156.13].A		RMYSYPARVPPP		RMYSYPARVPPP		136	124	107			P6	P5	P4	P3	P2	P1	P1'	P2'	P3'	P4'	P5'	P6'			counts	%
A.n[89.01]QK[156.13]GQK[156.13]APAQK[156.13]APAPK[156.13]ASG.K		-----SAVVEDL		-----SAVVEDL						G	9	5	13	7	14	9	2	6	9	13	23	10		G	1497164	6.5112
R.n[89.01]QRQPREDGNEEDK[156.13]E.N		AKCAQGCICKGA		AKCAQGCICKGA		Web-PICS Figures:				A	15	3	5	18	15	13	2	9	20	10	2	13		A	1594886	6.93619
H.n[89.01]QQHHQGPPPGGPGGRSEE.K		---ALDCILPPT		---ALDCILPPT						V	2	14	8	11	4	0	17	16	9	6	11	6		V	1383482	6.01679
Y.n[89.01]NK[156.13]RSTITSRE.L		DNGSG-CKAGFA		DNGSG-CKAGFA						I	3	0	7	6	0	1	21	13	3	6	2	8		I	1004174	4.36717
S.n[89.01]QTK[156.13]AGK[156.13]PEEDSE.S		DNGSG-CKAGFA		GHIASDCKFQRP						L	3	10	5	8	11	4	47	4	7	1	5	5		L	2257963	9.81993
N.n[89.01]QGK[156.13]K[156.13]VDTTPNQGK[156.13]K[156.13]VE.G		GHIASDCKFQRP		GKYDLDFKSPDD						M	3	3	3	2	1	0	2	1	1	0	0	2		M	490375	2.13265
T.n[89.01]QK[156.13]TVDGPSGK[156.13].L		GKYDLDFKSPDD		DMKHWPFQVIND						F	3	2	2	1	8	3	4	3	3	2	3	0		F	817356	3.5547
N.n[89.01]VTATDK[156.13]STGK[156.13]ANK[156.13].L		DMKHWPFQVIND		DKDYFLFRDGDI						Y	1	1	2	1	4	2	1	0	1	1	0	1		Y	601276	2.61496
P.n[89.01]HK[156.13]VDGRVVEPK[156.13]R.A		DKDYFLFRDGDI		KFAGRNFRNPLA						W	1	1	4	1	1	0	5	0	0	0	0	0		W	276551	1.20273
D.n[89.01]SRSAGVPSR.V		KFAGRNFRNPLA		----LPGADPVH						C	2	1	5	0	2	0	5	0	4	0	1	0		C	504016	2.19198
H.n[89.01]VDSGK[156.13]STTTGH.L		----LPGADPVH		----SPGFESRS						P	7	6	7	24	2	10	0	0	4	18	11	10		P	1460508	6.35178
A.n[89.01]QTAPNK[156.13]DVQRE.L		----SPGFESRS		A----PHKVDGR						S	4	3	6	7	7	15	3	2	7	10	12	7		S	1930889	8.39748
E.n[89.01]DRVRGPK[156.13]GPEE.K		A----PHKVDGR		--IVDYIADKKD						T	3	10	14	5	1	3	1	12	9	9	5	14		T	1245739	5.41774
N.n[89.01]VTATDK[156.13]STGK[156.13].A		--IVDYIADKKD		INNLGTIAKSGT						N	3	8	5	3	6	18	2	2	10	4	9	2		N	832732	3.62157
A.n[89.01]LK[156.13]PK[156.13]VPK[156.13]K[156.13]EE.S		INNLGTIAKSGT		LQ-VYKIGGIGT						Q	2	5	1	2	10	9	10	5	5	5	5	4		Q	1105632	4.80842
H.n[89.01]YNK[156.13]RSTITSRE.L		LQ-VYKIGGIGT		DTNLC-IHAKRV						D	8	9	5	5	4	9	0	1	8	17	14	19		D	1106498	4.81218
Q.n[89.01]VVQK[156.13]K[156.13]PAQEE.T		DTNLC-IHAKRV		FLPPKKIKDPDA						E	0	0	0	0	1	0	0	0	3	1	1	4		E	1665153	7.24178
R.n[89.01]LK[156.13]TDNAGDQHGGGGGGGGGAG.A		DTNLC-IHAKRV		--SGASIKIDEP						H	3	6	2	3	7	6	1	4	1	1	1	1		H	592283	2.57585
Q.n[89.01]LK[156.13]RQPAPPRE.A		FLPPKKIKDPDA		---KLDIKLDSE						K	14	7	7	5	16	10	1	37	13	16	13	16		K	1330435	5.78609
G.n[89.01]QK[156.13]C[160.03]SVIRD.S		FLPPKKIKDPDA		LRAGVHIKLPNL						R	8	6	4	2	2	5	0	9	7	4	6	2		R	1296571	5.63881
S.n[89.01]LRASTSK[156.13]SE.S		--SGASIKIDEP		-LGNGNIKLSQT						1387	94	100	105	111	116	117	124	124	124	124	124	124		TOTAL	22993683	100
N.n[89.01]VINGGSHAGNK[156.13].L		---KLDIKLDSE		GVMTALIKRNST
L.n[89.01]IK[156.13]RNSTIPTK[156.13]QT.Q		LRAGVHIKLPNL		--TVRSILKIDD						Relative occurences in %
G.n[89.01]LK[156.13]QAPASRNE.K		-LGNGNIKLSQT		KVLRDNIQGITK							P6	P5	P4	P3	P2	P1	P1'	P2'	P3'	P4'	P5'	P6'
A.n[89.01]LNK[156.13]PK[156.13]K[156.13]PLTSS.S		GVMTALIKRNST		MTTVHAITATQK						G	7.25806	4.03226	10.4839	5.64516	11.2903	7.25806	1.6129	4.83871	7.25806	10.4839	18.5484	8.06452
L.n[89.01]LK[156.13]GK[156.13]GDK[156.13]AQIE.K		GVMTALIKRNST		TGK-NKITITND						A	12.0968	2.41935	4.03226	14.5161	12.0968	10.4839	1.6129	7.25806	16.129	8.06452	1.6129	10.4839
F.n[89.01]LRAFRTIPE.A		--TVRSILKIDD		SDIA-RIVAPGK						V	1.6129	11.2903	6.45161	8.87097	3.22581	0	13.7097	12.9032	7.25806	4.83871	8.87097	4.83871
K.n[89.01]SK[156.13]ENPRNF.S		KVLRDNIQGITK		FSSSAKIVKPNG						I	2.41935	0	5.64516	4.83871	0	0.806452	16.9355	10.4839	2.41935	4.83871	1.6129	6.45161
G.n[89.01]C[160.03]IC[160.03]K[156.13]GASDK[156.13]C[160.03]SC[160.03]C[160.03]A.-		MTTVHAITATQK		S----PKVSDTV						L	2.41935	8.06452	4.03226	6.45161	8.87097	3.22581	37.9032	3.22581	5.64516	0.806452	4.03226	4.03226
H.n[89.01]LARDC[160.03]DHADE.Q		MTTVHAITATQK		WLDANTLAEKDE						M	2.41935	2.41935	2.41935	1.6129	0.806452	0	1.6129	0.806452	0.806452	0	0	1.6129
F.n[89.01]LK[156.13]AVPSQK[156.13]RT.-		MTTVHAITATQK		VTIPKDLAGSII						F	2.41935	1.6129	1.6129	0.806452	6.45161	2.41935	3.22581	2.41935	2.41935	1.6129	2.41935	0
L.n[89.01]M[147.04]VSVSPPE.E		TGK-NKITITND		KVTTHPLAKDKM						Y	0.806452	0.806452	1.6129	0.806452	3.22581	1.6129	0.806452	0	0.806452	0.806452	0	0.806452
N.n[89.01]SQASK[156.13]ATPK[156.13]LD.S		SDIA-RIVAPGK		--LTQQLAQATG						W	0.806452	0.806452	3.22581	0.806452	0.806452	0	4.03226	0	0	0	0	0
D.n[89.01]C[160.03]K[156.13]FQRPGDPQS.A		FSSSAKIVKPNG		CGKPGHLARDCD						C	1.6129	0.806452	4.03226	0	1.6129	0	4.03226	0	3.22581	0	0.806452	0
N.n[89.01]VVNK[156.13]K[156.13]TYE.D		S----PKVSDTV		---AFSLFDKDG						P	5.64516	4.83871	5.64516	19.3548	1.6129	8.06452	0	0	3.22581	14.5161	8.87097	8.06452
M.n[89.01]C[160.03]K[156.13]AGFAGDDAPR.A		WLDANTLAEKDE		DDKDYFLFRDGD						S	3.22581	2.41935	4.83871	5.64516	5.64516	12.0968	2.41935	1.6129	5.64516	8.06452	9.67742	5.64516
S.n[89.01]VVC[160.03]K[156.13]PQEPGH.F		VTIPKDLAGSII		-KIMGNLGAADI						T	2.41935	8.06452	11.2903	4.03226	0.806452	2.41935	0.806452	9.67742	7.25806	7.25806	4.03226	11.2903
K.n[89.01]IK[156.13]DPDASK[156.13]PE.D		KVTTHPLAKDKM		YVVSEPLGRNSY						N	2.41935	6.45161	4.03226	2.41935	4.83871	14.5161	1.6129	1.6129	8.06452	3.22581	7.25806	1.6129
K.n[89.01]IK[156.13]DPDASK[156.13]PED.W		--LTQQLAQATG		ADLINNLGTIAK						Q	1.6129	4.03226	0.806452	1.6129	8.06452	7.25806	8.06452	4.03226	4.03226	4.03226	4.03226	3.22581
R.n[89.01]LK[156.13]C[160.03]GSGPVH.L		CGKPGHLARDCD		KQDAQSLHGDIP		iceLogo Figures:				D	6.45161	7.25806	4.03226	4.03226	3.22581	7.25806	0	0.806452	6.45161	13.7097	11.2903	15.3226
P.n[89.01]LGRNSYK[156.13]E.R		---AFSLFDKDG		PVVPQALIDQLK						E	0	0	0	0	0.806452	0	0	0	2.41935	0.806452	0.806452	3.22581
L.n[89.01]LTNK[156.13]HVVDATHGDPHA.L		DDKDYFLFRDGD		P-DQQRLIFAGK						H	2.41935	4.83871	1.6129	2.41935	5.64516	4.83871	0.806452	3.22581	0.806452	0.806452	0.806452	0.806452
Q.n[89.01]LTNDK[156.13]ARVE.V		-KIMGNLGAADI		GGVMTALIKRNS						K	11.2903	5.64516	5.64516	4.03226	12.9032	8.06452	0.806452	29.8387	10.4839	12.9032	10.4839	12.9032
P.n[89.01]LAK[156.13]DK[156.13]MMNGGH.Y		YVVSEPLGRNSY		TLGVKQLIVGVN						R	6.45161	4.83871	3.22581	1.6129	1.6129	4.03226	0	7.25806	5.64516	3.22581	4.83871	1.6129
V.n[89.01]IHAK[156.13]RVTIMPK[156.13].D		ADLINNLGTIAK		-ANLSNLKAPLD							75.8065	80.6452	84.6774	89.5161	93.5484	94.3548	100	100	100	100	100	100
N.n[89.01]VSAVDK[156.13]STGK[156.13]E.N		ADLINNLGTIAK		ACHDSFLKAVPS
S.n[89.01]HK[156.13]DDSPDLPK[156.13]LK[156.13]PDPNT.L		KQDAQSLHGDIP		PPV-LRLKCGSG						Occurences relative to natural abundance
H.n[89.01]VVDATHGDPHA.L		PVVPQALIDQLK		DTSKKDLKDYFT							P6	P5	P4	P3	P2	P1	P1'	P2'	P3'	P4'	P5'	P6'
V.n[89.01]IHAK[156.13]RVTIMPK[156.13]D.L		P-DQQRLIFAGK		NKVFGALKGAVD						G	1.11471	0.619281	1.61013	0.866993	1.73399	1.11471	0.247712	0.743137	1.11471	1.61013	2.84869	1.23856
G.n[89.01]VIK[156.13]AVDK[156.13]K[156.13]AAG.A		GGVMTALIKRNS		KDDAMLLKGKGD						A	1.74401	0.348802	0.581336	2.09281	1.74401	1.51147	0.232534	1.0464	2.32534	1.16267	0.232534	1.51147
D.n[89.01]FK[156.13]SPDDPSR.Y		TLGVKQLIVGVN		-----HLKNPVI						V	0.268067	1.87647	1.07227	1.47437	0.536134	0	2.27857	2.14454	1.2063	0.804201	1.47437	0.804201
D.n[89.01]IK[156.13]LDSEDK[156.13]DK[156.13]E.G		-ANLSNLKAPLD		AKKPAALKPKVP						I	0.553986	0	1.29264	1.10797	0	0.184662	3.87791	2.40061	0.553986	1.10797	0.369324	1.4773
S.n[89.01]LHGDIPQK[156.13].Q		ACHDSFLKAVPS		TPRDAGLKQAPA						L	0.246372	0.82124	0.41062	0.656992	0.903364	0.328496	3.85983	0.328496	0.574868	0.082124	0.41062	0.41062
A.n[89.01]ITATQK[156.13]TVDGPSGK[156.13].L		PPV-LRLKCGSG		KGTWVQLKRQPA						M	1.13444	1.13444	1.13444	0.75629	0.378145	0	0.75629	0.378145	0.378145	0	0	0.75629
S.n[89.01]VVAPPGAPK[156.13]K[156.13]E.H		DTSKKDLKDYFT		GRAPKRLKTDNA						F	0.680608	0.453738	0.453738	0.226869	1.81495	0.680608	0.907477	0.680608	0.680608	0.453738	0.680608	0
A.n[89.01]LIK[156.13]RNSTIPTK[156.13].Q		NKVFGALKGAVD		NVAGVSLKTLHP						Y	0.308399	0.308399	0.616798	0.308399	1.2336	0.616798	0.308399	0	0.308399	0.308399	0	0.308399
D.n[89.01]LTVTNPK[156.13]R.L		KDDAMLLKGKGD		-N-H-NLKVAGQ						W	0.67052	0.67052	2.68208	0.67052	0.67052	0	3.3526	0	0	0	0	0
N.n[89.01]VINGGSHAGNK[156.13]LA.M		-----HLKNPVI		PDPAGKLKYFDK						C	0.735822	0.367911	1.83955	0	0.735822	0	1.83955	0	1.47164	0	0.367911	0
Y.n[89.01]IADK[156.13]K[156.13]DVYE.-		AKKPAALKPKVP		---LNKLLGRVT						P	0.888753	0.761788	0.888753	3.04715	0.253929	1.26965	0	0	0.507859	2.28536	1.39661	1.26965
T.n[89.01]LAEK[156.13]DEFEHK[156.13].R		TPRDAGLKQAPA		QDCALPLLKDVI						S	0.38414	0.288105	0.57621	0.672245	0.672245	1.44053	0.288105	0.19207	0.672245	0.96035	1.15242	0.672245
K.n[89.01]VVVSPTK[156.13]K[156.13]VA.V		KGTWVQLKRQPA		SLVAPALNKPKK						T	0.446561	1.48854	2.08395	0.744269	0.148854	0.446561	0.148854	1.78625	1.33968	1.33968	0.744269	2.08395
D.n[89.01]THLGGEDFDNR.L		GRAPKRLKTDNA		RSSRAGLQFPVG						N	0.668041	1.78144	1.1134	0.668041	1.33608	4.00824	0.44536	0.44536	2.2268	0.890721	2.00412	0.44536
A.n[89.01]WSK[156.13]TGPVAK[156.13]E.L		NVAGVSLKTLHP		CQGNNFLRAFRT						Q	0.335433	0.838583	0.167717	0.335433	1.67717	1.50945	1.67717	0.838583	0.838583	0.838583	0.838583	0.670867
E.n[89.01]VK[156.13]ATAGDTHLGGEDFDNR.L		-N-H-NLKVAGQ		RRRLSSLRASTS						D	1.34068	1.50827	0.837927	0.837927	0.670342	1.50827	0	0.167585	1.34068	2.84895	2.3462	3.18412
Q.n[89.01]VINDGDK[156.13]PK[156.13]V.Q		-N-H-NLKVAGQ		RPTDKPLRLPLQ						E	0	0	0	0	0.111361	0	0	0	0.334083	0.111361	0.111361	0.445444
P.n[89.01]ARVPPPPPIAR.A		PDPAGKLKYFDK		--HQLSLRTVSL						H	0.939245	1.87849	0.626163	0.939245	2.19157	1.87849	0.313082	1.25233	0.313082	0.313082	0.313082	0.313082
K.n[89.01]ITITNDK[156.13]GRLSK[156.13]EE.L		---LNKLLGRVT		LQNKQSLTMDPV						K	1.95129	0.975644	0.975644	0.696888	2.23004	1.39378	0.139378	5.15697	1.81191	2.23004	1.81191	2.23004
Q.n[89.01]VINDGDK[156.13]PK[156.13]VQVSYK[156.13]GE.T		QDCALPLLKDVI		RRQVDQLTNDKA						R	1.14414	0.858108	0.572072	0.286036	0.286036	0.71509	0	1.28716	1.00113	0.572072	0.858108	0.286036
S.n[89.01]LK[156.13]TLHPDLGTDK[156.13]DK[156.13]E.Q		SLVAPALNKPKK		VFGSQNLTTVKL
H.n[89.01]LK[156.13]NPVIAQK[156.13].L		RSSRAGLQFPVG		Q-VGDDLTVTNP
N.n[89.01]IK[156.13]LSQTSNVDK[156.13]EEE.A		CQGNNFLRAFRT		----A-LVIDNG
G.n[89.01]WK[156.13]PGSDTIK[156.13]PNVDDSK[156.13]E.Y		RRRLSSLRASTS		KLG-KSLVSKGT
N.n[89.01]LGTIAK[156.13]SGTK[156.13].A		RPTDKPLRLPLQ		PQRKSSLVTSKL
S.n[89.01]LVSK[156.13]GTLVQTK[156.13]GTG.A		--HQLSLRTVSL		----S-MVLTKM
S.n[89.01]LVSK[156.13]GTLVQTK[156.13].G		LQNKQSLTMDPV		AYMNHIMVSVSP
G.n[89.01]WK[156.13]PGSDTIK[156.13]PD.V		RRQVDQLTNDKA		RDTPAKNAQKSN
A.n[89.01]ITATQK[156.13]TVDGPSGK[156.13]L.W		VFGSQNLTTVKL		SRL-HYNKRSTI
Q.n[89.01]VINDGDK[156.13]PK[156.13]VQV.S		Q-VGDDLTVTNP		--GAQNQGKKVD
D.n[89.01]C[160.03]ILPPTRPTDK[156.13]P.L		----A-LVIDNG		GLTLGGQKCSVI
T.n[89.01]IAK[156.13]SGTK[156.13]AFME.A		KLG-KSLVSKGT		AP-PKAQKGQKA
A.n[89.01]QVARPGGDTIFGK[156.13].L		KLG-KSLVSKGT		HAITATQKTVDG
S.n[89.01]LRTVSLGAGAK[156.13]DE.L		PQRKSSLVTSKL		HHPPYHQQHHQG
P.n[89.01]GFESRSPGLVPPSPE.F		----S-MVLTKM		RRGPP-QRQPRE
K.n[89.01]IVK[156.13]PNGEK[156.13]PDEFE.S		AYMNHIMVSVSP		-AKVKAQTAPNK
G.n[89.01]VVVGK[156.13]DTLLTNK[156.13]H.V		RDTPAKNAQKSN		AGAVASQTKAGK
P.n[89.01]K[156.13]VSDTVVEPY.N		SRL-HYNKRSTI		--IAKAQVARPG
Q.n[89.01]LAQATGK[156.13]PPQY.L		--GAQNQGKKVD		NWFPKKSKENPR
N.n[89.01]IQGITK[156.13]PAIR.R		GLTLGGQKCSVI		GLTPANSQASKA
D.n[89.01]LAGSIIGK[156.13]GGQR.L		AP-PKAQKGQKA		KKFKGDSRSAGV
N.n[89.01]FRNPLAK[156.13].-		AP-PKAQKGQKA		K-TAGDTHLGGE
H.n[89.01]IK[156.13]LPNLGK[156.13]HE.K		HAITATQKTVDG		IVVIGHVDSGKS
S.n[89.01]LTMDPVVK[156.13]SK[156.13]E.L		HHPPYHQQHHQG		-T-AVGVIKAVD
G.n[89.01]WK[156.13]PGSDTIK[156.13]PDV.Q		RRGPP-QRQPRE		KHWPFQVINDGD
P.n[89.01]GADPVHGEALGETPD.L		-AKVKAQTAPNK		PVPAFNVINGGS
G.n[89.01]VVVGK[156.13]DTLLTNK[156.13]HVVD.A		AGAVASQTKAGK		--TVGGVMTKLI
N.n[89.01]LGAADIDHK[156.13]LE.E		--IAKAQVARPG		ANGILNVSAVDK
S.n[89.01]LFDK[156.13]DGDGTITTK[156.13]E.L		NWFPKKSKENPR		ANGILNVTATDK
N.n[89.01]LTTVK[156.13]LK[156.13]GVG.D		GLTPANSQASKA		IPKPKSVVAPPG
M.n[89.01]C[160.03]K[156.13]AGFAGDDAPRAVFP.S		KKFKGDSRSAGV		GMPPQSVVCKPQ
N.n[89.01]LK[156.13]VAGQDGSVV.Q		K-TAGDTHLGGE		-DSSGNVVNKKT
L.n[89.01]FRDGDILGK[156.13].Y		IVVIGHVDSGKS		R--PQQVVQKKP
G.n[89.01]VVVGK[156.13]DTLLTNK[156.13].H		-T-AVGVIKAVD		ATSAKKVVVSPT
N.n[89.01]LIK[156.13]QNC[160.03]DQFE.K		KHWPFQVINDGD		-VCPAGWKPGSD
F.n[89.01]IASGVVVGK[156.13]DTLLTNK[156.13]H.V		KHWPFQVINDGD		-VTGHRWLKGGV
A.n[89.01]LK[156.13]GAVDGGLSIPHS.T		KHWPFQVINDGD		HTTGLAWSKTGP
A.n[89.01]LIDQLK[156.13]PGGR.L		KHWPFQVINDGD		ASRL-HYNKRST
S.n[89.01]MVLTK[156.13]MK[156.13]E.L		PVPAFNVINGGS
S.n[89.01]LVTSK[156.13]LAGGQVE.-		PVPAFNVINGGS
P.n[89.01]FQVINDGDK[156.13]PK[156.13]V.Q		--TVGGVMTKLI
A.n[89.01]LVIDNGSGMC[160.03]K[156.13].A		ANGILNVSAVDK
N.n[89.01]ITVTGYPGDK[156.13]PVA.T		ANGILNVTATDK
A.n[89.01]ITATQK[156.13]TVDGPSGK[156.13]LW.R		ANGILNVTATDK
K.n[89.01]IGGIGTVPVGRVE.T		IPKPKSVVAPPG
G.n[89.01]LQFPVGRVH.R		GMPPQSVVCKPQ
S.n[89.01]IK[156.13]IDEPLEGSE.D		-DSSGNVVNKKT
P.n[89.01]LLK[156.13]DVIATDK[156.13]E.D		R--PQQVVQKKP
N.n[89.01]LGTIAK[156.13]SGTK[156.13]AFME.A		ATSAKKVVVSPT
G.n[89.01]VMTK[156.13]LIPR.N		-VCPAGWKPGSD
F.n[89.01]LFRDGDILGK[156.13].Y		-VCPAGWKPGSD
S.n[89.01]ILK[156.13]IDDVVNTR.-		-VCPAGWKPGSD
R.n[89.01]WLK[156.13]GGVVLK[156.13]E.D		-VTGHRWLKGGV
K.n[89.01]LK[156.13]YFDK[156.13]LN.-		HTTGLAWSKTGP
N.n[89.01]LK[156.13]VAGQDGSVVQF.K		ASRL-HYNKRST
P.n[89.01]LRLPLQDVYK[156.13].L
R.n[89.01]IVAPGK[156.13]GILAADE.S
D.n[89.01]LK[156.13]DYFTK[156.13]FGE.V
K.n[89.01]LLGRVTIAQGGVLPN.L
N.n[89.01]LK[156.13]APLDIPVPDP.V
D.n[89.01]LAIVK[156.13]FSPNE.Q
R.n[89.01]LIFAGK[156.13]QLE.D
K.n[89.01]NAQK[156.13]SNQNGK[156.13]DSK[156.13]PSSTPR.S
L.n[89.01]IK[156.13]RNSTIPTK[156.13].Q
Q.n[89.01]VINDGDK[156.13]PK[156.13]VQVSY.K
S.n[89.01]AVVEDLLYVLVGVDGR.Y
Q.n[89.01]LIVGVNK[156.13]MD.S

## Sheet: MMP13_G
hMMP13-G_1%	Active site specificity profiling datasets of human Matrix Metalloproteinases (MMPs):								Human MMP13 cleavage sites identified by PICS in GluC-generated human proteome libraries.																	Index
n[89.01]		PICS Output		PICS Output - unique		n[89.01]	PICS Output	PICS Output - unique		Total occurences														UniProt_Human_1310
A.n[89.01]QK[156.13]GQK[156.13]APAQK[156.13]APAPK[156.13]ASGK[156.13]K[156.13]A.-		-----MALKHCT		-----MALKHCT		135	130	124			P6	P5	P4	P3	P2	P1	P1'	P2'	P3'	P4'	P5'	P6'			counts	%
A.n[89.01]QK[156.13]APAPK[156.13]ASGK[156.13]K[156.13]A.-		ATAPVPARAQGA		ATAPVPARAQGA						G	4	11	12	4	5	22	0	1	12	9	9	15		G	1497164	6.5112
D.n[89.01]VNK[156.13]PQGRAPAC[160.03]LQK[156.13]M[147.04]M[147.04].R		SC-PVGCAKCAQ		SC-PVGCAKCAQ		Web-PICS Figures:				A	11	6	6	27	19	22	2	8	37	15	11	15		A	1594886	6.93619
H.n[89.01]QQHHQGPPPGGPGGRSEE.K		SCCPVGCAKCAQ		SCCPVGCAKCAQ						V	6	8	11	16	9	1	10	20	12	16	13	5		V	1383482	6.01679
F.n[89.01]HQAQK[156.13]THYPAQQGE.Y		DNGSG-CKAGFA		DNGSG-CKAGFA						I	4	6	8	7	3	0	18	10	4	7	6	7		I	1004174	4.36717
L.n[89.01]QSTAK[156.13]HVE.S		DSCPLDCKVYVG		DSCPLDCKVYVG						L	5	8	6	7	14	2	47	17	3	8	15	12		L	2257963	9.81993
G.n[89.01]C[160.03]NVDGRHPHD.L		ASCTTNCLAPLA		ASCTTNCLAPLA						M	3	1	3	0	0	1	3	1	1	0	1	2		M	490375	2.13265
G.n[89.01]SC[160.03]AC[160.03]AGSC[160.03]K[156.13]C[160.03]K[156.13]E.C		TAQSVGCNVDGR		TAQSVGCNVDGR						F	3	4	3	1	5	2	5	4	0	1	5	2		F	817356	3.5547
W.n[89.01]SK[156.13]TGPVAK[156.13]E.L		CKDPKACTILLR		CKDPKACTILLR						Y	2	2	2	1	4	3	3	1	0	2	1	1		Y	601276	2.61496
A.n[89.01]QTAPNK[156.13]DVQRE.L		LGTTYSCVGVFQ		LGTTYSCVGVFQ						W	0	1	1	0	0	2	3	1	0	0	0	1		W	276551	1.20273
P.n[89.01]ARAQGAVTGK[156.13]PRGE.G		---GFGCVVTNR		---GFGCVVTNR						C	2	4	6	1	1	2	10	1	0	4	2	0		C	504016	2.19198
R.n[89.01]TQAPTK[156.13]ASE.-		-IYCKGCYAKNF		-IYCKGCYAKNF						P	3	8	8	42	3	7	0	0	3	16	9	7		P	1460508	6.35178
N.n[89.01]QIAPK[156.13]GQK[156.13]E.G		-NDIYNFFSPLN		-NDIYNFFSPLN						S	10	9	3	4	11	15	4	6	12	9	8	4		S	1930889	8.39748
F.n[89.01]INTSK[156.13]GQK[156.13]C[160.03]E.F		-TVPAYFNDSQR		-TVPAYFNDSQR						T	6	7	6	3	2	3	2	9	11	7	7	8		T	1245739	5.41774
V.n[89.01]LQAHQAK[156.13]E.A		KFAGRNFRNPLA		KFAGRNFRNPLA						N	1	4	3	1	4	16	3	8	9	1	5	10		N	832732	3.62157
S.n[89.01]IQAHPNK[156.13]E.L		---AAGFTAQVI		---AAGFTAQVI						Q	2	7	5	2	2	8	13	10	4	4	8	6		Q	1105632	4.80842
Q.n[89.01]VK[156.13]ASSVSTK[156.13]E.S		TPSYVAFTDTER		TPSYVAFTDTER						D	5	5	5	1	1	6	0	0	7	3	6	8		D	1106498	4.81218
G.n[89.01]C[160.03]AK[156.13]C[160.03]AQGC[160.03]IC[160.03]K[156.13]GTSDK[156.13]C[160.03]SC[160.03]C[160.03]A.-		VSKPLAHHIPVE		VSKPLAHHIPVE						E	0	0	0	0	0	0	0	0	1	1	3	1		E	1665153	7.24178
G.n[89.01]C[160.03]AK[156.13]C[160.03]AQGC[160.03]IC[160.03]K[156.13]GASDK[156.13]C[160.03]SC[160.03]C[160.03]A.-		-----AHLTVKK		-----AHLTVKK						H	1	2	3	1	3	5	5	3	3	6	0	2		H	592283	2.57585
Y.n[89.01]FNDSQRQATK[156.13]D.A		AAQPSFHQAQKT		AAQPSFHQAQKT						K	10	3	9	1	20	4	1	19	10	16	18	14		K	1330435	5.78609
R.n[89.01]LSAK[156.13]PAPPK[156.13]PEPK[156.13]P.K		--GAFQHVGKAF		--GAFQHVGKAF						R	7	4	7	0	13	4	1	11	1	5	3	10		R	1296571	5.63881
A.n[89.01]HHIPVEK[156.13]IC[160.03]E.K		SGKPGAHVTVKK		SGKPGAHVTVKK						1435	85	100	107	119	119	125	130	130	130	130	130	130		TOTAL	22993683	100
L.n[89.01]C[160.03]K[156.13]AGFAGDDAPRA.V		CGTIGLIHAVAN		CGTIGLIHAVAN
S.n[89.01]SRSYVTTSTRTY.S		LSGDHCIIGRTL		LSGDHCIIGRTL						Relative occurences in %
A.n[89.01]YK[156.13]TTQANK[156.13]HIIVAC[160.03]E.G		FLPPKKIKDPDA		FLPPKKIKDPDA							P6	P5	P4	P3	P2	P1	P1'	P2'	P3'	P4'	P5'	P6'
S.n[89.01]VVAPPGAPK[156.13]K[156.13]E.H		KGGVVGIKVDKG		KGGVVGIKVDKG						G	3.07692	8.46154	9.23077	3.07692	3.84615	16.9231	0	0.769231	9.23077	6.92308	6.92308	11.5385
N.n[89.01]VINGGSHAGNK[156.13]LAM[147.04]QE.F		KFGANAILGVSL		KFGANAILGVSL						A	8.46154	4.61538	4.61538	20.7692	14.6154	16.9231	1.53846	6.15385	28.4615	11.5385	8.46154	11.5385
A.n[89.01]LRDAK[156.13]LDK[156.13]AQIHD.L		--TVRSILKIDD		--TVRSILKIDD						V	4.61538	6.15385	8.46154	12.3077	6.92308	0.769231	7.69231	15.3846	9.23077	12.3077	10	3.84615
G.n[89.01]WK[156.13]PGSDTIK[156.13]PDVQK[156.13]SK[156.13]E.Y		DIDANGILNVTA		DIDANGILNVTA						I	3.07692	4.61538	6.15385	5.38462	2.30769	0	13.8462	7.69231	3.07692	5.38462	4.61538	5.38462
Q.n[89.01]HVGK[156.13]AFNQGK[156.13]IFK[156.13].-		LQKSLNILTAFQ		LQKSLNILTAFQ						L	3.84615	6.15385	4.61538	5.38462	10.7692	1.53846	36.1538	13.0769	2.30769	6.15385	11.5385	9.23077
H.n[89.01]LSASQK[156.13]ALK[156.13]E.K		-----GILTLKY		-----GILTLKY						M	2.30769	0.769231	2.30769	0	0	0.769231	2.30769	0.769231	0.769231	0	0.769231	1.53846
D.n[89.01]C[160.03]K[156.13]VYVGNLGNNGNK[156.13]TE.L		YISPYFINTSKG		YISPYFINTSKG						F	2.30769	3.07692	2.30769	0.769231	3.84615	1.53846	3.84615	3.07692	0	0.769231	3.84615	1.53846
G.n[89.01]C[160.03]YAK[156.13]NFGPK[156.13]G.F		--TPLSIQAHPN		--TPLSIQAHPN						Y	1.53846	1.53846	1.53846	0.769231	3.07692	2.30769	2.30769	0.769231	0	1.53846	0.769231	0.769231
Q.n[89.01]VINDGDK[156.13]PK[156.13]VQVSYK[156.13]GE.T		GGVLPNIQAVLL		GGVLPNIQAVLL						W	0	0.769231	0.769231	0	0	1.53846	2.30769	0.769231	0	0	0	0.769231
A.n[89.01]VTQLANRTPGK[156.13]E.A		--YPKGIRAVLL		--YPKGIRAVLL						C	1.53846	3.07692	4.61538	0.769231	0.769231	1.53846	7.69231	0.769231	0	3.07692	1.53846	0
N.n[89.01]LIK[156.13]AC[160.03]PRPE.G		TQPLDQISEESH		TQPLDQISEESH						P	2.30769	6.15385	6.15385	32.3077	2.30769	5.38462	0	0	2.30769	12.3077	6.92308	5.38462
G.n[89.01]WK[156.13]PGSDTIK[156.13]PNVDDSK[156.13]E.Y		VGMACAISILGK		VGMACAISILGK						S	7.69231	6.92308	2.30769	3.07692	8.46154	11.5385	3.07692	4.61538	9.23077	6.92308	6.15385	3.07692
A.n[89.01]LK[156.13]GK[156.13]EPPK[156.13]K[156.13]VFVGGLSPDTSEEQIK[156.13]E.Y		MTTVHAITATQK		MTTVHAITATQK						T	4.61538	5.38462	4.61538	2.30769	1.53846	2.30769	1.53846	6.92308	8.46154	5.38462	5.38462	6.15385
N.n[89.01]VINGGSHAGNK[156.13]LAMQE.F		SDIA-RIVAPGK		SDIA-RIVAPGK						N	0.769231	3.07692	2.30769	0.769231	3.07692	12.3077	2.30769	6.15385	6.92308	0.769231	3.84615	7.69231
A.n[89.01]LHK[156.13]AIMVK[156.13]GVDE.A		GVNPGPIVGTTR		GVNPGPIVGTTR						Q	1.53846	5.38462	3.84615	1.53846	1.53846	6.15385	10	7.69231	3.07692	3.07692	6.15385	4.61538
S.n[89.01]LASHVK[156.13]NLDE.N		DDPPSAKAAIDW		DDPPSAKAAIDW		iceLogo Figures:				D	3.84615	3.84615	3.84615	0.769231	0.769231	4.61538	0	0	5.38462	2.30769	4.61538	6.15385
S.n[89.01]LVSK[156.13]GTLVQTK[156.13]GTG.A		VLLAKQLAALKQ		VLLAKQLAALKQ						E	0	0	0	0	0	0	0	0	0.769231	0.769231	2.30769	0.769231
T.n[89.01]QLSLLPRALQRPSAAAPQAE.N		RSPPIPLAKVDA		RSPPIPLAKVDA						H	0.769231	1.53846	2.30769	0.769231	2.30769	3.84615	3.84615	2.30769	2.30769	4.61538	0	1.53846
A.n[89.01]HVTVK[156.13]K[156.13]LFVGGIK[156.13]E.D		RVQPIKLARVTK		RVQPIKLARVTK						K	7.69231	2.30769	6.92308	0.769231	15.3846	3.07692	0.769231	14.6154	7.69231	12.3077	13.8462	10.7692
G.n[89.01]WK[156.13]PGSDTIK[156.13]PD.V		KWKPGSLASHVK		KWKPGSLASHVK						R	5.38462	3.07692	5.38462	0	10	3.07692	0.769231	8.46154	0.769231	3.84615	2.30769	7.69231
A.n[89.01]MK[156.13]TK[156.13]EPVK[156.13]K[156.13]IFVGGLSPDTPE.E		AILGVSLAVCKA		AILGVSLAVCKA							65.3846	76.9231	82.3077	91.5385	91.5385	96.1538	100	100	100	100	100	100
A.n[89.01]LVSK[156.13]K[156.13]LNVTE.Q		---AFSLFDKDG		---AFSLFDKDG
T.n[89.01]LNAAK[156.13]VPADTE.V		LAFVANLFNKYP		LAFVANLFNKYP						Occurences relative to natural abundance
S.n[89.01]C[160.03]VGVFQHGK[156.13]VE.L		--LVKNLGTIAK		--LVKNLGTIAK							P6	P5	P4	P3	P2	P1	P1'	P2'	P3'	P4'	P5'	P6'
D.n[89.01]LMAHMASK[156.13]E.-		SSDVAALHKAIM		SSDVAALHKAIM						G	0.472559	1.29954	1.41768	0.472559	0.590698	2.59907	0	0.11814	1.41768	1.06326	1.06326	1.7721
A.n[89.01]LRASFNNPDRAVE.Y		SCGTIGLIHAVA		SCGTIGLIHAVA						A	1.21991	0.665406	0.665406	2.99433	2.10712	2.43982	0.221802	0.887208	4.10334	1.66352	1.21991	1.66352
A.n[89.01]HLTVK[156.13]K[156.13]IFVGGIK[156.13]E.D		QNQVLNLIKACP		QNQVLNLIKACP						V	0.767084	1.02278	1.40632	2.04556	1.15063	0.127847	1.27847	2.55695	1.53417	2.04556	1.66202	0.639237
K.n[89.01]IK[156.13]DPDASK[156.13]PEDWDE.R		GMTKADLINNLG		GMTKADLINNLG						I	0.704557	1.05684	1.40911	1.23297	0.528418	0	3.17051	1.76139	0.704557	1.23297	1.05684	1.23297
S.n[89.01]LRTVSLGAGAK[156.13]DE.L		-ANLSNLKAPLD		-ANLSNLKAPLD						L	0.391668	0.626669	0.470002	0.548336	1.09667	0.156667	3.68168	1.33167	0.235001	0.626669	1.175	0.940004
A.n[89.01]QVK[156.13]APLVLK[156.13]D.-		VTGHRWLKGGVV		VTGHRWLKGGVV						M	1.08208	0.360692	1.08208	0	0	0.360692	1.08208	0.360692	0.360692	0	0.360692	0.721385
P.n[89.01]LAK[156.13]VDATAE.T		PKRAKALKGKEP		PKRAKALKGKEP						F	0.649195	0.865593	0.649195	0.216398	1.08199	0.432797	1.08199	0.865593	0	0.216398	1.08199	0.432797
G.n[89.01]VVVGK[156.13]DTLLTNK[156.13]HVVDATHGD.P		ARPPQDLKIVPL		ARPPQDLKIVPL						Y	0.58833	0.58833	0.58833	0.294165	1.17666	0.882496	0.882496	0.294165	0	0.58833	0.294165	0.294165
G.n[89.01]LRSVQTFADK[156.13]SK[156.13]QE.A		---VAQLKKSAD		---VAQLKKSAD						W	0	0.639573	0.639573	0	0	1.27915	1.91872	0.639573	0	0	0	0.639573
K.n[89.01]LARVTK[156.13]VLGRTGSQGQC[160.03]TQVRVE.F		RYVASYLLAALG		RYVASYLLAALG						C	0.701861	1.40372	2.10558	0.35093	0.35093	0.701861	3.5093	0.35093	0	1.40372	0.701861	0
D.n[89.01]MRQTVAVGVIK[156.13]AVDK[156.13]K[156.13]AAG.A		RYVASYLLAALG		-RDARTLLAKNL						P	0.363314	0.968838	0.968838	5.0864	0.363314	0.847733	0	0	0.363314	1.93768	1.08994	0.847733
D.n[89.01]LK[156.13]IVPLGRK[156.13]E.A		-RDARTLLAKNL		---QACLLAKQA						S	0.916026	0.824424	0.274808	0.36641	1.00763	1.37404	0.36641	0.549616	1.09923	0.824424	0.732821	0.36641
S.n[89.01]LAVC[160.03]K[156.13]AGAVE.K		---QACLLAKQA		---LNKLLGRVT						T	0.851901	0.993885	0.851901	0.425951	0.283967	0.425951	0.283967	1.27785	1.56182	0.993885	0.993885	1.13587
Q.n[89.01]VK[156.13]APLVLK[156.13]D.-		---LNKLLGRVT		IGQPLSLLLKNS						N	0.212403	0.849611	0.637208	0.212403	0.849611	3.39844	0.637208	1.69922	1.91162	0.212403	1.06201	2.12403
N.n[89.01]FRNPLAK[156.13].-		IGQPLSLLLKNS		---ALPLLVRVI						Q	0.319952	1.11983	0.79988	0.319952	0.319952	1.27981	2.07969	1.59976	0.639904	0.639904	1.27981	0.959855
A.n[89.01]C[160.03]TILLRGASK[156.13]E.L		---ALPLLVRVI		SNRVVDLMAHMA						D	0.799254	0.799254	0.799254	0.159851	0.159851	0.959104	0	0	1.11895	0.479552	0.959104	1.27881
G.n[89.01]ILNVTATDK[156.13]STGK[156.13]ANK[156.13]ITITND.K		SNRVVDLMAHMA		--L--TLNAAKV						E	0	0	0	0	0	0	0	0	0.106221	0.106221	0.318663	0.106221
N.n[89.01]LGTIAK[156.13]SGTSE.F		--L--TLNAAKV		SSGPKHLNMKLT						H	0.298632	0.597263	0.895895	0.298632	0.895895	1.49316	1.49316	0.895895	0.895895	1.79179	0	0.597263
A.n[89.01]QVARPGGDTIFGK[156.13]IIRK[156.13]E.L		SSGPKHLNMKLT		AG-I-GLNVLRI						K	1.32945	0.398835	1.1965	0.132945	2.6589	0.531779	0.132945	2.52595	1.32945	2.12712	2.39301	1.86123
G.n[89.01]VVVGK[156.13]DTLLTNK[156.13]HVVD.A		AG-I-GLNVLRI		--AVAVLQAHQA						R	0.95492	0.545668	0.95492	0	1.77342	0.545668	0.136417	1.50059	0.136417	0.682086	0.409251	1.36417
H.n[89.01]SVGVVIGRSGE.M		AG-I-GLNVLRI		-IIPRHLQLAIR
L.n[89.01]IHAVANNQDK[156.13]LGFE.D		--AVAVLQAHQA		TVPALNLQNAFR
S.n[89.01]LFDK[156.13]DGDGTITTK[156.13]E.L		-IIPRHLQLAIR		-Q-ASSLQQASL
G.n[89.01]IK[156.13]VDK[156.13]GVVPLAGTNGE.T		TVPALNLQNAFR		-QVIAALRASFN
S.n[89.01]LVSK[156.13]GTLVQTK[156.13]GTGASGSF.K		-Q-ASSLQQASL		RRRLSSLRASTS
P.n[89.01]RK[156.13]APLNIPGTPVLE.D		-QVIAALRASFN		----KALRDAKL
E.n[89.01]QITK[156.13]YSGEGDLAIVK[156.13]FSPNEQNK[156.13]HIGE.V		RRRLSSLRASTS		KDIVNGLRSVQT
G.n[89.01]QRVIPRITIE.M		----KALRDAKL		--HQLSLRTVSL
Q.n[89.01]LK[156.13]K[156.13]SADTLWDIQK[156.13]D.L		KDIVNGLRSVQT		--RS--LSAKPA
N.n[89.01]TVVPTK[156.13]K[156.13]SQIFSTASDNQPTVTIK[156.13]VYE.G		--HQLSLRTVSL		VAHVKHLSASQK
A.n[89.01]QVARPGGDTIFGK[156.13]IIRK[156.13]EIPAK[156.13].L		--RS--LSAKPA		-TIN-GLTSIAN
S.n[89.01]MVLTK[156.13]MK[156.13]E.L		VAHVKHLSASQK		ILNARGLTSVIN
A.n[89.01]NVSVVDLTC[160.03]RLEK[156.13]PAK[156.13].Y		-TIN-GLTSIAN		----A-LTVKKI
A.n[89.01]ITATQK[156.13]TVDGPSGK[156.13]LW.R		ILNARGLTSVIN		KLG-KSLVSKGT
R.n[89.01]VIHIRK[156.13]LPIDVTE.G		----A-LTVKKI		KTIAP-LVSKKL
N.n[89.01]YQDTIGRLQDE.L		KLG-KSLVSKGT		--LVQRLVTIKQ
H.n[89.01]LTVK[156.13]K[156.13]IFVGGIK[156.13]E.D		KLG-KSLVSKGT		PKRAKAMKTKEP
R.n[89.01]LVTIK[156.13]QLHE.Q		KTIAP-LVSKKL		RFAVRDMRQTVA
G.n[89.01]IRAVLLGPPGAGK[156.13]GTQAPRLAE.N		--LVQRLVTIKQ		----S-MVLTKM
H.n[89.01]LNMK[156.13]LTRAQFE.G		PKRAKAMKTKEP		ISLPLPNFSSLN
C.n[89.01]IIGRTLVVHE.K		RFAVRDMRQTVA		DPVPLPNVNAAI
G.n[89.01]QSVGK[156.13]LGVLHPDVITK[156.13]FE.L		----S-MVLTKM		FRVPTANVSVVD
G.n[89.01]LTSIANLPK[156.13]LNK[156.13]LK[156.13]K[156.13]LE.L		ISLPLPNFSSLN		YFHLLNQIAPKG
T.n[89.01]LLAK[156.13]NLPYK[156.13]VTQDE.L		DPVPLPNVNAAI		GQKAPAQKAPAP
N.n[89.01]LFNK[156.13]YPALTK[156.13]PE.N		FRVPTANVSVVD		AP-PKAQKGQKA
P.n[89.01]NFSSLNLRE.T		YFHLLNQIAPKG		-PGILSQLGADS
G.n[89.01]LTSVINQK[156.13]LK[156.13]DDE.V		GQKAPAQKAPAP		RGKGRTQLSLLP
N.n[89.01]IQAVLLPK[156.13]K[156.13]TE.S		AP-PKAQKGQKA		HHPPYHQQHHQG
A.n[89.01]FTDTERLIGDAAK[156.13]N.Q		-PGILSQLGADS		LPSPRGQRVIPR
G.n[89.01]LIHAVANNQDK[156.13]LGFE.D		RGKGRTQLSLLP		TQFPSLQSTAKH
N.n[89.01]ILTAFQK[156.13]K[156.13]GAE.K		HHPPYHQQHHQG		-IFARGQSVGKL
H.n[89.01]LQLAIRNDEE.L		LPSPRGQRVIPR		-AKVKAQTAPNK
N.n[89.01]YIDK[156.13]VRFLE.Q		TQFPSLQSTAKH		--IAKAQVARPG
S.n[89.01]ILK[156.13]IDDVVNTR.-		-IFARGQSVGKL		---VAAQVKAPL
N.n[89.01]C[160.03]LAPLAK[156.13]VIHD.N		-AKVKAQTAPNK		FPMPLPRKAPLN
R.n[89.01]IVAPGK[156.13]GILAADE.S		--IAKAQVARPG		SC---GSCACAG
N.n[89.01]LK[156.13]APLDIPVPDPVK[156.13]E.K		--IAKAQVARPG		TTGLAWSKTGPV
N.n[89.01]YIQGINLVQAK[156.13]K[156.13]LVE.S		---VAAQVKAPL		ASRPSSSRSYVT
N.n[89.01]LQNAFRIIK[156.13]E.V		FPMPLPRKAPLN		VPVPRHSVGVVI
Q.n[89.01]VVNFGPGPAK[156.13]LPHSVLLE.L		SC---GSCACAG		AQAPKRTQAPTK
P.n[89.01]LLVRVIQSADSK[156.13]TK[156.13]E.N		TTGLAWSKTGPV		KLIPRNTVVPTK
Q.n[89.01]ISEESHNIM[147.04]PSIDHIQGGNV.K		ASRPSSSRSYVT		AGVPSRVIHIRK
A.n[89.01]K[156.13]AAIDWFDGK[156.13]E.F		VPVPRHSVGVVI		KHWPFQVINDGD
Y.n[89.01]LLAALGGNSSPSAK[156.13]DIK[156.13]K[156.13]ILD.S		AQAPKRTQAPTK		PVPAFNVINGGS
G.n[89.01]FTAQVIILNHPGQ.L		KLIPRNTVVPTK		--VAAQVKAPLV
Q.n[89.01]LAALK[156.13]QQLVASHLE.K		AGVPSRVIHIRK		SVKPAQVKASSV
P.n[89.01]NVNAAILK[156.13]K[156.13]VIQW.C		KHWPFQVINDGD		QLVAVDVNKPQG
K.n[89.01]VWGSIK[156.13]GLTE.G		PVPAFNVINGGS		MLMAHAVTQLAN
Y.n[89.01]LLAALGGNSSPSAK[156.13]D.L		--VAAQVKAPLV		IPKPKSVVAPPG
D.n[89.01]LINNLGTIAK[156.13]SGTK[156.13]AFME.A		SVKPAQVKASSV		MDAPRQVVNFGP
N.n[89.01]FFSPLNPVRVHIE.L		QLVAVDVNKPQG		-----KVWGSIK
S.n[89.01]LQQASLK[156.13]LFE.M		MLMAHAVTQLAN		-VCPAGWKPGSD
K.n[89.01]LLGRVTIAQGGVLPNIQAVLLPK[156.13]K[156.13]TE.S		IPKPKSVVAPPG		NDRFANYIDKVR
G.n[89.01]C[160.03]VVTNRFDQLFDDE.S		MDAPRQVVNFGP		---IKNYIQGIN
A.n[89.01]ISILGK[156.13]SLADE.L		-----KVWGSIK		---AANYQDTIG
S.n[89.01]LLLK[156.13]NSPLVSRLTLYD.L		-VCPAGWKPGSD
A.n[89.01]ILGVSLAVC[160.03]K[156.13]AGAVE.K		-VCPAGWKPGSD
G.n[89.01]ILTLK[156.13]YPIE.H		-VCPAGWKPGSD
C.n[89.01]LLAK[156.13]QAFDDAIAE.L		NDRFANYIDKVR
G.n[89.01]LNVLRIINEPTAAA.L		---IKNYIQGIN
G.n[89.01]LNVLRIINEPTA.A		---AANYQDTIG
S.n[89.01]LRASTSK[156.13]SE.S
W.n[89.01]LK[156.13]GGVVLK[156.13]E.D
P.n[89.01]IVGTTRK[156.13]LYE.K
M.n[89.01]ALK[156.13]HC[160.03]TEALLSLGQYSMADFTGPC[160.03]PLE.L
S.n[89.01]QLGADSLTSLRK[156.13]LAE.Q

## Sheet: MMP14_G
hMMP14-G_1%	Active site specificity profiling datasets of human Matrix Metalloproteinases (MMPs):								Human MMP14 cleavage sites identified by PICS in GluC-generated human proteome libraries.																	Index
n[89.01]		PICS Output		PICS Output - unique		n[89.01]	PICS Output	PICS Output - unique		Total occurences														UniProt_Human_1310
A.n[89.01]AK[156.13]AK[156.13]K[156.13]AAAK[156.13]K[156.13]K[156.13].-		AAKPKAAKAKKA		AAKPKAAKAKKA		235	213	198			P6	P5	P4	P3	P2	P1	P1'	P2'	P3'	P4'	P5'	P6'			counts	%
L.n[89.01]RTHTQRSPQS.L		--AVTRAKQIVW		--AVTRAKQIVW						G	14	19	12	9	12	38	1	3	12	14	22	14		G	1497164	6.5112
A.n[89.01]QK[156.13]GQK[156.13]APAQK[156.13].A		-MASKRALVILA		-MASKRALVILA		Web-PICS Figures:				A	17	11	13	34	31	33	3	8	25	19	18	22		A	1594886	6.93619
L.n[89.01]RRQAQQAGK[156.13].-		SASAIGCHVVNI		SASAIGCHVVNI						V	12	11	11	27	4	0	15	17	25	15	11	19		V	1383482	6.01679
A.n[89.01]QK[156.13]GQK[156.13]APAQK[156.13]APAPK[156.13]ASG.K		---ALDCILPPT		---ALDCILPPT						I	9	9	12	16	3	0	36	12	12	8	8	12		I	1004174	4.36717
Y.n[89.01]NK[156.13]RSTITSRE.L		DNGSG-CKAGFA		DNGSG-CKAGFA						L	8	13	13	30	17	6	95	30	31	24	24	17		L	2257963	9.81993
P.n[89.01]VK[156.13]RGPPPRSG.G		ATWCGPCKMIKP		ATWCGPCKMIKP						M	5	6	4	1	2	2	15	7	7	4	4	3		M	490375	2.13265
G.n[89.01]QK[156.13]AAPAPK[156.13]A.Q		APWCGHCKQLAP		APWCGHCKQLAP						F	5	9	6	6	8	4	11	13	7	7	7	7		F	817356	3.5547
W.n[89.01]SK[156.13]TGPVAK[156.13]E.L		ASCTTNCLAPLA		ASCTTNCLAPLA						Y	6	3	5	3	8	9	7	6	0	4	4	4		Y	601276	2.61496
L.n[89.01]RK[156.13]GNYSERVG.A		--K-CNCLLLKV		--K-CNCLLLKV						W	0	0	3	1	0	4	4	1	1	0	1	1		W	276551	1.20273
A.n[89.01]YRNTAQRQE.L		CKDPKACTILLR		CKDPKACTILLR						C	1	2	4	6	9	6	9	4	0	2	1	0		C	504016	2.19198
D.n[89.01]LRTHTQRSPQS.L		VTPGHACTQKFS		VTPGHACTQKFS						P	7	12	10	27	7	11	0	0	3	18	14	22		P	1460508	6.35178
D.n[89.01]NNIAQVPK[156.13]QT.D		VSMLYSFFMPAA		VSMLYSFFMPAA						S	13	16	11	11	20	23	1	6	14	10	18	9		S	1930889	8.39748
D.n[89.01]MK[156.13]THK[156.13]NPALK[156.13].A		-NDIYNFFSPLN		-NDIYNFFSPLN						T	9	11	17	8	9	6	1	17	16	13	9	11		T	1245739	5.41774
D.n[89.01]MK[156.13]THK[156.13]NPALK[156.13]AQ.S		KHILANFKNYQF		KHILANFKNYQF						N	4	6	15	3	16	28	2	10	12	9	7	11		N	832732	3.62157
F.n[89.01]INTSK[156.13]GQK[156.13]C[160.03]E.F		RGGFCNFMHLKP		RGGFCNFMHLKP						Q	4	11	5	6	11	5	5	8	12	11	13	13		Q	1105632	4.80842
D.n[89.01]MK[156.13]THK[156.13]NPALK[156.13]AQSGPVR.S		NNLCLHFNPRFN		NNLCLHFNPRFN						D	16	9	12	0	6	9	0	0	1	4	9	22		D	1106498	4.81218
N.n[89.01]K[156.13]HVVDATHGDPHA.L		MCLFAGFQRKAV		MCLFAGFQRKAV						E	1	1	1	1	0	0	0	0	0	0	4	2		E	1665153	7.24178
H.n[89.01]YNK[156.13]RSTITSRE.L		-ATLNWFRLYKV		-ATLNWFRLYKV						H	2	11	5	5	4	11	0	4	3	8	2	4		H	592283	2.57585
S.n[89.01]LRASTSK[156.13]SE.S		YPTIKFFRNGDT		YPTIKFFRNGDT						K	16	12	15	5	20	2	4	52	24	36	27	13		K	1330435	5.78609
C.n[89.01]RTLQPSLPE.E		KFAGRNFRNPLA		KFAGRNFRNPLA						R	6	5	14	1	12	6	4	15	8	7	10	7		R	1296571	5.63881
A.n[89.01]C[160.03]TQK[156.13]FSHE.E		GYISRCFTRKYT		GYISRCFTRKYT						2400	155	177	188	200	199	203	213	213	213	213	213	213		TOTAL	22993683	100
R.n[89.01]K[156.13]GNYAERVG.A		MNDAAMFYTNRV		MNDAAMFYTNRV
A.n[89.01]LK[156.13]TMK[156.13]QH.-		SG--KAGFAGDD		SG--KAGFAGDD						Relative occurences in %
P.n[89.01]VTAQK[156.13]YRC[160.03]E.L		INNLGTIAKSGT		INNLGTIAKSGT							P6	P5	P4	P3	P2	P1	P1'	P2'	P3'	P4'	P5'	P6'
F.n[89.01]FRNGDTASPK[156.13]E.Y		VPVALNIGKLAQ		VPVALNIGKLAQ						G	6.57277	8.92019	5.6338	4.22535	5.6338	17.8404	0.469484	1.40845	5.6338	6.57277	10.3286	6.57277
A.n[89.01]LK[156.13]AQSGPVR.S		DTNLC-IHAKRV		DTNLC-IHAKRV						A	7.98122	5.16432	6.10329	15.9624	14.554	15.493	1.40845	3.75587	11.7371	8.92019	8.4507	10.3286
G.n[89.01]LQRAK[156.13]TGTDK[156.13]TLVK[156.13]E.V		-HTAYYIKALSK		-HTAYYIKALSK						V	5.6338	5.16432	5.16432	12.6761	1.87793	0	7.04225	7.98122	11.7371	7.04225	5.16432	8.92019
N.n[89.01]YARGHYTIGK[156.13]E.L		EPMQTGIKAVDS		EPMQTGIKAVDS						I	4.22535	4.22535	5.6338	7.51174	1.40845	0	16.9014	5.6338	5.6338	3.75587	3.75587	5.6338
A.n[89.01]LK[156.13]HVSDDMK[156.13]THK[156.13]NPALK[156.13].A		TGAPAAIKKLYQ		TGAPAAIKKLYQ						L	3.75587	6.10329	6.10329	14.0845	7.98122	2.8169	44.6009	14.0845	14.554	11.2676	11.2676	7.98122
A.n[89.01]IK[156.13]K[156.13]LYQVK[156.13]GK[156.13]K[156.13]NIRATE.R		HMSVSSIKQAVD		HMSVSSIKQAVD						M	2.34742	2.8169	1.87793	0.469484	0.938967	0.938967	7.04225	3.28638	3.28638	1.87793	1.87793	1.40845
Y.n[89.01]K[156.13]VLK[156.13]QVHPD.T		KGGVVGIKVDKG		KGGVVGIKVDKG						F	2.34742	4.22535	2.8169	2.8169	3.75587	1.87793	5.16432	6.10329	3.28638	3.28638	3.28638	3.28638
V.n[89.01]IHAK[156.13]RVTIMPK[156.13]D.L		DVVFASILAAFS		DVVFASILAAFS						Y	2.8169	1.40845	2.34742	1.40845	3.75587	4.22535	3.28638	2.8169	0	1.87793	1.87793	1.87793
F.n[89.01]MC[160.03]QGGDFTRHNGTG.D		GGYIPRILFLDP		GGYIPRILFLDP						W	0	0	1.40845	0.469484	0	1.87793	1.87793	0.469484	0.469484	0	0.469484	0.469484
N.n[89.01]YK[156.13]GK[156.13]NVLINK[156.13]D.L		KFGANAILGVSL		KFGANAILGVSL						C	0.469484	0.938967	1.87793	2.8169	4.22535	2.8169	4.22535	1.87793	0	0.938967	0.469484	0
W.n[89.01]LK[156.13]K[156.13]RTGPAATTLPDGAAAE.S		--KIANILKDKD		--KIANILKDKD						P	3.28638	5.6338	4.69484	12.6761	3.28638	5.16432	0	0	1.40845	8.4507	6.57277	10.3286
G.n[89.01]LAGK[156.13]DPVQC[160.03]SRD.V		--KIANILKDKD		KMMANGILKVPA						S	6.10329	7.51174	5.16432	5.16432	9.38967	10.7981	0.469484	2.8169	6.57277	4.69484	8.4507	4.22535
F.n[89.01]YTNRVLK[156.13]E.Y		KMMANGILKVPA		VKPPRGILLYGP						T	4.22535	5.16432	7.98122	3.75587	4.22535	2.8169	0.469484	7.98122	7.51174	6.10329	4.22535	5.16432
H.n[89.01]LK[156.13]K[156.13]QAGPASVPLRTE.E		VKPPRGILLYGP		DIDANGILNVSA						N	1.87793	2.8169	7.04225	1.40845	7.51174	13.1455	0.938967	4.69484	5.6338	4.22535	3.28638	5.16432
H.n[89.01]LK[156.13]K[156.13]QAGPASVPLRTEE.E		DIDANGILNVSA		VSGAQPILSKLE						Q	1.87793	5.16432	2.34742	2.8169	5.16432	2.34742	2.34742	3.75587	5.6338	5.16432	6.10329	6.10329
H.n[89.01]LK[156.13]K[156.13]QAGPASVPLRTEEE.F		VSGAQPILSKLE		PCPEPGILSPSI		iceLogo Figures:				D	7.51174	4.22535	5.6338	0	2.8169	4.22535	0	0	0.469484	1.87793	4.22535	10.3286
G.n[89.01]FQRK[156.13]AVVVC[160.03]PK[156.13]DE.D		PCPEPGILSPSI		LQKSLNILTAFQ						E	0.469484	0.469484	0.469484	0.469484	0	0	0	0	0	0	1.87793	0.938967
A.n[89.01]WSK[156.13]TGPVAK[156.13]E.L		LQKSLNILTAFQ		-----GILTLKY						H	0.938967	5.16432	2.34742	2.34742	1.87793	5.16432	0	1.87793	1.40845	3.75587	0.938967	1.87793
L.n[89.01]LK[156.13]QGQDNLSSVK[156.13]E.T		-----GILTLKY		DKT-Y-IMFGPD						K	7.51174	5.6338	7.04225	2.34742	9.38967	0.938967	1.87793	24.4131	11.2676	16.9014	12.6761	6.10329
G.n[89.01]VFQHGK[156.13]VE.L		DKT-Y-IMFGPD		-TTFNSIMKCDV						R	2.8169	2.34742	6.57277	0.469484	5.6338	2.8169	1.87793	7.04225	3.75587	3.28638	4.69484	3.28638
T.n[89.01]VSLPPGLEYLSQ.L		-TTFNSIMKCDV		YISPYFINTSKG							72.77	83.0986	88.2629	93.8967	93.4272	95.3052	100	100	100	100	100	100
S.n[89.01]IMK[156.13]C[160.03]DVDIRK[156.13]D.L		YISPYFINTSKG		GGVLPNIQAVLL
A.n[89.01]LK[156.13]GK[156.13]EPPK[156.13]K[156.13]VFVGGLSPDTSE.E		GGVLPNIQAVLL		FTASAGIQVVGD						Occurences relative to natural abundance
A.n[89.01]LHK[156.13]AIMVK[156.13]GVDE.A		FTASAGIQVVGD		--YPKGIRAVLL							P6	P5	P4	P3	P2	P1	P1'	P2'	P3'	P4'	P5'	P6'
A.n[89.01]LK[156.13]GK[156.13]EPPK[156.13]K[156.13]VFVGGLSPDTSEE.Q		--YPKGIRAVLL		SVDIANIRMPSL						G	1.00946	1.36998	0.865248	0.648936	0.865248	2.73995	0.072104	0.216312	0.865248	1.00946	1.58629	1.00946
S.n[89.01]VK[156.13]VFSGK[156.13]SE.R		SVDIANIRMPSL		PGPGLAIRVICA						A	1.15066	0.744547	0.879919	2.30133	2.09827	2.23364	0.203058	0.541489	1.69215	1.28604	1.21835	1.48909
S.n[89.01]LVSK[156.13]GTLVQTK[156.13]GTG.A		PGPGLAIRVICA		VGMACAISILGK						V	0.936347	0.858318	0.858318	2.10678	0.312116	0	1.17043	1.32649	1.95072	1.17043	0.858318	1.48255
G.n[89.01]WK[156.13]PGSDTIK[156.13]PD.V		VGMACAISILGK		--KSSSISSFKD						I	0.967526	0.967526	1.29003	1.72005	0.322509	0	3.8701	1.29003	1.29003	0.860023	0.860023	1.29003
S.n[89.01]LVSK[156.13]GTLVQTK[156.13].G		--KSSSISSFKD		MTTVHAITATQK						L	0.382474	0.621521	0.621521	1.43428	0.812758	0.286856	4.54188	1.43428	1.48209	1.14742	1.14742	0.812758
H.n[89.01]FNPRFNAHG.D		MTTVHAITATQK		-IVPNGITLPVD						M	1.1007	1.32085	0.880563	0.220141	0.440282	0.440282	3.30211	1.54099	1.54099	0.880563	0.880563	0.660423
G.n[89.01]LYVK[156.13]TRDGSDYE.G		-IVPNGITLPVD		SDIA-RIVAPGK						F	0.660371	1.18867	0.792445	0.792445	1.05659	0.528296	1.45282	1.71696	0.924519	0.924519	0.924519	0.924519
A.n[89.01]LVSK[156.13]K[156.13]LNVTE.Q		SDIA-RIVAPGK		--CVTWIVLKEP						Y	1.07722	0.538612	0.897687	0.538612	1.4363	1.61584	1.25676	1.07722	0	0.71815	0.71815	0.71815
A.n[89.01]IVK[156.13]FSPNEQNK[156.13]HIGE.V		--CVTWIVLKEP		---ACTIVLRGA						W	0	0	1.17105	0.39035	0	1.5614	1.5614	0.39035	0.39035	0	0.39035	0.39035
P.n[89.01]QVIK[156.13]SK[156.13]GGVVGIK[156.13]VD.K		---ACTIVLRGA		---LACIYSALI						C	0.214183	0.428366	0.856731	1.2851	1.92765	1.2851	1.92765	0.856731	0	0.428366	0.214183	0
T.n[89.01]IAK[156.13]SGTK[156.13]AFME.A		---LACIYSALI		VHRLLRKGNYAE						P	0.517396	0.886965	0.739137	1.99567	0.517396	0.813051	0	0	0.221741	1.33045	1.03479	1.6261
A.n[89.01]QVK[156.13]APLVLK[156.13]D.-		VHRLLRKGNYAE		--LL-RKLPFQR						S	0.7268	0.894523	0.614985	0.614985	1.11815	1.28588	0.0559077	0.335446	0.782708	0.559077	1.00634	0.503169
A.n[89.01]MK[156.13]TK[156.13]EPVK[156.13]K[156.13]IFVGGLSPDTPE.E		--LL-RKLPFQR		DGIVLCKMINLS						T	0.77991	0.953223	1.47316	0.693253	0.77991	0.51994	0.0866566	1.47316	1.38651	1.12654	0.77991	0.953223
G.n[89.01]C[160.03]HVVNIGAEDLK[156.13]E.G		DGIVLCKMINLS		YS-Y-YKVLKQV						N	0.518542	0.777813	1.94453	0.388906	2.07417	3.62979	0.259271	1.29635	1.55563	1.16672	0.907448	1.42599
A.n[89.01]ITATQK[156.13]TVDGPSGK[156.13]LWRD.G		YS-Y-YKVLKQV		KVTVAGLAGKDP						Q	0.390552	1.07402	0.488189	0.585827	1.07402	0.488189	0.488189	0.781103	1.17165	1.07402	1.26929	1.26929
G.n[89.01]WK[156.13]VTRK[156.13]DGNASGTTLLE.A		KVTVAGLAGKDP		---H--LAGKIT						D	1.56098	0.878053	1.17074	0	0.585369	0.878053	0	0	0.0975615	0.390246	0.878053	2.14635
S.n[89.01]LAVC[160.03]K[156.13]AGAVE.K		---H--LAGKIT		--QACHLAKTAF						E	0.0648298	0.0648298	0.0648298	0.0648298	0	0	0	0	0	0	0.259319	0.12966
N.n[89.01]MK[156.13]LTRAQFE.G		--QACHLAKTAF		AILGVSLAVCKA						H	0.364527	2.0049	0.911317	0.911317	0.729054	2.0049	0	0.729054	0.54679	1.45811	0.364527	0.729054
S.n[89.01]LK[156.13]NK[156.13]LRRGDLPFVVPR.R		AILGVSLAVCKA		-FHTTGLAWSKT						K	1.29824	0.973681	1.2171	0.4057	1.6228	0.16228	0.32456	4.21928	1.94736	2.92104	2.19078	1.05482
G.n[89.01]LTLGGQK[156.13]C[160.03]SVIRD.S		-FHTTGLAWSKT		GKDSNNLCLHFN						R	0.499556	0.416296	1.16563	0.0832593	0.999111	0.499556	0.333037	1.24889	0.666074	0.582815	0.832593	0.582815
N.n[89.01]FRNPLAK[156.13].-		GKDSNNLCLHFN		SSEPCALCSLHS
P.n[89.01]LMLK[156.13]PGK[156.13]PAG.R		GKDSNNLCLHFN		GLALRGLFIIDP
A.n[89.01]C[160.03]TILLRGASK[156.13]E.L		SSEPCALCSLHS		--HLLPLFLAQL
A.n[89.01]YK[156.13]LVLIRHGE.S		GLALRGLFIIDP		IKTHILLFLPKS
W.n[89.01]FRLYK[156.13]VPDGK[156.13]PE.N		--HLLPLFLAQL		LAFIANLFNRYP
S.n[89.01]YVVVMPK[156.13]K[156.13]RQALVE.F		IKTHILLFLPKS		PTTAFNLFVGNL
T.n[89.01]MWESK[156.13]GK[156.13]ITYLK[156.13]GE.A		LAFIANLFNRYP		ADLINNLGTIAK
A.n[89.01]MK[156.13]QVAGTMK[156.13]LE.L		PTTAFNLFVGNL		FIQTQQLHAAMA
M.n[89.01]FYTNRVLK[156.13]E.Y		ADLINNLGTIAK		SSDVAALHKAIM
G.n[89.01]VVVGK[156.13]DTLLTNK[156.13]HVVD.A		FIQTQQLHAAMA		DQVIQSLIALVN
A.n[89.01]TMWESK[156.13]GK[156.13]ITYLK[156.13]GE.A		SSDVAALHKAIM		PVVPQALIDQLK
D.n[89.01]MRQTVAVGVIK[156.13]AVDK[156.13]K[156.13]AAG.A		DQVIQSLIALVN		AHKLSSLIILMP
N.n[89.01]LFNRYPALHK[156.13]PE.N		PVVPQALIDQLK		----MSLIINTF
G.n[89.01]IK[156.13]VDK[156.13]GVVPLAGTNGE.T		AHKLSSLIILMP		TSLAKSLIKSWK
N.n[89.01]FMHLK[156.13]PISRE.L		----MSLIINTF		DASTNGLINFIK
R.n[89.01]K[156.13]LPFQRLVRE.L		TSLAKSLIKSWK		GMTKADLINNLG
G.n[89.01]LAWSK[156.13]TGPVAK[156.13]E.L		DASTNGLINFIK		LLTWQGLIVPDN
G.n[89.01]ILNVSAVDK[156.13]STGK[156.13]E.N		GMTKADLINNLG		FTHLYTLIVRPD
A.n[89.01]LK[156.13]K[156.13]ALAAGGYDVE.K		GMTKADLINNLG		-ANLSNLKAPLD
N.n[89.01]LNTLVVK[156.13]K[156.13]SDVE.A		LLTWQGLIVPDN		THKNPALKAQSG
Q.n[89.01]LK[156.13]K[156.13]SADTLWDIQK[156.13]D.L		FTHLYTLIVRPD		TPNPNSLKFIPG
Y.n[89.01]LK[156.13]MK[156.13]GDYYRYLAE.V		-ANLSNLKAPLD		GFRLVGLKFMQA
N.n[89.01]ILK[156.13]DK[156.13]DPPIPVAK[156.13]IDATS.A		-ANLSNLKAPLD		PKRAKALKGKEP
S.n[89.01]MVLTK[156.13]MK[156.13]E.L		THKNPALKAQSG		-SITHALKHVSD
Y.n[89.01]LLQNSVK[156.13]QYS.G		TPNPNSLKFIPG		G-SL-ALKKALA
N.n[89.01]ILK[156.13]DK[156.13]DPPIPVAK[156.13]ID.A		GFRLVGLKFMQA		GLSLAALKKALA
F.n[89.01]LRRGGFEEPVLLK[156.13]NIRE.N		PKRAKALKGKEP		DGIVSHLKKQAG
G.n[89.01]LYTK[156.13]TQDPAK[156.13]APNTPDILE.L		PKRAKALKGKEP		DDIVNWLKKRTG
Q.n[89.01]ITK[156.13]YSGEGDLAIVK[156.13]FSPNEQNK[156.13]HIGE.V		-SITHALKHVSD		---VAQLKKSAD
A.n[89.01]MK[156.13]K[156.13]VVQQLRLE.A		G-SL-ALKKALA		-SKVFYLKMKGD
S.n[89.01]LTVHLIHE.V		GLSLAALKKALA		---VFYLKMKGD
Y.n[89.01]IK[156.13]ALSK[156.13]DLPK[156.13]AVE.L		DGIVSHLKKQAG		KVTLATLKMSVQ
G.n[89.01]VMTK[156.13]LIPRN.T		DGIVSHLKKQAG		---VSSLKNKLR
N.n[89.01]LC[160.03]LHFNPRFNAHG.D		DGIVSHLKKQAG		-ARQALLKQGQD
H.n[89.01]VTVK[156.13]K[156.13]LFVGGIK[156.13]E.D		DDIVNWLKKRTG		--RLQALKTMKQ
A.n[89.01]LC[160.03]SLHSIGK[156.13]IG.G		---VAQLKKSAD		-RDARTLLAKNL
T.n[89.01]LIVRPDNTYE.V		-SKVFYLKMKGD		---QACLLAKQA
A.n[89.01]LTQK[156.13]GLK[156.13]NVFDE.A		-SKVFYLKMKGD		VSQHQALLGTIR
H.n[89.01]LTVK[156.13]K[156.13]IFVGGIK[156.13]E.D		---VFYLKMKGD		QDCALPLLKDVI
A.n[89.01]TFVK[156.13]MLPDK[156.13]D.C		KVTLATLKMSVQ		--KIGCLLKFSG
D.n[89.01]C[160.03]ILPPTRPTDK[156.13]PLRLPLQD.V		---VSSLKNKLR		SPPYFGLLLASV
L.n[89.01]WNGQK[156.13]LVTTVTE.L		-ARQALLKQGQD		RRFYRQLLLTAD
A.n[89.01]LK[156.13]AFPSAINQ.D		--RLQALKTMKQ		QQLLGHLLLVAK
C.n[89.01]FTRK[156.13]YTLPPGVDPTQVSSSLSPE.G		-RDARTLLAKNL		IQNAQYLLQNSV
A.n[89.01]LK[156.13]AFPSAINQDNYPNGG.F		---QACLLAKQA		SIKMKPLMGVIY
T.n[89.01]LLAK[156.13]NLPYK[156.13]VTQDE.L		VSQHQALLGTIR		QVLTLPLMLKPG
M.n[89.01]C[160.03]K[156.13]AGFAGDDAPRAVFPSIVG.R		QDCALPLLKDVI		RVFIGNLNTLVV
G.n[89.01]LTSVINQK[156.13]LK[156.13]DDE.V		--KIGCLLKFSG		AG-I-GLNVLRI
G.n[89.01]LVASNLNLK[156.13]PGE.C		SPPYFGLLLASV		AGQISGLNVLRV
G.n[89.01]IQVVGDDLTVTNPK[156.13]RIAK[156.13]AVNE.K		RRFYRQLLLTAD		AGTIAGLNVMRI
A.n[89.01]LK[156.13]AFPSAINQD.N		QQLLGHLLLVAK		-IIPRHLQLAIR
A.n[89.01]LLGTIRADGK[156.13]ISE.Q		IQNAQYLLQNSV		--NVSGLQRAKT
N.n[89.01]IQAVLLPK[156.13]K[156.13]TE.S		IQNAQYLLQNSV		--RLGPLQVARV
Y.n[89.01]LK[156.13]MK[156.13]GDYFRYLSE.V		IQNAQYLLQNSV		-----MLQVLGP
A.n[89.01]LK[156.13]AFPSAINQDNYPN.G		SIKMKPLMGVIY		FG-L-NLQVTQP
N.n[89.01]ITVTGYPGDK[156.13]PVATMWESK[156.13]GK[156.13]ITYLK[156.13]GE.A		QVLTLPLMLKPG		VADLTSLRAPLD
Y.n[89.01]LK[156.13]MK[156.13]GDYFRYLAE.V		RVFIGNLNTLVV		RRRLSSLRASTS
P.n[89.01]C[160.03]K[156.13]MIK[156.13]PFFHSLSE.K		AG-I-GLNVLRI		KPPLGPLRFTPP
N.n[89.01]LQVTQPTVGMNFK[156.13].T		AG-I-GLNVLRI		YDQATSLRILNN
Y.n[89.01]LLQNSVK[156.13]QYADVE.G		AGQISGLNVLRV		-QVCSFLRRGGF
N.n[89.01]IRMPSLPSYK[156.13]VG.D		AGTIAGLNVMRI		YLPPGDLRTHTQ
N.n[89.01]ILTAFQK[156.13]K[156.13]GAE.K		-IIPRHLQLAIR		LKLAK-LSSLTP
A.n[89.01]LK[156.13]K[156.13]ALAAAGYDVE.K		--NVSGLQRAKT		GSILASLSTFQQ
N.n[89.01]LGTIAK[156.13]SGTK[156.13]AFME.A		--RLGPLQVARV		SFYVNGLTLGGQ
K.n[89.01]LVLIRHGE.S		-----MLQVLGP		---CSALTQKGL
N.n[89.01]MTFPSDSM[147.04]SED.C		FG-L-NLQVTQP		ILNARGLTSVIN
P.n[89.01]LLK[156.13]DVIATDK[156.13]E.D		VADLTSLRAPLD		QLGPDSLTVHLI
R.n[89.01]IVAPGK[156.13]GILAADE.S		RRRLSSLRASTS		----A-LTVKKI
T.n[89.01]IMFGPDK[156.13]C[160.03]GE.D		KPPLGPLRFTPP		TFDQANLTVKLP
H.n[89.01]LQLAIRNDEE.L		YDQATSLRILNN		---ACGLVASNL
C.n[89.01]LLK[156.13]FSGDLDDQTC[160.03]RE.D		-QVCSFLRRGGF		MASKRALVILAK
H.n[89.01]C[160.03]K[156.13]QLAPIWDK[156.13]LGE.T		YLPPGDLRTHTQ		--AAYKLVLIRH
N.n[89.01]C[160.03]LAPLAK[156.13]VIHD.N		LKLAK-LSSLTP		KLG-KSLVSKGT
N.n[89.01]LTVK[156.13]LPDGYE.F		GSILASLSTFQQ		KTIAP-LVSKKL
A.n[89.01]LK[156.13]AFPSAINQDNYPNGGFTAEQ.L		SFYVNGLTLGGQ		-YNVNNLVSPVL
C.n[89.01]K[156.13]MINLSVPDTIDE.R		---CSALTQKGL		TARQAHLYRGIF
N.n[89.01]LC[160.03]LHFNPRFN.A		ILNARGLTSVIN		NQAPPGLYTKTQ
W.n[89.01]IVLK[156.13]EPISVSSE.Q		QLGPDSLTVHLI		-LRNLGLYVKTR
G.n[89.01]FTAEQITK[156.13]YSGEGDLA.L		----A-LTVKKI		LSHPQQMALLDQ
G.n[89.01]MC[160.03]K[156.13]AGFAGDDAPRAVFPSIVG.R		TFDQANLTVKLP		-DNGSGMCKAGF
S.n[89.01]LRAPLDIPIPDPPPK[156.13]DDE.M		---ACGLVASNL		ALLVNAMFFKPH
M.n[89.01]LQVLGPK[156.13]PALPAGTE.D		MASKRALVILAK		LLNHSSMFLKGA
S.n[89.01]LRILNNGHAFNVE.F		--AAYKLVLIRH		LHNFRNMFLQAV
A.n[89.01]LK[156.13]AFPSAINQDNYPNGGFTAE.Q		KLG-KSLVSKGT		SSSVAAMKKVVQ
H.n[89.01]LAK[156.13]TAFDDAIAE.L		KLG-KSLVSKGT		GPKHLNMKLTRA
N.n[89.01]LK[156.13]APLDIPVPDPVK[156.13]E.K		KTIAP-LVSKKL		KHVSDDMKTHKN
D.n[89.01]LINNLGTIAK[156.13]SG.T		-YNVNNLVSPVL		PKRAKAMKTKEP
N.n[89.01]IGK[156.13]LAQFE.P		TARQAHLYRGIF		RFAVRDMRQTVA
A.n[89.01]LK[156.13]AFPSAINQDNYPNGGFTAEQITK[156.13]Y.S		NQAPPGLYTKTQ		FLSQFNMTFPSD
S.n[89.01]LK[156.13]FIPGK[156.13]PVLE.T		-LRNLGLYVKTR		NMNPDGMVALLD
G.n[89.01]ITLPVDFQGRSTGE.A		LSHPQQMALLDQ		----S-MVLTKM
G.n[89.01]ILK[156.13]VPAINVND.S		-DNGSGMCKAGF		SRL-HYNKRSTI
Q.n[89.01]VIILNHPGQIS.A		ALLVNAMFFKPH		KFLTSDNNIAQV
P.n[89.01]LRFTPPQPAEPWS.F		LLNHSSMFLKGA		AQKATGQKAAPA
T.n[89.01]VLSGGTTMYPGIAD.R		LHNFRNMFLQAV		AP-PKAQKGQKA
S.n[89.01]ISSFK[156.13]DPK[156.13]ISTSLPVLD.L		SSSVAAMKKVVQ		DGRPFPQVIKSK
S.n[89.01]VYIK[156.13]GFPTDATLDDIK[156.13]E.W		GPKHLNMKLTRA		---VAAQVKAPL
H.n[89.01]LLLVAK[156.13]QTAK[156.13]AE.G		KHVSDDMKTHKN		RVHRLLRKGNYS
G.n[89.01]LINFIK[156.13]QQRE.A		KHVSDDMKTHKN		KIYVLLRRQAQQ
G.n[89.01]IRAVLLGPPGAG.K		KHVSDDMKTHKN		LPPGDLRTHTQR
G.n[89.01]LIVPDNPPYDK[156.13]GAFRIE.L		PKRAKAMKTKEP		-----CRTLQPS
N.n[89.01]LK[156.13]APLDIPVPD.P		RFAVRDMRQTVA		TTGLAWSKTGPV
R.n[89.01]AK[156.13]QIVWNGPVGVFE.W		FLSQFNMTFPSD		VDDPYATFVKML
S.n[89.01]VVLMSHLGRPD.G		NMNPDGMVALLD		TYSCVGVFQHGK
Q.n[89.01]LHAAMADTFLE.H		----S-MVLTKM		A-FT-QVIILNH
A.n[89.01]GFAGDDAPRAVFPSIVG.R		SRL-HYNKRSTI		-QTKGKVKLAAV
T.n[89.01]LK[156.13]MSVQPTVSLGGFE.L		KFLTSDNNIAQV		SRGPLPVKRGPP
S.n[89.01]FFMPAAK[156.13]LK[156.13]E.R		AQKATGQKAAPA		VKRPSSVKVFSG
P.n[89.01]ILSK[156.13]LEPQIASASE.Y		AP-PKAQKGQKA		IEPPKGVLLFGP
A.n[89.01]IRVIC[160.03]AEEPYIC[160.03]K[156.13]DFPE.T		AP-PKAQKGQKA		DLYAN-VLSGGT
A.n[89.01]MFFK[156.13]PHWDE.K		DGRPFPQVIKSK		TGAGCGVLSSTL
N.n[89.01]ITVTGYPGDK[156.13]PVATMWE.S		---VAAQVKAPL		--TVGGVMTKLI
Y.n[89.01]LLQNSVK[156.13]QYSGK[156.13]FF.-		RVHRLLRKGNYS		SSFLPTVSLPPG
Q.n[89.01]LLLTADDRVNP.C		KIYVLLRRQAQQ		IHLPSPVTAQKY
S.n[89.01]LIK[156.13]SWK[156.13]K[156.13]LLDGPSTE.K		LPPGDLRTHTQR		GKPGAHVTVKKL
T.n[89.01]IVLRGATQQILDE.A		-----CRTLQPS		DNGAK-VVLMSH
A.n[89.01]VWLPAMK[156.13]AK[156.13]GLE.L		TTGLAWSKTGPV		YVAPKAVWLPAM
G.n[89.01]VLSSTLRTLPTLQE.L		VDDPYATFVKML		DVKNRSVYIKGF
G.n[89.01]ILSPSIVLTK[156.13]AQE.A		TYSCVGVFQHGK		-VCPAGWKPGSD
N.n[89.01]MFLQAVK[156.13]E.N		A-FT-QVIILNH		MPWFKGWKVTRK
N.n[89.01]C[160.03]LLLK[156.13]VNQIGSVTE.S		-QTKGKVKLAAV		-QFKTLWNGQKL
H.n[89.01]LYRGIFPVLC[160.03]K[156.13]DPVQE.A		SRGPLPVKRGPP		HTTGLAWSKTGP
S.n[89.01]MFLK[156.13]GARLIPE.M		VKRPSSVKVFSG		-DAA-NYARGHY
K.n[89.01]VK[156.13]LAAVDATVNQVLA.S		IEPPKGVLLFGP		VHVIFNYKGKNV
S.n[89.01]LIALVNDPQPEHP.L		DLYAN-VLSGGT		----AAYKLVLI
N.n[89.01]FK[156.13]NYQFFIGE.N		TGAGCGVLSSTL		ASRL-HYNKRST
G.n[89.01]IK[156.13]AVDSLVPIG.R		--TVGGVMTKLI		IISVLAYRNTAQ
R.n[89.01]GILTLK[156.13]YPIE.H		SSFLPTVSLPPG		NDAAMFYTNRVL
A.n[89.01]LIDQLK[156.13]PGGRLILPVGPAG.G		IHLPSPVTAQKY		-FGPISYVVVMP
C.n[89.01]LLLK[156.13]VNQIGSVTE.S		GKPGAHVTVKKL
G.n[89.01]IHWGGVPNEFNGAVFINE.N		DNGAK-VVLMSH
N.n[89.01]LFVGNLNFNK[156.13]SAPE.L		YVAPKAVWLPAM
C.n[89.01]IYSALILHDDE.V		DVKNRSVYIKGF
A.n[89.01]ISILGK[156.13]SLADE.L		-VCPAGWKPGSD
S.n[89.01]IK[156.13]QAVDFLSNE.G		MPWFKGWKVTRK
G.n[89.01]LNVMRIINEPTA.A		-QFKTLWNGQKL
L.n[89.01]LFLPK[156.13]SVSDYD.G		HTTGLAWSKTGP
Q.n[89.01]MALLDQTK[156.13]TLAE.S		-DAA-NYARGHY
D.n[89.01]LINNLGTIAK[156.13]SGTK[156.13]AFME.A		VHVIFNYKGKNV
S.n[89.01]LIINTFYSNK[156.13]E.L		----AAYKLVLI
A.n[89.01]LVILAK[156.13]GAEE.M		ASRL-HYNKRST
G.n[89.01]LNVLRVINEPTA.A		IISVLAYRNTAQ
G.n[89.01]ILTLK[156.13]YPIE.H		NDAAMFYTNRVL
N.n[89.01]FFSPLNPVRVHIE.L		-FGPISYVVVMP
C.n[89.01]LLAK[156.13]QAFDDAIAE.L
Q.n[89.01]MVLSGVDTVLGK[156.13]SEE.W
A.n[89.01]ILGVSLAVC[160.03]K[156.13]AGAVE.K
G.n[89.01]ILLYGPPGTGK[156.13]TLIARAVANE.T
G.n[89.01]LLLASVGRLSH.Y
S.n[89.01]ILAAFSK[156.13]ATS.-
S.n[89.01]LSTFQQMWISK[156.13]QE.Y
R.n[89.01]ALVILAK[156.13]GAEE.M
G.n[89.01]MVALLDYRE.D
R.n[89.01]ILFLDPSGK[156.13]VHPE.L
P.n[89.01]LFLAQLK[156.13]DEC[160.03]PE.V
G.n[89.01]LK[156.13]FMQASEDLLK[156.13]E.H
G.n[89.01]LFIIDPNGVIK[156.13]H.L
G.n[89.01]LNVLRIINEPTA.A
G.n[89.01]LNVLRIINEPTAAA.L
T.n[89.01]LAGK[156.13]ITGMLLE.L
G.n[89.01]VLLFGPPGTGK[156.13]TLC[160.03].A
N.n[89.01]LVSPVLFQE.A
P.n[89.01]LMGVIYVPLTDK[156.13]E.K
P.n[89.01]LSSLTPLIMAAK[156.13]E.A
S.n[89.01]LIILMPHHVEPLE.R
P.n[89.01]LQVARVLAK[156.13]LAE.K
