# Supplementary material for: Active site specificity profiling datasets of matrix metalloproteinases (MMPs) 1, 2, 3, 7, 8, 9, 12, 13 and 14
Source: Data Brief. 2016 Feb 22;7:299–310. doi: 10.1016/j.dib.2016.02.036 (PMC4777984; doi:10.1016/j.dib.2016.02.036)
Supplement: Supplementary file 7 — Supplementary material [file mmc7.xlsx]

## Sheet: Supplementary Table 5
													Ulrich Eckharda,‡, Pitter F. Huesgena,1‡, Oliver Schillinga,2‡, Caroline L. Bellaca,3#, Georgina S. Butlera#,
													Jennifer H. Coxa,4#, Antoine Dufoura#, Verena Goebelera#, Reinhild Kappelhoffa#, Ulrich auf dem Kellera,5#, Theo Kleina#, Philipp F. Langea#,
													Giada Marinoa#, Charlotte J. Morrisona,7#, Anna Prudovaa#, David Rodrigueza,8#, Amanda E. Starra,9#, Yili Wanga#, and Christopher M. Overalla,b,*
													aCentre for Blood Research, Department of Oral Biological and Medical Sciences, University of British Columbia, Vancouver, BC, Canada.
													bDepartment of Biochemistry and Molecular Biology, University of British Columbia, Vancouver, BC, Canada.
													* To whom correspondence should be addressed. Email: chris.overall@ubc.ca
Data In Brief Supplement													Overview
Active site specificity profiling datasets of human Matrix Metalloproteinases (MMPs)
Supplementary Table 5		Sub-site cooperativity analysis of individual MMPs.
	MMP:	MMP1	MMP2	MMP3	MMP7	MMP8	MMP9	MMP12	MMP13	MMP14
													1Present Address: Central Institute for Engineering, Electronics and Analytics, ZEA-3, Forschungszentrum Jülich.
													2Present Address: Institute of Molecular Medicine and Cell Research, University of Freiburg, Freiburg, Germany.
													3Present Address: Swissmedic, Swiss Agency for Therapeutic Products, Bern, Switzerland.
													4Present Address: Inception Sciences, Vancouver, BC, Canada.
													5Present Address: Institute of Molecular Health Sciences, ETH Zürich, Zürich, Switzerland.
													6Present Address: Department of Pathology, University of British Columbia, Vancouver, BC, Canada.
													7Present Address: Department of Medical Genetics, University of British Columbia, Vancouver, BC, Canada.
													8Present Address: Department of Bioquímica y Biología Molecular, Universidad de Oviedo, Oviedo, Spain.
													9Present Address: Ottawa Institute of Systems Biology, University of Ottawa, Canada.
													‡contributed equally
													#in alphabetical order

## Sheet: Overview
MMPs	Active site specificity profiling datasets of human Matrix Metalloproteinases (MMPs):												Sub-site cooperativity analysis of individual MMPs.							Index
	Sub-site cooperativity analysis of unique MMP cleavage sites identified in trypsin- and GluC-generated peptide libraries.
	Total occurences										UniProt_Human
		P3-Pro	P2-Ala	P2-Leu	P1-Gly	P1-Asn	P1'-Leu		Total IDs		aa	% occurrence
		#	#	#	#	#	#		#			occurrence
	MMP1	94	35	50	33	49	185		377		G	6.5112
	MMP2	208	218	42	125	92	383		817		A	6.93619
	MMP3	87	70	33	26	42	98		305		V	6.01679
	MMP7	65	57	41	35	41	263		425		I	4.36717
	MMP8	89	38	63	32	58	168		425		L	9.81993
	MMP9	113	37	24	33	21	80		248		M	2.13265
	MMP12	60	44	39	22	48	118		361		F	3.5547
	MMP13	88	40	30	37	30	84		253		Y	2.61496
	MMP14	74	90	46	87	61	192		483		W	1.20273
											C	2.19198
	Occurences relative to natural abundance										P	6.35178
		P3-Pro	P2-Ala	P2-Leu	P1-Gly	P1-Asn	P1'-Leu				S	8.39748
		%	%	%	%	%	%				T	5.41774
	MMP1	24.9337	9.28382	13.2626	8.75332	12.9973	49.0716				N	3.62157
	MMP2	25.459	26.683	5.14076	15.2999	11.2607	46.8788				Q	4.80842
	MMP3	28.5246	22.9508	10.8197	8.52459	13.7705	32.1311				D	4.81218
	MMP7	15.2941	13.4118	9.64706	8.23529	9.64706	61.8824				E	7.24178
	MMP8	20.9412	8.94118	14.8235	7.52941	13.6471	39.5294				H	2.57585
	MMP9	45.5645	14.9194	9.67742	13.3065	8.46774	32.2581				K	5.78609
	MMP12	16.6205	12.1884	10.8033	6.09418	13.2964	32.687				R	5.63881
	MMP13	34.7826	15.8103	11.8577	14.6245	11.8577	33.2016				sum	100
	MMP14	15.3209	18.6335	9.52381	18.0124	12.6294	39.7516

## Sheet: MMP1
MMP1		Active site specificity profiling datasets of human Matrix Metalloproteinases (MMPs):																		Sub-site cooperativity analysis of individual MMPs.												Index
	Total occurences												Global		Occurences relative to natural abundance												Global
	%	P6	P5	P4	P3	P2	P1	P1'	P2'	P3'	P4'	P5'	P6'		fold	P6	P5	P4	P3	P2	P1	P1'	P2'	P3'	P4'	P5'	P6'			% of 20 aa
	G	5.83554	6.1008	7.42706	2.65252	4.24403	8.75332	0	2.38727	12.7321	9.28382	8.22281	7.95756		G	0.896232	0.93697	1.14066	0.407378	0.651805	1.34435	0	0.36664	1.95542	1.42582	1.26287	1.22213		G	6.5112
	A	3.18302	6.36605	5.83554	13.2626	9.28382	15.3846	1.06101	9.54907	22.0159	13.5279	8.48806	7.69231		A	0.458901	0.917802	0.841318	1.91209	1.33846	2.21802	0.152967	1.3767	3.17406	1.95033	1.22374	1.10901		A	6.93619
	V	4.50928	5.83554	8.48806	12.2016	1.59151	1.06101	7.1618	16.1804	9.28382	8.22281	9.54907	9.28382		V	0.74945	0.969876	1.41073	2.02792	0.264512	0.176341	1.1903	2.6892	1.54299	1.36664	1.58707	1.54299		V	6.01679
	I	3.97878	3.18302	6.1008	5.30504	2.12202	1.06101	20.1592	10.0796	2.91777	2.65252	4.24403	4.24403		I	0.911065	0.728852	1.39697	1.21475	0.485901	0.242951	4.61606	2.30803	0.668115	0.607377	0.971803	0.971803		I	4.36717
	L	6.36605	8.48806	6.89655	7.1618	13.2626	3.71353	49.0716	14.8541	1.85676	8.48806	12.9973	11.9363		L	0.648278	0.864371	0.702302	0.729313	1.35058	0.378162	4.99715	1.51265	0.189081	0.864371	1.32357	1.21552		L	9.81993
	M	1.59151	1.85676	1.85676	0.795756	3.71353	1.32626	7.1618	3.97878	1.32626	1.85676	2.65252	1.59151		M	0.74626	0.870637	0.870637	0.37313	1.74127	0.621883	3.35817	1.86565	0.621883	0.870637	1.24377	0.74626		M	2.13265
	F	1.85676	3.97878	3.71353	1.59151	7.1618	4.24403	1.59151	3.44828	1.59151	3.18302	5.03979	3.71353		F	0.522341	1.1193	1.04468	0.447721	2.01474	1.19392	0.447721	0.970062	0.447721	0.895441	1.41778	1.04468		F	3.5547
	Y	2.91777	0.530504	2.12202	0.795756	6.36605	2.38727	1.32626	3.18302	0.530504	2.38727	2.12202	2.12202		Y	1.1158	0.202873	0.81149	0.304309	2.43447	0.912927	0.507181	1.21724	0.202873	0.912927	0.81149	0.81149		Y	2.61496
	W	0.265252	0.265252	1.59151	0.795756	0.530504	0.265252	0	0.530504	0.795756	0.530504	0.265252	0.795756		W	0.220542	0.220542	1.32325	0.661627	0.441085	0.220542	0	0.441085	0.661627	0.441085	0.220542	0.661627		W	1.20273
	C	2.12202	0.530504	1.32626	3.18302	3.71353	2.91777	3.44828	0.530504	0	1.06101	1.59151	1.06101		C	0.968084	0.242021	0.605052	1.45213	1.69415	1.33111	1.57314	0.242021	0	0.484042	0.726063	0.484042		C	2.19198
	P	6.1008	7.95756	4.24403	24.9337	0.265252	7.69231	0.265252	0	1.85676	6.6313	6.1008	6.36605		P	0.960486	1.25281	0.668164	3.92546	0.0417603	1.21105	0.0417603	0	0.292322	1.04401	0.960486	1.00225		P	6.35178
	S	5.57029	6.1008	7.69231	5.83554	8.22281	12.7321	0.530504	4.50928	7.42706	4.77454	6.36605	5.57029		S	0.663329	0.726504	0.916026	0.694916	0.9792	1.51618	0.0631742	0.536981	0.884439	0.568568	0.758091	0.663329		S	8.39748
	T	2.91777	4.24403	6.89655	4.77454	2.91777	2.65252	1.59151	7.42706	7.1618	6.36605	5.57029	5.57029		T	0.538558	0.783358	1.27296	0.881277	0.538558	0.489599	0.293759	1.37088	1.32192	1.17504	1.02816	1.02816		T	5.41774
	N	3.18302	2.65252	2.65252	2.91777	4.24403	12.9973	1.32626	3.97878	4.50928	5.57029	4.24403	5.03979		N	0.878908	0.732423	0.732423	0.805665	1.17188	3.58887	0.366211	1.09863	1.24512	1.53809	1.17188	1.3916		N	3.62157
	Q	2.65252	7.1618	3.44828	1.06101	10.6101	4.50928	2.91777	5.03979	6.36605	2.38727	3.97878	4.77454		Q	0.551641	1.48943	0.717133	0.220656	2.20656	0.93779	0.606805	1.04812	1.32394	0.496477	0.827462	0.992954		Q	4.80842
	D	6.1008	3.18302	5.03979	1.85676	7.1618	5.03979	0.530504	1.06101	8.75332	5.03979	6.1008	8.22281		D	1.26778	0.661451	1.0473	0.385847	1.48827	1.0473	0.110242	0.220484	1.81899	1.0473	1.26778	1.70875		D	4.81218
	E	3.18302	2.38727	2.65252	2.38727	6.36605	2.91777	0.530504	1.32626	6.36605	6.89655	5.57029	5.57029		E	0.439536	0.329652	0.36628	0.329652	0.879072	0.402908	0.073256	0.18314	0.879072	0.952328	0.769188	0.769188		E	7.24178
	H	1.59151	3.18302	1.59151	1.85676	1.85676	3.44828	0.795756	2.91777	2.38727	2.91777	2.91777	2.65252		H	0.617859	1.23572	0.617859	0.720835	0.720835	1.33869	0.308929	1.13274	0.926788	1.13274	1.13274	1.02976		H	2.57585
	K	1.32626	1.32626	3.71353	0.530504	2.12202	1.32626	0.530504	6.89655	1.85676	6.1008	3.97878	5.03979		K	0.229215	0.229215	0.641803	0.0916861	0.366744	0.229215	0.0916861	1.19192	0.320901	1.05439	0.687646	0.871018		K	5.78609
	R	0.795756	0.795756	2.12202	0	0.795756	2.38727	0	2.12202	0.265252	2.12202	0	0.795756		R	0.141121	0.141121	0.376323	0	0.141121	0.423363	0	0.376323	0.0470404	0.376323	0	0.141121		R	5.63881
	-	33.9523	23.8727	14.5889	6.1008	3.44828	3.18302	0	0	0	0	0	0																sum	100
	sum	100	100	100	100	100	100	100	100	100	100	100	100
	Total occurences												P3-Pro		Occurences relative to natural abundance												P3-Pro
	%	P6	P5	P4	P3	P2	P1	P1'	P2'	P3'	P4'	P5'	P6'		fold	P6	P5	P4	P3	P2	P1	P1'	P2'	P3'	P4'	P5'	P6'
	G	6.38298	8.51064	9.57447	0	5.31915	6.38298	0	4.25532	10.6383	8.51064	8.51064	9.57447		G	0.980308	1.30708	1.47046	0	0.816923	0.980308	0	0.653539	1.63385	1.30708	1.30708	1.47046
	A	5.31915	4.25532	1.06383	0	7.44681	14.8936	0	8.51064	17.0213	6.38298	7.44681	5.31915		A	0.766869	0.613495	0.153374	0	1.07362	2.14723	0	1.22699	2.45398	0.920243	1.07362	0.766869
	V	3.19149	8.51064	7.44681	0	2.12766	2.12766	14.8936	18.0851	7.44681	11.7021	10.6383	13.8298		V	0.53043	1.41448	1.23767	0	0.35362	0.35362	2.47534	3.00577	1.23767	1.94491	1.7681	2.29853
	I	3.19149	4.25532	4.25532	0	2.12766	1.06383	19.1489	7.44681	6.38298	0	4.25532	6.38298		I	0.730791	0.974388	0.974388	0	0.487194	0.243597	4.38474	1.70518	1.46158	0	0.974388	1.46158
	L	4.25532	10.6383	10.6383	0	10.6383	6.38298	41.4894	11.7021	5.31915	7.44681	11.7021	4.25532		L	0.433335	1.08334	1.08334	0	1.08334	0.650003	4.22502	1.19167	0.541669	0.758336	1.19167	0.433335
	M	1.06383	3.19149	1.06383	0	5.31915	3.19149	3.19149	1.06383	1.06383	2.12766	6.38298	2.12766		M	0.49883	1.49649	0.49883	0	2.49415	1.49649	1.49649	0.49883	0.49883	0.99766	2.99298	0.99766
	F	1.06383	3.19149	7.44681	0	8.51064	8.51064	2.12766	3.19149	3.19149	6.38298	5.31915	1.06383		F	0.299274	0.897823	2.09492	0	2.39419	2.39419	0.598549	0.897823	0.897823	1.79565	1.49637	0.299274
	Y	4.25532	0	0	0	4.25532	1.06383	2.12766	3.19149	1.06383	3.19149	0	2.12766		Y	1.6273	0	0	0	1.6273	0.406824	0.813648	1.22047	0.406824	1.22047	0	0.813648
	W	0	0	2.12766	0	0	0	0	0	0	1.06383	0	1.06383		W	0	0	1.76903	0	0	0	0	0	0	0.884516	0	0.884516
	C	2.12766	1.06383	3.19149	0	3.19149	6.38298	3.19149	1.06383	0	3.19149	2.12766	0		C	0.970658	0.485329	1.45599	0	1.45599	2.91197	1.45599	0.485329	0	1.45599	0.970658	0
	P	8.51064	11.7021	4.25532	100	0	7.44681	0	0	2.12766	8.51064	2.12766	7.44681		P	1.33988	1.84234	0.669941	15.7436	0	1.1724	0	0	0.334971	1.33988	0.334971	1.1724
	S	7.44681	8.51064	8.51064	0	6.38298	10.6383	0	3.19149	9.57447	6.38298	4.25532	8.51064		S	0.886791	1.01348	1.01348	0	0.760107	1.26684	0	0.380053	1.14016	0.760107	0.506738	1.01348
	T	1.06383	2.12766	5.31915	0	5.31915	4.25532	5.31915	11.7021	6.38298	6.38298	6.38298	7.44681		T	0.19636	0.392721	0.981801	0	0.981801	0.785441	0.981801	2.15996	1.17816	1.17816	1.17816	1.37452
	N	5.31915	2.12766	2.12766	0	6.38298	8.51064	4.25532	7.44681	5.31915	4.25532	3.19149	1.06383		N	1.46874	0.587497	0.587497	0	1.76249	2.34999	1.17499	2.05624	1.46874	1.17499	0.881245	0.293748
	Q	3.19149	7.44681	2.12766	0	8.51064	5.31915	4.25532	6.38298	10.6383	3.19149	3.19149	4.25532		Q	0.66373	1.5487	0.442487	0	1.76995	1.10622	0.884973	1.32746	2.21243	0.66373	0.66373	0.884973
	D	9.57447	3.19149	6.38298	0	11.7021	2.12766	0	1.06383	7.44681	4.25532	11.7021	12.766		D	1.98963	0.66321	1.32642	0	2.43177	0.44214	0	0.22107	1.54749	0.88428	2.43177	2.65284
	E	6.38298	2.12766	4.25532	0	6.38298	4.25532	0	4.25532	4.25532	6.38298	6.38298	3.19149		E	0.88141	0.293803	0.587606	0	0.88141	0.587606	0	0.587606	0.587606	0.88141	0.88141	0.440705
	H	3.19149	6.38298	3.19149	0	1.06383	6.38298	0	1.06383	2.12766	5.31915	3.19149	1.06383		H	1.239	2.47801	1.239	0	0.413001	2.47801	0	0.413001	0.826003	2.06501	1.239	0.413001
	K	0	3.19149	8.51064	0	3.19149	0	0	5.31915	0	4.25532	3.19149	6.38298		K	0	0.55158	1.47088	0	0.55158	0	0	0.9193	0	0.73544	0.55158	1.10316
	R	3.19149	0	5.31915	0	1.06383	0	0	1.06383	0	1.06383	0	2.12766		R	0.565986	0	0.94331	0	0.188662	0	0	0.188662	0	0.188662	0	0.377324
	-	21.2766	9.57447	3.19149	0	1.06383	1.06383	0	0	0	0	0	0
	sum	100	100	100	100	100	100	100	100	100	100	100	100
	Total occurences												P2-Ala		Occurences relative to natural abundance												P2-Ala
	%	P6	P5	P4	P3	P2	P1	P1'	P2'	P3'	P4'	P5'	P6'		fold	P6	P5	P4	P3	P2	P1	P1'	P2'	P3'	P4'	P5'	P6'
	G	8.57143	5.71429	8.57143	0	0	14.2857	0	0	11.4286	5.71429	11.4286	5.71429		G	1.31641	0.877609	1.31641	0	0	2.19402	0	0	1.75522	0.877609	1.75522	0.877609
	A	0	2.85714	5.71429	8.57143	100	25.7143	0	14.2857	11.4286	2.85714	5.71429	5.71429		A	0	0.411918	0.823836	1.23575	14.4171	3.70726	0	2.05959	1.64767	0.411918	0.823836	0.823836
	V	5.71429	8.57143	2.85714	22.8571	0	0	5.71429	22.8571	22.8571	5.71429	5.71429	5.71429		V	0.949723	1.42458	0.474862	3.79889	0	0	0.949723	3.79889	3.79889	0.949723	0.949723	0.949723
	I	8.57143	5.71429	8.57143	8.57143	0	0	17.1429	14.2857	2.85714	0	2.85714	5.71429		I	1.96269	1.30846	1.96269	1.96269	0	0	3.92539	3.27116	0.654232	0	0.654232	1.30846
	L	5.71429	2.85714	11.4286	2.85714	0	5.71429	60	2.85714	0	11.4286	14.2857	11.4286		L	0.581907	0.290954	1.16381	0.290954	0	0.581907	6.11002	0.290954	0	1.16381	1.45477	1.16381
	M	0	2.85714	0	0	0	0	8.57143	2.85714	2.85714	5.71429	2.85714	0		M	0	1.33971	0	0	0	0	4.01914	1.33971	1.33971	2.67943	1.33971	0
	F	2.85714	2.85714	5.71429	0	0	5.71429	0	2.85714	0	5.71429	5.71429	8.57143		F	0.803765	0.803765	1.60753	0	0	1.60753	0	0.803765	0	1.60753	1.60753	2.4113
	Y	2.85714	0	2.85714	0	0	2.85714	0	0	0	0	2.85714	0		Y	1.09261	0	1.09261	0	0	1.09261	0	0	0	0	1.09261	0
	W	0	0	0	0	0	0	0	0	0	0	0	0		W	0	0	0	0	0	0	0	0	0	0	0	0
	C	0	0	0	0	0	2.85714	5.71429	0	0	0	5.71429	2.85714		C	0	0	0	0	0	1.30346	2.60691	0	0	0	2.60691	1.30346
	P	2.85714	17.1429	0	20	0	2.85714	0	0	0	14.2857	5.71429	17.1429		P	0.449818	2.69891	0	3.14872	0	0.449818	0	0	0	2.24909	0.899635	2.69891
	S	5.71429	11.4286	8.57143	2.85714	0	11.4286	0	2.85714	5.71429	2.85714	5.71429	0		S	0.680477	1.36095	1.02071	0.340238	0	1.36095	0	0.340238	0.680477	0.340238	0.680477	0
	T	2.85714	8.57143	8.57143	0	0	0	0	14.2857	8.57143	8.57143	0	8.57143		T	0.527368	1.5821	1.5821	0	0	0	0	2.63684	1.5821	1.5821	0	1.5821
	N	5.71429	0	0	8.57143	0	11.4286	2.85714	2.85714	5.71429	11.4286	2.85714	2.85714		N	1.57785	0	0	2.36677	0	3.1557	0.788924	0.788924	1.57785	3.1557	0.788924	0.788924
	Q	5.71429	5.71429	2.85714	5.71429	0	5.71429	0	11.4286	5.71429	5.71429	8.57143	2.85714		Q	1.18839	1.18839	0.594196	1.18839	0	1.18839	0	2.37678	1.18839	1.18839	1.78259	0.594196
	D	5.71429	0	8.57143	2.85714	0	5.71429	0	0	8.57143	0	14.2857	14.2857		D	1.18746	0	1.78119	0.593731	0	1.18746	0	0	1.78119	0	2.96866	2.96866
	E	2.85714	2.85714	0	2.85714	0	0	0	0	5.71429	0	0	2.85714		E	0.394536	0.394536	0	0.394536	0	0	0	0	0.789071	0	0	0.394536
	H	0	0	0	2.85714	0	2.85714	0	2.85714	5.71429	2.85714	2.85714	2.85714		H	0	0	0	1.1092	0	1.1092	0	1.1092	2.21841	1.1092	1.1092	1.1092
	K	2.85714	0	5.71429	2.85714	0	0	0	2.85714	2.85714	14.2857	2.85714	2.85714		K	0.493795	0	0.98759	0.493795	0	0	0	0.493795	0.493795	2.46898	0.493795	0.493795
	R	0	0	2.85714	0	0	0	0	2.85714	0	2.85714	0	0		R	0	0	0.506692	0	0	0	0	0.506692	0	0.506692	0	0
	-	31.4286	22.8571	17.1429	8.57143	0	2.85714	0	0	0	0	0	0
	sum	100	100	100	100	100	100	100	100	100	100	100	100
	Total occurences												P2-Leu		Occurences relative to natural abundance												P2-Leu
	%	P6	P5	P4	P3	P2	P1	P1'	P2'	P3'	P4'	P5'	P6'		fold	P6	P5	P4	P3	P2	P1	P1'	P2'	P3'	P4'	P5'	P6'
	G	8	4	10	6	0	2	0	8	4	4	10	4		G	1.22865	0.614326	1.53582	0.92149	0	0.307163	0	1.22865	0.614326	0.614326	1.53582	0.614326
	A	8	12	4	8	0	10	0	6	12	24	8	10		A	1.15337	1.73006	0.576685	1.15337	0	1.44171	0	0.865028	1.73006	3.46011	1.15337	1.44171
	V	4	6	14	14	0	2	10	14	4	12	12	4		V	0.664806	0.997209	2.32682	2.32682	0	0.332403	1.66202	2.32682	0.664806	1.99442	1.99442	0.664806
	I	2	0	2	10	0	0	12	12	2	2	10	10		I	0.457962	0	0.457962	2.28981	0	0	2.74777	2.74777	0.457962	0.457962	2.28981	2.28981
	L	8	8	4	8	100	6	54	20	2	8	10	12		L	0.81467	0.81467	0.407335	0.81467	10.1834	0.611002	5.49902	2.03667	0.203667	0.81467	1.01834	1.222
	M	4	0	0	0	0	2	10	8	0	0	0	4		M	1.8756	0	0	0	0	0.9378	4.689	3.7512	0	0	0	1.8756
	F	2	0	4	2	0	2	0	6	0	0	8	2		F	0.562636	0	1.12527	0.562636	0	0.562636	0	1.68791	0	0	2.25054	0.562636
	Y	0	0	2	2	0	0	0	4	2	2	4	0		Y	0	0	0.76483	0.76483	0	0	0	1.52966	0.76483	0.76483	1.52966	0
	W	0	0	0	0	0	0	0	0	0	0	0	2		W	0	0	0	0	0	0	0	0	0	0	0	1.66289
	C	4	0	4	10	0	0	0	0	0	0	0	0		C	1.82484	0	1.82484	4.56209	0	0	0	0	0	0	0	0
	P	4	6	4	20	0	16	0	0	0	4	4	2		P	0.629745	0.944617	0.629745	3.14872	0	2.51898	0	0	0	0.629745	0.629745	0.314872
	S	4	4	6	4	0	14	0	6	6	0	6	6		S	0.476334	0.476334	0.7145	0.476334	0	1.66717	0	0.7145	0.7145	0	0.7145	0.7145
	T	2	6	4	6	0	4	2	2	8	4	4	2		T	0.369157	1.10747	0.738315	1.10747	0	0.738315	0.369157	0.369157	1.47663	0.738315	0.738315	0.369157
	N	2	4	2	2	0	10	4	2	6	8	0	8		N	0.552247	1.10449	0.552247	0.552247	0	2.76123	1.10449	0.552247	1.65674	2.20899	0	2.20899
	Q	4	14	4	2	0	6	6	0	10	0	4	8		Q	0.831875	2.91156	0.831875	0.415937	0	1.24781	1.24781	0	2.07969	0	0.831875	1.66375
	D	8	4	10	0	0	6	0	0	22	8	10	4		D	1.66245	0.831224	2.07806	0	0	1.24684	0	0	4.57173	1.66245	2.07806	0.831224
	E	0	0	4	2	0	6	0	0	16	18	4	6		E	0	0	0.55235	0.276175	0	0.828525	0	0	2.2094	2.48558	0.55235	0.828525
	H	4	4	4	0	0	6	0	2	0	0	2	6		H	1.55288	1.55288	1.55288	0	0	2.32933	0	0.776442	0	0	0.776442	2.32933
	K	2	0	2	0	0	2	2	10	6	4	4	10		K	0.345657	0	0.345657	0	0	0.345657	0.345657	1.72828	1.03697	0.691313	0.691313	1.72828
	R	0	2	2	0	0	4	0	0	0	2	0	0		R	0	0.354685	0.354685	0	0	0.709369	0	0	0	0.354685	0	0
	-	30	26	14	4	0	2	0	0	0	0	0	0
	sum	100	100	100	100	100	100	100	100	100	100	100	100
	Total occurences												P1-Gly		Occurences relative to natural abundance												P1-Gly
	%	P6	P5	P4	P3	P2	P1	P1'	P2'	P3'	P4'	P5'	P6'		fold	P6	P5	P4	P3	P2	P1	P1'	P2'	P3'	P4'	P5'	P6'
	G	3.0303	6.06061	9.09091	0	3.0303	100	0	0	9.09091	9.09091	6.06061	3.0303		G	0.465399	0.930798	1.3962	0	0.465399	15.3582	0	0	1.3962	1.3962	0.930798	0.465399
	A	0	6.06061	3.0303	21.2121	15.1515	0	0	15.1515	15.1515	15.1515	18.1818	9.09091		A	0	0.873766	0.436883	3.05818	2.18441	0	0	2.18441	2.18441	2.18441	2.6213	1.31065
	V	3.0303	6.06061	6.06061	9.09091	0	0	0	18.1818	15.1515	9.09091	6.06061	3.0303		V	0.503641	1.00728	1.00728	1.51092	0	0	0	3.02185	2.51821	1.51092	1.00728	0.503641
	I	6.06061	6.06061	9.09091	3.0303	3.0303	0	33.3333	12.1212	3.0303	3.0303	6.06061	0		I	1.38776	1.38776	2.08165	0.693882	0.693882	0	7.6327	2.77553	0.693882	0.693882	1.38776	0
	L	6.06061	6.06061	0	3.0303	3.0303	0	54.5455	6.06061	3.0303	9.09091	6.06061	12.1212		L	0.617174	0.617174	0	0.308587	0.308587	0	5.55457	0.617174	0.308587	0.925761	0.617174	1.23435
	M	0	0	3.0303	0	3.0303	0	6.06061	0	0	6.06061	0	3.0303		M	0	0	1.42091	0	1.42091	0	2.84182	0	0	2.84182	0	1.42091
	F	3.0303	3.0303	9.09091	0	9.09091	0	0	0	3.0303	3.0303	0	6.06061		F	0.852478	0.852478	2.55743	0	2.55743	0	0	0	0.852478	0.852478	0	1.70496
	Y	3.0303	0	6.06061	0	0	0	0	6.06061	0	0	0	3.0303		Y	1.15883	0	2.31767	0	0	0	0	2.31767	0	0	0	1.15883
	W	0	0	6.06061	6.06061	0	0	0	3.0303	3.0303	0	3.0303	0		W	0	0	5.03906	5.03906	0	0	0	2.51953	2.51953	0	2.51953	0
	C	0	0	0	3.0303	3.0303	0	0	0	0	0	0	3.0303		C	0	0	0	1.38245	1.38245	0	0	0	0	0	0	1.38245
	P	3.0303	12.1212	0	18.1818	0	0	0	0	0	9.09091	3.0303	9.09091		P	0.477079	1.90832	0	2.86248	0	0	0	0	0	1.43124	0.477079	1.43124
	S	3.0303	6.06061	9.09091	12.1212	18.1818	0	0	3.0303	12.1212	9.09091	6.06061	0		S	0.360859	0.721718	1.08258	1.44344	2.16515	0	0	0.360859	1.44344	1.08258	0.721718	0
	T	3.0303	9.09091	9.09091	3.0303	3.0303	0	0	12.1212	9.09091	3.0303	12.1212	3.0303		T	0.559329	1.67799	1.67799	0.559329	0.559329	0	0	2.23732	1.67799	0.559329	2.23732	0.559329
	N	6.06061	3.0303	6.06061	0	3.0303	0	0	9.09091	0	3.0303	6.06061	15.1515		N	1.67348	0.836738	1.67348	0	0.836738	0	0	2.51021	0	0.836738	1.67348	4.18369
	Q	0	0	0	0	3.0303	0	3.0303	6.06061	3.0303	0	0	0		Q	0	0	0	0	0.630208	0	0.630208	1.26042	0.630208	0	0	0
	D	3.0303	3.0303	0	3.0303	9.09091	0	3.0303	0	6.06061	6.06061	12.1212	24.2424		D	0.629715	0.629715	0	0.629715	1.88914	0	0.629715	0	1.25943	1.25943	2.51886	5.03772
	E	3.0303	0	3.0303	9.09091	9.09091	0	0	0	12.1212	3.0303	9.09091	6.06061		E	0.418447	0	0.418447	1.25534	1.25534	0	0	0	1.67379	0.418447	1.25534	0.836894
	H	0	0	3.0303	0	3.0303	0	0	3.0303	6.06061	3.0303	0	0		H	0	0	1.17643	0	1.17643	0	0	1.17643	2.35286	1.17643	0	0
	K	3.0303	0	0	0	0	0	0	6.06061	0	6.06061	6.06061	0		K	0.523722	0	0	0	0	0	0	1.04744	0	1.04744	1.04744	0
	R	3.0303	0	0	0	3.0303	0	0	0	0	3.0303	0	0		R	0.537401	0	0	0	0.537401	0	0	0	0	0.537401	0	0
	-	48.4848	33.3333	18.1818	9.09091	9.09091	0	0	0	0	0	0	0
	sum	100	100	100	100	100	100	100	100	100	100	100	100
	Total occurences												P1-Asn		Occurences relative to natural abundance												P1-Asn
	%	P6	P5	P4	P3	P2	P1	P1'	P2'	P3'	P4'	P5'	P6'		fold	P6	P5	P4	P3	P2	P1	P1'	P2'	P3'	P4'	P5'	P6'
	G	10.2041	8.16327	4.08163	0	4.08163	0	0	4.08163	12.2449	16.3265	10.2041	8.16327		G	1.56716	1.25373	0.626864	0	0.626864	0	0	0.626864	1.88059	2.50745	1.56716	1.25373
	A	8.16327	12.2449	8.16327	10.2041	8.16327	0	0	2.04082	26.5306	6.12245	6.12245	6.12245		A	1.17691	1.76536	1.17691	1.47114	1.17691	0	0	0.294227	3.82495	0.882682	0.882682	0.882682
	V	4.08163	8.16327	6.12245	14.2857	0	0	10.2041	14.2857	18.3673	6.12245	4.08163	10.2041		V	0.678374	1.35675	1.01756	2.37431	0	0	1.69593	2.37431	3.05268	1.01756	0.678374	1.69593
	I	2.04082	2.04082	6.12245	12.2449	4.08163	0	24.4898	10.2041	0	6.12245	4.08163	8.16327		I	0.467308	0.467308	1.40192	2.80385	0.934617	0	5.6077	2.33654	0	1.40192	0.934617	1.86923
	L	10.2041	8.16327	8.16327	10.2041	10.2041	0	30.6122	14.2857	6.12245	8.16327	14.2857	6.12245		L	1.03912	0.831296	0.831296	1.03912	1.03912	0	3.11736	1.45477	0.623472	0.831296	1.45477	0.623472
	M	0	0	2.04082	0	4.08163	0	8.16327	10.2041	2.04082	0	0	0		M	0	0	0.956939	0	1.91388	0	3.82775	4.78469	0.956939	0	0	0
	F	2.04082	4.08163	4.08163	0	12.2449	0	6.12245	6.12245	8.16327	2.04082	4.08163	0		F	0.574118	1.14824	1.14824	0	3.44471	0	1.72235	1.72235	2.29647	0.574118	1.14824	0
	Y	0	0	6.12245	0	4.08163	0	6.12245	0	0	0	4.08163	0		Y	0	0	2.34131	0	1.56088	0	2.34131	0	0	0	1.56088	0
	W	2.04082	2.04082	2.04082	2.04082	2.04082	0	0	0	0	0	0	0		W	1.69683	1.69683	1.69683	1.69683	1.69683	0	0	0	0	0	0	0
	C	2.04082	0	2.04082	2.04082	2.04082	0	4.08163	0	0	2.04082	2.04082	0		C	0.93104	0	0.93104	0.93104	0.93104	0	1.86208	0	0	0.93104	0.93104	0
	P	8.16327	4.08163	6.12245	16.3265	2.04082	0	0	0	2.04082	12.2449	4.08163	8.16327		P	1.28519	0.642597	0.963895	2.57039	0.321298	0	0	0	0.321298	1.92779	0.642597	1.28519
	S	2.04082	6.12245	6.12245	10.2041	10.2041	0	2.04082	6.12245	4.08163	2.04082	8.16327	12.2449		S	0.243027	0.729082	0.729082	1.21514	1.21514	0	0.243027	0.729082	0.486055	0.243027	0.972109	1.45816
	T	6.12245	4.08163	8.16327	10.2041	2.04082	0	6.12245	6.12245	6.12245	8.16327	8.16327	8.16327		T	1.13007	0.753382	1.50676	1.88346	0.376691	0	1.13007	1.13007	1.13007	1.50676	1.50676	1.50676
	N	2.04082	6.12245	2.04082	2.04082	2.04082	100	2.04082	2.04082	6.12245	2.04082	8.16327	4.08163		N	0.563517	1.69055	0.563517	0.563517	0.563517	27.6123	0.563517	0.563517	1.69055	0.563517	2.25407	1.12703
	Q	4.08163	4.08163	0	2.04082	12.2449	0	0	6.12245	4.08163	2.04082	8.16327	4.08163		Q	0.848852	0.848852	0	0.424426	2.54656	0	0	1.27328	0.848852	0.424426	1.6977	0.848852
	D	6.12245	6.12245	6.12245	2.04082	10.2041	0	0	4.08163	0	10.2041	6.12245	10.2041		D	1.27228	1.27228	1.27228	0.424094	2.12047	0	0	0.848187	0	2.12047	1.27228	2.12047
	E	0	8.16327	2.04082	2.04082	4.08163	0	0	2.04082	2.04082	4.08163	0	4.08163		E	0	1.12724	0.281811	0.281811	0.563622	0	0	0.281811	0.281811	0.563622	0	0.563622
	H	0	2.04082	0	2.04082	2.04082	0	0	2.04082	0	4.08163	2.04082	4.08163		H	0	0.792288	0	0.792288	0.792288	0	0	0.792288	0	1.58458	0.792288	1.58458
	K	2.04082	0	8.16327	0	2.04082	0	0	6.12245	2.04082	6.12245	6.12245	6.12245		K	0.352711	0	1.41084	0	0.352711	0	0	1.05813	0.352711	1.05813	1.05813	1.05813
	R	0	2.04082	6.12245	0	0	0	0	4.08163	0	2.04082	0	0		R	0	0.361923	1.08577	0	0	0	0	0.723846	0	0.361923	0	0
	-	28.5714	12.2449	6.12245	2.04082	2.04082	0	0	0	0	0	0	0
	sum	100	100	100	100	100	100	100	100	100	100	100	100
	Total occurences												P1'-Leu		Occurences relative to natural abundance												P1'-Leu
	%	P6	P5	P4	P3	P2	P1	P1'	P2'	P3'	P4'	P5'	P6'		fold	P6	P5	P4	P3	P2	P1	P1'	P2'	P3'	P4'	P5'	P6'
	G	4.32432	4.86486	5.94595	3.78378	2.7027	9.72973	0	3.24324	12.973	9.18919	7.02703	8.10811		G	0.664137	0.747154	0.913188	0.58112	0.415085	1.49431	0	0.498102	1.99241	1.41129	1.07922	1.24526
	A	1.62162	8.64865	7.02703	14.0541	11.3514	17.8378	0	10.8108	26.4865	13.5135	9.72973	9.18919		A	0.233791	1.24689	1.0131	2.02619	1.63654	2.5717	0	1.55861	3.81859	1.94826	1.40275	1.32482
	V	3.78378	3.78378	8.10811	15.1351	2.7027	1.08108	0	13.5135	8.64865	5.40541	10.2703	8.10811		V	0.628871	0.628871	1.34758	2.51548	0.449193	0.179677	0	2.24597	1.43742	0.898387	1.70693	1.34758
	I	2.7027	2.7027	5.40541	5.94595	2.16216	0.540541	0	9.18919	2.16216	2.7027	4.86486	4.86486		I	0.618868	0.618868	1.23774	1.36151	0.495094	0.123774	0	2.10415	0.495094	0.618868	1.11396	1.11396
	L	5.40541	9.18919	8.64865	9.18919	14.5946	4.32432	100	15.6757	1.08108	7.02703	13.5135	10.8108		L	0.550453	0.93577	0.880724	0.93577	1.48622	0.440362	10.1834	1.59631	0.110091	0.715588	1.37613	1.10091
	M	1.08108	1.62162	1.08108	0.540541	1.62162	1.08108	0	2.7027	1.62162	2.7027	2.7027	1.08108		M	0.506919	0.760378	0.506919	0.253459	0.760378	0.506919	0	1.2673	0.760378	1.2673	1.2673	0.506919
	F	1.62162	3.78378	4.86486	2.16216	7.02703	4.32432	0	4.86486	0	3.24324	3.78378	4.32432		F	0.456191	1.06445	1.36857	0.608255	1.97683	1.21651	0	1.36857	0	0.912382	1.06445	1.21651
	Y	3.24324	0.540541	2.16216	0.540541	3.78378	2.7027	0	2.7027	0	2.16216	3.24324	1.08108		Y	1.24026	0.206711	0.826843	0.206711	1.44697	1.03355	0	1.03355	0	0.826843	1.24026	0.413421
	W	0.540541	0	1.08108	0.540541	0	0	0	0.540541	0.540541	0.540541	0	1.08108		W	0.44943	0	0.898859	0.44943	0	0	0	0.44943	0.44943	0.44943	0	0.898859
	C	2.16216	0.540541	1.08108	2.16216	5.40541	3.24324	0	1.08108	0	1.08108	0.540541	2.16216		C	0.986399	0.2466	0.493199	0.986399	2.466	1.4796	0	0.493199	0	0.493199	0.2466	0.986399
	P	6.48649	4.32432	2.7027	21.0811	0	7.56757	0	0	0.540541	3.78378	4.86486	4.86486		P	1.02121	0.680805	0.425503	3.31893	0	1.19141	0	0	0.0851006	0.595705	0.765906	0.765906
	S	5.94595	8.64865	6.48649	3.78378	8.64865	11.3514	0	4.86486	7.02703	5.40541	4.86486	5.94595		S	0.708063	1.02991	0.772433	0.450586	1.02991	1.35176	0	0.579325	0.836802	0.643694	0.579325	0.708063
	T	2.7027	5.40541	6.48649	4.32432	4.32432	3.78378	0	8.10811	5.94595	8.10811	4.32432	7.56757		T	0.498861	0.997722	1.19727	0.798178	0.798178	0.698406	0	1.49658	1.09749	1.49658	0.798178	1.39681
	N	4.32432	1.62162	2.7027	2.16216	3.78378	8.10811	0	3.24324	3.24324	5.94595	4.86486	7.02703		N	1.19405	0.447768	0.74628	0.597024	1.04479	2.23884	0	0.895536	0.895536	1.64182	1.3433	1.94033
	Q	2.16216	8.10811	5.40541	1.62162	11.8919	4.86486	0	5.40541	7.02703	3.78378	5.40541	4.86486		Q	0.449662	1.68623	1.12416	0.337247	2.47314	1.01174	0	1.12416	1.4614	0.786909	1.12416	1.01174
	D	6.48649	3.24324	5.94595	2.16216	7.56757	6.48649	0	0.540541	10.2703	5.40541	5.94595	8.64865		D	1.34793	0.673965	1.2356	0.44931	1.57259	1.34793	0	0.112328	2.13422	1.12328	1.2356	1.79724
	E	3.78378	2.16216	2.16216	2.7027	5.40541	3.78378	0	0.540541	6.48649	7.56757	7.02703	4.32432		E	0.522493	0.298568	0.298568	0.373209	0.746419	0.522493	0	0.0746419	0.895703	1.04499	0.970345	0.597135
	H	1.62162	1.08108	1.62162	2.16216	1.62162	4.32432	0	3.78378	2.16216	2.7027	3.78378	1.62162		H	0.629548	0.419699	0.629548	0.839397	0.629548	1.67879	0	1.46895	0.839397	1.04925	1.46895	0.629548
	K	1.62162	0.540541	2.7027	0.540541	2.16216	1.62162	0	7.02703	3.78378	8.10811	3.24324	3.24324		K	0.280262	0.0934207	0.467104	0.0934207	0.373683	0.280262	0	1.21447	0.653945	1.40131	0.560524	0.560524
	R	1.08108	1.62162	0.540541	0	1.62162	2.16216	0	2.16216	0	1.62162	0	1.08108		R	0.191721	0.287582	0.0958607	0	0.287582	0.383443	0	0.383443	0	0.287582	0	0.191721
	-	37.2973	27.5676	17.8378	5.40541	1.62162	1.08108	0	0	0	0	0	0
	sum	100	100	100	100	100	100	100	100	100	100	100	100
		Aminoacid occurrence >10%.														Relative aminoacid occurence >2-fold higher than natural abundance.
																Relative aminoacid occurence >4-fold lower than natural abundance.

## Sheet: MMP2
MMP2		Active site specificity profiling datasets of human Matrix Metalloproteinases (MMPs):																		Sub-site cooperativity analysis of individual MMPs.												Index
	Total occurences												Global		Occurences relative to natural abundance												Global
	%	P6	P5	P4	P3	P2	P1	P1'	P2'	P3'	P4'	P5'	P6'		fold	P6	P5	P4	P3	P2	P1	P1'	P2'	P3'	P4'	P5'	P6'			% of 20 aa
	G	4.03917	7.58874	6.97674	2.32558	11.2607	15.2999	0.856793	2.57038	18.9718	9.42472	6.48715	9.54712		G	0.620342	1.16549	1.0715	0.357166	1.72944	2.34978	0.131588	0.394763	2.91373	1.44746	0.996307	1.46626		G	6.5112
	A	7.83354	8.20073	9.54712	11.2607	26.683	16.0343	4.28397	7.95594	18.2375	13.2191	10.5263	8.69033		A	1.12937	1.18231	1.37642	1.62347	3.84692	2.31168	0.617625	1.14702	2.62932	1.90581	1.51759	1.2529		A	6.93619
	V	3.91677	5.26316	6.85435	12.9743	3.30477	1.22399	7.95594	13.7087	7.22154	7.95594	10.2815	7.83354		V	0.650973	0.874745	1.1392	2.15635	0.549258	0.203429	1.32229	2.27841	1.20023	1.32229	1.7088	1.30195		V	6.01679
	I	2.57038	4.40636	4.89596	10.4039	1.83599	0.489596	16.0343	11.1383	2.93758	5.14076	6.24235	4.40636		I	0.588568	1.00897	1.12108	2.3823	0.420406	0.112108	3.67154	2.55046	0.672649	1.17714	1.42938	1.00897		I	4.36717
	L	4.03917	5.63035	6.97674	10.5263	5.14076	2.08078	46.8788	14.6879	3.54957	8.81273	10.6487	9.42472		L	0.411324	0.57336	0.710468	1.07193	0.523503	0.211894	4.77385	1.49572	0.361466	0.897433	1.0844	0.959755		L	9.81993
	M	2.08078	1.95838	1.83599	1.34639	0.734394	1.59119	4.16157	3.05998	1.46879	1.83599	1.22399	1.34639		M	0.975679	0.918286	0.860893	0.631322	0.344357	0.746108	1.95136	1.43482	0.688715	0.860893	0.573929	0.631322		M	2.13265
	F	1.34639	2.44798	3.42717	2.44798	1.71359	2.08078	3.79437	5.38556	2.20318	4.16157	3.79437	2.57038		F	0.378763	0.688661	0.964125	0.688661	0.482062	0.585361	1.06742	1.51505	0.619795	1.17072	1.06742	0.723094		F	3.5547
	Y	1.46879	2.32558	3.05998	0.611995	0.979192	1.10159	2.44798	3.54957	1.46879	0.979192	1.46879	1.46879		Y	0.561686	0.889337	1.17018	0.234036	0.374458	0.421265	0.936144	1.35741	0.561686	0.374458	0.561686	0.561686		Y	2.61496
	W	0.734394	0.489596	0.122399	0.611995	0.122399	1.46879	1.10159	0.856793	0.611995	0.489596	0.489596	0.244798		W	0.610608	0.407072	0.101768	0.50884	0.101768	1.22122	0.915912	0.712376	0.50884	0.407072	0.407072	0.203536		W	1.20273
	C	1.10159	0.734394	1.22399	2.32558	2.20318	2.08078	2.08078	1.22399	0.367197	0.489596	0.979192	0.734394		C	0.502556	0.335037	0.558396	1.06095	1.00511	0.949273	0.949273	0.558396	0.167519	0.223358	0.446717	0.335037		C	2.19198
	P	4.89596	6.11995	7.09914	25.459	1.46879	7.46634	0.367197	0.489596	1.10159	7.22154	7.71114	9.05753		P	0.770801	0.963502	1.11766	4.00817	0.23124	1.17547	0.0578101	0.0770801	0.17343	1.13693	1.21401	1.42598		P	6.35178
	S	5.38556	6.85435	6.85435	3.18237	16.1567	10.2815	2.08078	6.24235	16.7687	7.09914	6.36475	5.26316		S	0.64133	0.816239	0.816239	0.378968	1.92399	1.22436	0.247787	0.74336	1.99687	0.84539	0.757936	0.626755		S	8.39748
	T	3.18237	3.67197	4.77356	2.20318	2.69278	4.03917	1.10159	7.83354	5.63035	5.01836	5.63035	6.11995		T	0.587398	0.677767	0.881098	0.40666	0.497029	0.745544	0.20333	1.4459	1.03924	0.926282	1.03924	1.12961		T	5.41774
	N	2.81518	2.81518	3.30477	1.95838	2.57038	11.2607	0.367197	2.81518	4.28397	3.18237	3.30477	3.67197		N	0.777337	0.777337	0.912525	0.540756	0.709742	3.10935	0.101392	0.777337	1.1829	0.878728	0.912525	1.01392		N	3.62157
	Q	3.42717	4.65116	4.77356	1.83599	5.99755	5.63035	3.79437	5.75275	3.05998	5.99755	5.75275	5.26316		Q	0.712745	0.967296	0.992751	0.381827	1.2473	1.17094	0.78911	1.19639	0.636379	1.2473	1.19639	1.09457		Q	4.80842
	D	4.16157	3.79437	4.89596	0.367197	3.18237	6.24235	0.244798	0.611995	3.42717	5.50796	7.22154	8.81273		D	0.864798	0.788492	1.01741	0.0763057	0.661316	1.2972	0.0508705	0.127176	0.712187	1.14459	1.50068	1.83134		D	4.81218
	E	4.16157	3.91677	3.79437	0.979192	4.65116	3.54957	1.59119	2.08078	3.42717	5.50796	3.91677	7.22154		E	0.57466	0.540857	0.523955	0.135214	0.642267	0.490152	0.219723	0.28733	0.47325	0.76058	0.540857	0.997205		E	7.24178
	H	2.08078	1.95838	1.83599	1.59119	0.734394	3.18237	0.244798	4.03917	2.44798	2.81518	3.05998	3.54957		H	0.807804	0.760286	0.712768	0.617733	0.285107	1.23547	0.0950358	1.56809	0.950358	1.09291	1.18795	1.37802		H	2.57585
	K	1.34639	1.71359	3.67197	0.489596	1.95838	1.10159	0.367197	4.40636	2.32558	3.18237	3.18237	3.67197		K	0.232694	0.296156	0.63462	0.0846161	0.338464	0.190386	0.063462	0.761545	0.401926	0.550004	0.550004	0.63462		K	5.78609
	R	0.611995	0.489596	2.08078	0.122399	1.71359	1.22399	0.244798	1.59119	0.489596	1.95838	1.71359	1.10159		R	0.108533	0.0868261	0.369011	0.0217065	0.303891	0.217065	0.043413	0.282185	0.0868261	0.347304	0.303891	0.195359		R	5.63881
	-	38.8005	24.9694	11.9951	6.97674	4.89596	2.57038	0	0	0	0	0	0																sum	100
	sum	100	100	100	100	100	100	100	100	100	100	100	100
	Total occurences												P3-Pro		Occurences relative to natural abundance												P3-Pro
	%	P6	P5	P4	P3	P2	P1	P1'	P2'	P3'	P4'	P5'	P6'		fold	P6	P5	P4	P3	P2	P1	P1'	P2'	P3'	P4'	P5'	P6'
	G	4.80769	11.5385	8.17308	0	6.73077	13.9423	0.480769	4.32692	16.3462	12.5	6.25	7.69231		G	0.738373	1.7721	1.25523	0	1.03372	2.14128	0.0738373	0.664536	2.51047	1.91977	0.959885	1.1814
	A	10.5769	9.13462	11.5385	0	22.1154	15.8654	7.21154	10.5769	18.2692	12.9808	10.5769	10.0962		A	1.52489	1.31695	1.66352	0	3.1884	2.28733	1.0397	1.52489	2.6339	1.87145	1.52489	1.45558
	V	4.80769	7.21154	7.69231	0	5.28846	1.92308	16.3462	13.9423	5.28846	10.5769	10.0962	8.65385		V	0.799046	1.19857	1.27847	0	0.87895	0.319618	2.71676	2.31723	0.87895	1.7579	1.678	1.43828
	I	4.32692	3.36538	5.28846	0	2.88462	0	14.4231	9.61538	6.73077	3.84615	3.84615	4.32692		I	0.990783	0.770609	1.21096	0	0.660522	0	3.30261	2.20174	1.54122	0.880696	0.880696	0.990783
	L	2.88462	4.32692	1.92308	0	7.69231	3.84615	38.4615	12.9808	5.76923	9.13462	11.0577	6.73077		L	0.293751	0.440627	0.195834	0	0.783337	0.391668	3.91668	1.32188	0.587502	0.930212	1.12605	0.685419
	M	3.36538	2.40385	1.44231	0	2.88462	1.92308	2.40385	3.84615	1.92308	2.40385	2.40385	0		M	1.57803	1.12716	0.676298	0	1.3526	0.901731	1.12716	1.80346	0.901731	1.12716	1.12716	0
	F	0.961538	4.32692	1.92308	0	2.88462	3.84615	2.88462	4.32692	2.40385	6.25	2.40385	1.92308		F	0.270498	1.21724	0.540996	0	0.811494	1.08199	0.811494	1.21724	0.676245	1.75824	0.676245	0.540996
	Y	1.92308	1.92308	1.92308	0	0.480769	1.44231	0.961538	1.92308	0.961538	0.961538	1.44231	1.92308		Y	0.735413	0.735413	0.735413	0	0.183853	0.55156	0.367707	0.735413	0.367707	0.367707	0.55156	0.735413
	W	0.961538	0	0	0	0.480769	0.480769	2.40385	0.480769	0.480769	0	0	0.480769		W	0.799466	0	0	0	0.399733	0.399733	1.99866	0.399733	0.399733	0	0	0.399733
	C	0.961538	0.480769	1.92308	0	3.36538	0.480769	1.44231	1.44231	0	0	0.961538	0.961538		C	0.438663	0.219331	0.877326	0	1.53532	0.219331	0.657994	0.657994	0	0	0.438663	0.438663
	P	5.76923	6.25	7.69231	100	3.36538	11.5385	0	0	2.40385	9.61538	7.69231	11.5385		P	0.908286	0.983976	1.21105	15.7436	0.529833	1.81657	0	0	0.378452	1.51381	1.21105	1.81657
	S	6.73077	10.0962	8.65385	0	12.5	14.9038	4.80769	6.25	14.9038	7.21154	8.65385	6.73077		S	0.801523	1.20228	1.03053	0	1.48854	1.7748	0.572516	0.744271	1.7748	0.858775	1.03053	0.801523
	T	4.32692	3.36538	5.28846	0	5.76923	4.80769	1.44231	9.61538	3.36538	4.80769	6.25	5.28846		T	0.798658	0.621178	0.976137	0	1.06488	0.887397	0.266219	1.77479	0.621178	0.887397	1.15362	0.976137
	N	2.88462	3.36538	2.40385	0	1.92308	8.65385	0.480769	1.44231	3.36538	0.961538	3.36538	1.92308		N	0.79651	0.929262	0.663758	0	0.531007	2.38953	0.132752	0.398255	0.929262	0.265503	0.929262	0.531007
	Q	4.32692	5.28846	3.36538	0	3.84615	5.28846	4.80769	5.76923	3.84615	2.88462	6.73077	4.32692		Q	0.899864	1.09983	0.699895	0	0.79988	1.09983	0.999849	1.19982	0.79988	0.59991	1.39979	0.899864
	D	4.80769	4.32692	4.32692	0	5.28846	4.32692	0	0	3.36538	5.76923	8.17308	11.0577		D	0.999067	0.89916	0.89916	0	1.09897	0.89916	0	0	0.699347	1.19888	1.69841	2.29785
	E	4.80769	5.28846	4.80769	0	5.28846	1.44231	0.480769	2.88462	5.28846	5.28846	4.32692	6.25		E	0.663882	0.73027	0.663882	0	0.73027	0.199165	0.0663882	0.398329	0.73027	0.73027	0.597494	0.863047
	H	1.92308	2.88462	2.88462	0	0	2.40385	0.961538	4.32692	3.36538	2.88462	2.88462	3.84615		H	0.746579	1.11987	1.11987	0	0	0.933224	0.37329	1.6798	1.30651	1.11987	1.11987	1.49316
	K	1.92308	2.40385	11.0577	0	2.88462	0.961538	0	4.32692	1.44231	0.480769	1.92308	3.84615		K	0.332362	0.415453	1.91108	0	0.498543	0.166181	0	0.747815	0.249272	0.0830905	0.332362	0.664724
	R	0	0	7.21154	0	2.40385	1.44231	0	1.92308	0.480769	1.44231	0.961538	2.40385		R	0	0	1.27891	0	0.426304	0.255782	0	0.341043	0.0852607	0.255782	0.170521	0.426304
	-	26.9231	12.0192	0.480769	0	1.92308	0.480769	0	0	0	0	0	0
	sum	100	100	100	100	100	100	100	100	100	100	100	100
	Total occurences												P2-Ala		Occurences relative to natural abundance												P2-Ala
	%	P6	P5	P4	P3	P2	P1	P1'	P2'	P3'	P4'	P5'	P6'		fold	P6	P5	P4	P3	P2	P1	P1'	P2'	P3'	P4'	P5'	P6'
	G	4.58716	5.50459	7.33945	2.29358	0	15.5963	0.458716	3.21101	16.9725	7.79817	5.04587	7.79817		G	0.704503	0.845403	1.1272	0.352251	0	2.39531	0.0704503	0.493152	2.60666	1.19765	0.774953	1.19765
	A	10.0917	11.0092	12.844	13.3028	100	22.0183	7.79817	12.3853	21.1009	17.4312	12.844	10.5505		A	1.45494	1.58721	1.85174	1.91788	14.4171	3.17441	1.12427	1.78561	3.04215	2.51308	1.85174	1.52107
	V	3.66972	5.50459	4.58716	13.7615	0	0.458716	8.25688	14.2202	7.79817	2.75229	10.5505	6.42202		V	0.609914	0.914871	0.762392	2.28718	0	0.0762392	1.37231	2.36342	1.29607	0.457435	1.7535	1.06735
	I	2.75229	6.88073	3.66972	11.4679	0	0	13.7615	9.17431	0.458716	3.66972	4.12844	6.42202		I	0.630223	1.57556	0.840297	2.62593	0	0	3.15112	2.10074	0.105037	0.840297	0.945335	1.47052
	L	4.12844	2.75229	6.42202	10.0917	0	2.75229	40.367	12.844	3.66972	9.17431	12.844	9.17431		L	0.420415	0.280276	0.653978	1.02768	0	0.280276	4.11072	1.30796	0.373702	0.934255	1.30796	0.934255
	M	0.458716	1.83486	0.917431	0.917431	0	1.83486	5.9633	1.83486	2.29358	1.83486	0.458716	1.37615		M	0.215092	0.860367	0.430183	0.430183	0	0.860367	2.79619	0.860367	1.07546	0.860367	0.215092	0.645275
	F	1.37615	0.917431	3.21101	2.75229	0	1.37615	4.58716	2.75229	0.917431	3.66972	3.21101	3.21101		F	0.387135	0.25809	0.903314	0.774269	0	0.387135	1.29045	0.774269	0.25809	1.03236	0.903314	0.903314
	Y	1.37615	1.37615	2.29358	1.37615	0	0.917431	2.29358	3.21101	1.37615	0	1.83486	0.917431		Y	0.526259	0.526259	0.877098	0.526259	0	0.350839	0.877098	1.22794	0.526259	0	0.701678	0.350839
	W	0	0	0	0.458716	0	0.458716	1.83486	0.458716	0.458716	0.917431	1.37615	0		W	0	0	0	0.381397	0	0.381397	1.52559	0.381397	0.381397	0.762793	1.14419	0
	C	1.37615	0.458716	1.83486	1.83486	0	3.66972	2.75229	1.83486	0	0	1.83486	1.37615		C	0.627811	0.20927	0.837081	0.837081	0	1.67416	1.25562	0.837081	0	0	0.837081	0.627811
	P	4.58716	7.79817	5.50459	21.1009	0	6.88073	0	0.458716	0.917431	10.0917	6.42202	10.0917		P	0.722184	1.22771	0.866621	3.32205	0	1.08328	0	0.0722184	0.144437	1.58881	1.01106	1.58881
	S	5.04587	7.33945	9.63303	3.66972	0	9.63303	3.66972	5.9633	15.1376	7.33945	7.33945	6.88073		S	0.60088	0.874007	1.14713	0.437003	0	1.14713	0.437003	0.71013	1.80264	0.874007	0.874007	0.819381
	T	3.66972	4.12844	5.9633	1.83486	0	5.50459	0.458716	9.63303	6.42202	3.66972	5.04587	5.04587		T	0.677353	0.762022	1.1007	0.338676	0	1.01603	0.0846691	1.77805	1.18537	0.677353	0.93136	0.93136
	N	3.21101	1.83486	2.29358	2.75229	0	7.79817	0	3.21101	6.88073	5.50459	4.58716	2.75229		N	0.886635	0.506649	0.633311	0.759973	0	2.15326	0	0.886635	1.89993	1.51995	1.26662	0.759973
	Q	5.50459	3.66972	5.50459	3.66972	0	7.33945	5.04587	5.9633	2.75229	8.25688	6.88073	3.66972		Q	1.14478	0.763188	1.14478	0.763188	0	1.52638	1.04938	1.24018	0.572391	1.71717	1.43098	0.763188
	D	3.66972	3.21101	5.04587	0	0	5.50459	0	0	2.29358	5.04587	5.9633	11.0092		D	0.762591	0.667267	1.04856	0	0	1.14389	0	0	0.476619	1.04856	1.23921	2.28777
	E	5.04587	3.66972	3.21101	2.29358	0	3.21101	2.29358	1.83486	3.21101	5.50459	2.75229	6.42202		E	0.696772	0.506743	0.4434	0.316714	0	0.4434	0.316714	0.253372	0.4434	0.760115	0.380057	0.886801
	H	0.917431	1.83486	2.29358	1.83486	0	2.29358	0	2.29358	2.75229	1.83486	2.29358	2.75229		H	0.356166	0.712333	0.890416	0.712333	0	0.890416	0	0.890416	1.0685	0.712333	0.890416	1.0685
	K	0.458716	3.21101	2.75229	0.458716	0	0.458716	0.458716	6.88073	4.12844	4.12844	2.75229	3.21101		K	0.079279	0.554953	0.475674	0.079279	0	0.079279	0.079279	1.18919	0.713511	0.713511	0.475674	0.554953
	R	0	0.458716	1.37615	0	0	0	0	1.83486	0.458716	1.37615	1.83486	0.917431		R	0	0.0813497	0.244049	0	0	0	0	0.325399	0.0813497	0.244049	0.325399	0.162699
	-	38.0734	26.6055	13.3028	4.12844	0	2.29358	0	0	0	0	0	0
	sum	100	100	100	100	100	100	100	100	100	100	100	100
	Total occurences												P2-Leu		Occurences relative to natural abundance												P2-Leu
	%	P6	P5	P4	P3	P2	P1	P1'	P2'	P3'	P4'	P5'	P6'		fold	P6	P5	P4	P3	P2	P1	P1'	P2'	P3'	P4'	P5'	P6'
	G	2.38095	7.14286	14.2857	0	0	11.9048	2.38095	4.7619	21.4286	7.14286	4.7619	4.7619		G	0.36567	1.09701	2.19402	0	0	1.82835	0.36567	0.731341	3.29103	1.09701	0.731341	0.731341
	A	9.52381	7.14286	7.14286	11.9048	0	9.52381	0	4.7619	14.2857	19.0476	9.52381	16.6667		A	1.37306	1.0298	1.0298	1.71633	0	1.37306	0	0.68653	2.05959	2.74612	1.37306	2.40286
	V	4.7619	4.7619	7.14286	11.9048	0	2.38095	11.9048	7.14286	4.7619	11.9048	7.14286	2.38095		V	0.791436	0.791436	1.18715	1.97859	0	0.395718	1.97859	1.18715	0.791436	1.97859	1.18715	0.395718
	I	2.38095	0	2.38095	11.9048	0	0	11.9048	16.6667	7.14286	4.7619	11.9048	4.7619		I	0.545193	0	0.545193	2.72597	0	0	2.72597	3.81635	1.63558	1.09039	2.72597	1.09039
	L	2.38095	2.38095	2.38095	2.38095	100	0	50	9.52381	9.52381	2.38095	16.6667	4.7619		L	0.242461	0.242461	0.242461	0.242461	10.1834	0	5.09169	0.969845	0.969845	0.242461	1.69723	0.484923
	M	4.7619	0	0	0	0	0	9.52381	2.38095	0	4.7619	0	2.38095		M	2.23286	0	0	0	0	0	4.46571	1.11643	0	2.23286	0	1.11643
	F	0	0	4.7619	2.38095	0	2.38095	0	4.7619	0	2.38095	4.7619	2.38095		F	0	0	1.33961	0.669804	0	0.669804	0	1.33961	0	0.669804	1.33961	0.669804
	Y	0	2.38095	2.38095	0	0	2.38095	0	2.38095	2.38095	0	0	4.7619		Y	0	0.910511	0.910511	0	0	0.910511	0	0.910511	0.910511	0	0	1.82102
	W	2.38095	0	0	2.38095	0	0	0	0	0	0	0	2.38095		W	1.97963	0	0	1.97963	0	0	0	0	0	0	0	1.97963
	C	0	0	0	4.7619	0	0	0	2.38095	0	0	0	0		C	0	0	0	2.17243	0	0	0	1.08621	0	0	0	0
	P	2.38095	7.14286	14.2857	38.0952	0	14.2857	0	0	0	4.7619	7.14286	7.14286		P	0.374848	1.12454	2.24909	5.99757	0	2.24909	0	0	0	0.749696	1.12454	1.12454
	S	7.14286	7.14286	0	2.38095	0	14.2857	2.38095	11.9048	11.9048	4.7619	4.7619	2.38095		S	0.850596	0.850596	0	0.283532	0	1.70119	0.283532	1.41766	1.41766	0.567064	0.567064	0.283532
	T	2.38095	4.7619	0	2.38095	0	2.38095	2.38095	11.9048	4.7619	0	4.7619	9.52381		T	0.439473	0.878946	0	0.439473	0	0.439473	0.439473	2.19736	0.878946	0	0.878946	1.75789
	N	0	2.38095	2.38095	2.38095	0	9.52381	0	0	2.38095	0	2.38095	7.14286		N	0	0.657437	0.657437	0.657437	0	2.62975	0	0	0.657437	0	0.657437	1.97231
	Q	11.9048	7.14286	7.14286	2.38095	0	2.38095	4.7619	7.14286	2.38095	2.38095	2.38095	2.38095		Q	2.47582	1.48549	1.48549	0.495164	0	0.495164	0.990327	1.48549	0.495164	0.495164	0.495164	0.495164
	D	4.7619	11.9048	2.38095	0	0	7.14286	0	0	7.14286	19.0476	14.2857	9.52381		D	0.989552	2.47388	0.494776	0	0	1.48433	0	0	1.48433	3.95821	2.96866	1.9791
	E	2.38095	7.14286	0	0	0	4.7619	4.7619	7.14286	7.14286	9.52381	2.38095	9.52381		E	0.32878	0.986339	0	0	0	0.65756	0.65756	0.986339	0.986339	1.31512	0.32878	1.31512
	H	0	4.7619	4.7619	2.38095	0	7.14286	0	2.38095	4.7619	4.7619	4.7619	2.38095		H	0	1.84867	1.84867	0.924336	0	2.77301	0	0.924336	1.84867	1.84867	1.84867	0.924336
	K	2.38095	0	9.52381	0	0	0	0	4.7619	0	2.38095	0	2.38095		K	0.411496	0	1.64598	0	0	0	0	0.822992	0	0.411496	0	0.411496
	R	2.38095	0	2.38095	0	0	4.7619	0	0	0	0	2.38095	2.38095		R	0.422243	0	0.422243	0	0	0.844487	0	0	0	0	0.422243	0.422243
	-	35.7143	23.8095	16.6667	2.38095	0	4.7619	0	0	0	0	0	0
	sum	100	100	100	100	100	100	100	100	100	100	100	100
	Total occurences												P1-Gly		Occurences relative to natural abundance												P1-Gly
	%	P6	P5	P4	P3	P2	P1	P1'	P2'	P3'	P4'	P5'	P6'		fold	P6	P5	P4	P3	P2	P1	P1'	P2'	P3'	P4'	P5'	P6'
	G	2.4	13.6	11.2	0.8	8.8	100	1.6	2.4	12	11.2	4.8	7.2		G	0.368596	2.08871	1.72011	0.122865	1.35152	15.3582	0.245731	0.368596	1.84298	1.72011	0.737192	1.10579
	A	10.4	7.2	4.8	12	27.2	0	1.6	4.8	16.8	12	12.8	10.4		A	1.49938	1.03803	0.692022	1.73006	3.92146	0	0.230674	0.692022	2.42208	1.73006	1.84539	1.49938
	V	3.2	6.4	6.4	13.6	2.4	0	3.2	8.8	12	10.4	11.2	8		V	0.531845	1.06369	1.06369	2.26034	0.398884	0	0.531845	1.46257	1.99442	1.7285	1.86146	1.32961
	I	4.8	6.4	10.4	11.2	3.2	0	18.4	11.2	0	5.6	8.8	10.4		I	1.09911	1.46548	2.3814	2.56459	0.732739	0	4.21325	2.56459	0	1.28229	2.01503	2.3814
	L	4.8	7.2	11.2	11.2	4	0	48.8	8	1.6	10.4	8	6.4		L	0.488802	0.733203	1.14054	1.14054	0.407335	0	4.96949	0.81467	0.162934	1.05907	0.81467	0.651736
	M	1.6	3.2	2.4	2.4	0	0	5.6	4.8	0.8	1.6	0	1.6		M	0.75024	1.50048	1.12536	1.12536	0	0	2.62584	2.25072	0.37512	0.75024	0	0.75024
	F	2.4	0.8	5.6	1.6	1.6	0	4	4.8	4.8	6.4	3.2	2.4		F	0.675163	0.225054	1.57538	0.450109	0.450109	0	1.12527	1.35033	1.35033	1.80043	0.900217	0.675163
	Y	2.4	2.4	2.4	0.8	0	0	2.4	4.8	1.6	0	1.6	2.4		Y	0.917795	0.917795	0.917795	0.305932	0	0	0.917795	1.83559	0.611864	0	0.611864	0.917795
	W	0	0	0.8	1.6	0	0	3.2	0	1.6	0	0.8	0		W	0	0	0.665156	1.33031	0	0	2.66062	0	1.33031	0	0.665156	0
	C	1.6	2.4	1.6	1.6	1.6	0	1.6	1.6	0	0	2.4	1.6		C	0.729935	1.0949	0.729935	0.729935	0.729935	0	0.729935	0.729935	0	0	1.0949	0.729935
	P	3.2	8	2.4	23.2	4	0	0	0	1.6	4.8	7.2	4.8		P	0.503796	1.25949	0.377847	3.65252	0.629745	0	0	0	0.251898	0.755694	1.13354	0.755694
	S	6.4	4.8	7.2	2.4	20	0	0	7.2	18.4	5.6	4.8	4		S	0.762134	0.5716	0.8574	0.2858	2.38167	0	0	0.8574	2.19113	0.666867	0.5716	0.476334
	T	3.2	4	5.6	4.8	0.8	0	0.8	11.2	8	4	7.2	6.4		T	0.590652	0.738315	1.03364	0.885978	0.147663	0	0.147663	2.06728	1.47663	0.738315	1.32897	1.1813
	N	6.4	0	4	3.2	3.2	0	0.8	9.6	4	2.4	5.6	7.2		N	1.76719	0	1.10449	0.883595	0.883595	0	0.220899	2.65079	1.10449	0.662696	1.54629	1.98809
	Q	1.6	4	4.8	0.8	5.6	0	7.2	4.8	5.6	8	4.8	4.8		Q	0.33275	0.831875	0.99825	0.166375	1.16462	0	1.49737	0.99825	1.16462	1.66375	0.99825	0.99825
	D	1.6	5.6	0.8	0	3.2	0	0	0.8	4	8.8	6.4	11.2		D	0.332489	1.16371	0.166245	0	0.664979	0	0	0.166245	0.831224	1.82869	1.32996	2.32743
	E	2.4	1.6	1.6	0	3.2	0	0.8	1.6	3.2	4.8	3.2	3.2		E	0.33141	0.22094	0.22094	0	0.44188	0	0.11047	0.22094	0.44188	0.66282	0.44188	0.44188
	H	2.4	1.6	2.4	1.6	0	0	0	8	3.2	0.8	2.4	4		H	0.931731	0.621154	0.931731	0.621154	0	0	0	3.10577	1.24231	0.310577	0.931731	1.55288
	K	1.6	0.8	2.4	0.8	0.8	0	0	3.2	0	2.4	1.6	3.2		K	0.276525	0.138263	0.414788	0.138263	0.138263	0	0	0.553051	0	0.414788	0.276525	0.553051
	R	0	0.8	0	0	0.8	0	0	2.4	0.8	0.8	3.2	0.8		R	0	0.141874	0	0	0.141874	0	0	0.425621	0.141874	0.141874	0.567495	0.141874
	-	37.6	19.2	12	6.4	9.6	0	0	0	0	0	0	0
	sum	100	100	100	100	100	100	100	100	100	100	100	100
	Total occurences												P1-Asn		Occurences relative to natural abundance												P1-Asn
	%	P6	P5	P4	P3	P2	P1	P1'	P2'	P3'	P4'	P5'	P6'		fold	P6	P5	P4	P3	P2	P1	P1'	P2'	P3'	P4'	P5'	P6'
	G	2.17391	7.6087	7.6087	3.26087	10.8696	0	1.08696	5.43478	11.9565	8.69565	6.52174	13.0435		G	0.333873	1.16856	1.16856	0.50081	1.66937	0	0.166937	0.834683	1.8363	1.33549	1.00162	2.00324
	A	5.43478	5.43478	5.43478	6.52174	18.4783	0	3.26087	5.43478	18.4783	10.8696	4.34783	2.17391		A	0.78354	0.78354	0.78354	0.940248	2.66404	0	0.470124	0.78354	2.66404	1.56708	0.626832	0.313416
	V	5.43478	7.6087	6.52174	15.2174	3.26087	0	9.78261	10.8696	5.43478	8.69565	6.52174	8.69565		V	0.903269	1.26458	1.08392	2.52915	0.541962	0	1.62588	1.80654	0.903269	1.44523	1.08392	1.44523
	I	1.08696	6.52174	1.08696	19.5652	2.17391	0	26.087	14.1304	2.17391	3.26087	3.26087	5.43478		I	0.248892	1.49335	0.248892	4.48006	0.497785	0	5.97342	3.2356	0.497785	0.746677	0.746677	1.24446
	L	3.26087	10.8696	8.69565	11.9565	4.34783	0	39.1304	17.3913	10.8696	6.52174	13.0435	6.52174		L	0.332067	1.10689	0.885511	1.21758	0.442755	0	3.9848	1.77102	1.10689	0.664133	1.32827	0.664133
	M	2.17391	1.08696	3.26087	0	2.17391	0	1.08696	0	1.08696	1.08696	1.08696	1.08696		M	1.01935	0.509674	1.52902	0	1.01935	0	0.509674	0	0.509674	0.509674	0.509674	0.509674
	F	2.17391	4.34783	3.26087	3.26087	1.08696	0	7.6087	13.0435	4.34783	6.52174	4.34783	1.08696		F	0.611561	1.22312	0.917341	0.917341	0.30578	0	2.14046	3.66936	1.22312	1.83468	1.22312	0.30578
	Y	1.08696	1.08696	5.43478	1.08696	2.17391	0	3.26087	1.08696	3.26087	0	2.17391	1.08696		Y	0.415668	0.415668	2.07834	0.415668	0.831336	0	1.247	0.415668	1.247	0	0.831336	0.415668
	W	2.17391	2.17391	0	1.08696	0	0	0	1.08696	0	1.08696	1.08696	0		W	1.80749	1.80749	0	0.903744	0	0	0	0.903744	0	0.903744	0.903744	0
	C	1.08696	0	1.08696	2.17391	0	0	3.26087	0	1.08696	2.17391	1.08696	0		C	0.49588	0	0.49588	0.99176	0	0	1.48764	0	0.49588	0.99176	0.49588	0
	P	6.52174	2.17391	5.43478	19.5652	0	0	0	0	1.08696	14.1304	7.6087	9.78261		P	1.02676	0.342253	0.855632	3.08027	0	0	0	0	0.171126	2.22464	1.19788	1.54014
	S	5.43478	4.34783	8.69565	5.43478	21.7391	0	2.17391	9.78261	15.2174	6.52174	8.69565	8.69565		S	0.647192	0.517754	1.03551	0.647192	2.58877	0	0.258877	1.16495	1.81214	0.776631	1.03551	1.03551
	T	3.26087	2.17391	2.17391	2.17391	1.08696	0	1.08696	7.6087	4.34783	7.6087	4.34783	6.52174		T	0.601887	0.401258	0.401258	0.401258	0.200629	0	0.200629	1.4044	0.802516	1.4044	0.802516	1.20377
	N	1.08696	8.69565	6.52174	0	5.43478	100	0	1.08696	7.6087	0	4.34783	5.43478		N	0.300134	2.40107	1.80081	0	1.50067	27.6123	0	0.300134	2.10094	0	1.20054	1.50067
	Q	6.52174	3.26087	4.34783	0	11.9565	0	1.08696	7.6087	3.26087	5.43478	9.78261	3.26087		Q	1.35632	0.678159	0.904212	0	2.48658	0	0.226053	1.58237	0.678159	1.13026	2.03448	0.678159
	D	5.43478	2.17391	9.78261	0	4.34783	0	0	1.08696	1.08696	5.43478	9.78261	14.1304		D	1.12938	0.451752	2.03288	0	0.903504	0	0	0.225876	0.225876	1.12938	2.03288	2.93639
	E	5.43478	4.34783	3.26087	1.08696	6.52174	0	0	1.08696	3.26087	4.34783	4.34783	6.52174		E	0.750476	0.60038	0.450285	0.150095	0.900571	0	0	0.150095	0.450285	0.60038	0.60038	0.900571
	H	2.17391	2.17391	1.08696	2.17391	1.08696	0	1.08696	1.08696	2.17391	3.26087	3.26087	4.34783		H	0.843959	0.843959	0.42198	0.843959	0.42198	0	0.42198	0.42198	0.843959	1.26594	1.26594	1.68792
	K	0	0	3.26087	0	0	0	0	1.08696	3.26087	3.26087	3.26087	1.08696		K	0	0	0.563571	0	0	0	0	0.187857	0.563571	0.563571	0.563571	0.187857
	R	0	0	4.34783	1.08696	0	0	0	1.08696	0	1.08696	1.08696	1.08696		R	0	0	0.771053	0.192763	0	0	0	0.192763	0	0.192763	0.192763	0.192763
	-	38.0435	23.913	8.69565	4.34783	3.26087	0	0	0	0	0	0	0
	sum	100	100	100	100	100	100	100	100	100	100	100	100
	Total occurences												P1'-Leu		Occurences relative to natural abundance												P1'-Leu
	%	P6	P5	P4	P3	P2	P1	P1'	P2'	P3'	P4'	P5'	P6'		fold	P6	P5	P4	P3	P2	P1	P1'	P2'	P3'	P4'	P5'	P6'
	G	3.65535	7.3107	6.26632	3.13316	12.7937	15.9269	0	1.82768	15.1436	8.35509	5.48303	10.4439		G	0.561395	1.12279	0.962391	0.481196	1.96488	2.44608	0	0.280697	2.32578	1.28319	0.842092	1.60399
	A	6.26632	7.3107	7.04961	10.9661	22.9765	12.2715	0	8.35509	16.188	13.0548	10.9661	9.13838		A	0.903423	1.05399	1.01635	1.58099	3.31255	1.7692	0	1.20456	2.33384	1.88213	1.58099	1.31749
	V	4.17755	5.22193	8.87728	14.6214	2.61097	1.04439	0	14.0992	9.39948	8.87728	10.1828	7.3107		V	0.694315	0.867893	1.47542	2.4301	0.433947	0.173579	0	2.34331	1.56221	1.47542	1.69239	1.21505
	I	1.30548	3.39426	4.43864	9.92167	1.82768	0.522193	0	11.4883	3.65535	4.43864	7.3107	3.65535		I	0.298931	0.77722	1.01637	2.27187	0.418503	0.119572	0	2.63059	0.837006	1.01637	1.67401	0.837006
	L	4.69974	7.5718	7.5718	11.4883	5.48303	2.08877	100	14.8825	4.69974	9.13838	12.2715	10.4439		L	0.478592	0.771065	0.771065	1.16989	0.558357	0.212708	10.1834	1.51554	0.478592	0.930596	1.24966	1.06354
	M	1.30548	2.34987	1.56658	1.82768	0.522193	1.56658	0	3.65535	1.30548	1.30548	1.56658	1.04439		M	0.612141	1.10185	0.734569	0.856997	0.244856	0.734569	0	1.71399	0.612141	0.612141	0.734569	0.489713
	F	1.56658	2.34987	3.91645	2.34987	2.61097	2.08877	0	5.74413	2.61097	5.74413	3.65535	3.13316		F	0.440707	0.66106	1.10177	0.66106	0.734511	0.587609	0	1.61592	0.734511	1.61592	1.02832	0.881414
	Y	2.08877	2.61097	2.61097	1.04439	0.78329	1.30548	0	2.08877	2.08877	1.04439	1.04439	2.08877		Y	0.798778	0.998472	0.998472	0.399389	0.299542	0.499236	0	0.798778	0.798778	0.399389	0.399389	0.798778
	W	0.78329	0.261097	0.261097	0.78329	0.261097	1.30548	0	0.78329	0.261097	0.261097	0.261097	0.522193		W	0.651262	0.217087	0.217087	0.651262	0.217087	1.08544	0	0.651262	0.217087	0.217087	0.217087	0.434175
	C	0.78329	0.78329	1.04439	3.13316	1.82768	2.34987	0	2.08877	0.261097	0	0.261097	0.78329		C	0.357344	0.357344	0.476459	1.42938	0.833803	1.07203	0	0.952918	0.119115	0	0.119115	0.357344
	P	4.17755	5.74413	6.26632	20.8877	1.30548	7.04961	0	0	0.78329	5.74413	6.00522	7.3107		P	0.657697	0.904333	0.986545	3.28848	0.20553	1.10986	0	0	0.123318	0.904333	0.945439	1.15097
	S	5.74413	8.09399	5.48303	2.08877	16.4491	11.4883	0	4.69974	15.4047	7.04961	5.22193	3.39426		S	0.68403	0.96386	0.652938	0.248738	1.95881	1.36806	0	0.559661	1.83444	0.839491	0.621845	0.4042
	T	3.13316	4.43864	5.22193	2.34987	2.08877	4.69974	0	6.78851	6.00522	4.43864	8.09399	8.35509		T	0.578314	0.819279	0.963857	0.433736	0.385543	0.867471	0	1.25301	1.10844	0.819279	1.49398	1.54217
	N	2.61097	2.08877	3.39426	2.08877	3.39426	9.39948	0	3.65535	5.74413	3.91645	2.61097	3.39426		N	0.720949	0.576759	0.937234	0.576759	0.937234	2.59542	0	1.00933	1.58609	1.08142	0.720949	0.937234
	Q	3.13316	3.91645	5.74413	2.87206	6.78851	7.8329	0	7.5718	4.69974	6.78851	4.69974	6.52742		Q	0.651599	0.814499	1.1946	0.597299	1.4118	1.629	0	1.5747	0.977399	1.4118	0.977399	1.3575
	D	4.69974	2.34987	6.78851	0.261097	3.91645	6.52742	0	0.522193	2.87206	4.69974	8.35509	9.39948		D	0.976634	0.488317	1.41069	0.0542574	0.813861	1.35644	0	0.108515	0.596832	0.976634	1.73624	1.95327
	E	3.65535	4.17755	3.91645	1.30548	5.48303	4.69974	0	2.08877	4.17755	6.52742	4.96084	5.74413		E	0.504759	0.576867	0.540813	0.180271	0.757138	0.648975	0	0.288433	0.576867	0.901354	0.685029	0.793192
	H	2.34987	1.56658	1.56658	1.56658	1.04439	3.39426	0	3.91645	2.34987	2.34987	2.61097	3.13316		H	0.912269	0.608179	0.608179	0.608179	0.405453	1.31772	0	1.52045	0.912269	0.912269	1.01363	1.21636
	K	1.82768	2.08877	3.13316	0.522193	2.08877	1.82768	0	4.17755	1.82768	4.43864	3.13316	2.87206		K	0.315874	0.360999	0.541499	0.0902498	0.360999	0.315874	0	0.721998	0.315874	0.767123	0.541499	0.496374
	R	1.04439	0.261097	1.56658	0.261097	1.56658	1.04439	0	1.56658	0.522193	1.82768	1.30548	1.30548		R	0.185214	0.0463035	0.277821	0.0463035	0.277821	0.185214	0	0.277821	0.0926069	0.324124	0.231517	0.231517
	-	40.9922	26.1097	13.3159	6.52742	4.17755	1.56658	0	0	0	0	0	0
	sum	100	100	100	100	100	100	100	100	100	100	100	100
		Aminoacid occurrence >10%.														Relative aminoacid occurence >2-fold higher than natural abundance.
																Relative aminoacid occurence >4-fold lower than natural abundance.

## Sheet: MMP3
MMP3		Active site specificity profiling datasets of human Matrix Metalloproteinases (MMPs):																		Sub-site cooperativity analysis of individual MMPs.												Index
	Total occurences												Global		Occurences relative to natural abundance												Global
	%	P6	P5	P4	P3	P2	P1	P1'	P2'	P3'	P4'	P5'	P6'		fold	P6	P5	P4	P3	P2	P1	P1'	P2'	P3'	P4'	P5'	P6'			% of 20 aa
	G	6.55738	9.83607	6.55738	1.63934	11.8033	8.52459	0	3.27869	11.1475	9.18033	8.85246	10.4918		G	1.00709	1.51064	1.00709	0.251773	1.81277	1.30922	0	0.503546	1.71206	1.40993	1.35957	1.61135		G	6.5112
	A	7.86885	5.90164	6.55738	13.1148	22.9508	11.1475	2.95082	8.85246	14.0984	8.52459	6.88525	8.52459		A	1.13446	0.850847	0.945386	1.89077	3.30885	1.60716	0.425424	1.27627	2.03258	1.229	0.992655	1.229		A	6.93619
	V	1.63934	4.2623	5.2459	14.0984	2.95082	0.983607	13.4426	12.459	4.59016	6.22951	8.52459	7.54098		V	0.272462	0.7084	0.871877	2.34317	0.490431	0.163477	2.23418	2.07071	0.762892	1.03535	1.4168	1.25332		V	6.01679
	I	3.93443	0.983607	3.93443	7.86885	1.63934	0.327869	15.082	10.4918	5.2459	4.2623	3.93443	3.93443		I	0.900909	0.225227	0.900909	1.80182	0.375379	0.0750758	3.45348	2.40242	1.20121	0.975985	0.900909	0.900909		I	4.36717
	L	5.2459	6.22951	9.5082	11.1475	10.8197	1.31148	32.1311	14.7541	9.5082	7.54098	11.8033	9.18033		L	0.53421	0.634374	0.968255	1.1352	1.10181	0.133552	3.27204	1.50247	0.968255	0.767927	1.20197	0.934867		L	9.81993
	M	1.63934	3.60656	1.96721	1.63934	2.29508	0.327869	2.29508	1.63934	2.62295	0.983607	1.63934	0.983607		M	0.768688	1.69111	0.922426	0.768688	1.07616	0.153738	1.07616	0.768688	1.2299	0.461213	0.768688	0.461213		M	2.13265
	F	1.31148	3.93443	5.90164	0	3.27869	3.27869	3.93443	2.95082	1.96721	1.63934	1.96721	1.31148		F	0.368941	1.10682	1.66024	0	0.922354	0.922354	1.10682	0.830118	0.553412	0.461177	0.553412	0.368941		F	3.5547
	Y	0.983607	1.31148	2.29508	0.655738	1.31148	1.96721	2.62295	1.63934	0	0.327869	1.31148	0		Y	0.376146	0.501528	0.877673	0.250764	0.501528	0.752291	1.00306	0.626909	0	0.125382	0.501528	0		Y	2.61496
	W	0.327869	0.327869	0.655738	0	1.31148	0.655738	2.29508	0.655738	1.31148	0.655738	0.327869	0		W	0.272605	0.272605	0.54521	0	1.09042	0.54521	1.90823	0.54521	1.09042	0.54521	0.272605	0		W	1.20273
	C	1.63934	1.63934	3.27869	1.31148	1.96721	0.655738	5.90164	2.62295	0.983607	2.29508	1.31148	0.655738		C	0.747884	0.747884	1.49577	0.598307	0.897461	0.299154	2.69238	1.19661	0.448731	1.04704	0.598307	0.299154		C	2.19198
	P	3.93443	3.93443	5.90164	28.5246	2.95082	7.21311	0.327869	0	1.63934	13.1148	6.22951	9.83607		P	0.619421	0.619421	0.929132	4.4908	0.464566	1.13561	0.0516184	0	0.258092	2.06474	0.98075	1.54855		P	6.35178
	S	5.57377	3.60656	2.95082	3.27869	7.86885	9.5082	4.91803	4.59016	6.22951	5.2459	6.55738	5.2459		S	0.663744	0.429481	0.351394	0.390437	0.93705	1.13227	0.585656	0.546612	0.741831	0.6247	0.780875	0.6247		S	8.39748
	T	2.62295	4.2623	6.22951	1.31148	2.95082	2.29508	1.63934	7.86885	6.22951	3.93443	5.90164	4.91803		T	0.484141	0.786729	1.14983	0.24207	0.544658	0.423623	0.302588	1.45242	1.14983	0.726211	1.08932	0.907764		T	5.41774
	N	2.29508	5.2459	3.93443	0.983607	3.60656	13.7705	2.95082	2.62295	4.59016	5.57377	5.2459	5.57377		N	0.633726	1.44852	1.08639	0.271597	0.995855	3.80236	0.81479	0.724258	1.26745	1.53905	1.44852	1.53905		N	3.62157
	Q	1.96721	2.95082	3.27869	2.29508	7.54098	7.21311	5.90164	6.55738	5.2459	4.91803	4.91803	5.2459		Q	0.409119	0.613678	0.681865	0.477305	1.56829	1.5001	1.22736	1.36373	1.09098	1.0228	1.0228	1.09098		Q	4.80842
	D	4.91803	6.22951	3.60656	0.655738	1.63934	9.5082	0	0	5.57377	8.52459	6.22951	9.5082		D	1.022	1.29453	0.749464	0.136266	0.340665	1.97586	0	0	1.15826	1.77146	1.29453	1.97586		D	4.81218
	E	2.29508	2.62295	4.91803	0.655738	2.29508	12.1311	0.655738	0.983607	4.59016	2.62295	6.22951	5.90164		E	0.316922	0.362197	0.679119	0.0905492	0.316922	1.67516	0.0905492	0.135824	0.633844	0.362197	0.860217	0.814943		E	7.24178
	H	2.62295	3.27869	3.60656	2.62295	2.29508	2.29508	0.655738	2.62295	1.63934	3.60656	1.96721	1.96721		H	1.01829	1.27286	1.40014	1.01829	0.891	0.891	0.254571	1.01829	0.636428	1.40014	0.763714	0.763714		H	2.57585
	K	2.95082	1.96721	3.93443	1.31148	0.983607	2.62295	0.327869	9.83607	10.8197	8.52459	8.52459	8.52459		K	0.509985	0.33999	0.67998	0.22666	0.169995	0.45332	0.056665	1.69995	1.86995	1.47329	1.47329	1.47329		K	5.78609
	R	3.60656	0.983607	2.95082	0.655738	1.31148	0.655738	1.96721	5.57377	1.96721	2.29508	1.63934	0.655738		R	0.639595	0.174435	0.523305	0.11629	0.23258	0.11629	0.34887	0.988465	0.34887	0.407015	0.290725	0.11629		R	5.63881
	-	36.0656	26.8852	12.7869	6.22951	6.22951	3.60656	0	0	0	0	0	0																sum	100
	sum	100	100	100	100	100	100	100	100	100	100	100	100
	Total occurences												P3-Pro		Occurences relative to natural abundance												P3-Pro
	%	P6	P5	P4	P3	P2	P1	P1'	P2'	P3'	P4'	P5'	P6'		fold	P6	P5	P4	P3	P2	P1	P1'	P2'	P3'	P4'	P5'	P6'
	G	5.74713	11.4943	5.74713	0	4.5977	8.04598	0	3.44828	13.7931	11.4943	6.89655	5.74713		G	0.882653	1.76531	0.882653	0	0.706122	1.23571	0	0.529592	2.11837	1.76531	1.05918	0.882653
	A	8.04598	4.5977	9.1954	0	16.092	12.6437	2.29885	12.6437	13.7931	8.04598	10.3448	8.04598		A	1.16	0.662857	1.32571	0	2.32	1.82286	0.331428	1.82286	1.98857	1.16	1.49143	1.16
	V	2.29885	5.74713	4.5977	0	6.89655	1.14943	19.5402	11.4943	2.29885	11.4943	9.1954	11.4943		V	0.382072	0.955181	0.764145	0	1.14622	0.191036	3.24762	1.91036	0.382072	1.91036	1.52829	1.91036
	I	9.1954	2.29885	4.5977	0	1.14943	0	11.4943	11.4943	6.89655	1.14943	2.29885	3.44828		I	2.10557	0.526393	1.05279	0	0.263197	0	2.63197	2.63197	1.57918	0.263197	0.526393	0.78959
	L	4.5977	9.1954	2.29885	0	8.04598	0	22.9885	14.9425	9.1954	6.89655	9.1954	6.89655		L	0.468201	0.936402	0.234101	0	0.819352	0	2.34101	1.52165	0.936402	0.702302	0.936402	0.702302
	M	2.29885	3.44828	1.14943	0	6.89655	0	0	2.29885	2.29885	1.14943	2.29885	0		M	1.07793	1.6169	0.538965	0	3.23379	0	0	1.07793	1.07793	0.538965	1.07793	0
	F	0	4.5977	3.44828	0	6.89655	6.89655	5.74713	2.29885	2.29885	0	2.29885	0		F	0	1.29342	0.970062	0	1.94012	1.94012	1.61677	0.646708	0.646708	0	0.646708	0
	Y	0	0	0	0	1.14943	1.14943	3.44828	1.14943	0	0	1.14943	0		Y	0	0	0	0	0.439557	0.439557	1.31867	0.439557	0	0	0.439557	0
	W	0	0	2.29885	0	1.14943	0	4.5977	0	2.29885	0	0	0		W	0	0	1.91137	0	0.955683	0	3.82273	0	1.91137	0	0	0
	C	1.14943	3.44828	3.44828	0	2.29885	1.14943	3.44828	2.29885	1.14943	3.44828	0	1.14943		C	0.524379	1.57314	1.57314	0	1.04876	0.524379	1.57314	1.04876	0.524379	1.57314	0	0.524379
	P	8.04598	9.1954	17.2414	100	2.29885	12.6437	0	0	3.44828	16.092	6.89655	11.4943		P	1.26673	1.44769	2.71442	15.7436	0.361922	1.99057	0	0	0.542883	2.53346	1.08577	1.80961
	S	10.3448	8.04598	3.44828	0	10.3448	10.3448	8.04598	4.5977	9.1954	6.89655	8.04598	8.04598		S	1.2319	0.958142	0.410632	0	1.2319	1.2319	0.958142	0.54751	1.09502	0.821265	0.958142	0.958142
	T	4.5977	4.5977	5.74713	0	5.74713	2.29885	4.5977	5.74713	6.89655	2.29885	4.5977	1.14943		T	0.848637	0.848637	1.0608	0	1.0608	0.424319	0.848637	1.0608	1.27296	0.424319	0.848637	0.212159
	N	0	3.44828	0	0	2.29885	6.89655	3.44828	2.29885	3.44828	2.29885	5.74713	3.44828		N	0	0.95215	0	0	0.634767	1.9043	0.95215	0.634767	0.95215	0.634767	1.58692	0.95215
	Q	1.14943	2.29885	2.29885	0	9.1954	9.1954	8.04598	10.3448	2.29885	5.74713	4.5977	10.3448		Q	0.239044	0.478089	0.478089	0	1.91236	1.91236	1.67331	2.1514	0.478089	1.19522	0.956178	2.1514
	D	4.5977	4.5977	3.44828	0	2.29885	11.4943	0	0	2.29885	8.04598	5.74713	5.74713		D	0.955429	0.955429	0.716572	0	0.477715	2.38857	0	0	0.477715	1.672	1.19429	1.19429
	E	5.74713	2.29885	4.5977	0	5.74713	9.1954	0	1.14943	5.74713	0	6.89655	9.1954		E	0.793606	0.317443	0.634885	0	0.793606	1.26977	0	0.158721	0.793606	0	0.952328	1.26977
	H	4.5977	6.89655	5.74713	0	2.29885	2.29885	2.29885	0	3.44828	6.89655	2.29885	3.44828		H	1.78493	2.67739	2.23116	0	0.892463	0.892463	0.892463	0	1.33869	2.67739	0.892463	1.33869
	K	2.29885	4.5977	9.1954	0	1.14943	2.29885	0	9.1954	9.1954	6.89655	11.4943	9.1954		K	0.397306	0.794613	1.58923	0	0.198653	0.397306	0	1.58923	1.58923	1.19192	1.98653	1.58923
	R	5.74713	1.14943	6.89655	0	1.14943	0	0	4.5977	0	1.14943	0	1.14943		R	1.01921	0.203842	1.22305	0	0.203842	0	0	0.815367	0	0.203842	0	0.203842
	-	19.5402	8.04598	4.5977	0	2.29885	2.29885	0	0	0	0	0	0
	sum	100	100	100	100	100	100	100	100	100	100	100	100
	Total occurences												P2-Ala		Occurences relative to natural abundance												P2-Ala
	%	P6	P5	P4	P3	P2	P1	P1'	P2'	P3'	P4'	P5'	P6'		fold	P6	P5	P4	P3	P2	P1	P1'	P2'	P3'	P4'	P5'	P6'
	G	10	8.57143	7.14286	2.85714	0	12.8571	0	4.28571	10	11.4286	10	20		G	1.53582	1.31641	1.09701	0.438805	0	1.97462	0	0.658207	1.53582	1.75522	1.53582	3.07163
	A	8.57143	8.57143	14.2857	12.8571	100	18.5714	2.85714	12.8571	18.5714	8.57143	8.57143	10		A	1.23575	1.23575	2.05959	1.85363	14.4171	2.67747	0.411918	1.85363	2.67747	1.23575	1.23575	1.44171
	V	2.85714	8.57143	8.57143	18.5714	0	1.42857	15.7143	14.2857	0	0	11.4286	5.71429		V	0.474862	1.42458	1.42458	3.0866	0	0.237431	2.61174	2.37431	0	0	1.89945	0.949723
	I	2.85714	1.42857	4.28571	8.57143	0	0	11.4286	7.14286	5.71429	5.71429	1.42857	0		I	0.654232	0.327116	0.981347	1.96269	0	0	2.61693	1.63558	1.30846	1.30846	0.327116	0
	L	5.71429	1.42857	8.57143	12.8571	0	1.42857	30	7.14286	8.57143	8.57143	11.4286	10		L	0.581907	0.145477	0.872861	1.30929	0	0.145477	3.05501	0.727384	0.872861	0.872861	1.16381	1.01834
	M	0	4.28571	1.42857	0	0	0	1.42857	4.28571	4.28571	1.42857	1.42857	0		M	0	2.00957	0.669857	0	0	0	0.669857	2.00957	2.00957	0.669857	0.669857	0
	F	1.42857	1.42857	5.71429	0	0	4.28571	4.28571	2.85714	1.42857	0	0	1.42857		F	0.401883	0.401883	1.60753	0	0	1.20565	1.20565	0.803765	0.401883	0	0	0.401883
	Y	1.42857	1.42857	4.28571	2.85714	0	0	0	1.42857	0	0	1.42857	0		Y	0.546307	0.546307	1.63892	1.09261	0	0	0	0.546307	0	0	0.546307	0
	W	0	0	0	0	0	0	4.28571	0	0	0	0	0		W	0	0	0	0	0	0	3.56333	0	0	0	0	0
	C	1.42857	0	2.85714	0	0	0	4.28571	0	1.42857	1.42857	0	1.42857		C	0.651728	0	1.30346	0	0	0	1.95518	0	0.651728	0.651728	0	0.651728
	P	2.85714	1.42857	1.42857	20	0	5.71429	0	0	4.28571	11.4286	5.71429	11.4286		P	0.449818	0.224909	0.224909	3.14872	0	0.899635	0	0	0.674727	1.79927	0.899635	1.79927
	S	4.28571	2.85714	5.71429	4.28571	0	5.71429	8.57143	5.71429	5.71429	10	11.4286	4.28571		S	0.510357	0.340238	0.680477	0.510357	0	0.680477	1.02071	0.680477	0.680477	1.19083	1.36095	0.510357
	T	0	2.85714	8.57143	1.42857	0	5.71429	1.42857	14.2857	2.85714	2.85714	2.85714	1.42857		T	0	0.527368	1.5821	0.263684	0	1.05474	0.263684	2.63684	0.527368	0.527368	0.527368	0.263684
	N	1.42857	0	4.28571	1.42857	0	10	4.28571	1.42857	5.71429	8.57143	4.28571	7.14286		N	0.394462	0	1.18339	0.394462	0	2.76123	1.18339	0.394462	1.57785	2.36677	1.18339	1.97231
	Q	0	2.85714	2.85714	2.85714	0	8.57143	8.57143	8.57143	10	4.28571	2.85714	5.71429		Q	0	0.594196	0.594196	0.594196	0	1.78259	1.78259	1.78259	2.07969	0.891294	0.594196	1.18839
	D	4.28571	12.8571	1.42857	0	0	7.14286	0	0	8.57143	10	8.57143	11.4286		D	0.890597	2.67179	0.296866	0	0	1.48433	0	0	1.78119	2.07806	1.78119	2.37492
	E	2.85714	5.71429	5.71429	0	0	14.2857	0	1.42857	1.42857	1.42857	8.57143	1.42857		E	0.394536	0.789071	0.789071	0	0	1.97268	0	0.197268	0.197268	0.197268	1.18361	0.197268
	H	1.42857	2.85714	1.42857	2.85714	0	0	0	1.42857	0	1.42857	1.42857	0		H	0.554602	1.1092	0.554602	1.1092	0	0	0	0.554602	0	0.554602	0.554602	0
	K	2.85714	0	1.42857	1.42857	0	1.42857	0	12.8571	10	12.8571	7.14286	8.57143		K	0.493795	0	0.246898	0.246898	0	0.246898	0	2.22208	1.72828	2.22208	1.23449	1.48139
	R	1.42857	0	0	1.42857	0	0	2.85714	0	1.42857	0	1.42857	0		R	0.253346	0	0	0.253346	0	0	0.506692	0	0.253346	0	0.253346	0
	-	44.2857	32.8571	10	5.71429	0	2.85714	0	0	0	0	0	0
	sum	100	100	100	100	100	100	100	100	100	100	100	100
	Total occurences												P2-Leu		Occurences relative to natural abundance												P2-Leu
	%	P6	P5	P4	P3	P2	P1	P1'	P2'	P3'	P4'	P5'	P6'		fold	P6	P5	P4	P3	P2	P1	P1'	P2'	P3'	P4'	P5'	P6'
	G	12.1212	15.1515	21.2121	0	0	0	0	0	9.09091	3.0303	3.0303	6.06061		G	1.8616	2.32699	3.25779	0	0	0	0	0	1.3962	0.465399	0.465399	0.930798
	A	6.06061	6.06061	0	21.2121	0	12.1212	3.0303	15.1515	15.1515	12.1212	3.0303	3.0303		A	0.873766	0.873766	0	3.05818	0	1.74753	0.436883	2.18441	2.18441	1.74753	0.436883	0.436883
	V	3.0303	0	6.06061	6.06061	0	0	15.1515	3.0303	0	6.06061	21.2121	3.0303		V	0.503641	0	1.00728	1.00728	0	0	2.51821	0.503641	0	1.00728	3.52549	0.503641
	I	6.06061	0	0	15.1515	0	0	6.06061	18.1818	12.1212	0	3.0303	6.06061		I	1.38776	0	0	3.46941	0	0	1.38776	4.16329	2.77553	0	0.693882	1.38776
	L	9.09091	12.1212	6.06061	6.06061	100	0	36.3636	18.1818	9.09091	6.06061	6.06061	15.1515		L	0.925761	1.23435	0.617174	0.617174	10.1834	0	3.70305	1.85152	0.925761	0.617174	0.617174	1.54294
	M	0	3.0303	0	3.0303	0	0	0	0	3.0303	0	0	3.0303		M	0	1.42091	0	1.42091	0	0	0	0	1.42091	0	0	1.42091
	F	0	3.0303	3.0303	0	0	0	0	0	3.0303	0	0	0		F	0	0.852478	0.852478	0	0	0	0	0	0.852478	0	0	0
	Y	3.0303	6.06061	3.0303	0	0	3.0303	0	6.06061	0	0	0	0		Y	1.15883	2.31767	1.15883	0	0	1.15883	0	2.31767	0	0	0	0
	W	0	0	0	0	0	0	0	0	0	0	0	0		W	0	0	0	0	0	0	0	0	0	0	0	0
	C	0	0	9.09091	3.0303	0	0	12.1212	3.0303	0	0	3.0303	0		C	0	0	4.14736	1.38245	0	0	5.52981	1.38245	0	0	1.38245	0
	P	0	3.0303	6.06061	21.2121	0	18.1818	0	0	0	21.2121	6.06061	9.09091		P	0	0.477079	0.954159	3.33956	0	2.86248	0	0	0	3.33956	0.954159	1.43124
	S	3.0303	0	0	6.06061	0	12.1212	6.06061	6.06061	6.06061	0	6.06061	9.09091		S	0.360859	0	0	0.721718	0	1.44344	0.721718	0.721718	0.721718	0	0.721718	1.08258
	T	0	0	0	0	0	0	6.06061	6.06061	3.0303	9.09091	6.06061	12.1212		T	0	0	0	0	0	0	1.11866	1.11866	0.559329	1.67799	1.11866	2.23732
	N	3.0303	12.1212	0	0	0	12.1212	6.06061	0	3.0303	0	6.06061	3.0303		N	0.836738	3.34695	0	0	0	3.34695	1.67348	0	0.836738	0	1.67348	0.836738
	Q	9.09091	3.0303	9.09091	9.09091	0	9.09091	6.06061	0	6.06061	3.0303	6.06061	3.0303		Q	1.89062	0.630208	1.89062	1.89062	0	1.89062	1.26042	0	1.26042	0.630208	1.26042	0.630208
	D	0	9.09091	9.09091	0	0	6.06061	0	0	12.1212	18.1818	6.06061	6.06061		D	0	1.88914	1.88914	0	0	1.25943	0	0	2.51886	3.77829	1.25943	1.25943
	E	0	3.0303	12.1212	0	0	21.2121	3.0303	0	9.09091	3.0303	9.09091	9.09091		E	0	0.418447	1.67379	0	0	2.92913	0.418447	0	1.25534	0.418447	1.25534	1.25534
	H	6.06061	9.09091	6.06061	9.09091	0	3.0303	0	3.0303	0	6.06061	3.0303	0		H	2.35286	3.52928	2.35286	3.52928	0	1.17643	0	1.17643	0	2.35286	1.17643	0
	K	3.0303	0	0	0	0	0	0	9.09091	6.06061	6.06061	6.06061	12.1212		K	0.523722	0	0	0	0	0	0	1.57117	1.04744	1.04744	1.04744	2.09489
	R	6.06061	0	0	0	0	0	0	12.1212	3.0303	6.06061	6.06061	0		R	1.0748	0	0	0	0	0	0	2.1496	0.537401	1.0748	1.0748	0
	-	30.303	15.1515	9.09091	0	0	3.0303	0	0	0	0	0	0
	sum	100	100	100	100	100	100	100	100	100	100	100	100
	Total occurences												P1-Gly		Occurences relative to natural abundance												P1-Gly
	%	P6	P5	P4	P3	P2	P1	P1'	P2'	P3'	P4'	P5'	P6'		fold	P6	P5	P4	P3	P2	P1	P1'	P2'	P3'	P4'	P5'	P6'
	G	15.3846	11.5385	7.69231	0	11.5385	100	0	3.84615	15.3846	7.69231	11.5385	3.84615		G	2.36279	1.7721	1.1814	0	1.7721	15.3582	0	0.590698	2.36279	1.1814	1.7721	0.590698
	A	3.84615	0	0	11.5385	34.6154	0	7.69231	11.5385	3.84615	11.5385	11.5385	7.69231		A	0.554505	0	0	1.66352	4.99055	0	1.10901	1.66352	0.554505	1.66352	1.66352	1.10901
	V	0	11.5385	11.5385	30.7692	7.69231	0	3.84615	15.3846	7.69231	11.5385	7.69231	3.84615		V	0	1.91771	1.91771	5.11389	1.27847	0	0.639237	2.55695	1.27847	1.91771	1.27847	0.639237
	I	3.84615	0	3.84615	11.5385	0	0	11.5385	3.84615	0	3.84615	15.3846	11.5385		I	0.880696	0	0.880696	2.64209	0	0	2.64209	0.880696	0	0.880696	3.52279	2.64209
	L	7.69231	3.84615	7.69231	0	0	0	34.6154	3.84615	11.5385	11.5385	0	3.84615		L	0.783337	0.391668	0.783337	0	0	0	3.52501	0.391668	1.175	1.175	0	0.391668
	M	0	11.5385	7.69231	0	0	0	3.84615	3.84615	0	0	0	0		M	0	5.41038	3.60692	0	0	0	1.80346	1.80346	0	0	0	0
	F	0	7.69231	11.5385	0	3.84615	0	0	0	0	7.69231	0	0		F	0	2.16398	3.24598	0	1.08199	0	0	0	0	2.16398	0	0
	Y	0	0	0	0	0	0	0	0	0	0	0	0		Y	0	0	0	0	0	0	0	0	0	0	0	0
	W	0	0	0	0	0	0	15.3846	0	3.84615	0	3.84615	0		W	0	0	0	0	0	0	12.7915	0	3.19786	0	3.19786	0
	C	0	7.69231	11.5385	0	0	0	11.5385	3.84615	0	7.69231	0	3.84615		C	0	3.5093	5.26395	0	0	0	5.26395	1.75465	0	3.5093	0	1.75465
	P	0	0	0	26.9231	0	0	0	0	7.69231	7.69231	7.69231	19.2308		P	0	0	0	4.23867	0	0	0	0	1.21105	1.21105	1.21105	3.02762
	S	15.3846	0	7.69231	0	11.5385	0	0	15.3846	11.5385	0	11.5385	3.84615		S	1.83205	0	0.916026	0	1.37404	0	0	1.83205	1.37404	0	1.37404	0.458013
	T	0	7.69231	3.84615	3.84615	0	0	0	15.3846	0	0	11.5385	0		T	0	1.41984	0.709918	0.709918	0	0	0	2.83967	0	0	2.12975	0
	N	0	7.69231	11.5385	0	3.84615	0	0	3.84615	3.84615	7.69231	3.84615	11.5385		N	0	2.12403	3.18604	0	1.06201	0	0	1.06201	1.06201	2.12403	1.06201	3.18604
	Q	0	0	0	7.69231	0	0	11.5385	3.84615	7.69231	0	3.84615	7.69231		Q	0	0	0	1.59976	0	0	2.39964	0.79988	1.59976	0	0.79988	1.59976
	D	3.84615	7.69231	3.84615	0	0	0	0	0	0	11.5385	7.69231	15.3846		D	0.799254	1.59851	0.799254	0	0	0	0	0	0	2.39776	1.59851	3.19701
	E	3.84615	3.84615	0	0	0	0	0	0	3.84615	0	0	7.69231		E	0.531106	0.531106	0	0	0	0	0	0	0.531106	0	0	1.06221
	H	0	0	0	0	3.84615	0	0	0	0	0	0	0		H	0	0	0	0	1.49316	0	0	0	0	0	0	0
	K	3.84615	3.84615	0	0	0	0	0	11.5385	23.0769	11.5385	0	0		K	0.664724	0.664724	0	0	0	0	0	1.99417	3.98835	1.99417	0	0
	R	3.84615	0	0	0	3.84615	0	0	3.84615	0	0	3.84615	0		R	0.682086	0	0	0	0.682086	0	0	0.682086	0	0	0.682086	0
	-	38.4615	15.3846	11.5385	7.69231	19.2308	0	0	0	0	0	0	0
	sum	100	100	100	100	100	100	100	100	100	100	100	100
	Total occurences												P1-Asn		Occurences relative to natural abundance												P1-Asn
	%	P6	P5	P4	P3	P2	P1	P1'	P2'	P3'	P4'	P5'	P6'		fold	P6	P5	P4	P3	P2	P1	P1'	P2'	P3'	P4'	P5'	P6'
	G	7.14286	7.14286	4.7619	2.38095	11.9048	0	0	9.52381	7.14286	7.14286	14.2857	21.4286		G	1.09701	1.09701	0.731341	0.36567	1.82835	0	0	1.46268	1.09701	1.09701	2.19402	3.29103
	A	16.6667	4.7619	9.52381	14.2857	16.6667	0	2.38095	7.14286	23.8095	2.38095	9.52381	7.14286		A	2.40286	0.68653	1.37306	2.05959	2.40286	0	0.343265	1.0298	3.43265	0.343265	1.37306	1.0298
	V	0	4.7619	4.7619	23.8095	4.7619	0	11.9048	14.2857	9.52381	7.14286	0	2.38095		V	0	0.791436	0.791436	3.95718	0.791436	0	1.97859	2.37431	1.58287	1.18715	0	0.395718
	I	4.7619	0	2.38095	19.0476	2.38095	0	11.9048	4.7619	0	9.52381	2.38095	2.38095		I	1.09039	0	0.545193	4.36154	0.545193	0	2.72597	1.09039	0	2.18077	0.545193	0.545193
	L	9.52381	9.52381	16.6667	11.9048	9.52381	0	33.3333	14.2857	19.0476	7.14286	16.6667	7.14286		L	0.969845	0.969845	1.69723	1.21231	0.969845	0	3.39446	1.45477	1.93969	0.727384	1.69723	0.727384
	M	2.38095	4.7619	0	0	2.38095	0	4.7619	0	0	0	0	0		M	1.11643	2.23286	0	0	1.11643	0	2.23286	0	0	0	0	0
	F	0	7.14286	9.52381	0	2.38095	0	9.52381	9.52381	4.7619	2.38095	0	0		F	0	2.00941	2.67922	0	0.669804	0	2.67922	2.67922	1.33961	0.669804	0	0
	Y	2.38095	0	4.7619	2.38095	2.38095	0	2.38095	0	0	0	2.38095	0		Y	0.910511	0	1.82102	0.910511	0.910511	0	0.910511	0	0	0	0.910511	0
	W	2.38095	0	0	0	2.38095	0	0	0	2.38095	0	0	0		W	1.97963	0	0	0	1.97963	0	0	0	1.97963	0	0	0
	C	0	0	4.7619	0	2.38095	0	4.7619	0	0	0	2.38095	0		C	0	0	2.17243	0	1.08621	0	2.17243	0	0	0	1.08621	0
	P	2.38095	4.7619	2.38095	14.2857	7.14286	0	0	0	2.38095	19.0476	9.52381	9.52381		P	0.374848	0.749696	0.374848	2.24909	1.12454	0	0	0	0.374848	2.99878	1.49939	1.49939
	S	2.38095	4.7619	0	2.38095	2.38095	0	9.52381	2.38095	4.7619	7.14286	2.38095	14.2857		S	0.283532	0.567064	0	0.283532	0.283532	0	1.13413	0.283532	0.567064	0.850596	0.283532	1.70119
	T	0	0	4.7619	2.38095	2.38095	0	2.38095	4.7619	7.14286	7.14286	11.9048	0		T	0	0	0.878946	0.439473	0.439473	0	0.439473	0.878946	1.31842	1.31842	2.19736	0
	N	2.38095	9.52381	2.38095	0	7.14286	100	2.38095	2.38095	9.52381	9.52381	0	4.7619		N	0.657437	2.62975	0.657437	0	1.97231	27.6123	0.657437	0.657437	2.62975	2.62975	0	1.31487
	Q	0	0	2.38095	0	9.52381	0	2.38095	14.2857	0	2.38095	2.38095	2.38095		Q	0	0	0.495164	0	1.98065	0	0.495164	2.97098	0	0.495164	0.495164	0.495164
	D	4.7619	9.52381	2.38095	0	4.7619	0	0	0	2.38095	2.38095	7.14286	7.14286		D	0.989552	1.9791	0.494776	0	0.989552	0	0	0	0.494776	0.494776	1.48433	1.48433
	E	0	7.14286	0	0	2.38095	0	0	2.38095	2.38095	2.38095	4.7619	9.52381		E	0	0.986339	0	0	0.32878	0	0	0.32878	0.32878	0.32878	0.65756	1.31512
	H	0	2.38095	2.38095	2.38095	2.38095	0	2.38095	0	0	2.38095	0	0		H	0	0.924336	0.924336	0.924336	0.924336	0	0.924336	0	0	0.924336	0	0
	K	2.38095	0	7.14286	0	0	0	0	7.14286	4.7619	11.9048	14.2857	11.9048		K	0.411496	0	1.23449	0	0	0	0	1.23449	0.822992	2.05748	2.46898	2.05748
	R	0	0	4.7619	0	2.38095	0	0	7.14286	0	0	0	0		R	0	0	0.844487	0	0.422243	0	0	1.26673	0	0	0	0
	-	40.4762	23.8095	14.2857	4.7619	2.38095	0	0	0	0	0	0	0
	sum	100	100	100	100	100	100	100	100	100	100	100	100
	Total occurences												P1'-Leu		Occurences relative to natural abundance												P1'-Leu
	%	P6	P5	P4	P3	P2	P1	P1'	P2'	P3'	P4'	P5'	P6'		fold	P6	P5	P4	P3	P2	P1	P1'	P2'	P3'	P4'	P5'	P6'
	G	4.08163	7.14286	3.06122	1.02041	9.18367	9.18367	0	5.10204	7.14286	6.12245	6.12245	9.18367		G	0.626864	1.09701	0.470148	0.156716	1.41044	1.41044	0	0.78358	1.09701	0.940295	0.940295	1.41044
	A	6.12245	9.18367	4.08163	10.2041	21.4286	8.16327	0	10.2041	11.2245	7.14286	8.16327	7.14286		A	0.882682	1.32402	0.588454	1.47114	3.08939	1.17691	0	1.47114	1.61825	1.0298	1.17691	1.0298
	V	1.02041	5.10204	5.10204	18.3673	2.04082	1.02041	0	14.2857	7.14286	4.08163	10.2041	6.12245		V	0.169593	0.847967	0.847967	3.05268	0.339187	0.169593	0	2.37431	1.18715	0.678374	1.69593	1.01756
	I	3.06122	1.02041	4.08163	11.2245	0	0	0	8.16327	7.14286	2.04082	6.12245	5.10204		I	0.700962	0.233654	0.934617	2.5702	0	0	0	1.86923	1.63558	0.467308	1.40192	1.16827
	L	6.12245	8.16327	11.2245	16.3265	12.2449	0	100	11.2245	10.2041	7.14286	18.3673	11.2245		L	0.623472	0.831296	1.14303	1.66259	1.24694	0	10.1834	1.14303	1.03912	0.727384	1.87042	1.14303
	M	0	5.10204	0	0	2.04082	0	0	2.04082	1.02041	1.02041	1.02041	0		M	0	2.39235	0	0	0.956939	0	0	0.956939	0.478469	0.478469	0.478469	0
	F	0	4.08163	5.10204	0	1.02041	1.02041	0	2.04082	2.04082	3.06122	2.04082	1.02041		F	0	1.14824	1.4353	0	0.287059	0.287059	0	0.574118	0.574118	0.861177	0.574118	0.287059
	Y	1.02041	3.06122	4.08163	0	0	0	0	1.02041	0	1.02041	1.02041	0		Y	0.390219	1.17066	1.56088	0	0	0	0	0.390219	0	0.390219	0.390219	0
	W	1.02041	0	0	0	0	0	0	0	2.04082	0	0	0		W	0.848413	0	0	0	0	0	0	0	1.69683	0	0	0
	C	1.02041	1.02041	2.04082	1.02041	1.02041	0	0	3.06122	1.02041	2.04082	2.04082	0		C	0.46552	0.46552	0.93104	0.46552	0.46552	0	0	1.39656	0.46552	0.93104	0.93104	0
	P	2.04082	1.02041	4.08163	20.4082	3.06122	7.14286	0	0	0	7.14286	7.14286	8.16327		P	0.321298	0.160649	0.642597	3.21298	0.481948	1.12454	0	0	0	1.12454	1.12454	1.28519
	S	5.10204	3.06122	3.06122	6.12245	13.2653	12.2449	0	4.08163	8.16327	7.14286	5.10204	9.18367		S	0.607568	0.364541	0.364541	0.729082	1.57968	1.45816	0	0.486055	0.972109	0.850596	0.607568	1.09362
	T	2.04082	5.10204	7.14286	0	1.02041	2.04082	0	7.14286	9.18367	2.04082	4.08163	4.08163		T	0.376691	0.941728	1.31842	0	0.188346	0.376691	0	1.31842	1.69511	0.376691	0.753382	0.753382
	N	2.04082	3.06122	2.04082	0	5.10204	14.2857	0	4.08163	4.08163	7.14286	5.10204	8.16327		N	0.563517	0.845276	0.563517	0	1.40879	3.94462	0	1.12703	1.12703	1.97231	1.40879	2.25407
	Q	1.02041	1.02041	6.12245	1.02041	10.2041	12.2449	0	8.16327	7.14286	9.18367	5.10204	6.12245		Q	0.212213	0.212213	1.27328	0.212213	2.12213	2.54656	0	1.6977	1.48549	1.90992	1.06106	1.27328
	D	5.10204	5.10204	5.10204	1.02041	0	11.2245	0	0	4.08163	9.18367	3.06122	11.2245		D	1.06023	1.06023	1.06023	0.212047	0	2.33252	0	0	0.848187	1.90842	0.636141	2.33252
	E	2.04082	2.04082	7.14286	0	6.12245	11.2245	0	2.04082	6.12245	3.06122	2.04082	5.10204		E	0.281811	0.281811	0.986339	0	0.845434	1.54996	0	0.281811	0.845434	0.422717	0.281811	0.704528
	H	4.08163	1.02041	5.10204	4.08163	2.04082	5.10204	0	2.04082	0	7.14286	3.06122	1.02041		H	1.58458	0.396144	1.98072	1.58458	0.792288	1.98072	0	0.792288	0	2.77301	1.18843	0.396144
	K	3.06122	1.02041	4.08163	1.02041	2.04082	2.04082	0	9.18367	9.18367	10.2041	9.18367	5.10204		K	0.529066	0.176355	0.705422	0.176355	0.352711	0.352711	0	1.5872	1.5872	1.76355	1.5872	0.881777
	R	6.12245	2.04082	2.04082	1.02041	2.04082	1.02041	0	6.12245	3.06122	4.08163	1.02041	2.04082		R	1.08577	0.361923	0.361923	0.180961	0.361923	0.180961	0	1.08577	0.542884	0.723846	0.180961	0.361923
	-	43.8776	31.6327	15.3061	7.14286	6.12245	2.04082	0	0	0	0	0	0
	sum	100	100	100	100	100	100	100	100	100	100	100	100
		Aminoacid occurrence >10%.														Relative aminoacid occurence >2-fold higher than natural abundance.
																Relative aminoacid occurence >4-fold lower than natural abundance.

## Sheet: MMP7
MMP7		Active site specificity profiling datasets of human Matrix Metalloproteinases (MMPs):																		Sub-site cooperativity analysis of individual MMPs.												Index
	Total occurences												Global		Occurences relative to natural abundance												Global
	%	P6	P5	P4	P3	P2	P1	P1'	P2'	P3'	P4'	P5'	P6'		fold	P6	P5	P4	P3	P2	P1	P1'	P2'	P3'	P4'	P5'	P6'			% of 20 aa
	G	4.47059	3.76471	4.47059	3.52941	9.41176	8.23529	0.470588	4.47059	11.7647	9.88235	8.70588	8.70588		G	0.6866	0.57819	0.6866	0.542053	1.44547	1.26479	0.0722737	0.6866	1.80684	1.51775	1.33706	1.33706		G	6.5112
	A	3.29412	6.58824	8.47059	14.8235	13.4118	11.0588	0.470588	5.64706	13.6471	10.8235	9.17647	7.52941		A	0.474917	0.949835	1.22122	2.13713	1.93359	1.59437	0.0678453	0.814144	1.96751	1.56044	1.32298	1.08553		A	6.93619
	V	2.58824	5.88235	6.35294	13.1765	2.58824	0.705882	6.11765	16.7059	4.70588	8	8.70588	6.82353		V	0.430169	0.977656	1.05587	2.18995	0.430169	0.117319	1.01676	2.77654	0.782125	1.32961	1.44693	1.13408		V	6.01679
	I	1.17647	2.58824	3.52941	8.47059	2.35294	0.235294	20.2353	10.1176	5.41176	4.94118	5.17647	4.47059		I	0.269389	0.592657	0.808168	1.9396	0.538779	0.0538779	4.6335	2.31675	1.23919	1.13144	1.18531	1.02368		I	4.36717
	L	6.58824	7.76471	5.41176	8	9.64706	2.82353	61.8824	11.5294	5.88235	7.05882	5.88235	5.88235		L	0.670905	0.790709	0.5511	0.81467	0.982396	0.287531	6.30171	1.17408	0.599022	0.718826	0.599022	0.599022		L	9.81993
	M	1.41176	2.35294	1.64706	1.64706	3.29412	1.17647	4.94118	3.52941	2.58824	2.11765	1.41176	2.11765		M	0.661976	1.10329	0.772306	0.772306	1.54461	0.551647	2.31692	1.65494	1.21362	0.992965	0.661976	0.992965		M	2.13265
	F	1.64706	3.76471	2.82353	1.64706	2.58824	4.47059	2.58824	3.29412	3.52941	4.23529	4.70588	2.58824		F	0.463347	1.05908	0.794309	0.463347	0.728117	1.25766	0.728117	0.926694	0.992887	1.19146	1.32385	0.728117		F	3.5547
	Y	0.470588	1.17647	2.35294	1.64706	2.82353	0.941176	0.941176	2.11765	1.17647	2.82353	0.470588	1.17647		Y	0.17996	0.4499	0.899799	0.62986	1.07976	0.35992	0.35992	0.80982	0.4499	1.07976	0.17996	0.4499		Y	2.61496
	W	0.235294	0	0.705882	0.470588	0.470588	0.705882	0	0.235294	0.705882	0.470588	0	0.235294		W	0.195634	0	0.586902	0.391268	0.391268	0.586902	0	0.195634	0.586902	0.391268	0	0.195634		W	1.20273
	C	1.17647	1.17647	0.705882	1.41176	2.11765	2.82353	0.235294	0.941176	0.705882	0.235294	0.941176	0.941176		C	0.536717	0.536717	0.32203	0.64406	0.96609	1.28812	0.107343	0.429374	0.32203	0.107343	0.429374	0.429374		C	2.19198
	P	5.41176	5.41176	5.64706	15.2941	0.705882	8	0.235294	0.705882	0.470588	9.64706	8.94118	9.88235		P	0.852008	0.852008	0.889051	2.40785	0.111131	1.25949	0.0370438	0.111131	0.0740876	1.5188	1.40766	1.55584		P	6.35178
	S	4.94118	3.29412	7.29412	4	8.47059	8	0.235294	4.94118	7.05882	5.64706	5.17647	5.64706		S	0.588412	0.392275	0.868608	0.476334	1.00871	0.952667	0.0280196	0.588412	0.840589	0.672471	0.616432	0.672471		S	8.39748
	T	3.29412	2.35294	5.17647	2.35294	1.88235	3.52941	0.470588	7.76471	5.88235	4.70588	6.11765	6.35294		T	0.608024	0.434303	0.955466	0.434303	0.347442	0.651454	0.0868605	1.4332	1.08576	0.868605	1.12919	1.17262		T	5.41774
	N	2.58824	2.35294	5.41176	0.941176	8.23529	9.64706	0	2.11765	4.23529	4.94118	6.82353	6.35294		N	0.714672	0.649702	1.49432	0.259881	2.27396	2.66378	0	0.584732	1.16946	1.36437	1.88414	1.7542		N	3.62157
	Q	3.29412	4.70588	4	3.52941	6.11765	8.23529	0.470588	6.82353	7.05882	3.76471	7.05882	4.94118		Q	0.685073	0.978676	0.831875	0.734007	1.27228	1.71268	0.0978676	1.41908	1.46801	0.782941	1.46801	1.02761		Q	4.80842
	D	5.88235	6.35294	6.11765	1.64706	7.05882	8	0.235294	0.705882	6.35294	6.58824	8.47059	10.3529		D	1.22239	1.32018	1.27128	0.342269	1.46687	1.66245	0.0488955	0.146687	1.32018	1.36907	1.76024	2.1514		D	4.81218
	E	3.76471	4.23529	3.52941	4.23529	7.29412	8.23529	0	0.705882	6.11765	4.23529	4.23529	7.52941		E	0.519859	0.584841	0.487368	0.584841	1.00723	1.13719	0	0.0974735	0.844771	0.584841	0.584841	1.03972		E	7.24178
	H	2.58824	2.35294	2.58824	2.58824	1.64706	3.29412	0	2.35294	3.29412	1.64706	2.35294	1.88235		H	1.00481	0.913462	1.00481	1.00481	0.639423	1.27885	0	0.913462	1.27885	0.639423	0.913462	0.730769		H	2.57585
	K	2.35294	2.58824	3.29412	1.88235	3.29412	3.76471	0.235294	10.5882	7.76471	5.64706	4.94118	5.88235		K	0.406655	0.44732	0.569317	0.325324	0.569317	0.650648	0.0406655	1.82995	1.34196	0.975972	0.853975	1.01664		K	5.78609
	R	1.41176	0.941176	1.88235	0.235294	1.64706	3.52941	0.235294	4.70588	1.64706	2.58824	0.705882	0.705882		R	0.250366	0.16691	0.333821	0.0417276	0.292093	0.625914	0.0417276	0.834552	0.292093	0.459003	0.125183	0.125183		R	5.63881
	-	41.4118	30.3529	18.5882	8.47059	4.94118	2.58824	0	0	0	0	0	0																sum	100
	sum	100	100	100	100	100	100	100	100	100	100	100	100
	Total occurences												P3-Pro		Occurences relative to natural abundance												P3-Pro
	%	P6	P5	P4	P3	P2	P1	P1'	P2'	P3'	P4'	P5'	P6'		fold	P6	P5	P4	P3	P2	P1	P1'	P2'	P3'	P4'	P5'	P6'
	G	4.61538	4.61538	7.69231	0	10.7692	16.9231	0	4.61538	12.3077	16.9231	9.23077	7.69231		G	0.708838	0.708838	1.1814	0	1.65396	2.59907	0	0.708838	1.89023	2.59907	1.41768	1.1814
	A	4.61538	3.07692	6.15385	0	7.69231	12.3077	0	3.07692	10.7692	7.69231	12.3077	9.23077		A	0.665406	0.443604	0.887208	0	1.10901	1.77442	0	0.443604	1.55261	1.10901	1.77442	1.33081
	V	3.07692	7.69231	4.61538	0	1.53846	3.07692	18.4615	18.4615	6.15385	9.23077	4.61538	7.69231		V	0.511389	1.27847	0.767084	0	0.255695	0.511389	3.06834	3.06834	1.02278	1.53417	0.767084	1.27847
	I	3.07692	0	4.61538	0	1.53846	0	18.4615	13.8462	4.61538	6.15385	4.61538	3.07692		I	0.704557	0	1.05684	0	0.352279	0	4.22734	3.17051	1.05684	1.40911	1.05684	0.704557
	L	10.7692	9.23077	3.07692	0	7.69231	1.53846	44.6154	9.23077	3.07692	6.15385	4.61538	1.53846		L	1.09667	0.940004	0.313335	0	0.783337	0.156667	4.54335	0.940004	0.313335	0.626669	0.470002	0.156667
	M	1.53846	6.15385	1.53846	0	9.23077	1.53846	4.61538	3.07692	4.61538	6.15385	1.53846	3.07692		M	0.721385	2.88554	0.721385	0	4.32831	0.721385	2.16415	1.44277	2.16415	2.88554	0.721385	1.44277
	F	4.61538	12.3077	4.61538	0	3.07692	9.23077	7.69231	0	9.23077	7.69231	1.53846	1.53846		F	1.29839	3.46237	1.29839	0	0.865593	2.59678	2.16398	0	2.59678	2.16398	0.432797	0.432797
	Y	0	0	1.53846	0	0	1.53846	1.53846	3.07692	0	3.07692	1.53846	0		Y	0	0	0.58833	0	0	0.58833	0.58833	1.17666	0	1.17666	0.58833	0
	W	0	0	1.53846	0	0	0	0	0	3.07692	0	0	0		W	0	0	1.27915	0	0	0	0	0	2.55829	0	0	0
	C	0	1.53846	1.53846	0	1.53846	1.53846	0	0	1.53846	0	0	1.53846		C	0	0.701861	0.701861	0	0.701861	0.701861	0	0	0.701861	0	0	0.701861
	P	6.15385	7.69231	10.7692	100	0	7.69231	0	0	0	9.23077	6.15385	10.7692		P	0.968838	1.21105	1.69547	15.7436	0	1.21105	0	0	0	1.45326	0.968838	1.69547
	S	4.61538	4.61538	10.7692	0	7.69231	7.69231	0	4.61538	12.3077	4.61538	3.07692	12.3077		S	0.549616	0.549616	1.28244	0	0.916026	0.916026	0	0.549616	1.46564	0.549616	0.36641	1.46564
	T	4.61538	0	4.61538	0	3.07692	0	1.53846	9.23077	4.61538	4.61538	6.15385	1.53846		T	0.851901	0	0.851901	0	0.567934	0	0.283967	1.7038	0.851901	0.851901	1.13587	0.283967
	N	1.53846	3.07692	6.15385	0	6.15385	7.69231	0	3.07692	4.61538	3.07692	9.23077	4.61538		N	0.424805	0.849611	1.69922	0	1.69922	2.12403	0	0.849611	1.27442	0.849611	2.54883	1.27442
	Q	4.61538	6.15385	4.61538	0	9.23077	10.7692	3.07692	10.7692	4.61538	1.53846	7.69231	4.61538		Q	0.959855	1.27981	0.959855	0	1.91971	2.23966	0.639904	2.23966	0.959855	0.319952	1.59976	0.959855
	D	4.61538	3.07692	4.61538	0	9.23077	7.69231	0	3.07692	4.61538	6.15385	12.3077	10.7692		D	0.959104	0.639403	0.959104	0	1.91821	1.59851	0	0.639403	0.959104	1.27881	2.55761	2.23791
	E	6.15385	3.07692	0	0	9.23077	6.15385	0	3.07692	6.15385	1.53846	4.61538	12.3077		E	0.849769	0.424885	0	0	1.27465	0.849769	0	0.424885	0.849769	0.212442	0.637327	1.69954
	H	3.07692	7.69231	7.69231	0	1.53846	0	0	0	4.61538	3.07692	1.53846	1.53846		H	1.19453	2.98632	2.98632	0	0.597263	0	0	0	1.79179	1.19453	0.597263	0.597263
	K	1.53846	3.07692	6.15385	0	4.61538	3.07692	0	9.23077	3.07692	3.07692	9.23077	4.61538		K	0.26589	0.531779	1.06356	0	0.797669	0.531779	0	1.59534	0.531779	0.531779	1.59534	0.797669
	R	1.53846	1.53846	4.61538	0	0	1.53846	0	1.53846	0	0	0	1.53846		R	0.272834	0.272834	0.818503	0	0	0.272834	0	0.272834	0	0	0	0.272834
	-	29.2308	15.3846	3.07692	0	6.15385	0	0	0	0	0	0	0
	sum	100	100	100	100	100	100	100	100	100	100	100	100
	Total occurences												P2-Ala		Occurences relative to natural abundance												P2-Ala
	%	P6	P5	P4	P3	P2	P1	P1'	P2'	P3'	P4'	P5'	P6'		fold	P6	P5	P4	P3	P2	P1	P1'	P2'	P3'	P4'	P5'	P6'
	G	5.26316	3.50877	1.75439	7.01754	0	7.01754	0	5.26316	3.50877	8.77193	7.01754	10.5263		G	0.808324	0.538883	0.269441	1.07777	0	1.07777	0	0.808324	0.538883	1.34721	1.07777	1.61665
	A	1.75439	8.77193	17.5439	14.0351	100	14.0351	0	12.2807	15.7895	15.7895	10.5263	8.77193		A	0.252932	1.26466	2.52932	2.02346	14.4171	2.02346	0	1.77053	2.27639	2.27639	1.51759	1.26466
	V	1.75439	12.2807	7.01754	17.5439	0	0	8.77193	14.0351	3.50877	1.75439	15.7895	5.26316		V	0.291582	2.04107	1.16633	2.91582	0	0	1.45791	2.33265	0.583163	0.291582	2.62423	0.874745
	I	1.75439	0	0	7.01754	0	0	14.0351	3.50877	8.77193	1.75439	1.75439	8.77193		I	0.401721	0	0	1.60688	0	0	3.21377	0.803442	2.00861	0.401721	0.401721	2.00861
	L	5.26316	7.01754	5.26316	7.01754	0	5.26316	64.9123	3.50877	5.26316	5.26316	10.5263	5.26316		L	0.535967	0.714623	0.535967	0.714623	0	0.535967	6.61026	0.357311	0.535967	0.535967	1.07193	0.535967
	M	0	1.75439	3.50877	0	0	1.75439	7.01754	3.50877	3.50877	0	0	3.50877		M	0	0.822632	1.64526	0	0	0.822632	3.29053	1.64526	1.64526	0	0	1.64526
	F	1.75439	0	1.75439	1.75439	0	0	1.75439	0	0	3.50877	5.26316	3.50877		F	0.49354	0	0.49354	0.49354	0	0	0.49354	0	0	0.98708	1.48062	0.98708
	Y	1.75439	1.75439	3.50877	1.75439	0	0	1.75439	1.75439	1.75439	3.50877	0	1.75439		Y	0.670903	0.670903	1.34181	0.670903	0	0	0.670903	0.670903	0.670903	1.34181	0	0.670903
	W	0	0	0	0	0	0	0	1.75439	0	1.75439	0	0		W	0	0	0	0	0	0	0	1.45867	0	1.45867	0	0
	C	0	0	0	0	0	5.26316	0	0	0	0	3.50877	0		C	0	0	0	0	0	2.4011	0	0	0	0	1.60073	0
	P	7.01754	3.50877	0	8.77193	0	8.77193	0	1.75439	1.75439	14.0351	12.2807	8.77193		P	1.10482	0.552408	0	1.38102	0	1.38102	0	0.276204	0.276204	2.20963	1.93343	1.38102
	S	3.50877	8.77193	10.5263	5.26316	0	10.5263	0	10.5263	5.26316	15.7895	3.50877	7.01754		S	0.417836	1.04459	1.25351	0.626755	0	1.25351	0	1.25351	0.626755	1.88026	0.417836	0.835673
	T	0	3.50877	5.26316	1.75439	0	1.75439	1.75439	7.01754	3.50877	0	1.75439	5.26316		T	0	0.647644	0.971467	0.323822	0	0.323822	0.323822	1.29529	0.647644	0	0.323822	0.971467
	N	0	0	3.50877	1.75439	0	10.5263	0	1.75439	3.50877	3.50877	5.26316	8.77193		N	0	0	0.968854	0.484427	0	2.90656	0	0.484427	0.968854	0.968854	1.45328	2.42214
	Q	3.50877	3.50877	0	5.26316	0	3.50877	0	8.77193	7.01754	1.75439	7.01754	7.01754		Q	0.729715	0.729715	0	1.09457	0	0.729715	0	1.82429	1.45943	0.364857	1.45943	1.45943
	D	1.75439	5.26316	7.01754	0	0	7.01754	0	0	7.01754	7.01754	7.01754	14.0351		D	0.364572	1.09372	1.45829	0	0	1.45829	0	0	1.45829	1.45829	1.45829	2.91657
	E	3.50877	1.75439	3.50877	3.50877	0	15.7895	0	0	7.01754	7.01754	5.26316	0		E	0.484518	0.242259	0.484518	0.484518	0	2.18033	0	0	0.969035	0.969035	0.726776	0
	H	1.75439	0	0	3.50877	0	0	0	3.50877	5.26316	0	1.75439	1.75439		H	0.68109	0	0	1.36218	0	0	0	1.36218	2.04327	0	0.68109	0.68109
	K	3.50877	1.75439	0	0	0	5.26316	0	14.0351	12.2807	8.77193	1.75439	0		K	0.606415	0.303208	0	0	0	0.909623	0	2.42566	2.12245	1.51604	0.303208	0
	R	0	0	1.75439	1.75439	0	1.75439	0	7.01754	5.26316	0	0	0		R	0	0	0.311127	0.311127	0	0.311127	0	1.24451	0.93338	0	0	0
	-	56.1404	36.8421	28.0702	12.2807	0	1.75439	0	0	0	0	0	0
	sum	100	100	100	100	100	100	100	100	100	100	100	100
	Total occurences												P2-Leu		Occurences relative to natural abundance												P2-Leu
	%	P6	P5	P4	P3	P2	P1	P1'	P2'	P3'	P4'	P5'	P6'		fold	P6	P5	P4	P3	P2	P1	P1'	P2'	P3'	P4'	P5'	P6'
	G	9.7561	0	12.1951	4.87805	0	4.87805	0	0	9.7561	7.31707	7.31707	2.43902		G	1.49836	0	1.87295	0.749178	0	0.749178	0	0	1.49836	1.12377	1.12377	0.374589
	A	2.43902	7.31707	0	14.6341	0	14.6341	0	7.31707	7.31707	14.6341	14.6341	4.87805		A	0.351637	1.05491	0	2.10982	0	2.10982	0	1.05491	1.05491	2.10982	2.10982	0.703275
	V	0	4.87805	12.1951	0	0	0	7.31707	19.5122	7.31707	12.1951	9.7561	2.43902		V	0	0.810739	2.02685	0	0	0	1.21611	3.24296	1.21611	2.02685	1.62148	0.40537
	I	2.43902	0	0	9.7561	0	0	19.5122	7.31707	7.31707	2.43902	7.31707	12.1951		I	0.55849	0	0	2.23396	0	0	4.46792	1.67547	1.67547	0.55849	1.67547	2.79245
	L	12.1951	7.31707	4.87805	0	100	2.43902	58.5366	12.1951	4.87805	0	7.31707	2.43902		L	1.24187	0.745125	0.49675	0	10.1834	0.248375	5.961	1.24187	0.49675	0	0.745125	0.248375
	M	0	2.43902	0	0	0	0	7.31707	4.87805	2.43902	2.43902	2.43902	0		M	0	1.14366	0	0	0	0	3.43098	2.28732	1.14366	1.14366	1.14366	0
	F	0	0	2.43902	2.43902	0	4.87805	0	2.43902	4.87805	0	9.7561	0		F	0	0	0.686141	0.686141	0	1.37228	0	0.686141	1.37228	0	2.74456	0
	Y	0	0	0	0	0	0	2.43902	2.43902	4.87805	0	0	0		Y	0	0	0	0	0	0	0.932719	0.932719	1.86544	0	0	0
	W	0	0	0	0	0	0	0	0	0	0	0	0		W	0	0	0	0	0	0	0	0	0	0	0	0
	C	0	0	2.43902	4.87805	0	0	2.43902	2.43902	2.43902	0	0	0		C	0	0	1.11271	2.22541	0	0	1.11271	1.11271	1.11271	0	0	0
	P	2.43902	9.7561	2.43902	12.1951	0	19.5122	0	0	0	12.1951	2.43902	0		P	0.383991	1.53596	0.383991	1.91995	0	3.07193	0	0	0	1.91995	0.383991	0
	S	7.31707	0	7.31707	12.1951	0	4.87805	0	2.43902	2.43902	0	14.6341	9.7561		S	0.871342	0	0.871342	1.45224	0	0.580895	0	0.290447	0.290447	0	1.74268	1.16179
	T	2.43902	0	2.43902	7.31707	0	4.87805	2.43902	7.31707	9.7561	9.7561	0	7.31707		T	0.450192	0	0.450192	1.35058	0	0.900384	0.450192	1.35058	1.80077	1.80077	0	1.35058
	N	2.43902	7.31707	4.87805	0	0	4.87805	0	2.43902	0	4.87805	2.43902	7.31707		N	0.673472	2.02042	1.34694	0	0	1.34694	0	0.673472	0	1.34694	0.673472	2.02042
	Q	4.87805	4.87805	0	7.31707	0	7.31707	0	2.43902	7.31707	2.43902	4.87805	9.7561		Q	1.01448	1.01448	0	1.52172	0	1.52172	0	0.507241	1.52172	0.507241	1.01448	2.02896
	D	0	4.87805	7.31707	0	0	9.7561	0	2.43902	12.1951	12.1951	7.31707	12.1951		D	0	1.01369	1.52053	0	0	2.02737	0	0.506844	2.53422	2.53422	1.52053	2.53422
	E	2.43902	2.43902	2.43902	12.1951	0	7.31707	0	0	7.31707	9.7561	7.31707	17.0732		E	0.336799	0.336799	0.336799	1.68399	0	1.0104	0	0	1.0104	1.3472	1.0104	2.35759
	H	0	9.7561	4.87805	4.87805	0	2.43902	0	0	4.87805	0	2.43902	2.43902		H	0	3.78752	1.89376	1.89376	0	0.946881	0	0	1.89376	0	0.946881	0.946881
	K	0	0	2.43902	2.43902	0	2.43902	0	17.0732	4.87805	2.43902	0	9.7561		K	0	0	0.421532	0.421532	0	0.421532	0	2.95073	0.843065	0.421532	0	1.68613
	R	2.43902	0	2.43902	0	0	9.7561	0	7.31707	0	7.31707	0	0		R	0.432542	0	0.432542	0	0	1.73017	0	1.29763	0	1.29763	0	0
	-	48.7805	39.0244	29.2683	4.87805	0	0	0	0	0	0	0	0
	sum	100	100	100	100	100	100	100	100	100	100	100	100
	Total occurences												P1-Gly		Occurences relative to natural abundance												P1-Gly
	%	P6	P5	P4	P3	P2	P1	P1'	P2'	P3'	P4'	P5'	P6'		fold	P6	P5	P4	P3	P2	P1	P1'	P2'	P3'	P4'	P5'	P6'
	G	2.85714	8.57143	8.57143	2.85714	22.8571	100	0	5.71429	14.2857	14.2857	8.57143	5.71429		G	0.438805	1.31641	1.31641	0.438805	3.51044	15.3582	0	0.877609	2.19402	2.19402	1.31641	0.877609
	A	0	0	0	8.57143	11.4286	0	2.85714	5.71429	8.57143	2.85714	11.4286	8.57143		A	0	0	0	1.23575	1.64767	0	0.411918	0.823836	1.23575	0.411918	1.64767	1.23575
	V	0	5.71429	0	20	2.85714	0	2.85714	8.57143	8.57143	22.8571	0	5.71429		V	0	0.949723	0	3.32403	0.474862	0	0.474862	1.42458	1.42458	3.79889	0	0.949723
	I	2.85714	2.85714	8.57143	14.2857	0	0	20	2.85714	0	5.71429	5.71429	0		I	0.654232	0.654232	1.96269	3.27116	0	0	4.57962	0.654232	0	1.30846	1.30846	0
	L	8.57143	8.57143	11.4286	2.85714	5.71429	0	65.7143	11.4286	8.57143	14.2857	5.71429	5.71429		L	0.872861	0.872861	1.16381	0.290954	0.581907	0	6.69193	1.16381	0.872861	1.45477	0.581907	0.581907
	M	2.85714	8.57143	2.85714	2.85714	5.71429	0	0	2.85714	2.85714	2.85714	0	2.85714		M	1.33971	4.01914	1.33971	1.33971	2.67943	0	0	1.33971	1.33971	1.33971	0	1.33971
	F	0	8.57143	8.57143	0	0	0	0	0	5.71429	5.71429	2.85714	2.85714		F	0	2.4113	2.4113	0	0	0	0	0	1.60753	1.60753	0.803765	0.803765
	Y	0	5.71429	5.71429	5.71429	0	0	2.85714	2.85714	2.85714	0	0	2.85714		Y	0	2.18523	2.18523	2.18523	0	0	1.09261	1.09261	1.09261	0	0	1.09261
	W	0	0	0	0	0	0	0	0	0	0	0	0		W	0	0	0	0	0	0	0	0	0	0	0	0
	C	2.85714	0	0	0	0	0	0	0	0	0	2.85714	0		C	1.30346	0	0	0	0	0	0	0	0	0	1.30346	0
	P	5.71429	5.71429	5.71429	31.4286	0	0	0	0	0	2.85714	5.71429	11.4286		P	0.899635	0.899635	0.899635	4.94799	0	0	0	0	0	0.449818	0.899635	1.79927
	S	8.57143	0	8.57143	0	5.71429	0	0	5.71429	14.2857	5.71429	0	2.85714		S	1.02071	0	1.02071	0	0.680477	0	0	0.680477	1.70119	0.680477	0	0.340238
	T	0	2.85714	5.71429	0	0	0	0	20	2.85714	5.71429	14.2857	5.71429		T	0	0.527368	1.05474	0	0	0	0	3.69157	0.527368	1.05474	2.63684	1.05474
	N	2.85714	2.85714	5.71429	2.85714	11.4286	0	0	5.71429	5.71429	0	17.1429	11.4286		N	0.788924	0.788924	1.57785	0.788924	3.1557	0	0	1.57785	1.57785	0	4.73354	3.1557
	Q	5.71429	2.85714	2.85714	0	0	0	0	14.2857	5.71429	0	5.71429	8.57143		Q	1.18839	0.594196	0.594196	0	0	0	0	2.97098	1.18839	0	1.18839	1.78259
	D	2.85714	5.71429	5.71429	0	11.4286	0	2.85714	2.85714	0	2.85714	11.4286	14.2857		D	0.593731	1.18746	1.18746	0	2.37492	0	0.593731	0.593731	0	0.593731	2.37492	2.96866
	E	0	0	0	0	0	0	0	0	5.71429	5.71429	2.85714	5.71429		E	0	0	0	0	0	0	0	0	0.789071	0.789071	0.394536	0.789071
	H	2.85714	0	5.71429	0	5.71429	0	0	0	8.57143	0	0	0		H	1.1092	0	2.21841	0	2.21841	0	0	0	3.32761	0	0	0
	K	8.57143	5.71429	0	0	2.85714	0	0	2.85714	5.71429	8.57143	2.85714	5.71429		K	1.48139	0.98759	0	0	0.493795	0	0	0.493795	0.98759	1.48139	0.493795	0.98759
	R	0	0	0	0	2.85714	0	2.85714	8.57143	0	0	2.85714	0		R	0	0	0	0	0.506692	0	0.506692	1.52008	0	0	0.506692	0
	-	42.8571	25.7143	14.2857	8.57143	11.4286	0	0	0	0	0	0	0
	sum	100	100	100	100	100	100	100	100	100	100	100	100
	Total occurences												P1-Asn		Occurences relative to natural abundance												P1-Asn
	%	P6	P5	P4	P3	P2	P1	P1'	P2'	P3'	P4'	P5'	P6'		fold	P6	P5	P4	P3	P2	P1	P1'	P2'	P3'	P4'	P5'	P6'
	G	4.87805	7.31707	4.87805	0	9.7561	0	0	9.7561	14.6341	24.3902	14.6341	9.7561		G	0.749178	1.12377	0.749178	0	1.49836	0	0	1.49836	2.24754	3.74589	2.24754	1.49836
	A	9.7561	2.43902	4.87805	7.31707	14.6341	0	0	2.43902	9.7561	9.7561	9.7561	0		A	1.40655	0.351637	0.703275	1.05491	2.10982	0	0	0.351637	1.40655	1.40655	1.40655	0
	V	0	7.31707	4.87805	12.1951	2.43902	0	4.87805	17.0732	7.31707	9.7561	4.87805	0		V	0	1.21611	0.810739	2.02685	0.40537	0	0.810739	2.83759	1.21611	1.62148	0.810739	0
	I	4.87805	2.43902	4.87805	9.7561	2.43902	0	34.1463	14.6341	7.31707	9.7561	2.43902	7.31707		I	1.11698	0.55849	1.11698	2.23396	0.55849	0	7.81887	3.35094	1.67547	2.23396	0.55849	1.67547
	L	4.87805	4.87805	9.7561	17.0732	4.87805	0	41.4634	7.31707	7.31707	9.7561	9.7561	2.43902		L	0.49675	0.49675	0.9935	1.73862	0.49675	0	4.22237	0.745125	0.745125	0.9935	0.9935	0.248375
	M	0	2.43902	2.43902	0	7.31707	0	2.43902	4.87805	0	0	2.43902	0		M	0	1.14366	1.14366	0	3.43098	0	1.14366	2.28732	0	0	1.14366	0
	F	2.43902	2.43902	2.43902	2.43902	2.43902	0	9.7561	7.31707	9.7561	4.87805	2.43902	0		F	0.686141	0.686141	0.686141	0.686141	0.686141	0	2.74456	2.05842	2.74456	1.37228	0.686141	0
	Y	0	0	7.31707	2.43902	9.7561	0	2.43902	0	0	2.43902	0	2.43902		Y	0	0	2.79816	0.932719	3.73088	0	0.932719	0	0	0.932719	0	0.932719
	W	0	0	0	2.43902	0	0	0	0	0	2.43902	0	0		W	0	0	0	2.02791	0	0	0	0	0	2.02791	0	0
	C	0	0	0	2.43902	0	0	0	0	0	0	0	2.43902		C	0	0	0	1.11271	0	0	0	0	0	0	0	1.11271
	P	4.87805	4.87805	7.31707	12.1951	0	0	0	0	2.43902	7.31707	4.87805	4.87805		P	0.767981	0.767981	1.15197	1.91995	0	0	0	0	0.383991	1.15197	0.767981	0.767981
	S	2.43902	0	4.87805	9.7561	9.7561	0	0	9.7561	4.87805	2.43902	4.87805	12.1951		S	0.290447	0	0.580895	1.16179	1.16179	0	0	1.16179	0.580895	0.290447	0.580895	1.45224
	T	2.43902	2.43902	4.87805	2.43902	0	0	2.43902	0	9.7561	9.7561	4.87805	9.7561		T	0.450192	0.450192	0.900384	0.450192	0	0	0.450192	0	1.80077	1.80077	0.900384	1.80077
	N	2.43902	7.31707	7.31707	0	12.1951	100	0	2.43902	9.7561	2.43902	4.87805	4.87805		N	0.673472	2.02042	2.02042	0	3.36736	27.6123	0	0.673472	2.69389	0.673472	1.34694	1.34694
	Q	4.87805	7.31707	0	0	2.43902	0	2.43902	12.1951	0	0	12.1951	4.87805		Q	1.01448	1.52172	0	0	0.507241	0	0.507241	2.5362	0	0	2.5362	1.01448
	D	7.31707	9.7561	4.87805	0	14.6341	0	0	0	2.43902	2.43902	7.31707	14.6341		D	1.52053	2.02737	1.01369	0	3.04106	0	0	0	0.506844	0.506844	1.52053	3.04106
	E	2.43902	9.7561	4.87805	2.43902	0	0	0	2.43902	0	2.43902	9.7561	7.31707		E	0.336799	1.3472	0.673598	0.336799	0	0	0	0.336799	0	0.336799	1.3472	1.0104
	H	4.87805	0	0	7.31707	0	0	0	0	4.87805	0	4.87805	4.87805		H	1.89376	0	0	2.84064	0	0	0	0	1.89376	0	1.89376	1.89376
	K	0	2.43902	2.43902	0	0	0	0	7.31707	9.7561	0	0	12.1951		K	0	0.421532	0.421532	0	0	0	0	1.2646	1.68613	0	0	2.10766
	R	0	0	4.87805	0	0	0	0	2.43902	0	0	0	0		R	0	0	0.865084	0	0	0	0	0.432542	0	0	0	0
	-	41.4634	26.8293	17.0732	9.7561	7.31707	0	0	0	0	0	0	0
	sum	100	100	100	100	100	100	100	100	100	100	100	100
	Total occurences												P1'-Leu		Occurences relative to natural abundance												P1'-Leu
	%	P6	P5	P4	P3	P2	P1	P1'	P2'	P3'	P4'	P5'	P6'		fold	P6	P5	P4	P3	P2	P1	P1'	P2'	P3'	P4'	P5'	P6'
	G	2.6616	3.80228	5.32319	4.18251	8.36502	8.74525	0	5.32319	12.9278	9.12548	7.98479	8.74525		G	0.408772	0.58396	0.817545	0.642356	1.28471	1.34311	0	0.817545	1.98547	1.40151	1.22632	1.34311
	A	2.28137	8.74525	8.36502	15.2091	14.0684	10.2662	0	7.98479	13.6882	11.4068	10.2662	8.36502		A	0.328908	1.26081	1.206	2.19272	2.02827	1.48009	0	1.15118	1.97345	1.64454	1.48009	1.206
	V	2.28137	4.94297	7.22433	14.0684	2.28137	0.760456	0	13.6882	5.32319	4.94297	10.2662	6.08365		V	0.379167	0.821528	1.2007	2.3382	0.379167	0.126389	0	2.275	0.884723	0.821528	1.70625	1.01111
	I	1.14068	2.6616	3.80228	8.74525	2.28137	0	0	8.74525	6.08365	4.94297	7.22433	4.94297		I	0.261195	0.609455	0.87065	2.0025	0.52239	0	0	2.0025	1.39304	1.13185	1.65424	1.13185
	L	5.70342	6.46388	4.18251	10.6464	9.12548	2.6616	100	11.4068	4.94297	6.46388	7.60456	6.84411		L	0.580801	0.658241	0.425921	1.08416	0.929281	0.27104	10.1834	1.1616	0.503361	0.658241	0.774401	0.696961
	M	1.52091	1.52091	0.380228	1.52091	0.380228	1.14068	0	3.04183	1.52091	3.04183	1.14068	2.6616		M	0.713156	0.713156	0.178289	0.713156	0.178289	0.534867	0	1.42631	0.713156	1.42631	0.534867	1.24802
	F	0.760456	3.80228	2.6616	1.90114	2.28137	4.56274	0	3.04183	2.6616	3.80228	6.08365	3.42205		F	0.21393	1.06965	0.748755	0.534825	0.64179	1.28358	0	0.85572	0.748755	1.06965	1.71144	0.962685
	Y	0.760456	1.14068	2.28137	1.52091	1.52091	0.760456	0	2.6616	1.14068	3.42205	0.380228	1.14068		Y	0.29081	0.436215	0.872429	0.581619	0.581619	0.29081	0	1.01783	0.436215	1.30864	0.145405	0.436215
	W	0.380228	0	0.380228	0.760456	0	1.14068	0	0	0.380228	0.380228	0	0.380228		W	0.316139	0	0.316139	0.632277	0	0.948416	0	0	0.316139	0.316139	0	0.316139
	C	1.14068	0.760456	0.380228	1.14068	3.04183	1.14068	0	0.380228	0.760456	0.380228	0	1.14068		C	0.520391	0.346927	0.173464	0.520391	1.38771	0.520391	0	0.173464	0.346927	0.173464	0	0.520391
	P	5.70342	4.94297	4.56274	11.0266	1.14068	8.36502	0	0	0.380228	8.74525	5.70342	10.2662		P	0.897925	0.778202	0.71834	1.73599	0.179585	1.31696	0	0	0.0598617	1.37682	0.897925	1.61627
	S	5.70342	3.04183	6.84411	3.42205	10.2662	9.5057	0	5.32319	7.22433	6.46388	4.56274	4.18251		S	0.679183	0.362231	0.815019	0.40751	1.22253	1.13197	0	0.633904	0.860298	0.769741	0.543346	0.498067
	T	3.04183	2.28137	4.94297	2.6616	2.28137	4.56274	0	7.60456	5.70342	3.42205	5.70342	5.70342		T	0.561456	0.421092	0.912366	0.491274	0.421092	0.842184	0	1.40364	1.05273	0.631638	1.05273	1.05273
	N	2.6616	1.52091	6.46388	0.760456	9.88593	6.46388	0	1.90114	3.42205	4.56274	5.32319	5.32319		N	0.734929	0.41996	1.78483	0.20998	2.72974	1.78483	0	0.52495	0.944909	1.25988	1.46986	1.46986
	Q	3.04183	4.94297	4.56274	3.42205	6.08365	11.0266	0	6.84411	8.36502	5.32319	6.46388	5.70342		Q	0.632604	1.02798	0.948907	0.71168	1.26521	2.29319	0	1.42336	1.73966	1.10706	1.34428	1.18613
	D	5.32319	5.70342	6.84411	1.52091	7.60456	9.12548	0	1.14068	7.98479	7.22433	8.74525	11.4068		D	1.10619	1.1852	1.42225	0.316055	1.58027	1.89633	0	0.237041	1.65929	1.50126	1.81731	2.37041
	E	4.56274	4.56274	3.80228	5.32319	6.84411	7.22433	0	0.380228	4.94297	4.18251	5.32319	7.22433		E	0.630057	0.630057	0.525048	0.735067	0.945086	0.99759	0	0.0525048	0.682562	0.577552	0.735067	0.99759
	H	2.6616	1.90114	3.42205	1.90114	1.52091	3.80228	0	2.28137	3.04183	2.28137	1.90114	1.52091		H	1.03329	0.738063	1.32851	0.738063	0.590451	1.47613	0	0.885676	1.1809	0.885676	0.738063	0.590451
	K	2.6616	2.28137	2.28137	1.90114	4.18251	2.6616	0	12.5475	7.98479	6.84411	4.94297	4.94297		K	0.459999	0.394285	0.394285	0.328571	0.722856	0.459999	0	2.16857	1.38	1.18286	0.854284	0.854284
	R	1.52091	1.14068	2.28137	0.380228	1.90114	4.18251	0	5.70342	1.52091	3.04183	0.380228	0		R	0.269722	0.202292	0.404583	0.0674305	0.337153	0.741736	0	1.01146	0.269722	0.539444	0.0674305	0
	-	44.4867	33.8403	19.0114	7.98479	4.94297	1.90114	0	0	0	0	0	0
	sum	100	100	100	100	100	100	100	100	100	100	100	100
		Aminoacid occurrence >10%.														Relative aminoacid occurence >2-fold higher than natural abundance.
																Relative aminoacid occurence >4-fold lower than natural abundance.

## Sheet: MMP8
MMP8		Active site specificity profiling datasets of human Matrix Metalloproteinases (MMPs):																		Sub-site cooperativity analysis of individual MMPs.												Index
	Total occurences												Global		Occurences relative to natural abundance												Global
	%	P6	P5	P4	P3	P2	P1	P1'	P2'	P3'	P4'	P5'	P6'		fold	P6	P5	P4	P3	P2	P1	P1'	P2'	P3'	P4'	P5'	P6'			% of 20 aa
	G	5.41176	6.35294	6.58824	4	3.05882	7.52941	0.470588	1.41176	22.5882	6.58824	7.29412	10.8235		G	0.831147	0.975695	1.01183	0.614326	0.469779	1.15638	0.0722737	0.216821	3.46914	1.01183	1.12024	1.66229		G	6.5112
	A	4	5.88235	4	14.3529	8.94118	10.5882	1.17647	5.88235	21.8824	14.5882	7.52941	8.23529		A	0.576685	0.848067	0.576685	2.06928	1.28906	1.52652	0.169613	0.848067	3.15481	2.10321	1.08553	1.18729		A	6.93619
	V	2.82353	5.64706	6.11765	10.8235	2.11765	1.88235	9.41176	16.9412	6.82353	8.94118	12.2353	6.58824		V	0.469275	0.93855	1.01676	1.79889	0.351956	0.31285	1.56425	2.81565	1.13408	1.48604	2.03352	1.09497		V	6.01679
	I	2.58824	3.05882	5.64706	6.11765	1.88235	1.17647	16.4706	9.88235	2.35294	5.64706	7.76471	5.88235		I	0.592657	0.700413	1.29307	1.40083	0.431023	0.269389	3.77145	2.26287	0.538779	1.29307	1.77797	1.34695		I	4.36717
	L	6.35294	9.64706	7.76471	7.52941	14.8235	5.17647	39.5294	16.4706	0.941176	9.41176	10.8235	8.70588		L	0.646944	0.982396	0.790709	0.766748	1.50954	0.527139	4.02543	1.67726	0.0958435	0.958435	1.1022	0.886553		L	9.81993
	M	1.64706	2.35294	2.82353	1.17647	3.76471	1.88235	3.76471	4.47059	0.705882	2.58824	1.17647	1.17647		M	0.772306	1.10329	1.32395	0.551647	1.76527	0.882635	1.76527	2.09626	0.330988	1.21362	0.551647	0.551647		M	2.13265
	F	1.88235	4.23529	2.82353	1.41176	6.11765	4	6.58824	4	3.05882	2.11765	4.94118	2.35294		F	0.529539	1.19146	0.794309	0.397155	1.721	1.12527	1.85339	1.12527	0.860502	0.595732	1.39004	0.661924		F	3.5547
	Y	2.58824	2.11765	4.47059	1.17647	6.58824	1.41176	6.11765	2.11765	1.88235	1.17647	1.64706	0.941176		Y	0.989779	0.80982	1.70962	0.4499	2.51944	0.53988	2.33948	0.80982	0.71984	0.4499	0.62986	0.35992		Y	2.61496
	W	0.235294	0.705882	0.941176	0.235294	1.88235	0.470588	1.17647	1.17647	0.235294	0	0.470588	0.235294		W	0.195634	0.586902	0.782536	0.195634	1.56507	0.391268	0.97817	0.97817	0.195634	0	0.391268	0.195634		W	1.20273
	C	2.35294	0.470588	1.88235	1.88235	2.35294	2.11765	5.17647	1.41176	0.235294	0.470588	0.705882	0.705882		C	1.07343	0.214687	0.858747	0.858747	1.07343	0.96609	2.36155	0.64406	0.107343	0.214687	0.32203	0.32203		C	2.19198
	P	4.23529	4.70588	4	20.9412	0.705882	5.41176	0.235294	0	1.17647	7.52941	6.58824	9.17647		P	0.666789	0.740876	0.629745	3.2969	0.111131	0.852008	0.0370438	0	0.185219	1.1854	1.03723	1.44471		P	6.35178
	S	6.11765	5.41176	5.17647	6.82353	7.76471	9.17647	1.64706	5.64706	10.5882	5.64706	4.94118	6.58824		S	0.72851	0.644451	0.616432	0.812569	0.924648	1.09277	0.196137	0.672471	1.26088	0.672471	0.588412	0.784549		S	8.39748
	T	2.82353	2.82353	4.70588	4.70588	2.35294	4.47059	1.17647	6.58824	4.70588	6.58824	6.35294	7.29412		T	0.521163	0.521163	0.868605	0.868605	0.434303	0.825175	0.217151	1.21605	0.868605	1.21605	1.17262	1.34634		T	5.41774
	N	3.05882	3.05882	3.76471	1.41176	4.23529	13.6471	1.17647	1.88235	4.70588	3.52941	3.76471	4.23529		N	0.844613	0.844613	1.03952	0.389821	1.16946	3.76827	0.324851	0.519762	1.2994	0.974553	1.03952	1.16946		N	3.62157
	Q	2.82353	4.94118	3.76471	2.58824	8.47059	6.35294	4.47059	6.58824	3.76471	3.52941	4	4		Q	0.587206	1.02761	0.782941	0.538272	1.76162	1.32121	0.929742	1.37015	0.782941	0.734007	0.831875	0.831875		Q	4.80842
	D	5.41176	4	4.70588	2.35294	7.05882	7.52941	0.235294	0.941176	6.58824	5.17647	7.05882	7.76471		D	1.1246	0.831224	0.97791	0.488955	1.46687	1.56466	0.0488955	0.195582	1.36907	1.0757	1.46687	1.61355		D	4.81218
	E	4.70588	3.05882	5.17647	3.29412	6.58824	8.94118	0	1.64706	3.29412	6.11765	6.58824	7.29412		E	0.649824	0.422385	0.714806	0.454877	0.909753	1.23466	0	0.227438	0.454877	0.844771	0.909753	1.00723		E	7.24178
	H	1.88235	2.11765	2.58824	1.64706	2.35294	2.11765	1.17647	3.76471	2.58824	2.58824	3.05882	2.82353		H	0.730769	0.822116	1.00481	0.639423	0.913462	0.822116	0.456731	1.46154	1.00481	1.00481	1.1875	1.09615		H	2.57585
	K	2.58824	1.41176	3.29412	0.705882	1.88235	1.17647	0	6.35294	1.64706	5.64706	2.82353	4.70588		K	0.44732	0.243993	0.569317	0.121996	0.325324	0.203327	0	1.09797	0.284658	0.975972	0.487986	0.81331		K	5.78609
	R	1.88235	0.705882	2.35294	0	0.941176	1.64706	0	2.82353	0.235294	2.11765	0.235294	0.470588		R	0.333821	0.125183	0.417276	0	0.16691	0.292093	0	0.500731	0.0417276	0.375548	0.0417276	0.0834552		R	5.63881
	-	34.5882	27.2941	17.4118	6.82353	6.11765	3.29412	0	0	0	0	0	0																sum	100
	sum	100	100	100	100	100	100	100	100	100	100	100	100
	Total occurences												P3-Pro		Occurences relative to natural abundance												P3-Pro
	%	P6	P5	P4	P3	P2	P1	P1'	P2'	P3'	P4'	P5'	P6'		fold	P6	P5	P4	P3	P2	P1	P1'	P2'	P3'	P4'	P5'	P6'
	G	5.61798	10.1124	4.49438	0	4.49438	10.1124	0	1.1236	19.1011	8.98876	5.61798	13.4831		G	0.862818	1.55307	0.690254	0	0.690254	1.55307	0	0.172564	2.93358	1.38051	0.862818	2.07076
	A	4.49438	3.37079	2.24719	0	10.1124	10.1124	2.24719	6.74157	14.6067	7.86517	7.86517	8.98876		A	0.647961	0.485971	0.323981	0	1.45791	1.45791	0.323981	0.971942	2.10587	1.13393	1.13393	1.29592
	V	6.74157	7.86517	4.49438	0	0	4.49438	19.1011	14.6067	7.86517	13.4831	15.7303	7.86517		V	1.12046	1.3072	0.746973	0	0	0.746973	3.17464	2.42766	1.3072	2.24092	2.61441	1.3072
	I	6.74157	1.1236	7.86517	0	0	1.1236	19.1011	8.98876	3.37079	4.49438	3.37079	7.86517		I	1.54369	0.257282	1.80097	0	0	0.257282	4.3738	2.05826	0.771846	1.02913	0.771846	1.80097
	L	7.86517	7.86517	8.98876	0	6.74157	4.49438	26.9663	13.4831	1.1236	8.98876	10.1124	5.61798		L	0.80094	0.80094	0.91536	0	0.68652	0.45768	2.74608	1.37304	0.11442	0.91536	1.02978	0.5721
	M	1.1236	1.1236	0	0	6.74157	2.24719	3.37079	5.61798	1.1236	5.61798	1.1236	1.1236		M	0.526854	0.526854	0	0	3.16112	1.05371	1.58056	2.63427	0.526854	2.63427	0.526854	0.526854
	F	4.49438	10.1124	3.37079	0	4.49438	8.98876	6.74157	3.37079	5.61798	4.49438	4.49438	1.1236		F	1.26435	2.84479	0.948262	0	1.26435	2.5287	1.89652	0.948262	1.58044	1.26435	1.26435	0.316087
	Y	5.61798	0	5.61798	0	2.24719	1.1236	5.61798	1.1236	2.24719	1.1236	1.1236	2.24719		Y	2.1484	0	2.1484	0	0.859359	0.42968	2.1484	0.42968	0.859359	0.42968	0.42968	0.859359
	W	0	1.1236	2.24719	0	0	0	1.1236	1.1236	1.1236	0	0	1.1236		W	0	0.934207	1.86841	0	0	0	0.934207	0.934207	0.934207	0	0	0.934207
	C	1.1236	1.1236	3.37079	0	4.49438	2.24719	1.1236	3.37079	0	1.1236	2.24719	2.24719		C	0.512595	0.512595	1.53778	0	2.05038	1.02519	0.512595	1.53778	0	0.512595	1.02519	1.02519
	P	4.49438	7.86517	6.74157	100	0	5.61798	0	0	3.37079	6.74157	2.24719	8.98876		P	0.707578	1.23826	1.06137	15.7436	0	0.884473	0	0	0.530684	1.06137	0.353789	1.41516
	S	8.98876	7.86517	3.37079	0	6.74157	6.74157	1.1236	5.61798	12.3596	6.74157	4.49438	4.49438		S	1.07041	0.936611	0.401405	0	0.802809	0.802809	0.133802	0.669008	1.47182	0.802809	0.535206	0.535206
	T	5.61798	3.37079	8.98876	0	6.74157	3.37079	3.37079	7.86517	4.49438	4.49438	8.98876	2.24719		T	1.03696	0.622175	1.65913	0	1.24435	0.622175	0.622175	1.45174	0.829567	0.829567	1.65913	0.414783
	N	2.24719	4.49438	3.37079	0	4.49438	6.74157	0	2.24719	4.49438	2.24719	5.61798	4.49438		N	0.620502	1.241	0.930753	0	1.241	1.86151	0	0.620502	1.241	0.620502	1.55126	1.241
	Q	4.49438	5.61798	2.24719	0	8.98876	7.86517	8.98876	8.98876	5.61798	4.49438	5.61798	3.37079		Q	0.934691	1.16836	0.467345	0	1.86938	1.63571	1.86938	1.86938	1.16836	0.934691	1.16836	0.701018
	D	4.49438	3.37079	4.49438	0	8.98876	7.86517	0	1.1236	5.61798	6.74157	7.86517	7.86517		D	0.933959	0.700469	0.933959	0	1.86792	1.63443	0	0.23349	1.16745	1.40094	1.63443	1.63443
	E	4.49438	2.24719	5.61798	0	13.4831	8.98876	0	2.24719	3.37079	3.37079	4.49438	7.86517		E	0.620618	0.310309	0.775773	0	1.86185	1.24124	0	0.310309	0.465464	0.465464	0.620618	1.08608
	H	3.37079	6.74157	4.49438	0	1.1236	3.37079	1.1236	1.1236	3.37079	5.61798	4.49438	3.37079		H	1.30861	2.61722	1.74481	0	0.436204	1.30861	0.436204	0.436204	1.30861	2.18102	1.74481	1.30861
	K	2.24719	2.24719	10.1124	0	5.61798	2.24719	0	8.98876	1.1236	3.37079	4.49438	5.61798		K	0.388378	0.388378	1.7477	0	0.970946	0.388378	0	1.55351	0.194189	0.582567	0.776756	0.970946
	R	1.1236	0	5.61798	0	1.1236	0	0	2.24719	0	0	0	0		R	0.199261	0	0.996305	0	0.199261	0	0	0.398522	0	0	0	0
	-	14.6067	12.3596	2.24719	0	3.37079	2.24719	0	0	0	0	0	0
	sum	100	100	100	100	100	100	100	100	100	100	100	100
	Total occurences												P2-Ala		Occurences relative to natural abundance												P2-Ala
	%	P6	P5	P4	P3	P2	P1	P1'	P2'	P3'	P4'	P5'	P6'		fold	P6	P5	P4	P3	P2	P1	P1'	P2'	P3'	P4'	P5'	P6'
	G	13.1579	7.89474	5.26316	2.63158	0	13.1579	0	0	18.4211	7.89474	7.89474	18.4211		G	2.02081	1.21249	0.808324	0.404162	0	2.02081	0	0	2.82913	1.21249	1.21249	2.82913
	A	2.63158	5.26316	2.63158	18.4211	100	21.0526	0	7.89474	28.9474	10.5263	5.26316	10.5263		A	0.379398	0.758796	0.379398	2.65579	14.4171	3.03519	0	1.13819	4.17338	1.51759	0.758796	1.51759
	V	5.26316	15.7895	7.89474	13.1579	0	0	10.5263	15.7895	2.63158	7.89474	23.6842	2.63158		V	0.874745	2.62423	1.31212	2.18686	0	0	1.74949	2.62423	0.437372	1.31212	3.93635	0.437372
	I	0	2.63158	5.26316	7.89474	0	0	15.7895	10.5263	0	0	2.63158	7.89474		I	0	0.602582	1.20516	1.80775	0	0	3.61549	2.41033	0	0	0.602582	1.80775
	L	2.63158	5.26316	7.89474	7.89474	0	7.89474	42.1053	10.5263	0	5.26316	7.89474	5.26316		L	0.267984	0.535967	0.803951	0.803951	0	0.803951	4.28774	1.07193	0	0.535967	0.803951	0.535967
	M	0	5.26316	0	0	0	0	7.89474	2.63158	0	2.63158	2.63158	0		M	0	2.46789	0	0	0	0	3.70184	1.23395	0	1.23395	1.23395	0
	F	2.63158	2.63158	2.63158	5.26316	0	0	2.63158	0	0	2.63158	2.63158	0		F	0.74031	0.74031	0.74031	1.48062	0	0	0.74031	0	0	0.74031	0.74031	0
	Y	2.63158	0	2.63158	0	0	0	5.26316	0	0	0	0	0		Y	1.00635	0	1.00635	0	0	0	2.01271	0	0	0	0	0
	W	0	0	0	0	0	0	2.63158	0	0	0	2.63158	0		W	0	0	0	0	0	0	2.18801	0	0	0	2.18801	0
	C	0	0	0	0	0	0	0	2.63158	0	0	0	2.63158		C	0	0	0	0	0	0	0	1.20055	0	0	0	1.20055
	P	7.89474	0	2.63158	23.6842	0	2.63158	0	0	0	7.89474	2.63158	10.5263		P	1.24292	0	0.414306	3.72875	0	0.414306	0	0	0	1.24292	0.414306	1.65722
	S	13.1579	13.1579	0	5.26316	0	5.26316	0	7.89474	10.5263	18.4211	7.89474	7.89474		S	1.56689	1.56689	0	0.626755	0	0.626755	0	0.940132	1.25351	2.19364	0.940132	0.940132
	T	0	2.63158	10.5263	0	0	10.5263	0	7.89474	2.63158	5.26316	2.63158	5.26316		T	0	0.485733	1.94293	0	0	1.94293	0	1.4572	0.485733	0.971467	0.485733	0.971467
	N	2.63158	0	0	0	0	7.89474	0	2.63158	5.26316	7.89474	5.26316	2.63158		N	0.726641	0	0	0	0	2.17992	0	0.726641	1.45328	2.17992	1.45328	0.726641
	Q	2.63158	5.26316	7.89474	2.63158	0	13.1579	13.1579	10.5263	7.89474	10.5263	7.89474	5.26316		Q	0.547286	1.09457	1.64186	0.547286	0	2.73643	2.73643	2.18914	1.64186	2.18914	1.64186	1.09457
	D	2.63158	2.63158	5.26316	2.63158	0	5.26316	0	0	13.1579	0	7.89474	13.1579		D	0.546858	0.546858	1.09372	0.546858	0	1.09372	0	0	2.73429	0	1.64057	2.73429
	E	5.26316	2.63158	10.5263	2.63158	0	7.89474	0	0	2.63158	2.63158	7.89474	2.63158		E	0.726776	0.363388	1.45355	0.363388	0	1.09016	0	0	0.363388	0.363388	1.09016	0.363388
	H	2.63158	0	0	2.63158	0	2.63158	0	5.26316	5.26316	2.63158	2.63158	0		H	1.02163	0	0	1.02163	0	1.02163	0	2.04327	2.04327	1.02163	1.02163	0
	K	2.63158	5.26316	10.5263	2.63158	0	0	0	13.1579	2.63158	7.89474	0	2.63158		K	0.454811	0.909623	1.81925	0.454811	0	0	0	2.27406	0.454811	1.36443	0	0.454811
	R	0	0	2.63158	0	0	0	0	2.63158	0	0	0	2.63158		R	0	0	0.46669	0	0	0	0	0.46669	0	0	0	0.46669
	-	31.5789	23.6842	15.7895	2.63158	0	2.63158	0	0	0	0	0	0
	sum	100	100	100	100	100	100	100	100	100	100	100	100
	Total occurences												P2-Leu		Occurences relative to natural abundance												P2-Leu
	%	P6	P5	P4	P3	P2	P1	P1'	P2'	P3'	P4'	P5'	P6'		fold	P6	P5	P4	P3	P2	P1	P1'	P2'	P3'	P4'	P5'	P6'
	G	4.7619	6.34921	12.6984	4.7619	0	4.7619	0	0	15.873	3.1746	1.5873	6.34921		G	0.731341	0.975121	1.95024	0.731341	0	0.731341	0	0	2.4378	0.487561	0.24378	0.975121
	A	4.7619	9.52381	1.5873	17.4603	0	7.93651	1.5873	4.7619	20.6349	14.2857	3.1746	6.34921		A	0.68653	1.37306	0.228843	2.51728	0	1.14422	0.228843	0.68653	2.97496	2.05959	0.457687	0.915374
	V	4.7619	4.7619	3.1746	17.4603	0	1.5873	12.6984	22.2222	9.52381	9.52381	17.4603	4.7619		V	0.791436	0.791436	0.527624	2.90193	0	0.263812	2.1105	3.69337	1.58287	1.58287	2.90193	0.791436
	I	3.1746	4.7619	1.5873	9.52381	0	0	6.34921	7.93651	4.7619	4.7619	11.1111	7.93651		I	0.726924	1.09039	0.363462	2.18077	0	0	1.45385	1.81731	1.09039	1.09039	2.54423	1.81731
	L	7.93651	11.1111	6.34921	3.1746	100	3.1746	44.4444	15.873	3.1746	9.52381	7.93651	17.4603		L	0.808204	1.13149	0.646563	0.323282	10.1834	0.323282	4.52594	1.61641	0.323282	0.969845	0.808204	1.77805
	M	3.1746	0	1.5873	1.5873	0	1.5873	3.1746	4.7619	0	1.5873	3.1746	0		M	1.48857	0	0.744286	0.744286	0	0.744286	1.48857	2.23286	0	0.744286	1.48857	0
	F	0	1.5873	1.5873	0	0	3.1746	3.1746	3.1746	1.5873	0	3.1746	3.1746		F	0	0.446536	0.446536	0	0	0.893073	0.893073	0.893073	0.446536	0	0.893073	0.893073
	Y	1.5873	4.7619	3.1746	0	0	0	6.34921	6.34921	1.5873	1.5873	3.1746	1.5873		Y	0.607008	1.82102	1.21402	0	0	0	2.42803	2.42803	0.607008	0.607008	1.21402	0.607008
	W	0	0	0	0	0	0	1.5873	1.5873	0	0	0	0		W	0	0	0	0	0	0	1.31975	1.31975	0	0	0	0
	C	4.7619	0	4.7619	3.1746	0	3.1746	9.52381	0	0	0	0	0		C	2.17243	0	2.17243	1.44828	0	1.44828	4.34485	0	0	0	0	0
	P	0	4.7619	4.7619	9.52381	0	14.2857	0	0	0	12.6984	4.7619	6.34921		P	0	0.749696	0.749696	1.49939	0	2.24909	0	0	0	1.99919	0.749696	0.999595
	S	4.7619	4.7619	4.7619	4.7619	0	11.1111	0	7.93651	7.93651	1.5873	4.7619	6.34921		S	0.567064	0.567064	0.567064	0.567064	0	1.32315	0	0.945106	0.945106	0.189021	0.567064	0.756085
	T	0	1.5873	1.5873	6.34921	0	0	1.5873	3.1746	7.93651	6.34921	3.1746	6.34921		T	0	0.292982	0.292982	1.17193	0	0	0.292982	0.585964	1.46491	1.17193	0.585964	1.17193
	N	4.7619	7.93651	3.1746	3.1746	0	11.1111	3.1746	0	3.1746	3.1746	1.5873	0		N	1.31487	2.19146	0.876582	0.876582	0	3.06804	0.876582	0	0.876582	0.876582	0.438291	0
	Q	4.7619	1.5873	4.7619	6.34921	0	4.7619	4.7619	4.7619	4.7619	3.1746	6.34921	6.34921		Q	0.990327	0.330109	0.990327	1.32044	0	0.990327	0.990327	0.990327	0.990327	0.660218	1.32044	1.32044
	D	3.1746	0	6.34921	1.5873	0	14.2857	0	0	11.1111	7.93651	12.6984	1.5873		D	0.659701	0	1.3194	0.329851	0	2.96866	0	0	2.30895	1.64925	2.63881	0.329851
	E	4.7619	3.1746	6.34921	4.7619	0	12.6984	0	1.5873	7.93651	12.6984	9.52381	12.6984		E	0.65756	0.438373	0.876746	0.65756	0	1.75349	0	0.219187	1.09593	1.75349	1.31512	1.75349
	H	0	4.7619	6.34921	1.5873	0	1.5873	1.5873	3.1746	0	1.5873	3.1746	3.1746		H	0	1.84867	2.4649	0.616224	0	0.616224	0.616224	1.23245	0	0.616224	1.23245	1.23245
	K	1.5873	0	4.7619	1.5873	0	0	0	6.34921	0	6.34921	3.1746	9.52381		K	0.274331	0	0.822992	0.274331	0	0	0	1.09732	0	1.09732	0.548661	1.64598
	R	3.1746	0	1.5873	0	0	0	0	6.34921	0	0	0	0		R	0.562991	0	0.281496	0	0	0	0	1.12598	0	0	0	0
	-	38.0952	28.5714	19.0476	3.1746	0	4.7619	0	0	0	0	0	0
	sum	100	100	100	100	100	100	100	100	100	100	100	100
	Total occurences												P1-Gly		Occurences relative to natural abundance												P1-Gly
	%	P6	P5	P4	P3	P2	P1	P1'	P2'	P3'	P4'	P5'	P6'		fold	P6	P5	P4	P3	P2	P1	P1'	P2'	P3'	P4'	P5'	P6'
	G	6.25	9.375	6.25	0	3.125	100	0	0	31.25	3.125	3.125	3.125		G	0.959885	1.43983	0.959885	0	0.479942	15.3582	0	0	4.79942	0.479942	0.479942	0.479942
	A	3.125	3.125	0	15.625	15.625	0	0	6.25	18.75	6.25	6.25	3.125		A	0.450535	0.450535	0	2.25268	2.25268	0	0	0.901071	2.70321	0.901071	0.901071	0.450535
	V	0	6.25	0	15.625	3.125	0	3.125	15.625	6.25	25	9.375	6.25		V	0	1.03876	0	2.5969	0.51938	0	0.51938	2.5969	1.03876	4.15504	1.55814	1.03876
	I	9.375	9.375	12.5	6.25	3.125	0	21.875	6.25	3.125	0	9.375	9.375		I	2.1467	2.1467	2.86226	1.43113	0.715566	0	5.00896	1.43113	0.715566	0	2.1467	2.1467
	L	0	3.125	0	3.125	9.375	0	46.875	6.25	0	18.75	12.5	15.625		L	0	0.31823	0	0.31823	0.954691	0	4.77346	0.636461	0	1.90938	1.27292	1.59115
	M	0	6.25	0	0	6.25	0	3.125	12.5	0	3.125	0	0		M	0	2.93062	0	0	2.93062	0	1.46531	5.86125	0	1.46531	0	0
	F	0	6.25	6.25	0	9.375	0	6.25	3.125	6.25	0	3.125	3.125		F	0	1.75824	1.75824	0	2.63735	0	1.75824	0.879118	1.75824	0	0.879118	0.879118
	Y	3.125	3.125	9.375	0	0	0	3.125	3.125	0	3.125	0	0		Y	1.19505	1.19505	3.58514	0	0	0	1.19505	1.19505	0	1.19505	0	0
	W	0	3.125	3.125	0	0	0	6.25	3.125	0	0	3.125	0		W	0	2.59826	2.59826	0	0	0	5.19653	2.59826	0	0	2.59826	0
	C	3.125	0	0	0	0	0	6.25	0	0	0	0	3.125		C	1.42565	0	0	0	0	0	2.85131	0	0	0	0	1.42565
	P	3.125	6.25	0	28.125	0	0	0	0	0	0	6.25	15.625		P	0.491988	0.983976	0	4.42789	0	0	0	0	0	0	0.983976	2.45994
	S	12.5	0	6.25	6.25	0	0	0	6.25	15.625	6.25	9.375	6.25		S	1.48854	0	0.744271	0.744271	0	0	0	0.744271	1.86068	0.744271	1.11641	0.744271
	T	3.125	6.25	6.25	9.375	0	0	0	18.75	6.25	6.25	9.375	3.125		T	0.576808	1.15362	1.15362	1.73042	0	0	0	3.46085	1.15362	1.15362	1.73042	0.576808
	N	3.125	3.125	9.375	3.125	9.375	0	0	0	6.25	6.25	6.25	6.25		N	0.862886	0.862886	2.58866	0.862886	2.58866	0	0	0	1.72577	1.72577	1.72577	1.72577
	Q	3.125	3.125	3.125	0	0	0	3.125	3.125	0	3.125	3.125	6.25		Q	0.649902	0.649902	0.649902	0	0	0	0.649902	0.649902	0	0.649902	0.649902	1.2998
	D	9.375	6.25	9.375	0	12.5	0	0	0	3.125	0	18.75	18.75		D	1.94818	1.29879	1.94818	0	2.59757	0	0	0	0.649393	0	3.89636	3.89636
	E	3.125	0	6.25	3.125	3.125	0	0	0	3.125	3.125	0	0		E	0.431523	0	0.863047	0.431523	0.431523	0	0	0	0.431523	0.431523	0	0
	H	0	0	6.25	0	3.125	0	0	9.375	0	3.125	0	0		H	0	0	2.42638	0	1.21319	0	0	3.63957	0	1.21319	0	0
	K	9.375	0	0	0	3.125	0	0	0	0	12.5	0	0		K	1.62027	0	0	0	0.540088	0	0	0	0	2.16035	0	0
	R	0	0	0	0	3.125	0	0	6.25	0	0	0	0		R	0	0	0	0	0.554195	0	0	1.10839	0	0	0	0
	-	28.125	25	15.625	9.375	15.625	0	0	0	0	0	0	0
	sum	100	100	100	100	100	100	100	100	100	100	100	100
	Total occurences												P1-Asn		Occurences relative to natural abundance												P1-Asn
	%	P6	P5	P4	P3	P2	P1	P1'	P2'	P3'	P4'	P5'	P6'		fold	P6	P5	P4	P3	P2	P1	P1'	P2'	P3'	P4'	P5'	P6'
	G	8.62069	8.62069	6.89655	3.44828	5.17241	0	0	1.72414	15.5172	12.069	10.3448	10.3448		G	1.32398	1.32398	1.05918	0.529592	0.794388	0	0	0.264796	2.38316	1.85357	1.58878	1.58878
	A	6.89655	5.17241	1.72414	12.069	5.17241	0	3.44828	1.72414	25.8621	8.62069	3.44828	5.17241		A	0.994285	0.745714	0.248571	1.74	0.745714	0	0.497143	0.248571	3.72857	1.24286	0.497143	0.745714
	V	3.44828	6.89655	3.44828	8.62069	0	0	8.62069	17.2414	8.62069	6.89655	6.89655	3.44828		V	0.573109	1.14622	0.573109	1.43277	0	0	1.43277	2.86554	1.43277	1.14622	1.14622	0.573109
	I	1.72414	3.44828	5.17241	12.069	3.44828	0	20.6897	8.62069	1.72414	6.89655	8.62069	6.89655		I	0.394795	0.78959	1.18438	2.76356	0.78959	0	4.73754	1.97397	0.394795	1.57918	1.97397	1.57918
	L	10.3448	10.3448	10.3448	6.89655	12.069	0	20.6897	15.5172	3.44828	8.62069	13.7931	5.17241		L	1.05345	1.05345	1.05345	0.702302	1.22903	0	2.10691	1.58018	0.351151	0.877877	1.4046	0.526726
	M	1.72414	1.72414	3.44828	1.72414	3.44828	0	1.72414	8.62069	0	1.72414	0	0		M	0.808448	0.808448	1.6169	0.808448	1.6169	0	0.808448	4.04224	0	0.808448	0	0
	F	1.72414	3.44828	0	1.72414	6.89655	0	15.5172	5.17241	6.89655	1.72414	5.17241	0		F	0.485031	0.970062	0	0.485031	1.94012	0	4.36528	1.45509	1.94012	0.485031	1.45509	0
	Y	0	1.72414	6.89655	1.72414	12.069	0	10.3448	1.72414	1.72414	0	0	0		Y	0	0.659336	2.63734	0.659336	4.61535	0	3.95601	0.659336	0.659336	0	0	0
	W	0	1.72414	0	1.72414	1.72414	0	1.72414	0	0	0	0	0		W	0	1.43353	0	1.43353	1.43353	0	1.43353	0	0	0	0	0
	C	1.72414	0	5.17241	5.17241	1.72414	0	6.89655	1.72414	0	0	1.72414	0		C	0.786568	0	2.3597	2.3597	0.786568	0	3.14627	0.786568	0	0	0.786568	0
	P	3.44828	1.72414	5.17241	10.3448	1.72414	0	0	0	1.72414	12.069	6.89655	6.89655		P	0.542883	0.271442	0.814325	1.62865	0.271442	0	0	0	0.271442	1.90009	1.08577	1.08577
	S	1.72414	1.72414	3.44828	12.069	10.3448	0	3.44828	5.17241	6.89655	3.44828	3.44828	12.069		S	0.205316	0.205316	0.410632	1.43721	1.2319	0	0.410632	0.615949	0.821265	0.410632	0.410632	1.43721
	T	1.72414	0	3.44828	5.17241	3.44828	0	1.72414	5.17241	5.17241	12.069	5.17241	5.17241		T	0.318239	0	0.636478	0.954717	0.636478	0	0.318239	0.954717	0.954717	2.22767	0.954717	0.954717
	N	5.17241	12.069	5.17241	1.72414	1.72414	100	1.72414	3.44828	5.17241	3.44828	1.72414	6.89655		N	1.42822	3.33252	1.42822	0.476075	0.476075	27.6123	0.476075	0.95215	1.42822	0.95215	0.476075	1.9043
	Q	5.17241	6.89655	3.44828	0	5.17241	0	1.72414	12.069	3.44828	1.72414	12.069	6.89655		Q	1.0757	1.43427	0.717133	0	1.0757	0	0.358567	2.50997	0.717133	0.358567	2.50997	1.43427
	D	6.89655	10.3448	3.44828	1.72414	8.62069	0	0	1.72414	5.17241	3.44828	12.069	12.069		D	1.43314	2.14972	0.716572	0.358286	1.79143	0	0	0.358286	1.07486	0.716572	2.508	2.508
	E	3.44828	5.17241	6.89655	1.72414	5.17241	0	0	3.44828	1.72414	6.89655	1.72414	5.17241		E	0.476164	0.714246	0.952328	0.238082	0.714246	0	0	0.476164	0.238082	0.952328	0.238082	0.714246
	H	1.72414	0	1.72414	3.44828	3.44828	0	1.72414	0	3.44828	0	3.44828	5.17241		H	0.669347	0	0.669347	1.33869	1.33869	0	0.669347	0	1.33869	0	1.33869	2.00804
	K	3.44828	0	1.72414	3.44828	0	0	0	1.72414	3.44828	10.3448	3.44828	6.89655		K	0.59596	0	0.29798	0.59596	0	0	0	0.29798	0.59596	1.78788	0.59596	1.19192
	R	0	0	6.89655	0	1.72414	0	0	5.17241	0	0	0	1.72414		R	0	0	1.22305	0	0.305763	0	0	0.917288	0	0	0	0.305763
	-	31.0345	18.9655	15.5172	5.17241	6.89655	0	0	0	0	0	0	0
	sum	100	100	100	100	100	100	100	100	100	100	100	100
	Total occurences												P1'-Leu		Occurences relative to natural abundance												P1'-Leu
	%	P6	P5	P4	P3	P2	P1	P1'	P2'	P3'	P4'	P5'	P6'		fold	P6	P5	P4	P3	P2	P1	P1'	P2'	P3'	P4'	P5'	P6'
	G	6.54762	5.35714	5.95238	5.95238	4.16667	8.92857	0	0.595238	19.6429	5.35714	4.7619	11.9048		G	1.00559	0.822759	0.914176	0.914176	0.639923	1.37126	0	0.0914176	3.01678	0.822759	0.731341	1.82835
	A	1.19048	8.92857	3.57143	12.5	9.52381	11.3095	0	6.54762	25	15.4762	6.54762	7.14286		A	0.171633	1.28724	0.514898	1.80214	1.37306	1.63051	0	0.943979	3.60428	2.23122	0.943979	1.0298
	V	1.78571	5.35714	7.7381	13.6905	2.38095	1.78571	0	16.0714	7.14286	7.7381	14.2857	7.14286		V	0.296788	0.890365	1.28608	2.27538	0.395718	0.296788	0	2.6711	1.18715	1.28608	2.37431	1.18715
	I	1.19048	1.78571	4.16667	7.7381	0.595238	0.595238	0	8.33333	1.78571	4.16667	8.33333	4.7619		I	0.272597	0.408895	0.954088	1.77188	0.136298	0.136298	0	1.90818	0.408895	0.954088	1.90818	1.09039
	L	6.54762	8.33333	10.119	11.3095	16.6667	4.7619	100	16.6667	0.595238	7.14286	11.3095	8.33333		L	0.666769	0.848615	1.03046	1.15169	1.69723	0.484923	10.1834	1.69723	0.0606153	0.727384	1.15169	0.848615
	M	1.78571	1.78571	0.595238	1.19048	1.19048	1.78571	0	5.35714	0.595238	1.78571	1.78571	2.38095		M	0.837321	0.837321	0.279107	0.558214	0.558214	0.837321	0	2.51196	0.279107	0.837321	0.837321	1.11643
	F	1.78571	4.7619	2.38095	1.78571	4.7619	2.97619	0	7.14286	1.78571	2.38095	4.7619	1.78571		F	0.502353	1.33961	0.669804	0.502353	1.33961	0.837255	0	2.00941	0.502353	0.669804	1.33961	0.502353
	Y	2.38095	2.38095	3.57143	0	5.95238	1.78571	0	2.38095	2.38095	1.19048	2.97619	0.595238		Y	0.910511	0.910511	1.36577	0	2.27628	0.682884	0	0.910511	0.910511	0.455256	1.13814	0.227628
	W	0	0.595238	1.19048	0.595238	0.595238	0	0	0.595238	0	0	0	0.595238		W	0	0.494907	0.989815	0.494907	0.494907	0	0	0.494907	0	0	0	0.494907
	C	3.57143	0	0	1.19048	3.57143	0.595238	0	1.19048	0	0	0	0.595238		C	1.62932	0	0	0.543106	1.62932	0.271553	0	0.543106	0	0	0	0.271553
	P	4.16667	4.16667	2.38095	14.2857	0.595238	5.95238	0	0	1.78571	5.35714	8.33333	10.119		P	0.655984	0.655984	0.374848	2.24909	0.093712	0.93712	0	0	0.281136	0.843408	1.31197	1.5931
	S	4.7619	5.35714	4.16667	3.57143	11.9048	11.9048	0	4.7619	9.52381	6.54762	4.16667	4.7619		S	0.567064	0.637947	0.496181	0.425298	1.41766	1.41766	0	0.567064	1.13413	0.779713	0.496181	0.567064
	T	2.38095	2.97619	4.7619	4.7619	1.78571	7.14286	0	5.95238	5.95238	5.95238	4.16667	7.7381		T	0.439473	0.549341	0.878946	0.878946	0.329605	1.31842	0	1.09868	1.09868	1.09868	0.769078	1.42829
	N	2.38095	2.38095	6.54762	1.78571	4.16667	7.14286	0	1.78571	5.35714	4.16667	3.57143	5.35714		N	0.657437	0.657437	1.80795	0.493078	1.15051	1.97231	0	0.493078	1.47923	1.15051	0.986155	1.47923
	Q	3.57143	5.95238	4.16667	2.97619	9.52381	7.7381	0	4.16667	2.38095	4.7619	4.16667	5.95238		Q	0.742745	1.23791	0.866536	0.618954	1.98065	1.60928	0	0.866536	0.495164	0.990327	0.866536	1.23791
	D	5.35714	2.38095	6.54762	2.38095	5.35714	8.33333	0	0.595238	8.33333	5.95238	6.54762	8.92857		D	1.11325	0.494776	1.36063	0.494776	1.11325	1.73172	0	0.123694	1.73172	1.23694	1.36063	1.85541
	E	5.35714	1.78571	4.7619	4.7619	5.35714	7.7381	0	0	3.57143	7.14286	7.7381	5.95238		E	0.739755	0.246585	0.65756	0.65756	0.739755	1.06853	0	0	0.49317	0.986339	1.06853	0.821949
	H	0	1.19048	3.57143	1.19048	1.78571	2.97619	0	4.16667	1.78571	2.97619	4.16667	1.19048		H	0	0.462168	1.3865	0.462168	0.693252	1.15542	0	1.61759	0.693252	1.15542	1.61759	0.462168
	K	2.97619	2.38095	1.19048	1.19048	1.19048	1.19048	0	10.119	2.38095	10.119	2.38095	4.7619		K	0.51437	0.411496	0.205748	0.205748	0.205748	0.205748	0	1.74886	0.411496	1.74886	0.411496	0.822992
	R	2.97619	1.19048	2.38095	0	1.19048	2.97619	0	3.57143	0	1.78571	0	0		R	0.527804	0.211122	0.422243	0	0.211122	0.527804	0	0.633365	0	0.316683	0	0
	-	39.2857	30.9524	20.2381	7.14286	7.7381	2.38095	0	0	0	0	0	0
	sum	100	100	100	100	100	100	100	100	100	100	100	100
		Aminoacid occurrence >10%.														Relative aminoacid occurence >2-fold higher than natural abundance.
																Relative aminoacid occurence >4-fold lower than natural abundance.

## Sheet: MMP9
MMP9		Active site specificity profiling datasets of human Matrix Metalloproteinases (MMPs):																		Sub-site cooperativity analysis of individual MMPs.												Index
	Total occurences												Global		Occurences relative to natural abundance												Global
	%	P6	P5	P4	P3	P2	P1	P1'	P2'	P3'	P4'	P5'	P6'		fold	P6	P5	P4	P3	P2	P1	P1'	P2'	P3'	P4'	P5'	P6'			% of 20 aa
	G	3.62903	6.85484	7.66129	2.01613	4.83871	13.3065	1.20968	3.62903	23.3871	11.6935	6.85484	7.25806		G	0.557353	1.05278	1.17663	0.30964	0.743137	2.04363	0.185784	0.557353	3.59183	1.79591	1.05278	1.11471		G	6.5112
	A	7.66129	7.66129	8.87097	12.9032	14.9194	18.5484	4.83871	7.66129	21.7742	8.46774	12.0968	8.87097		A	1.10454	1.10454	1.27894	1.86028	2.15094	2.67415	0.697603	1.10454	3.13921	1.22081	1.74401	1.27894		A	6.93619
	V	4.43548	4.43548	6.04839	8.87097	6.04839	0.403226	8.87097	12.9032	4.83871	6.85484	6.04839	7.25806		V	0.737184	0.737184	1.00525	1.47437	1.00525	0.0670167	1.47437	2.14454	0.804201	1.13928	1.00525	1.2063		V	6.01679
	I	2.82258	3.62903	5.24194	4.43548	1.20968	0	17.3387	10.4839	2.01613	4.83871	7.25806	3.62903		I	0.646318	0.83098	1.2003	1.01564	0.276993	0	3.97024	2.40061	0.461655	1.10797	1.66196	0.83098		I	4.36717
	L	4.83871	4.83871	6.45161	5.24194	9.67742	0.806452	32.2581	11.6935	3.22581	4.43548	12.5	7.25806		L	0.492744	0.492744	0.656992	0.533806	0.985488	0.082124	3.28496	1.1908	0.328496	0.451682	1.27292	0.739116		L	9.81993
	M	0.403226	1.20968	0.806452	0.403226	3.62903	0.403226	2.82258	2.41935	1.20968	2.01613	2.01613	2.01613		M	0.189073	0.567218	0.378145	0.189073	1.70165	0.189073	1.32351	1.13444	0.567218	0.945363	0.945363	0.945363		M	2.13265
	F	0.806452	4.43548	2.01613	0	4.03226	2.41935	4.03226	4.43548	0.806452	3.22581	1.6129	3.22581		F	0.226869	1.24778	0.567173	0	1.13435	0.680608	1.13435	1.24778	0.226869	0.907477	0.453738	0.907477		F	3.5547
	Y	0.806452	2.41935	2.41935	0	4.03226	1.6129	1.6129	2.01613	0	1.6129	1.20968	1.6129		Y	0.308399	0.925197	0.925197	0	1.542	0.616798	0.616798	0.770998	0	0.616798	0.462599	0.616798		Y	2.61496
	W	0.403226	0	0.806452	0	0.403226	1.20968	1.6129	0.806452	0	0.806452	0	0.403226		W	0.33526	0	0.67052	0	0.33526	1.00578	1.34104	0.67052	0	0.67052	0	0.33526		W	1.20273
	C	1.6129	2.01613	4.03226	1.20968	0.806452	2.01613	4.43548	2.01613	0.403226	1.20968	0.403226	0.806452		C	0.735822	0.919777	1.83955	0.551866	0.367911	0.919777	2.02351	0.919777	0.183955	0.551866	0.183955	0.367911		C	2.19198
	P	4.43548	7.25806	4.83871	45.5645	2.41935	6.85484	0	1.6129	1.6129	12.0968	6.04839	10.4839		P	0.698306	1.14268	0.761788	7.1735	0.380894	1.0792	0	0.253929	0.253929	1.90447	0.952235	1.65054		P	6.35178
	S	6.04839	4.43548	4.03226	2.41935	9.27419	10.8871	3.62903	3.22581	17.7419	5.24194	6.85484	5.64516		S	0.720263	0.528193	0.480175	0.288105	1.1044	1.29647	0.432158	0.38414	2.11277	0.624228	0.816298	0.672245		S	8.39748
	T	2.82258	4.03226	6.04839	1.6129	2.01613	2.82258	0.806452	5.64516	4.03226	4.43548	6.04839	4.83871		T	0.520988	0.744269	1.1164	0.297708	0.372134	0.520988	0.148854	1.04198	0.744269	0.818696	1.1164	0.893123		T	5.41774
	N	3.22581	2.01613	2.01613	0.403226	2.01613	8.46774	0.806452	2.41935	4.43548	4.83871	4.83871	6.04839		N	0.890721	0.5567	0.5567	0.11134	0.5567	2.33814	0.22268	0.668041	1.22474	1.33608	1.33608	1.6701		N	3.62157
	Q	3.22581	4.43548	2.41935	1.20968	5.64516	5.24194	7.66129	7.66129	3.22581	4.03226	4.03226	3.22581		Q	0.670867	0.922442	0.50315	0.251575	1.17402	1.09016	1.59331	1.59331	0.670867	0.838583	0.838583	0.670867		Q	4.80842
	D	2.41935	2.82258	2.82258	0	2.41935	7.66129	0.403226	1.20968	3.22581	5.24194	5.24194	10.0806		D	0.502756	0.586549	0.586549	0	0.502756	1.59206	0.0837927	0.251378	0.670342	1.08931	1.08931	2.09482		D	4.81218
	E	2.82258	1.6129	3.62903	0.403226	2.01613	4.03226	3.22581	1.6129	3.22581	3.62903	6.45161	7.25806		E	0.389763	0.222722	0.501124	0.0556804	0.278402	0.556804	0.445444	0.222722	0.445444	0.501124	0.890887	1.00225		E	7.24178
	H	1.20968	3.22581	1.6129	0.403226	3.22581	3.22581	1.6129	4.83871	2.41935	4.83871	2.82258	1.6129		H	0.469622	1.25233	0.626163	0.156541	1.25233	1.25233	0.626163	1.87849	0.939245	1.87849	1.09579	0.626163		H	2.57585
	K	4.83871	1.6129	4.83871	0.403226	6.85484	3.62903	2.41935	6.85484	2.01613	7.66129	5.64516	6.04839		K	0.836266	0.278755	0.836266	0.0696888	1.18471	0.6272	0.418133	1.18471	0.348444	1.32409	0.975644	1.04533		K	5.78609
	R	2.82258	2.01613	2.41935	0.806452	6.85484	4.83871	0.403226	6.85484	0.403226	2.82258	2.01613	2.41935		R	0.500563	0.357545	0.429054	0.143018	1.21565	0.858108	0.071509	1.21565	0.071509	0.500563	0.357545	0.429054		R	5.63881
	-	38.7097	29.0323	20.9677	11.6935	7.66129	1.6129	0	0	0	0	0	0																sum	100
	sum	100	100	100	100	100	100	100	100	100	100	100	100
	Total occurences												P3-Pro		Occurences relative to natural abundance												P3-Pro
	%	P6	P5	P4	P3	P2	P1	P1'	P2'	P3'	P4'	P5'	P6'		fold	P6	P5	P4	P3	P2	P1	P1'	P2'	P3'	P4'	P5'	P6'
	G	1.76991	8.84956	12.3894	0	5.30973	17.6991	0	3.53982	17.6991	14.1593	6.19469	5.30973		G	0.271826	1.35913	1.90278	0	0.815477	2.71826	0	0.543652	2.71826	2.17461	0.95139	0.815477
	A	10.6195	10.6195	10.6195	0	15.9292	18.5841	6.19469	10.6195	18.5841	8.84956	14.1593	10.6195		A	1.53102	1.53102	1.53102	0	2.29653	2.67929	0.893097	1.53102	2.67929	1.27585	2.04136	1.53102
	V	6.19469	4.42478	7.07965	0	7.9646	0	15.9292	12.3894	7.07965	6.19469	9.73451	9.73451		V	1.02957	0.735405	1.17665	0	1.32373	0	2.64746	2.05913	1.17665	1.02957	1.61789	1.61789
	I	5.30973	4.42478	5.30973	0	0.884956	0	12.3894	10.6195	3.53982	2.65487	7.07965	6.19469		I	1.21583	1.01319	1.21583	0	0.202638	0	2.83693	2.43166	0.810552	0.607914	1.6211	1.41847
	L	3.53982	6.19469	7.07965	0	11.5044	1.76991	26.5487	10.6195	3.53982	5.30973	7.9646	3.53982		L	0.360473	0.630829	0.720947	0	1.17154	0.180237	2.70355	1.08142	0.360473	0.54071	0.811065	0.360473
	M	0	1.76991	1.76991	0	5.30973	0	0	1.76991	0.884956	4.42478	1.76991	1.76991		M	0	0.829911	0.829911	0	2.48973	0	0	0.829911	0.414956	2.07478	0.829911	0.829911
	F	0	4.42478	1.76991	0	3.53982	4.42478	5.30973	3.53982	1.76991	4.42478	0.884956	0.884956		F	0	1.24477	0.497908	0	0.995815	1.24477	1.49372	0.995815	0.497908	1.24477	0.248954	0.248954
	Y	0	1.76991	0.884956	0	1.76991	1.76991	0.884956	0.884956	0	1.76991	0	0.884956		Y	0	0.67684	0.33842	0	0.67684	0.67684	0.33842	0.33842	0	0.67684	0	0.33842
	W	0	0	1.76991	0	0	0.884956	2.65487	0	0	0.884956	0	0		W	0	0	1.47158	0	0	0.735792	2.20737	0	0	0.735792	0	0
	C	0.884956	2.65487	6.19469	0	1.76991	1.76991	3.53982	2.65487	0	1.76991	0	0.884956		C	0.403725	1.21118	2.82608	0	0.80745	0.80745	1.6149	1.21118	0	0.80745	0	0.403725
	P	6.19469	9.73451	7.07965	100	0.884956	10.6195	0	1.76991	1.76991	13.2743	5.30973	8.84956		P	0.975268	1.53256	1.11459	15.7436	0.139324	1.67189	0	0.278648	0.278648	2.08986	0.835944	1.39324
	S	8.84956	7.07965	3.53982	0	7.9646	8.84956	4.42478	2.65487	19.469	6.19469	5.30973	6.19469		S	1.05384	0.843068	0.421534	0	0.948452	1.05384	0.526918	0.316151	2.31844	0.737685	0.632301	0.737685
	T	4.42478	5.30973	4.42478	0	3.53982	2.65487	1.76991	7.07965	3.53982	2.65487	5.30973	2.65487		T	0.81672	0.980064	0.81672	0	0.653376	0.490032	0.326688	1.30675	0.653376	0.490032	0.980064	0.490032
	N	4.42478	0.884956	1.76991	0	0	2.65487	0.884956	3.53982	3.53982	2.65487	5.30973	6.19469		N	1.22179	0.244357	0.488714	0	0	0.733071	0.244357	0.977428	0.977428	0.733071	1.46614	1.7105
	Q	3.53982	3.53982	2.65487	0	7.07965	7.9646	9.73451	7.9646	3.53982	4.42478	3.53982	3.53982		Q	0.736172	0.736172	0.552129	0	1.47234	1.65639	2.02447	1.65639	0.736172	0.920215	0.736172	0.736172
	D	3.53982	2.65487	0.884956	0	3.53982	8.84956	0	0.884956	5.30973	7.07965	7.9646	9.73451		D	0.735596	0.551697	0.183899	0	0.735596	1.83899	0	0.183899	1.10339	1.47119	1.65509	2.02289
	E	4.42478	0.884956	5.30973	0	4.42478	3.53982	4.42478	1.76991	3.53982	2.65487	7.9646	9.73451		E	0.611007	0.122201	0.733208	0	0.611007	0.488805	0.611007	0.244403	0.488805	0.366604	1.09981	1.34421
	H	1.76991	6.19469	2.65487	0	3.53982	3.53982	2.65487	2.65487	4.42478	6.19469	2.65487	3.53982		H	0.687117	2.40491	1.03068	0	1.37423	1.37423	1.03068	1.03068	1.71779	2.40491	1.03068	1.37423
	K	5.30973	2.65487	7.07965	0	5.30973	1.76991	1.76991	8.84956	1.76991	1.76991	7.9646	7.07965		K	0.917672	0.458836	1.22356	0	0.917672	0.305891	0.305891	1.52945	0.305891	0.305891	1.37651	1.22356
	R	3.53982	1.76991	3.53982	0	8.84956	0.884956	0.884956	6.19469	0	2.65487	0.884956	2.65487		R	0.62776	0.31388	0.62776	0	1.5694	0.15694	0.15694	1.09858	0	0.47082	0.15694	0.47082
	-	25.6637	14.1593	6.19469	0	0.884956	1.76991	0	0	0	0	0	0
	sum	100	100	100	100	100	100	100	100	100	100	100	100
	Total occurences												P2-Ala		Occurences relative to natural abundance												P2-Ala
	%	P6	P5	P4	P3	P2	P1	P1'	P2'	P3'	P4'	P5'	P6'		fold	P6	P5	P4	P3	P2	P1	P1'	P2'	P3'	P4'	P5'	P6'
	G	8.10811	8.10811	2.7027	0	0	18.9189	0	8.10811	27.027	13.5135	0	5.40541		G	1.24526	1.24526	0.415085	0	0	2.9056	0	1.24526	4.15085	2.07543	0	0.830171
	A	10.8108	10.8108	18.9189	10.8108	100	27.027	8.10811	13.5135	24.3243	8.10811	21.6216	5.40541		A	1.55861	1.55861	2.72757	1.55861	14.4171	3.89652	1.16896	1.94826	3.50687	1.16896	3.11722	0.779304
	V	2.7027	16.2162	5.40541	18.9189	0	0	8.10811	16.2162	0	0	8.10811	2.7027		V	0.449193	2.69516	0.898387	3.14435	0	0	1.34758	2.69516	0	0	1.34758	0.449193
	I	2.7027	8.10811	8.10811	2.7027	0	0	24.3243	13.5135	0	2.7027	0	2.7027		I	0.618868	1.8566	1.8566	0.618868	0	0	5.56981	3.09434	0	0.618868	0	0.618868
	L	5.40541	2.7027	8.10811	5.40541	0	2.7027	32.4324	5.40541	0	2.7027	10.8108	8.10811		L	0.550453	0.275226	0.825679	0.550453	0	0.275226	3.30272	0.550453	0	0.275226	1.10091	0.825679
	M	0	2.7027	0	0	0	0	0	2.7027	2.7027	0	0	2.7027		M	0	1.2673	0	0	0	0	0	1.2673	1.2673	0	0	1.2673
	F	0	0	2.7027	0	0	0	0	5.40541	2.7027	2.7027	0	0		F	0	0	0.760319	0	0	0	0	1.52064	0.760319	0.760319	0	0
	Y	0	5.40541	2.7027	0	0	0	2.7027	0	0	0	2.7027	0		Y	0	2.06711	1.03355	0	0	0	1.03355	0	0	0	1.03355	0
	W	0	0	0	0	0	0	8.10811	0	0	2.7027	0	0		W	0	0	0	0	0	0	6.74144	0	0	2.24715	0	0
	C	2.7027	0	8.10811	0	0	2.7027	0	2.7027	0	0	0	2.7027		C	1.233	0	3.699	0	0	1.233	0	1.233	0	0	0	1.233
	P	2.7027	5.40541	0	48.6486	0	5.40541	0	0	5.40541	18.9189	5.40541	24.3243		P	0.425503	0.851006	0	7.65906	0	0.851006	0	0	0.851006	2.97852	0.851006	3.82953
	S	13.5135	8.10811	2.7027	0	0	8.10811	2.7027	5.40541	8.10811	8.10811	16.2162	5.40541		S	1.60924	0.965541	0.321847	0	0	0.965541	0.321847	0.643694	0.965541	0.965541	1.93108	0.643694
	T	2.7027	2.7027	8.10811	0	0	2.7027	0	10.8108	8.10811	2.7027	0	5.40541		T	0.498861	0.498861	1.49658	0	0	0.498861	0	1.99544	1.49658	0.498861	0	0.997722
	N	2.7027	0	2.7027	0	0	5.40541	0	2.7027	8.10811	13.5135	0	0		N	0.74628	0	0.74628	0	0	1.49256	0	0.74628	2.23884	3.7314	0	0
	Q	2.7027	2.7027	0	0	0	2.7027	8.10811	0	5.40541	2.7027	5.40541	5.40541		Q	0.562078	0.562078	0	0	0	0.562078	1.68623	0	1.12416	0.562078	1.12416	1.12416
	D	0	0	2.7027	0	0	10.8108	0	0	0	2.7027	13.5135	16.2162		D	0	0	0.561638	0	0	2.24655	0	0	0	0.561638	2.80819	3.36983
	E	5.40541	2.7027	2.7027	0	0	0	2.7027	0	2.7027	2.7027	0	2.7027		E	0.746419	0.373209	0.373209	0	0	0	0.373209	0	0.373209	0.373209	0	0.373209
	H	0	0	0	0	0	0	0	0	0	5.40541	5.40541	2.7027		H	0	0	0	0	0	0	0	0	0	2.09849	2.09849	1.04925
	K	5.40541	0	2.7027	2.7027	0	2.7027	2.7027	8.10811	5.40541	10.8108	5.40541	5.40541		K	0.934207	0	0.467104	0.467104	0	0.467104	0.467104	1.40131	0.934207	1.86841	0.934207	0.934207
	R	0	0	0	2.7027	0	5.40541	0	5.40541	0	0	5.40541	2.7027		R	0	0	0	0.479303	0	0.958607	0	0.958607	0	0	0.958607	0.479303
	-	32.4324	24.3243	21.6216	8.10811	0	5.40541	0	0	0	0	0	0
	sum	100	100	100	100	100	100	100	100	100	100	100	100
	Total occurences												P2-Leu		Occurences relative to natural abundance												P2-Leu
	%	P6	P5	P4	P3	P2	P1	P1'	P2'	P3'	P4'	P5'	P6'		fold	P6	P5	P4	P3	P2	P1	P1'	P2'	P3'	P4'	P5'	P6'
	G	0	12.5	8.33333	0	0	8.33333	0	0	12.5	8.33333	0	16.6667		G	0	1.91977	1.27985	0	0	1.27985	0	0	1.91977	1.27985	0	2.55969
	A	8.33333	4.16667	4.16667	8.33333	0	33.3333	0	4.16667	25	20.8333	16.6667	12.5		A	1.20143	0.600714	0.600714	1.20143	0	4.80571	0	0.600714	3.60428	3.00357	2.40286	1.80214
	V	8.33333	0	8.33333	8.33333	0	0	4.16667	12.5	8.33333	0	20.8333	12.5		V	1.38501	0	1.38501	1.38501	0	0	0.692506	2.07752	1.38501	0	3.46253	2.07752
	I	8.33333	4.16667	0	4.16667	0	0	25	8.33333	4.16667	0	8.33333	4.16667		I	1.90818	0.954088	0	0.954088	0	0	5.72453	1.90818	0.954088	0	1.90818	0.954088
	L	0	8.33333	4.16667	4.16667	100	0	29.1667	12.5	4.16667	0	12.5	4.16667		L	0	0.848615	0.424307	0.424307	10.1834	0	2.97015	1.27292	0.424307	0	1.27292	0.424307
	M	0	4.16667	0	0	0	0	0	4.16667	0	4.16667	0	4.16667		M	0	1.95375	0	0	0	0	0	1.95375	0	1.95375	0	1.95375
	F	0	0	8.33333	0	0	4.16667	4.16667	4.16667	0	4.16667	0	0		F	0	0	2.34432	0	0	1.17216	1.17216	1.17216	0	1.17216	0	0
	Y	0	4.16667	4.16667	0	0	0	0	4.16667	0	4.16667	0	0		Y	0	1.59339	1.59339	0	0	0	0	1.59339	0	1.59339	0	0
	W	0	0	0	0	0	0	0	0	0	4.16667	0	0		W	0	0	0	0	0	0	0	0	0	3.46435	0	0
	C	0	0	12.5	4.16667	0	4.16667	8.33333	0	4.16667	0	0	0		C	0	0	5.70262	1.90087	0	1.90087	3.80174	0	1.90087	0	0	0
	P	4.16667	8.33333	0	54.1667	0	8.33333	0	4.16667	0	12.5	4.16667	8.33333		P	0.655984	1.31197	0	8.52779	0	1.31197	0	0.655984	0	1.96795	0.655984	1.31197
	S	0	8.33333	4.16667	8.33333	0	16.6667	8.33333	0	25	4.16667	8.33333	8.33333		S	0	0.992362	0.496181	0.992362	0	1.98472	0.992362	0	2.97709	0.496181	0.992362	0.992362
	T	4.16667	0	4.16667	0	0	0	4.16667	0	0	0	4.16667	0		T	0.769078	0	0.769078	0	0	0	0.769078	0	0	0	0.769078	0
	N	8.33333	4.16667	0	0	0	0	0	0	0	4.16667	8.33333	16.6667		N	2.30103	1.15051	0	0	0	0	0	0	0	1.15051	2.30103	4.60206
	Q	4.16667	0	12.5	4.16667	0	0	8.33333	16.6667	0	8.33333	0	0		Q	0.866536	0	2.59961	0.866536	0	0	1.73307	3.46614	0	1.73307	0	0
	D	8.33333	0	0	0	0	4.16667	0	4.16667	4.16667	4.16667	0	0		D	1.73172	0	0	0	0	0.865858	0	0.865858	0.865858	0.865858	0	0
	E	0	4.16667	4.16667	0	0	8.33333	0	0	8.33333	4.16667	8.33333	12.5		E	0	0.575365	0.575365	0	0	1.15073	0	0	1.15073	0.575365	1.15073	1.72609
	H	0	8.33333	0	0	0	4.16667	4.16667	8.33333	4.16667	8.33333	4.16667	0		H	0	3.23518	0	0	0	1.61759	1.61759	3.23518	1.61759	3.23518	1.61759	0
	K	4.16667	0	8.33333	0	0	4.16667	0	12.5	0	8.33333	0	0		K	0.720118	0	1.44024	0	0	0.720118	0	2.16035	0	1.44024	0	0
	R	4.16667	4.16667	4.16667	0	0	4.16667	4.16667	4.16667	0	0	4.16667	0		R	0.738926	0.738926	0.738926	0	0	0.738926	0.738926	0.738926	0	0	0.738926	0
	-	37.5	25	12.5	4.16667	0	0	0	0	0	0	0	0
	sum	100	100	100	100	100	100	100	100	100	100	100	100
	Total occurences												P1-Gly		Occurences relative to natural abundance												P1-Gly
	%	P6	P5	P4	P3	P2	P1	P1'	P2'	P3'	P4'	P5'	P6'		fold	P6	P5	P4	P3	P2	P1	P1'	P2'	P3'	P4'	P5'	P6'
	G	3.0303	9.09091	21.2121	3.0303	12.1212	100	0	6.06061	27.2727	15.1515	9.09091	9.09091		G	0.465399	1.3962	3.25779	0.465399	1.8616	15.3582	0	0.930798	4.18859	2.32699	1.3962	1.3962
	A	6.06061	3.0303	6.06061	6.06061	21.2121	0	3.0303	18.1818	18.1818	6.06061	21.2121	6.06061		A	0.873766	0.436883	0.873766	0.873766	3.05818	0	0.436883	2.6213	2.6213	0.873766	3.05818	0.873766
	V	6.06061	12.1212	6.06061	12.1212	6.06061	0	3.0303	6.06061	3.0303	3.0303	3.0303	3.0303		V	1.00728	2.01456	1.00728	2.01456	1.00728	0	0.503641	1.00728	0.503641	0.503641	0.503641	0.503641
	I	6.06061	6.06061	9.09091	3.0303	3.0303	0	3.0303	3.0303	0	3.0303	9.09091	3.0303		I	1.38776	1.38776	2.08165	0.693882	0.693882	0	0.693882	0.693882	0	0.693882	2.08165	0.693882
	L	3.0303	6.06061	3.0303	0	6.06061	0	39.3939	3.0303	0	9.09091	6.06061	3.0303		L	0.308587	0.617174	0.308587	0	0.617174	0	4.01163	0.308587	0	0.925761	0.617174	0.308587
	M	0	3.0303	0	0	3.0303	0	0	6.06061	0	3.0303	0	3.0303		M	0	1.42091	0	0	1.42091	0	0	2.84182	0	1.42091	0	1.42091
	F	0	0	3.0303	0	6.06061	0	6.06061	0	3.0303	9.09091	3.0303	3.0303		F	0	0	0.852478	0	1.70496	0	1.70496	0	0.852478	2.55743	0.852478	0.852478
	Y	0	0	6.06061	0	0	0	3.0303	6.06061	0	3.0303	0	3.0303		Y	0	0	2.31767	0	0	0	1.15883	2.31767	0	1.15883	0	1.15883
	W	0	0	0	0	0	0	9.09091	0	0	0	0	0		W	0	0	0	0	0	0	7.55859	0	0	0	0	0
	C	0	12.1212	9.09091	3.0303	0	0	12.1212	6.06061	0	9.09091	0	3.0303		C	0	5.52981	4.14736	1.38245	0	0	5.52981	2.76491	0	4.14736	0	1.38245
	P	3.0303	15.1515	0	60.6061	0	0	0	3.0303	9.09091	3.0303	6.06061	15.1515		P	0.477079	2.3854	0	9.54159	0	0	0	0.477079	1.43124	0.477079	0.954159	2.3854
	S	15.1515	6.06061	6.06061	0	6.06061	0	3.0303	6.06061	18.1818	6.06061	12.1212	3.0303		S	1.80429	0.721718	0.721718	0	0.721718	0	0.360859	0.721718	2.16515	0.721718	1.44344	0.360859
	T	0	0	9.09091	0	0	0	0	12.1212	3.0303	0	0	6.06061		T	0	0	1.67799	0	0	0	0	2.23732	0.559329	0	0	1.11866
	N	3.0303	3.0303	3.0303	0	0	0	0	0	3.0303	3.0303	6.06061	9.09091		N	0.836738	0.836738	0.836738	0	0	0	0	0	0.836738	0.836738	1.67348	2.51021
	Q	3.0303	6.06061	0	3.0303	6.06061	0	12.1212	6.06061	3.0303	3.0303	3.0303	6.06061		Q	0.630208	1.26042	0	0.630208	1.26042	0	2.52083	1.26042	0.630208	0.630208	0.630208	1.26042
	D	6.06061	0	0	0	12.1212	0	0	3.0303	3.0303	0	12.1212	18.1818		D	1.25943	0	0	0	2.51886	0	0	0.629715	0.629715	0	2.51886	3.77829
	E	6.06061	0	6.06061	0	0	0	0	0	0	6.06061	9.09091	0		E	0.836894	0	0.836894	0	0	0	0	0	0	0.836894	1.25534	0
	H	0	0	0	0	3.0303	0	0	0	3.0303	6.06061	0	0		H	0	0	0	0	1.17643	0	0	0	1.17643	2.35286	0	0
	K	6.06061	3.0303	0	0	3.0303	0	3.0303	9.09091	6.06061	9.09091	0	0		K	1.04744	0.523722	0	0	0.523722	0	0.523722	1.57117	1.04744	1.57117	0	0
	R	3.0303	0	0	0	3.0303	0	3.0303	6.06061	0	3.0303	0	6.06061		R	0.537401	0	0	0	0.537401	0	0.537401	1.0748	0	0.537401	0	1.0748
	-	30.303	15.1515	12.1212	9.09091	9.09091	0	0	0	0	0	0	0
	sum	100	100	100	100	100	100	100	100	100	100	100	100
	Total occurences												P1-Asn		Occurences relative to natural abundance												P1-Asn
	%	P6	P5	P4	P3	P2	P1	P1'	P2'	P3'	P4'	P5'	P6'		fold	P6	P5	P4	P3	P2	P1	P1'	P2'	P3'	P4'	P5'	P6'
	G	4.7619	14.2857	4.7619	4.7619	4.7619	0	0	0	9.52381	14.2857	4.7619	0		G	0.731341	2.19402	0.731341	0.731341	0.731341	0	0	0	1.46268	2.19402	0.731341	0
	A	9.52381	9.52381	9.52381	19.0476	9.52381	0	0	0	19.0476	0	0	9.52381		A	1.37306	1.37306	1.37306	2.74612	1.37306	0	0	0	2.74612	0	0	1.37306
	V	0	9.52381	9.52381	14.2857	0	0	4.7619	23.8095	19.0476	9.52381	0	0		V	0	1.58287	1.58287	2.37431	0	0	0.791436	3.95718	3.16574	1.58287	0	0
	I	0	0	4.7619	19.0476	9.52381	0	23.8095	14.2857	0	9.52381	4.7619	0		I	0	0	1.09039	4.36154	2.18077	0	5.45193	3.27116	0	2.18077	1.09039	0
	L	9.52381	9.52381	9.52381	9.52381	0	0	23.8095	9.52381	4.7619	0	38.0952	14.2857		L	0.969845	0.969845	0.969845	0.969845	0	0	2.42461	0.969845	0.484923	0	3.87938	1.45477
	M	0	0	0	0	9.52381	0	9.52381	0	4.7619	0	0	0		M	0	0	0	0	4.46571	0	4.46571	0	2.23286	0	0	0
	F	0	9.52381	4.7619	0	9.52381	0	14.2857	19.0476	0	4.7619	0	0		F	0	2.67922	1.33961	0	2.67922	0	4.01883	5.35844	0	1.33961	0	0
	Y	0	0	0	0	14.2857	0	4.7619	0	0	0	4.7619	0		Y	0	0	0	0	5.46307	0	1.82102	0	0	0	1.82102	0
	W	4.7619	0	0	0	0	0	0	0	0	0	0	0		W	3.95926	0	0	0	0	0	0	0	0	0	0	0
	C	0	0	4.7619	0	0	0	4.7619	0	0	0	0	0		C	0	0	2.17243	0	0	0	2.17243	0	0	0	0	0
	P	9.52381	4.7619	4.7619	14.2857	4.7619	0	0	0	0	33.3333	4.7619	14.2857		P	1.49939	0.749696	0.749696	2.24909	0.749696	0	0	0	0	5.24787	0.749696	2.24909
	S	4.7619	4.7619	0	4.7619	4.7619	0	9.52381	0	19.0476	0	4.7619	14.2857		S	0.567064	0.567064	0	0.567064	0.567064	0	1.13413	0	2.26826	0	0.567064	1.70119
	T	0	4.7619	4.7619	4.7619	4.7619	0	4.7619	0	4.7619	4.7619	19.0476	4.7619		T	0	0.878946	0.878946	0.878946	0.878946	0	0.878946	0	0.878946	0.878946	3.51578	0.878946
	N	4.7619	9.52381	4.7619	0	0	100	0	0	14.2857	0	9.52381	14.2857		N	1.31487	2.62975	1.31487	0	0	27.6123	0	0	3.94462	0	2.62975	3.94462
	Q	0	0	0	0	9.52381	0	0	14.2857	4.7619	0	0	0		Q	0	0	0	0	1.98065	0	0	2.97098	0.990327	0	0	0
	D	4.7619	4.7619	14.2857	0	4.7619	0	0	0	0	0	0	14.2857		D	0.989552	0.989552	2.96866	0	0.989552	0	0	0	0	0	0	2.96866
	E	4.7619	4.7619	0	0	0	0	0	4.7619	0	4.7619	4.7619	4.7619		E	0.65756	0.65756	0	0	0	0	0	0.65756	0	0.65756	0.65756	0.65756
	H	4.7619	0	0	0	0	0	0	0	0	4.7619	4.7619	0		H	1.84867	0	0	0	0	0	0	0	0	1.84867	1.84867	0
	K	9.52381	0	4.7619	0	4.7619	0	0	4.7619	0	14.2857	0	9.52381		K	1.64598	0	0.822992	0	0.822992	0	0	0.822992	0	2.46898	0	1.64598
	R	0	0	4.7619	0	9.52381	0	0	9.52381	0	0	0	0		R	0	0	0.844487	0	1.68897	0	0	1.68897	0	0	0	0
	-	28.5714	14.2857	14.2857	9.52381	0	0	0	0	0	0	0	0
	sum	100	100	100	100	100	100	100	100	100	100	100	100
	Total occurences												P1'-Leu		Occurences relative to natural abundance												P1'-Leu
	%	P6	P5	P4	P3	P2	P1	P1'	P2'	P3'	P4'	P5'	P6'		fold	P6	P5	P4	P3	P2	P1	P1'	P2'	P3'	P4'	P5'	P6'
	G	2.5	5	10	1.25	6.25	16.25	0	3.75	23.75	12.5	5	6.25		G	0.383954	0.767908	1.53582	0.191977	0.959885	2.4957	0	0.575931	3.64756	1.91977	0.767908	0.959885
	A	2.5	6.25	5	12.5	15	18.75	0	10	22.5	7.5	10	7.5		A	0.360428	0.901071	0.720857	1.80214	2.16257	2.70321	0	1.44171	3.24385	1.08128	1.44171	1.08128
	V	5	5	6.25	11.25	2.5	0	0	10	3.75	6.25	3.75	10		V	0.831008	0.831008	1.03876	1.86977	0.415504	0	0	1.66202	0.623256	1.03876	0.623256	1.66202
	I	2.5	3.75	6.25	5	0	0	0	11.25	2.5	3.75	12.5	2.5		I	0.572453	0.858679	1.43113	1.14491	0	0	0	2.57604	0.572453	0.858679	2.86226	0.572453
	L	6.25	6.25	7.5	8.75	8.75	1.25	100	12.5	2.5	5	17.5	8.75		L	0.636461	0.636461	0.763753	0.891045	0.891045	0.127292	10.1834	1.27292	0.254584	0.509169	1.78209	0.891045
	M	0	2.5	1.25	1.25	3.75	0	0	2.5	1.25	2.5	1.25	1.25		M	0	1.17225	0.586125	0.586125	1.75837	0	0	1.17225	0.586125	1.17225	0.586125	0.586125
	F	0	5	2.5	0	2.5	2.5	0	3.75	0	5	2.5	0		F	0	1.40659	0.703295	0	0.703295	0.703295	0	1.05494	0	1.40659	0.703295	0
	Y	1.25	5	3.75	0	2.5	1.25	0	1.25	0	1.25	1.25	2.5		Y	0.478018	1.91207	1.43406	0	0.956037	0.478018	0	0.478018	0	0.478018	0.478018	0.956037
	W	1.25	0	0	0	0	1.25	0	0	0	0	0	1.25		W	1.03931	0	0	0	0	1.03931	0	0	0	0	0	1.03931
	C	2.5	0	0	2.5	2.5	0	0	1.25	1.25	0	1.25	0		C	1.14052	0	0	1.14052	1.14052	0	0	0.570262	0.570262	0	0.570262	0
	P	6.25	7.5	1.25	37.5	1.25	5	0	1.25	1.25	6.25	1.25	12.5		P	0.983976	1.18077	0.196795	5.90386	0.196795	0.787181	0	0.196795	0.196795	0.983976	0.196795	1.96795
	S	5	5	7.5	3.75	15	13.75	0	2.5	18.75	3.75	5	8.75		S	0.595417	0.595417	0.893126	0.446563	1.78625	1.6374	0	0.297709	2.23281	0.446563	0.595417	1.04198
	T	2.5	2.5	6.25	1.25	1.25	3.75	0	10	3.75	3.75	3.75	5		T	0.461447	0.461447	1.15362	0.230723	0.230723	0.69217	0	1.84579	0.69217	0.69217	0.69217	0.922893
	N	3.75	0	5	1.25	1.25	6.25	0	3.75	5	6.25	6.25	5		N	1.03546	0	1.38062	0.345154	0.345154	1.72577	0	1.03546	1.38062	1.72577	1.72577	1.38062
	Q	5	7.5	3.75	0	6.25	7.5	0	5	3.75	5	2.5	2.5		Q	1.03984	1.55977	0.779883	0	1.2998	1.55977	0	1.03984	0.779883	1.03984	0.519922	0.519922
	D	0	1.25	5	0	2.5	8.75	0	2.5	2.5	3.75	5	10		D	0	0.259757	1.03903	0	0.519515	1.8183	0	0.519515	0.519515	0.779272	1.03903	2.07806
	E	3.75	1.25	1.25	1.25	5	6.25	0	1.25	3.75	3.75	8.75	7.5		E	0.517828	0.172609	0.172609	0.172609	0.690438	0.863047	0	0.172609	0.517828	0.517828	1.20827	1.03566
	H	0	2.5	3.75	0	3.75	3.75	0	6.25	2.5	6.25	5	1.25		H	0	0.970553	1.45583	0	1.45583	1.45583	0	2.42638	0.970553	2.42638	1.94111	0.485277
	K	2.5	3.75	2.5	1.25	8.75	1.25	0	7.5	1.25	15	7.5	3.75		K	0.432071	0.648106	0.432071	0.216035	1.51225	0.216035	0	1.29621	0.216035	2.59242	1.29621	0.648106
	R	5	1.25	2.5	0	3.75	2.5	0	3.75	0	2.5	0	3.75		R	0.886711	0.221678	0.443356	0	0.665033	0.443356	0	0.665033	0	0.443356	0	0.665033
	-	42.5	28.75	18.75	11.25	7.5	0	0	0	0	0	0	0
	sum	100	100	100	100	100	100	100	100	100	100	100	100
		Aminoacid occurrence >10%.														Relative aminoacid occurence >2-fold higher than natural abundance.
																Relative aminoacid occurence >4-fold lower than natural abundance.

## Sheet: MMP12
MMP12		Active site specificity profiling datasets of human Matrix Metalloproteinases (MMPs):																		Sub-site cooperativity analysis of individual MMPs.												Index
	Total occurences												Global		Occurences relative to natural abundance												Global
	%	P6	P5	P4	P3	P2	P1	P1'	P2'	P3'	P4'	P5'	P6'		fold	P6	P5	P4	P3	P2	P1	P1'	P2'	P3'	P4'	P5'	P6'			% of 20 aa
	G	4.70914	6.92521	6.6482	5.54017	11.0803	6.09418	0.831025	4.98615	11.6343	9.14127	11.0803	13.2964		G	0.723237	1.06358	1.02104	0.850868	1.70174	0.935954	0.12763	0.765781	1.78682	1.40393	1.70174	2.04208		G	6.5112
	A	8.03324	5.54017	7.75623	16.0665	12.1884	11.0803	4.43213	8.58726	14.1274	10.2493	6.09418	8.86427		A	1.15816	0.798733	1.11823	2.31633	1.75721	1.59747	0.638986	1.23804	2.03677	1.47766	0.878606	1.27797		A	6.93619
	V	2.21607	5.81717	5.54017	9.41828	3.60111	0.831025	11.6343	14.6814	6.92521	5.26316	7.47922	3.87812		V	0.368314	0.966823	0.920784	1.56533	0.59851	0.138118	1.93365	2.44008	1.15098	0.874745	1.24306	0.644549		V	6.01679
	I	2.49307	1.93906	4.98615	7.20222	1.93906	1.10803	14.9584	7.75623	1.93906	3.87812	3.3241	4.15512		I	0.570867	0.444008	1.14173	1.64917	0.444008	0.253719	3.4252	1.77603	0.444008	0.888015	0.761156	0.951445		I	4.36717
	L	3.04709	6.09418	6.37119	5.26316	10.8033	2.21607	32.687	6.09418	4.43213	1.38504	5.26316	2.49307		L	0.310297	0.620593	0.648802	0.535967	1.10014	0.22567	3.32864	0.620593	0.451341	0.141044	0.535967	0.253879		L	9.81993
	M	0.831025	2.49307	1.66205	1.93906	3.3241	0.831025	2.21607	1.66205	1.10803	0.277008	1.10803	1.93906		M	0.389668	1.169	0.779335	0.909224	1.55867	0.389668	1.03911	0.779335	0.519557	0.129889	0.519557	0.909224		M	2.13265
	F	2.21607	2.77008	1.93906	1.93906	4.15512	3.3241	3.3241	2.77008	1.38504	1.10803	2.49307	0.831025		F	0.623419	0.779274	0.545492	0.545492	1.16891	0.935129	0.935129	0.779274	0.389637	0.31171	0.701346	0.233782		F	3.5547
	Y	1.38504	1.38504	3.04709	1.66205	4.43213	1.10803	5.26316	0.831025	0.831025	0.277008	0.554017	1.38504		Y	0.52966	0.52966	1.16525	0.635592	1.69491	0.423728	2.01271	0.317796	0.317796	0.105932	0.211864	0.52966		Y	2.61496
	W	0.831025	0.831025	0.554017	0.554017	1.10803	0.277008	1.93906	0.277008	0.554017	0.277008	0.277008	0		W	0.690951	0.690951	0.460634	0.460634	0.921268	0.230317	1.61222	0.230317	0.460634	0.230317	0.230317	0		W	1.20273
	C	1.10803	0.831025	1.38504	0.554017	0.554017	0.554017	2.21607	0	1.38504	0	1.10803	0		C	0.505495	0.379121	0.631869	0.252748	0.252748	0.252748	1.01099	0	0.631869	0	0.505495	0		C	2.19198
	P	3.87812	6.09418	6.09418	16.6205	0.554017	9.9723	0	0.277008	2.49307	16.3435	9.14127	11.6343		P	0.610556	0.959445	0.959445	2.61667	0.0872223	1.57	0	0.0436111	0.3925	2.57306	1.43917	1.83167		P	6.35178
	S	4.15512	4.43213	4.70914	4.98615	7.75623	10.5263	4.70914	4.98615	7.75623	6.92521	6.09418	3.3241		S	0.494806	0.527793	0.560781	0.593768	0.923639	1.25351	0.560781	0.593768	0.923639	0.824677	0.725716	0.395845		S	8.39748
	T	2.49307	4.70914	7.20222	4.15512	1.10803	4.43213	2.49307	7.75623	8.86427	5.26316	4.98615	6.92521		T	0.460168	0.869207	1.32938	0.766947	0.204519	0.818077	0.460168	1.43164	1.63615	0.971467	0.920337	1.27825		T	5.41774
	N	2.77008	2.21607	3.04709	1.93906	4.15512	13.2964	1.10803	2.77008	3.3241	3.04709	6.09418	2.21607		N	0.764885	0.611908	0.841373	0.535419	1.14733	3.67145	0.305954	0.764885	0.917862	0.841373	1.68275	0.611908		N	3.62157
	Q	2.21607	4.98615	3.60111	3.3241	6.6482	5.26316	8.58726	6.37119	3.87812	3.3241	2.77008	3.04709		Q	0.460872	1.03696	0.748918	0.691309	1.38262	1.09457	1.78588	1.32501	0.806527	0.691309	0.576091	0.6337		Q	4.80842
	D	5.81717	4.70914	5.54017	2.77008	5.81717	10.8033	0	2.49307	9.69529	13.0194	8.58726	14.1274		D	1.20884	0.978587	1.15128	0.57564	1.20884	2.24499	0	0.518076	2.01474	2.70551	1.78448	2.93576		D	4.81218
	E	3.87812	3.87812	4.43213	3.04709	8.58726	8.03324	1.10803	1.38504	7.75623	7.75623	9.14127	10.5263		E	0.535519	0.535519	0.612022	0.420765	1.18579	1.10929	0.153006	0.191257	1.07104	1.07104	1.2623	1.45355		E	7.24178
	H	1.66205	1.66205	1.93906	2.21607	3.87812	2.49307	2.21607	5.81717	2.21607	3.87812	4.15512	3.3241		H	0.645243	0.645243	0.752784	0.860324	1.50557	0.967865	0.860324	2.25835	0.860324	1.50557	1.61311	1.29049		H	2.57585
	K	3.3241	2.21607	4.15512	1.38504	3.87812	2.49307	0.277008	16.0665	7.75623	7.20222	8.03324	6.92521		K	0.574499	0.382999	0.718123	0.239374	0.670248	0.430874	0.0478749	2.77674	1.3405	1.24475	1.38837	1.19687		K	5.78609
	R	2.77008	1.66205	1.38504	0.554017	0.831025	1.38504	0	4.43213	1.93906	1.38504	2.21607	1.10803		R	0.491253	0.294752	0.245626	0.0982506	0.147376	0.245626	0	0.786004	0.343877	0.245626	0.393002	0.196501		R	5.63881
	-	40.1662	28.8089	18.0055	8.86427	3.60111	3.87812	0	0	0	0	0	0																sum	100
	sum	100	100	100	100	100	100	100	100	100	100	100	100
	Total occurences												P3-Pro		Occurences relative to natural abundance												P3-Pro
	%	P6	P5	P4	P3	P2	P1	P1'	P2'	P3'	P4'	P5'	P6'		fold	P6	P5	P4	P3	P2	P1	P1'	P2'	P3'	P4'	P5'	P6'
	G	5	5	10	0	8.33333	8.33333	0	3.33333	8.33333	10	6.66667	10		G	0.767908	0.767908	1.53582	0	1.27985	1.27985	0	0.511939	1.27985	1.53582	1.02388	1.53582
	A	8.33333	5	6.66667	0	11.6667	13.3333	5	13.3333	13.3333	6.66667	6.66667	15		A	1.20143	0.720857	0.961142	0	1.682	1.92228	0.720857	1.92228	1.92228	0.961142	0.961142	2.16257
	V	3.33333	6.66667	1.66667	0	3.33333	1.66667	11.6667	18.3333	5	8.33333	8.33333	3.33333		V	0.554005	1.10801	0.277003	0	0.554005	0.277003	1.93902	3.04703	0.831008	1.38501	1.38501	0.554005
	I	5	3.33333	1.66667	0	3.33333	1.66667	6.66667	10	5	1.66667	6.66667	1.66667		I	1.14491	0.76327	0.381635	0	0.76327	0.381635	1.52654	2.28981	1.14491	0.381635	1.52654	0.381635
	L	1.66667	5	5	0	6.66667	0	20	3.33333	0	0	3.33333	0		L	0.169723	0.509169	0.509169	0	0.678892	0	2.03667	0.339446	0	0	0.339446	0
	M	1.66667	1.66667	1.66667	0	8.33333	1.66667	0	1.66667	1.66667	0	0	1.66667		M	0.7815	0.7815	0.7815	0	3.9075	0.7815	0	0.7815	0.7815	0	0	0.7815
	F	3.33333	5	5	0	6.66667	3.33333	5	1.66667	0	1.66667	0	0		F	0.937726	1.40659	1.40659	0	1.87545	0.937726	1.40659	0.468863	0	0.468863	0	0
	Y	1.66667	0	1.66667	0	3.33333	0	3.33333	0	1.66667	0	1.66667	3.33333		Y	0.637358	0	0.637358	0	1.27472	0	1.27472	0	0.637358	0	0.637358	1.27472
	W	1.66667	3.33333	3.33333	0	0	1.66667	5	0	1.66667	0	0	0		W	1.38574	2.77148	2.77148	0	0	1.38574	4.15722	0	1.38574	0	0	0
	C	1.66667	0	5	0	0	1.66667	0	0	1.66667	0	3.33333	0		C	0.760349	0	2.28105	0	0	0.760349	0	0	0.760349	0	1.5207	0
	P	6.66667	8.33333	10	100	1.66667	10	0	0	6.66667	25	6.66667	13.3333		P	1.04957	1.31197	1.57436	15.7436	0.262394	1.57436	0	0	1.04957	3.93591	1.04957	2.09915
	S	3.33333	6.66667	0	0	11.6667	8.33333	11.6667	5	5	10	10	1.66667		S	0.396945	0.793889	0	0	1.38931	0.992362	1.38931	0.595417	0.595417	1.19083	1.19083	0.198472
	T	0	5	6.66667	0	1.66667	1.66667	6.66667	1.66667	11.6667	1.66667	0	1.66667		T	0	0.922893	1.23052	0	0.307631	0.307631	1.23052	0.307631	2.15342	0.307631	0	0.307631
	N	3.33333	1.66667	0	0	0	5	1.66667	3.33333	3.33333	1.66667	6.66667	3.33333		N	0.920411	0.460206	0	0	0	1.38062	0.460206	0.920411	0.920411	0.460206	1.84082	0.920411
	Q	3.33333	6.66667	3.33333	0	10	8.33333	13.3333	6.66667	6.66667	3.33333	5	3.33333		Q	0.693229	1.38646	0.693229	0	2.07969	1.73307	2.77292	1.38646	1.38646	0.693229	1.03984	0.693229
	D	5	6.66667	6.66667	0	3.33333	10	0	6.66667	10	18.3333	6.66667	11.6667		D	1.03903	1.38537	1.38537	0	0.692686	2.07806	0	1.38537	2.07806	3.80978	1.38537	2.4244
	E	10	5	3.33333	0	6.66667	5	5	1.66667	3.33333	3.33333	11.6667	16.6667		E	1.38088	0.690438	0.460292	0	0.920583	0.690438	0.690438	0.230146	0.460292	0.460292	1.61102	2.30146
	H	3.33333	5	3.33333	0	0	3.33333	5	6.66667	5	1.66667	3.33333	3.33333		H	1.29407	1.94111	1.29407	0	0	1.29407	1.94111	2.58814	1.94111	0.647035	1.29407	1.29407
	K	1.66667	3.33333	18.3333	0	10	5	0	15	8.33333	6.66667	11.6667	8.33333		K	0.288047	0.576094	3.16852	0	1.72828	0.864142	0	2.59242	1.44024	1.15219	2.01633	1.44024
	R	6.66667	3.33333	1.66667	0	1.66667	1.66667	0	1.66667	1.66667	0	1.66667	1.66667		R	1.18228	0.591141	0.29557	0	0.29557	0.29557	0	0.29557	0.29557	0	0.29557	0.29557
	-	23.3333	13.3333	5	0	1.66667	8.33333	0	0	0	0	0	0
	sum	100	100	100	100	100	100	100	100	100	100	100	100
	Total occurences												P2-Ala		Occurences relative to natural abundance												P2-Ala
	%	P6	P5	P4	P3	P2	P1	P1'	P2'	P3'	P4'	P5'	P6'		fold	P6	P5	P4	P3	P2	P1	P1'	P2'	P3'	P4'	P5'	P6'
	G	4.54545	9.09091	9.09091	6.81818	0	11.3636	0	6.81818	6.81818	11.3636	9.09091	27.2727		G	0.698098	1.3962	1.3962	1.04715	0	1.74525	0	1.04715	1.04715	1.74525	1.3962	4.18859
	A	11.3636	13.6364	15.9091	22.7273	100	18.1818	13.6364	15.9091	18.1818	15.9091	11.3636	11.3636		A	1.63831	1.96597	2.29363	3.27662	14.4171	2.6213	1.96597	2.29363	2.6213	2.29363	1.63831	1.63831
	V	0	11.3636	4.54545	11.3636	0	0	15.9091	6.81818	2.27273	4.54545	11.3636	2.27273		V	0	1.88865	0.755462	1.88865	0	0	2.64412	1.13319	0.377731	0.755462	1.88865	0.377731
	I	2.27273	0	2.27273	2.27273	0	2.27273	22.7273	2.27273	4.54545	2.27273	0	0		I	0.520412	0	0.520412	0.520412	0	0.520412	5.20412	0.520412	1.04082	0.520412	0	0
	L	0	4.54545	2.27273	6.81818	0	4.54545	22.7273	2.27273	6.81818	0	4.54545	0		L	0	0.462881	0.23144	0.694321	0	0.462881	2.3144	0.23144	0.694321	0	0.462881	0
	M	0	4.54545	2.27273	2.27273	0	0	0	0	0	2.27273	4.54545	2.27273		M	0	2.13136	1.06568	1.06568	0	0	0	0	0	1.06568	2.13136	1.06568
	F	9.09091	2.27273	0	0	0	0	0	2.27273	2.27273	0	2.27273	0		F	2.55743	0.639359	0	0	0	0	0	0.639359	0.639359	0	0.639359	0
	Y	0	2.27273	2.27273	2.27273	0	0	2.27273	0	0	0	0	0		Y	0	0.869125	0.869125	0.869125	0	0	0.869125	0	0	0	0	0
	W	0	0	0	0	0	0	4.54545	0	0	2.27273	0	0		W	0	0	0	0	0	0	3.77929	0	0	1.88965	0	0
	C	0	0	4.54545	2.27273	0	2.27273	0	0	2.27273	0	0	0		C	0	0	2.07368	1.03684	0	1.03684	0	0	1.03684	0	0	0
	P	4.54545	2.27273	4.54545	15.9091	0	6.81818	0	0	9.09091	20.4545	6.81818	18.1818		P	0.715619	0.35781	0.715619	2.50467	0	1.07343	0	0	1.43124	3.22029	1.07343	2.86248
	S	6.81818	11.3636	11.3636	2.27273	0	9.09091	4.54545	11.3636	6.81818	4.54545	15.9091	6.81818		S	0.811932	1.35322	1.35322	0.270644	0	1.08258	0.541288	1.35322	0.811932	0.541288	1.89451	0.811932
	T	4.54545	2.27273	6.81818	6.81818	0	6.81818	0	11.3636	6.81818	0	0	6.81818		T	0.838994	0.419497	1.25849	1.25849	0	1.25849	0	2.09748	1.25849	0	0	1.25849
	N	0	0	4.54545	2.27273	0	11.3636	4.54545	0	0	6.81818	6.81818	2.27273		N	0	0	1.25511	0.627553	0	3.13777	1.25511	0	0	1.88266	1.88266	0.627553
	Q	0	2.27273	2.27273	0	0	0	9.09091	9.09091	4.54545	0	0	2.27273		Q	0	0.472656	0.472656	0	0	0	1.89062	1.89062	0.945312	0	0	0.472656
	D	2.27273	4.54545	4.54545	4.54545	0	6.81818	0	2.27273	11.3636	6.81818	4.54545	9.09091		D	0.472286	0.944572	0.944572	0.944572	0	1.41686	0	0.472286	2.36143	1.41686	0.944572	1.88914
	E	6.81818	0	2.27273	2.27273	0	13.6364	0	2.27273	4.54545	9.09091	9.09091	6.81818		E	0.941506	0	0.313835	0.313835	0	1.88301	0	0.313835	0.62767	1.25534	1.25534	0.941506
	H	2.27273	2.27273	0	2.27273	0	0	0	2.27273	2.27273	4.54545	6.81818	2.27273		H	0.882321	0.882321	0	0.882321	0	0	0	0.882321	0.882321	1.76464	2.64696	0.882321
	K	0	4.54545	2.27273	0	0	4.54545	0	25	9.09091	9.09091	6.81818	2.27273		K	0	0.785583	0.392792	0	0	0.785583	0	4.32071	1.57117	1.57117	1.17837	0.392792
	R	4.54545	0	2.27273	2.27273	0	0	0	0	2.27273	0	0	0		R	0.806101	0	0.403051	0.403051	0	0	0	0	0.403051	0	0	0
	-	40.9091	22.7273	15.9091	4.54545	0	2.27273	0	0	0	0	0	0
	sum	100	100	100	100	100	100	100	100	100	100	100	100
	Total occurences												P2-Leu		Occurences relative to natural abundance												P2-Leu
	%	P6	P5	P4	P3	P2	P1	P1'	P2'	P3'	P4'	P5'	P6'		fold	P6	P5	P4	P3	P2	P1	P1'	P2'	P3'	P4'	P5'	P6'
	G	5.12821	2.5641	7.69231	5.12821	0	5.12821	2.5641	2.5641	2.5641	10.2564	10.2564	7.69231		G	0.787598	0.393799	1.1814	0.787598	0	0.787598	0.393799	0.393799	0.393799	1.5752	1.5752	1.1814
	A	10.2564	5.12821	0	17.9487	0	15.3846	0	7.69231	7.69231	5.12821	5.12821	2.5641		A	1.47868	0.73934	0	2.58769	0	2.21802	0	1.10901	1.10901	0.73934	0.73934	0.36967
	V	2.5641	2.5641	7.69231	5.12821	0	0	17.9487	15.3846	7.69231	7.69231	10.2564	5.12821		V	0.426158	0.426158	1.27847	0.852316	0	0	2.9831	2.55695	1.27847	1.27847	1.70463	0.852316
	I	2.5641	2.5641	5.12821	10.2564	0	0	15.3846	5.12821	2.5641	2.5641	2.5641	7.69231		I	0.587131	0.587131	1.17426	2.34852	0	0	3.52279	1.17426	0.587131	0.587131	0.587131	1.76139
	L	5.12821	7.69231	5.12821	2.5641	100	0	20.5128	7.69231	10.2564	0	5.12821	2.5641		L	0.522224	0.783337	0.522224	0.261112	10.1834	0	2.0889	0.783337	1.04445	0	0.522224	0.261112
	M	0	0	0	2.5641	0	2.5641	2.5641	0	2.5641	0	0	0		M	0	0	0	1.20231	0	1.20231	1.20231	0	1.20231	0	0	0
	F	0	2.5641	0	0	0	0	2.5641	2.5641	0	0	0	0		F	0	0.721328	0	0	0	0	0.721328	0.721328	0	0	0	0
	Y	0	0	5.12821	0	0	0	7.69231	0	2.5641	0	0	5.12821		Y	0	0	1.9611	0	0	0	2.94165	0	0.980551	0	0	1.9611
	W	0	0	0	0	0	0	5.12821	0	0	0	0	0		W	0	0	0	0	0	0	4.26382	0	0	0	0	0
	C	0	0	2.5641	0	0	0	5.12821	0	2.5641	0	2.5641	0		C	0	0	1.16977	0	0	0	2.33954	0	1.16977	0	1.16977	0
	P	5.12821	5.12821	5.12821	10.2564	0	12.8205	0	0	2.5641	20.5128	10.2564	12.8205		P	0.807365	0.807365	0.807365	1.61473	0	2.01841	0	0	0.403683	3.22946	1.61473	2.01841
	S	5.12821	5.12821	2.5641	2.5641	0	7.69231	7.69231	10.2564	5.12821	5.12821	10.2564	0		S	0.610684	0.610684	0.305342	0.305342	0	0.916026	0.916026	1.22137	0.610684	0.610684	1.22137	0
	T	0	2.5641	5.12821	10.2564	0	2.5641	5.12821	12.8205	10.2564	12.8205	2.5641	7.69231		T	0	0.473279	0.946557	1.89311	0	0.473279	0.946557	2.36639	1.89311	2.36639	0.473279	1.41984
	N	0	5.12821	0	0	0	10.2564	0	2.5641	2.5641	2.5641	2.5641	0		N	0	1.41602	0	0	0	2.83204	0	0.708009	0.708009	0.708009	0.708009	0
	Q	2.5641	2.5641	2.5641	10.2564	0	2.5641	2.5641	2.5641	2.5641	2.5641	5.12821	2.5641		Q	0.533253	0.533253	0.533253	2.13301	0	0.533253	0.533253	0.533253	0.533253	0.533253	1.06651	0.533253
	D	2.5641	7.69231	0	5.12821	0	25.641	0	2.5641	12.8205	15.3846	10.2564	7.69231		D	0.532836	1.59851	0	1.06567	0	5.32836	0	0.532836	2.66418	3.19701	2.13134	1.59851
	E	2.5641	2.5641	10.2564	5.12821	0	10.2564	2.5641	0	12.8205	7.69231	15.3846	17.9487		E	0.354071	0.354071	1.41628	0.708141	0	1.41628	0.354071	0	1.77035	1.06221	2.12442	2.47849
	H	2.5641	2.5641	2.5641	2.5641	0	0	2.5641	7.69231	2.5641	2.5641	0	2.5641		H	0.995439	0.995439	0.995439	0.995439	0	0	0.995439	2.98632	0.995439	0.995439	0	0.995439
	K	2.5641	2.5641	5.12821	2.5641	0	0	0	12.8205	10.2564	5.12821	5.12821	17.9487		K	0.44315	0.44315	0.886299	0.44315	0	0	0	2.21575	1.7726	0.886299	0.886299	3.10205
	R	0	0	0	0	0	2.5641	0	7.69231	0	0	2.5641	0		R	0	0	0	0	0	0.454724	0	1.36417	0	0	0.454724	0
	-	51.2821	41.0256	33.3333	7.69231	0	2.5641	0	0	0	0	0	0
	sum	100	100	100	100	100	100	100	100	100	100	100	100
	Total occurences												P1-Gly		Occurences relative to natural abundance												P1-Gly
	%	P6	P5	P4	P3	P2	P1	P1'	P2'	P3'	P4'	P5'	P6'		fold	P6	P5	P4	P3	P2	P1	P1'	P2'	P3'	P4'	P5'	P6'
	G	9.09091	4.54545	4.54545	13.6364	22.7273	100	0	0	0	13.6364	4.54545	13.6364		G	1.3962	0.698098	0.698098	2.09429	3.49049	15.3582	0	0	0	2.09429	0.698098	2.09429
	A	4.54545	4.54545	9.09091	9.09091	22.7273	0	0	9.09091	4.54545	13.6364	18.1818	13.6364		A	0.655324	0.655324	1.31065	1.31065	3.27662	0	0	1.31065	0.655324	1.96597	2.6213	1.96597
	V	0	13.6364	0	9.09091	9.09091	0	9.09091	9.09091	0	0	13.6364	0		V	0	2.26638	0	1.51092	1.51092	0	1.51092	1.51092	0	0	2.26638	0
	I	4.54545	0	13.6364	13.6364	0	0	18.1818	9.09091	4.54545	0	9.09091	9.09091		I	1.04082	0	3.12247	3.12247	0	0	4.16329	2.08165	1.04082	0	2.08165	2.08165
	L	9.09091	13.6364	4.54545	9.09091	9.09091	0	40.9091	4.54545	4.54545	0	13.6364	0		L	0.925761	1.38864	0.462881	0.925761	0.925761	0	4.16593	0.462881	0.462881	0	1.38864	0
	M	0	4.54545	0	0	0	0	4.54545	4.54545	0	0	0	0		M	0	2.13136	0	0	0	0	2.13136	2.13136	0	0	0	0
	F	4.54545	0	13.6364	0	0	0	0	0	4.54545	0	0	0		F	1.27872	0	3.83615	0	0	0	0	0	1.27872	0	0	0
	Y	4.54545	0	4.54545	0	0	0	4.54545	4.54545	0	0	0	0		Y	1.73825	0	1.73825	0	0	0	1.73825	1.73825	0	0	0	0
	W	0	0	0	0	0	0	9.09091	0	4.54545	0	4.54545	0		W	0	0	0	0	0	0	7.55859	0	3.77929	0	3.77929	0
	C	0	0	13.6364	0	0	0	4.54545	0	9.09091	0	0	0		C	0	0	6.22104	0	0	0	2.07368	0	4.14736	0	0	0
	P	0	22.7273	0	22.7273	0	0	0	4.54545	13.6364	9.09091	4.54545	9.09091		P	0	3.5781	0	3.5781	0	0	0	0.715619	2.14686	1.43124	0.715619	1.43124
	S	9.09091	4.54545	4.54545	4.54545	9.09091	0	0	4.54545	4.54545	4.54545	13.6364	0		S	1.08258	0.541288	0.541288	0.541288	1.08258	0	0	0.541288	0.541288	0.541288	1.62386	0
	T	4.54545	9.09091	9.09091	0	0	0	0	9.09091	13.6364	9.09091	9.09091	4.54545		T	0.838994	1.67799	1.67799	0	0	0	0	1.67799	2.51698	1.67799	1.67799	0.838994
	N	4.54545	0	0	0	0	0	0	0	0	9.09091	0	4.54545		N	1.25511	0	0	0	0	0	0	0	0	2.51021	0	1.25511
	Q	0	0	0	0	4.54545	0	9.09091	4.54545	13.6364	0	0	0		Q	0	0	0	0	0.945312	0	1.89062	0.945312	2.83594	0	0	0
	D	0	4.54545	4.54545	4.54545	9.09091	0	0	0	4.54545	18.1818	9.09091	27.2727		D	0	0.944572	0.944572	0.944572	1.88914	0	0	0	0.944572	3.77829	1.88914	5.66743
	E	4.54545	0	0	9.09091	4.54545	0	0	4.54545	9.09091	13.6364	0	9.09091		E	0.62767	0	0	1.25534	0.62767	0	0	0.62767	1.25534	1.88301	0	1.25534
	H	0	0	4.54545	0	4.54545	0	0	4.54545	4.54545	0	0	4.54545		H	0	0	1.76464	0	1.76464	0	0	1.76464	1.76464	0	0	1.76464
	K	0	4.54545	0	0	0	0	0	27.2727	4.54545	9.09091	0	4.54545		K	0	0.785583	0	0	0	0	0	4.7135	0.785583	1.57117	0	0.785583
	R	9.09091	0	4.54545	4.54545	0	0	0	0	0	0	0	0		R	1.6122	0	0.806101	0.806101	0	0	0	0	0	0	0	0
	-	31.8182	13.6364	9.09091	0	4.54545	0	0	0	0	0	0	0
	sum	100	100	100	100	100	100	100	100	100	100	100	100
	Total occurences												P1-Asn		Occurences relative to natural abundance												P1-Asn
	%	P6	P5	P4	P3	P2	P1	P1'	P2'	P3'	P4'	P5'	P6'		fold	P6	P5	P4	P3	P2	P1	P1'	P2'	P3'	P4'	P5'	P6'
	G	4.16667	8.33333	16.6667	2.08333	22.9167	0	0	18.75	12.5	6.25	18.75	10.4167		G	0.639923	1.27985	2.55969	0.319962	3.51958	0	0	2.87965	1.91977	0.959885	2.87965	1.59981
	A	10.4167	6.25	8.33333	18.75	10.4167	0	2.08333	10.4167	20.8333	12.5	8.33333	8.33333		A	1.50178	0.901071	1.20143	2.70321	1.50178	0	0.300357	1.50178	3.00357	1.80214	1.20143	1.20143
	V	6.25	6.25	6.25	8.33333	2.08333	0	16.6667	10.4167	8.33333	10.4167	2.08333	0		V	1.03876	1.03876	1.03876	1.38501	0.346253	0	2.77003	1.73127	1.38501	1.73127	0.346253	0
	I	2.08333	2.08333	6.25	16.6667	6.25	0	18.75	6.25	0	12.5	2.08333	6.25		I	0.477044	0.477044	1.43113	3.81635	1.43113	0	4.29339	1.43113	0	2.86226	0.477044	1.43113
	L	4.16667	6.25	14.5833	4.16667	8.33333	0	25	4.16667	4.16667	4.16667	12.5	2.08333		L	0.424307	0.636461	1.48508	0.424307	0.848615	0	2.54584	0.424307	0.424307	0.424307	1.27292	0.212154
	M	4.16667	2.08333	0	4.16667	2.08333	0	2.08333	0	0	0	0	2.08333		M	1.95375	0.976875	0	1.95375	0.976875	0	0.976875	0	0	0	0	0.976875
	F	2.08333	6.25	2.08333	0	2.08333	0	2.08333	0	0	2.08333	2.08333	2.08333		F	0.586079	1.75824	0.586079	0	0.586079	0	0.586079	0	0	0.586079	0.586079	0.586079
	Y	0	0	6.25	0	2.08333	0	4.16667	0	0	0	0	2.08333		Y	0	0	2.39009	0	0.796697	0	1.59339	0	0	0	0	0.796697
	W	0	2.08333	0	2.08333	2.08333	0	0	0	0	0	0	0		W	0	1.73218	0	1.73218	1.73218	0	0	0	0	0	0	0
	C	0	0	0	0	0	0	0	0	0	0	0	0		C	0	0	0	0	0	0	0	0	0	0	0	0
	P	2.08333	2.08333	4.16667	6.25	0	0	0	0	2.08333	6.25	2.08333	6.25		P	0.327992	0.327992	0.655984	0.983976	0	0	0	0	0.327992	0.983976	0.327992	0.983976
	S	0	2.08333	2.08333	10.4167	10.4167	0	10.4167	10.4167	8.33333	10.4167	4.16667	6.25		S	0	0.24809	0.24809	1.24045	1.24045	0	1.24045	1.24045	0.992362	1.24045	0.496181	0.744271
	T	0	4.16667	6.25	2.08333	0	0	0	12.5	12.5	8.33333	6.25	6.25		T	0	0.769078	1.15362	0.384539	0	0	0	2.30723	2.30723	1.53816	1.15362	1.15362
	N	2.08333	6.25	4.16667	2.08333	6.25	100	4.16667	0	8.33333	4.16667	0	2.08333		N	0.575257	1.72577	1.15051	0.575257	1.72577	27.6123	1.15051	0	2.30103	1.15051	0	0.575257
	Q	0	2.08333	2.08333	4.16667	8.33333	0	10.4167	12.5	0	2.08333	6.25	6.25		Q	0	0.433268	0.433268	0.866536	1.73307	0	2.16634	2.59961	0	0.433268	1.2998	1.2998
	D	2.08333	8.33333	4.16667	0	6.25	0	0	4.16667	8.33333	4.16667	12.5	16.6667		D	0.432929	1.73172	0.865858	0	1.29879	0	0	0.865858	1.73172	0.865858	2.59757	3.46343
	E	2.08333	8.33333	4.16667	0	6.25	0	0	2.08333	6.25	6.25	8.33333	2.08333		E	0.287682	1.15073	0.575365	0	0.863047	0	0	0.287682	0.863047	0.863047	1.15073	0.287682
	H	4.16667	2.08333	0	6.25	0	0	4.16667	0	0	4.16667	8.33333	2.08333		H	1.61759	0.808794	0	2.42638	0	0	1.61759	0	0	1.61759	3.23518	0.808794
	K	4.16667	2.08333	0	0	0	0	0	6.25	6.25	6.25	6.25	18.75		K	0.720118	0.360059	0	0	0	0	0	1.08018	1.08018	1.08018	1.08018	3.24053
	R	0	0	0	2.08333	2.08333	0	0	2.08333	2.08333	0	0	0		R	0	0	0	0.369463	0.369463	0	0	0.369463	0.369463	0	0	0
	-	50	22.9167	12.5	10.4167	2.08333	0	0	0	0	0	0	0
	sum	100	100	100	100	100	100	100	100	100	100	100	100
	Total occurences												P1'-Leu		Occurences relative to natural abundance												P1'-Leu
	%	P6	P5	P4	P3	P2	P1	P1'	P2'	P3'	P4'	P5'	P6'		fold	P6	P5	P4	P3	P2	P1	P1'	P2'	P3'	P4'	P5'	P6'
	G	5.9322	5.9322	4.23729	5.08475	14.4068	7.62712	0	7.62712	11.8644	8.47458	9.32203	15.2542		G	0.911077	0.911077	0.650769	0.780923	2.21262	1.17139	0	1.17139	1.82215	1.30154	1.43169	2.34277
	A	5.9322	3.38983	6.77966	11.8644	8.47458	11.0169	0	10.1695	10.1695	10.1695	7.62712	5.08475		A	0.855254	0.488716	0.977433	1.71051	1.22179	1.58833	0	1.46615	1.46615	1.46615	1.09961	0.733075
	V	2.54237	5.9322	8.47458	6.77966	2.54237	2.54237	0	10.1695	5.9322	5.9322	10.1695	4.23729		V	0.422546	0.985941	1.40849	1.12679	0.422546	0.422546	0	1.69019	0.985941	0.985941	1.69019	0.704244
	I	0	0.847458	4.23729	8.47458	1.69492	0.847458	0	6.77966	1.69492	3.38983	5.08475	6.77966		I	0	0.194052	0.970259	1.94052	0.388103	0.194052	0	1.55241	0.388103	0.776207	1.16431	1.55241
	L	1.69492	4.23729	8.47458	6.77966	6.77966	3.38983	100	7.62712	1.69492	0.847458	7.62712	4.23729		L	0.1726	0.431499	0.862998	0.690398	0.690398	0.345199	10.1834	0.776698	0.1726	0.0862998	0.776698	0.431499
	M	0	1.69492	0	3.38983	3.38983	0	0	0.847458	0.847458	0	0	2.54237		M	0	0.794746	0	1.58949	1.58949	0	0	0.397373	0.397373	0	0	1.19212
	F	0.847458	2.54237	1.69492	2.54237	2.54237	3.38983	0	2.54237	1.69492	1.69492	5.08475	0		F	0.238405	0.715215	0.47681	0.715215	0.715215	0.95362	0	0.715215	0.47681	0.47681	1.43043	0
	Y	1.69492	1.69492	3.38983	1.69492	5.9322	1.69492	0	1.69492	0.847458	0.847458	0.847458	0.847458		Y	0.648161	0.648161	1.29632	0.648161	2.26856	0.648161	0	0.648161	0.32408	0.32408	0.32408	0.32408
	W	0.847458	0	0	0.847458	0	0	0	0	0.847458	0	0	0		W	0.704614	0	0	0.704614	0	0	0	0	0.704614	0	0	0
	C	3.38983	2.54237	0.847458	0	0.847458	0	0	0	1.69492	0	2.54237	0		C	1.54647	1.15985	0.386618	0	0.386618	0	0	0	0.773236	0	1.15985	0
	P	5.9322	7.62712	5.9322	10.1695	0.847458	6.77966	0	0.847458	3.38983	9.32203	5.08475	10.1695		P	0.933944	1.20078	0.933944	1.60105	0.133421	1.06736	0	0.133421	0.533682	1.46763	0.800523	1.60105
	S	4.23729	3.38983	5.08475	6.77966	7.62712	16.9492	0	3.38983	6.77966	5.08475	5.08475	5.08475		S	0.504591	0.403673	0.605509	0.807345	0.908263	2.01836	0	0.403673	0.807345	0.605509	0.605509	0.605509
	T	3.38983	5.9322	5.08475	4.23729	0.847458	2.54237	0	7.62712	12.7119	6.77966	7.62712	6.77966		T	0.62569	1.09496	0.938536	0.782113	0.156423	0.469268	0	1.4078	2.34634	1.25138	1.4078	1.25138
	N	3.38983	2.54237	2.54237	1.69492	5.9322	10.1695	0	2.54237	4.23729	4.23729	5.9322	2.54237		N	0.936012	0.702009	0.702009	0.468006	1.63802	2.80804	0	0.702009	1.17001	1.17001	1.63802	0.702009
	Q	3.38983	9.32203	1.69492	3.38983	7.62712	7.62712	0	3.38983	5.08475	4.23729	1.69492	4.23729		Q	0.704979	1.93869	0.352489	0.704979	1.5862	1.5862	0	0.704979	1.05747	0.881223	0.352489	0.881223
	D	5.9322	5.9322	10.1695	6.77966	6.77966	8.47458	0	0	9.32203	16.9492	6.77966	14.4068		D	1.23275	1.23275	2.11328	1.40885	1.40885	1.76107	0	0	1.93717	3.52213	1.40885	2.99381
	E	2.54237	2.54237	4.23729	5.9322	14.4068	6.77966	0	0	7.62712	11.0169	7.62712	9.32203		E	0.35107	0.35107	0.585117	0.819163	1.9894	0.936187	0	0	1.05321	1.5213	1.05321	1.28726
	H	0	0	3.38983	1.69492	2.54237	2.54237	0	5.08475	2.54237	3.38983	3.38983	1.69492		H	0	0	1.316	0.658002	0.987003	0.987003	0	1.97401	0.987003	1.316	1.316	0.658002
	K	4.23729	2.54237	3.38983	2.54237	5.08475	1.69492	0	22.8814	6.77966	5.9322	7.62712	5.9322		K	0.732323	0.439394	0.585859	0.439394	0.878788	0.292929	0	3.95455	1.17172	1.02525	1.31818	1.02525
	R	5.08475	2.54237	2.54237	0.847458	0	2.54237	0	6.77966	4.23729	1.69492	0.847458	0.847458		R	0.90174	0.45087	0.45087	0.15029	0	0.45087	0	1.20232	0.75145	0.30058	0.15029	0.15029
	-	38.9831	28.8136	17.7966	8.47458	1.69492	3.38983	0	0	0	0	0	0
	sum	100	100	100	100	100	100	100	100	100	100	100	100
		Aminoacid occurrence >10%.														Relative aminoacid occurence >2-fold higher than natural abundance.
																Relative aminoacid occurence >4-fold lower than natural abundance.

## Sheet: MMP13
MMP13		Active site specificity profiling datasets of human Matrix Metalloproteinases (MMPs):																		Sub-site cooperativity analysis of individual MMPs.												Index
	Total occurences												Global		Occurences relative to natural abundance												Global
	%	P6	P5	P4	P3	P2	P1	P1'	P2'	P3'	P4'	P5'	P6'		fold	P6	P5	P4	P3	P2	P1	P1'	P2'	P3'	P4'	P5'	P6'			% of 20 aa
	G	5.13834	6.32411	6.71937	3.16206	5.92885	14.6245	1.58103	3.16206	14.2292	9.09091	7.90514	10.2767		G	0.789154	0.971267	1.03197	0.485633	0.910563	2.24605	0.242817	0.485633	2.18535	1.3962	1.21408	1.57831		G	6.5112
	A	7.11462	7.11462	5.92885	16.6008	15.8103	15.8103	3.55731	5.92885	25.2964	10.6719	9.88142	9.88142		A	1.02572	1.02572	0.854771	2.39336	2.27939	2.27939	0.512862	0.854771	3.64702	1.53859	1.42462	1.42462		A	6.93619
	V	3.16206	4.74308	7.90514	11.0672	7.90514	0.395257	9.09091	15.415	6.32411	10.6719	7.50988	5.13834		V	0.525538	0.788308	1.31385	1.83938	1.31385	0.0656923	1.51092	2.562	1.05108	1.77369	1.24815	0.854		V	6.01679
	I	2.7668	2.7668	3.95257	6.71937	1.97628	0.790514	13.4387	9.48617	2.37154	5.13834	5.13834	5.13834		I	0.633544	0.633544	0.905063	1.53861	0.452532	0.181013	3.07722	2.17215	0.543038	1.17658	1.17658	1.17658		I	4.36717
	L	3.16206	4.74308	7.90514	6.32411	11.8577	0.790514	33.2016	11.4625	1.18577	4.74308	10.2767	8.3004		L	0.322004	0.483006	0.80501	0.644008	1.20751	0.080501	3.38104	1.16726	0.120751	0.483006	1.04651	0.84526		L	9.81993
	M	1.58103	0.790514	1.58103	0	1.18577	0.790514	3.55731	1.58103	1.58103	0.395257	1.58103	1.58103		M	0.741344	0.370672	0.741344	0	0.556008	0.370672	1.66802	0.741344	0.741344	0.185336	0.741344	0.741344		M	2.13265
	F	1.58103	3.55731	3.16206	0.790514	4.34783	1.97628	3.95257	2.37154	0.790514	1.58103	2.7668	2.37154		F	0.444771	1.00074	0.889543	0.222386	1.22312	0.555964	1.11193	0.667157	0.222386	0.444771	0.77835	0.667157		F	3.5547
	Y	1.58103	0.790514	2.37154	0.395257	2.7668	0.790514	1.97628	1.18577	0	0.790514	1.18577	0.790514		Y	0.604608	0.302304	0.906913	0.151152	1.05806	0.302304	0.75576	0.453456	0	0.302304	0.453456	0.302304		Y	2.61496
	W	0.395257	0.395257	0.790514	0.395257	0.395257	1.58103	2.7668	1.97628	0.395257	0.395257	0	0.395257		W	0.328634	0.328634	0.657268	0.328634	0.328634	1.31454	2.30044	1.64317	0.328634	0.328634	0	0.328634		W	1.20273
	C	1.58103	1.58103	2.37154	0.790514	0.395257	1.58103	6.32411	1.18577	0	1.97628	1.58103	0.790514		C	0.72128	0.72128	1.08192	0.36064	0.18032	0.72128	2.88512	0.54096	0	0.9016	0.72128	0.36064		C	2.19198
	P	2.7668	5.92885	7.11462	34.7826	2.7668	7.90514	0	0	1.18577	11.4625	6.71937	8.69565		P	0.435594	0.933416	1.1201	5.47604	0.435594	1.24455	0	0	0.186683	1.8046	1.05787	1.36901		P	6.35178
	S	6.71937	5.5336	3.16206	3.16206	11.4625	10.6719	3.95257	5.13834	9.48617	6.71937	4.74308	5.5336		S	0.800165	0.65896	0.376548	0.376548	1.36499	1.27085	0.470685	0.611891	1.12964	0.800165	0.564822	0.65896		S	8.39748
	T	3.16206	4.34783	4.34783	2.37154	2.7668	2.37154	1.58103	6.71937	7.90514	4.74308	5.13834	5.13834		T	0.583648	0.802516	0.802516	0.437736	0.510692	0.437736	0.291824	1.24025	1.45912	0.875472	0.948428	0.948428		T	5.41774
	N	1.18577	2.7668	1.97628	1.18577	2.37154	11.8577	2.7668	3.55731	5.92885	3.16206	4.34783	5.5336		N	0.327419	0.763978	0.545699	0.327419	0.654838	3.27419	0.763978	0.982257	1.6371	0.873118	1.20054	1.52796		N	3.62157
	Q	1.58103	5.92885	3.16206	1.97628	3.95257	5.5336	7.90514	8.3004	2.37154	3.55731	7.11462	3.55731		Q	0.328804	1.23302	0.657608	0.411005	0.822011	1.15081	1.64402	1.72622	0.493206	0.73981	1.47962	0.73981		Q	4.80842
	D	2.7668	4.34783	2.7668	0.790514	1.18577	6.71937	0	0.395257	8.3004	7.11462	5.13834	7.50988		D	0.574957	0.903504	0.574957	0.164273	0.24641	1.39632	0	0.0821367	1.72487	1.47846	1.06778	1.5606		D	4.81218
	E	4.74308	2.7668	3.55731	0.395257	1.58103	5.92885	0	1.58103	3.55731	2.7668	5.5336	4.74308		E	0.654961	0.38206	0.49122	0.05458	0.21832	0.818701	0	0.21832	0.49122	0.38206	0.764121	0.654961		E	7.24178
	H	1.18577	3.55731	1.97628	1.18577	2.7668	3.55731	3.16206	3.95257	4.34783	5.13834	1.97628	2.37154		H	0.460341	1.38102	0.767236	0.460341	1.07413	1.38102	1.22758	1.53447	1.68792	1.99481	0.767236	0.920683		H	2.57585
	K	3.55731	1.18577	5.13834	0.395257	7.11462	1.58103	0.790514	11.0672	3.95257	7.90514	9.88142	8.3004		K	0.614804	0.204935	0.888051	0.0683116	1.22961	0.273246	0.136623	1.91272	0.683116	1.36623	1.70779	1.43454		K	5.78609
	R	2.7668	1.58103	3.95257	0	5.13834	1.58103	0.395257	5.5336	0.790514	1.97628	1.58103	3.95257		R	0.49067	0.280383	0.700958	0	0.911245	0.280383	0.0700958	0.981341	0.140192	0.350479	0.280383	0.700958		R	5.63881
	-	41.502	29.249	20.1581	7.50988	6.32411	3.16206	0	0	0	0	0	0																sum	100
	sum	100	100	100	100	100	100	100	100	100	100	100	100
	Total occurences												P3-Pro		Occurences relative to natural abundance												P3-Pro
	%	P6	P5	P4	P3	P2	P1	P1'	P2'	P3'	P4'	P5'	P6'		fold	P6	P5	P4	P3	P2	P1	P1'	P2'	P3'	P4'	P5'	P6'
	G	3.40909	7.95455	6.81818	0	6.81818	14.7727	1.13636	3.40909	11.3636	11.3636	9.09091	9.09091		G	0.523574	1.22167	1.04715	0	1.04715	2.26882	0.174525	0.523574	1.74525	1.74525	1.3962	1.3962
	A	14.7727	10.2273	9.09091	0	11.3636	17.0455	6.81818	10.2273	21.5909	9.09091	12.5	12.5		A	2.1298	1.47448	1.31065	0	1.63831	2.45747	0.982986	1.47448	3.11279	1.31065	1.80214	1.80214
	V	3.40909	9.09091	10.2273	0	9.09091	0	14.7727	17.0455	4.54545	15.9091	9.09091	6.81818		V	0.566596	1.51092	1.69979	0	1.51092	0	2.45525	2.83298	0.755462	2.64412	1.51092	1.13319
	I	6.81818	3.40909	3.40909	0	3.40909	1.13636	9.09091	11.3636	5.68182	5.68182	5.68182	5.68182		I	1.56123	0.780617	0.780617	0	0.780617	0.260206	2.08165	2.60206	1.30103	1.30103	1.30103	1.30103
	L	2.27273	3.40909	4.54545	0	11.3636	1.13636	19.3182	5.68182	2.27273	2.27273	9.09091	2.27273		L	0.23144	0.34716	0.462881	0	1.1572	0.11572	1.96724	0.578601	0.23144	0.23144	0.925761	0.23144
	M	2.27273	0	2.27273	0	1.13636	0	0	2.27273	1.13636	1.13636	1.13636	1.13636		M	1.06568	0	1.06568	0	0.532841	0	0	1.06568	0.532841	0.532841	0.532841	0.532841
	F	3.40909	3.40909	4.54545	0	3.40909	4.54545	3.40909	2.27273	1.13636	1.13636	2.27273	0		F	0.959038	0.959038	1.27872	0	0.959038	1.27872	0.959038	0.639359	0.319679	0.319679	0.639359	0
	Y	1.13636	0	2.27273	0	4.54545	1.13636	1.13636	1.13636	0	2.27273	0	1.13636		Y	0.434562	0	0.869125	0	1.73825	0.434562	0.434562	0.434562	0	0.869125	0	0.434562
	W	0	1.13636	2.27273	0	0	1.13636	4.54545	1.13636	1.13636	0	0	1.13636		W	0	0.944823	1.88965	0	0	0.944823	3.77929	0.944823	0.944823	0	0	0.944823
	C	2.27273	2.27273	5.68182	0	0	1.13636	4.54545	0	0	2.27273	0	1.13636		C	1.03684	1.03684	2.5921	0	0	0.51842	2.07368	0	0	1.03684	0	0.51842
	P	3.40909	13.6364	13.6364	100	1.13636	13.6364	0	0	3.40909	14.7727	6.81818	5.68182		P	0.536714	2.14686	2.14686	15.7436	0.178905	2.14686	0	0	0.536714	2.32576	1.07343	0.894524
	S	10.2273	9.09091	4.54545	0	15.9091	10.2273	6.81818	6.81818	12.5	11.3636	6.81818	4.54545		S	1.2179	1.08258	0.541288	0	1.89451	1.2179	0.811932	0.811932	1.48854	1.35322	0.811932	0.541288
	T	2.27273	4.54545	2.27273	0	4.54545	1.13636	4.54545	3.40909	7.95455	2.27273	4.54545	3.40909		T	0.419497	0.838994	0.419497	0	0.838994	0.209748	0.838994	0.629245	1.46824	0.419497	0.838994	0.629245
	N	1.13636	2.27273	1.13636	0	1.13636	3.40909	6.81818	5.68182	5.68182	0	2.27273	4.54545		N	0.313777	0.627553	0.313777	0	0.313777	0.94133	1.88266	1.56888	1.56888	0	0.627553	1.25511
	Q	1.13636	5.68182	3.40909	0	4.54545	7.95455	7.95455	9.09091	1.13636	4.54545	4.54545	4.54545		Q	0.236328	1.18164	0.708984	0	0.945312	1.6543	1.6543	1.89062	0.236328	0.945312	0.945312	0.945312
	D	3.40909	4.54545	2.27273	0	1.13636	7.95455	0	0	5.68182	5.68182	9.09091	6.81818		D	0.708429	0.944572	0.472286	0	0.236143	1.653	0	0	1.18072	1.18072	1.88914	1.41686
	E	11.3636	3.40909	2.27273	0	3.40909	3.40909	0	2.27273	3.40909	1.13636	4.54545	7.95455		E	1.56918	0.470753	0.313835	0	0.470753	0.470753	0	0.313835	0.470753	0.156918	0.62767	1.09842
	H	1.13636	5.68182	2.27273	0	3.40909	4.54545	5.68182	1.13636	6.81818	6.81818	1.13636	3.40909		H	0.44116	2.2058	0.882321	0	1.32348	1.76464	2.2058	0.44116	2.64696	2.64696	0.44116	1.32348
	K	3.40909	1.13636	10.2273	0	7.95455	2.27273	2.27273	11.3636	3.40909	2.27273	10.2273	12.5		K	0.589187	0.196396	1.76756	0	1.37477	0.392792	0.392792	1.96396	0.589187	0.392792	1.76756	2.16035
	R	3.40909	2.27273	4.54545	0	5.68182	2.27273	1.13636	5.68182	1.13636	0	1.13636	5.68182		R	0.604576	0.403051	0.806101	0	1.00763	0.403051	0.201525	1.00763	0.201525	0	0.201525	1.00763
	-	19.3182	6.81818	2.27273	0	0	1.13636	0	0	0	0	0	0
	sum	100	100	100	100	100	100	100	100	100	100	100	100
	Total occurences												P2-Ala		Occurences relative to natural abundance												P2-Ala
	%	P6	P5	P4	P3	P2	P1	P1'	P2'	P3'	P4'	P5'	P6'		fold	P6	P5	P4	P3	P2	P1	P1'	P2'	P3'	P4'	P5'	P6'
	G	7.5	5	2.5	2.5	0	20	2.5	5	15	12.5	5	12.5		G	1.15186	0.767908	0.383954	0.383954	0	3.07163	0.383954	0.767908	2.30372	1.91977	0.767908	1.91977
	A	2.5	5	7.5	20	100	22.5	2.5	7.5	30	10	7.5	10		A	0.360428	0.720857	1.08128	2.88343	14.4171	3.24385	0.360428	1.08128	4.32514	1.44171	1.08128	1.44171
	V	2.5	12.5	10	17.5	0	2.5	10	10	2.5	2.5	12.5	10		V	0.415504	2.07752	1.66202	2.90853	0	0.415504	1.66202	1.66202	0.415504	0.415504	2.07752	1.66202
	I	0	0	2.5	7.5	0	0	12.5	10	0	0	5	5		I	0	0	0.572453	1.71736	0	0	2.86226	2.28981	0	0	1.14491	1.14491
	L	2.5	0	5	5	0	0	35	7.5	0	5	15	12.5		L	0.254584	0	0.509169	0.509169	0	0	3.56418	0.763753	0	0.509169	1.52751	1.27292
	M	0	5	0	0	0	0	0	2.5	0	0	0	5		M	0	2.3445	0	0	0	0	0	1.17225	0	0	0	2.3445
	F	0	2.5	2.5	2.5	0	2.5	7.5	2.5	0	0	2.5	0		F	0	0.703295	0.703295	0.703295	0	0.703295	2.10988	0.703295	0	0	0.703295	0
	Y	2.5	2.5	2.5	0	0	2.5	7.5	0	0	0	2.5	0		Y	0.956037	0.956037	0.956037	0	0	0.956037	2.86811	0	0	0	0.956037	0
	W	0	0	0	0	0	2.5	10	0	0	2.5	0	0		W	0	0	0	0	0	2.07861	8.31445	0	0	2.07861	0	0
	C	0	0	7.5	0	0	5	5	0	0	0	0	2.5		C	0	0	3.42157	0	0	2.28105	2.28105	0	0	0	0	1.14052
	P	0	0	0	25	0	2.5	0	0	7.5	12.5	5	12.5		P	0	0	0	3.93591	0	0.393591	0	0	1.18077	1.96795	0.787181	1.96795
	S	12.5	5	0	2.5	0	0	5	2.5	7.5	15	12.5	5		S	1.48854	0.595417	0	0.297709	0	0	0.595417	0.297709	0.893126	1.78625	1.48854	0.595417
	T	2.5	7.5	7.5	2.5	0	0	0	15	5	2.5	0	0		T	0.461447	1.38434	1.38434	0.461447	0	0	0	2.76868	0.922893	0.461447	0	0
	N	2.5	0	5	0	0	10	0	5	7.5	7.5	0	2.5		N	0.690309	0	1.38062	0	0	2.76123	0	1.38062	2.07093	2.07093	0	0.690309
	Q	0	2.5	0	2.5	0	10	2.5	5	0	5	7.5	0		Q	0	0.519922	0	0.519922	0	2.07969	0.519922	1.03984	0	1.03984	1.55977	0
	D	0	7.5	2.5	0	0	5	0	0	17.5	5	7.5	12.5		D	0	1.55854	0.519515	0	0	1.03903	0	0	3.6366	1.03903	1.55854	2.59757
	E	7.5	2.5	7.5	0	0	7.5	0	0	0	0	5	2.5		E	1.03566	0.345219	1.03566	0	0	1.03566	0	0	0	0	0.690438	0.345219
	H	0	0	0	0	0	2.5	0	5	0	5	2.5	0		H	0	0	0	0	0	0.970553	0	1.94111	0	1.94111	0.970553	0
	K	0	0	2.5	2.5	0	0	0	20	7.5	15	7.5	2.5		K	0	0	0.432071	0.432071	0	0	0	3.45657	1.29621	2.59242	1.29621	0.432071
	R	0	0	2.5	0	0	0	0	2.5	0	0	2.5	5		R	0	0	0.443356	0	0	0	0	0.443356	0	0	0.443356	0.886711
	-	57.5	42.5	32.5	10	0	5	0	0	0	0	0	0
	sum	100	100	100	100	100	100	100	100	100	100	100	100
	Total occurences												P2-Leu		Occurences relative to natural abundance												P2-Leu
	%	P6	P5	P4	P3	P2	P1	P1'	P2'	P3'	P4'	P5'	P6'		fold	P6	P5	P4	P3	P2	P1	P1'	P2'	P3'	P4'	P5'	P6'
	G	6.66667	6.66667	6.66667	3.33333	0	0	0	3.33333	10	3.33333	3.33333	10		G	1.02388	1.02388	1.02388	0.511939	0	0	0	0.511939	1.53582	0.511939	0.511939	1.53582
	A	0	3.33333	0	20	0	13.3333	3.33333	3.33333	16.6667	26.6667	13.3333	0		A	0	0.480571	0	2.88343	0	1.92228	0.480571	0.480571	2.40286	3.84457	1.92228	0
	V	3.33333	3.33333	10	3.33333	0	0	10	13.3333	10	6.66667	13.3333	3.33333		V	0.554005	0.554005	1.66202	0.554005	0	0	1.66202	2.21602	1.66202	1.10801	2.21602	0.554005
	I	10	0	0	10	0	0	16.6667	13.3333	6.66667	0	0	16.6667		I	2.28981	0	0	2.28981	0	0	3.81635	3.05308	1.52654	0	0	3.81635
	L	3.33333	3.33333	16.6667	3.33333	100	0	33.3333	16.6667	3.33333	0	6.66667	6.66667		L	0.339446	0.339446	1.69723	0.339446	10.1834	0	3.39446	1.69723	0.339446	0	0.678892	0.678892
	M	0	0	3.33333	0	0	0	0	0	3.33333	0	0	0		M	0	0	1.563	0	0	0	0	0	1.563	0	0	0
	F	6.66667	3.33333	3.33333	0	0	0	0	3.33333	0	3.33333	6.66667	0		F	1.87545	0.937726	0.937726	0	0	0	0	0.937726	0	0.937726	1.87545	0
	Y	3.33333	0	0	0	0	0	0	3.33333	0	3.33333	3.33333	0		Y	1.27472	0	0	0	0	0	0	1.27472	0	1.27472	1.27472	0
	W	0	0	0	3.33333	0	0	3.33333	0	0	0	0	0		W	0	0	0	2.77148	0	0	2.77148	0	0	0	0	0
	C	0	0	3.33333	3.33333	0	0	3.33333	0	0	0	6.66667	0		C	0	0	1.5207	1.5207	0	0	1.5207	0	0	0	3.0414	0
	P	0	13.3333	6.66667	33.3333	0	20	0	0	0	13.3333	10	10		P	0	2.09915	1.04957	5.24787	0	3.14872	0	0	0	2.09915	1.57436	1.57436
	S	0	10	0	3.33333	0	16.6667	0	0	6.66667	3.33333	3.33333	6.66667		S	0	1.19083	0	0.396945	0	1.98472	0	0	0.793889	0.396945	0.396945	0.793889
	T	3.33333	0	3.33333	6.66667	0	3.33333	3.33333	0	6.66667	3.33333	3.33333	6.66667		T	0.615262	0	0.615262	1.23052	0	0.615262	0.615262	0	1.23052	0.615262	0.615262	1.23052
	N	0	6.66667	0	0	0	20	10	0	13.3333	3.33333	6.66667	13.3333		N	0	1.84082	0	0	0	5.52247	2.76123	0	3.68165	0.920411	1.84082	3.68165
	Q	3.33333	6.66667	6.66667	10	0	0	6.66667	6.66667	0	0	6.66667	3.33333		Q	0.693229	1.38646	1.38646	2.07969	0	0	1.38646	1.38646	0	0	1.38646	0.693229
	D	6.66667	3.33333	0	0	0	13.3333	0	0	10	13.3333	3.33333	3.33333		D	1.38537	0.692686	0	0	0	2.77075	0	0	2.07806	2.77075	0.692686	0.692686
	E	6.66667	3.33333	10	0	0	10	0	3.33333	10	6.66667	10	13.3333		E	0.920583	0.460292	1.38088	0	0	1.38088	0	0.460292	1.38088	0.920583	1.38088	1.84117
	H	0	10	6.66667	0	0	3.33333	6.66667	6.66667	0	6.66667	0	0		H	0	3.88221	2.58814	0	0	1.29407	2.58814	2.58814	0	2.58814	0	0
	K	0	0	6.66667	0	0	0	0	16.6667	3.33333	3.33333	3.33333	3.33333		K	0	0	1.15219	0	0	0	0	2.88047	0.576094	0.576094	0.576094	0.576094
	R	0	0	0	0	0	0	3.33333	10	0	3.33333	0	3.33333		R	0	0	0	0	0	0	0.591141	1.77342	0	0.591141	0	0.591141
	-	46.6667	26.6667	16.6667	0	0	0	0	0	0	0	0	0
	sum	100	100	100	100	100	100	100	100	100	100	100	100
	Total occurences												P1-Gly		Occurences relative to natural abundance												P1-Gly
	%	P6	P5	P4	P3	P2	P1	P1'	P2'	P3'	P4'	P5'	P6'		fold	P6	P5	P4	P3	P2	P1	P1'	P2'	P3'	P4'	P5'	P6'
	G	5.40541	10.8108	10.8108	5.40541	8.10811	100	0	2.7027	18.9189	16.2162	10.8108	13.5135		G	0.830171	1.66034	1.66034	0.830171	1.24526	15.3582	0	0.415085	2.9056	2.49051	1.66034	2.07543
	A	5.40541	5.40541	0	13.5135	21.6216	0	2.7027	10.8108	16.2162	10.8108	16.2162	5.40541		A	0.779304	0.779304	0	1.94826	3.11722	0	0.389652	1.55861	2.33791	1.55861	2.33791	0.779304
	V	0	10.8108	5.40541	13.5135	13.5135	0	0	8.10811	16.2162	13.5135	8.10811	0		V	0	1.79677	0.898387	2.24597	2.24597	0	0	1.34758	2.69516	2.24597	1.34758	0
	I	2.7027	8.10811	8.10811	2.7027	2.7027	0	16.2162	2.7027	0	8.10811	8.10811	8.10811		I	0.618868	1.8566	1.8566	0.618868	0.618868	0	3.71321	0.618868	0	1.8566	1.8566	1.8566
	L	2.7027	2.7027	2.7027	2.7027	0	0	24.3243	10.8108	0	8.10811	5.40541	8.10811		L	0.275226	0.275226	0.275226	0.275226	0	0	2.47704	1.10091	0	0.825679	0.550453	0.825679
	M	0	0	0	0	0	0	0	2.7027	0	0	0	2.7027		M	0	0	0	0	0	0	0	1.2673	0	0	0	1.2673
	F	0	0	8.10811	0	8.10811	0	8.10811	0	0	5.40541	0	2.7027		F	0	0	2.28096	0	2.28096	0	2.28096	0	0	1.52064	0	0.760319
	Y	0	0	5.40541	0	2.7027	0	0	5.40541	0	0	0	5.40541		Y	0	0	2.06711	0	1.03355	0	0	2.06711	0	0	0	2.06711
	W	0	0	0	0	0	0	10.8108	0	0	0	0	0		W	0	0	0	0	0	0	8.98859	0	0	0	0	0
	C	0	10.8108	10.8108	2.7027	0	0	16.2162	5.40541	0	8.10811	0	2.7027		C	0	4.93199	4.93199	1.233	0	0	7.39799	2.466	0	3.699	0	1.233
	P	0	5.40541	0	35.1351	0	0	0	0	8.10811	2.7027	2.7027	10.8108		P	0	0.851006	0	5.53154	0	0	0	0	1.27651	0.425503	0.425503	1.70201
	S	16.2162	0	5.40541	2.7027	5.40541	0	5.40541	8.10811	13.5135	2.7027	10.8108	2.7027		S	1.93108	0	0.643694	0.321847	0.643694	0	0.643694	0.965541	1.60924	0.321847	1.28739	0.321847
	T	2.7027	5.40541	2.7027	5.40541	0	0	0	13.5135	5.40541	2.7027	5.40541	5.40541		T	0.498861	0.997722	0.498861	0.997722	0	0	0	2.49431	0.997722	0.498861	0.997722	0.997722
	N	0	2.7027	5.40541	5.40541	5.40541	0	0	5.40541	2.7027	2.7027	8.10811	8.10811		N	0	0.74628	1.49256	1.49256	1.49256	0	0	1.49256	0.74628	0.74628	2.23884	2.23884
	Q	2.7027	2.7027	2.7027	2.7027	0	0	13.5135	0	2.7027	2.7027	8.10811	5.40541		Q	0.562078	0.562078	0.562078	0.562078	0	0	2.81039	0	0.562078	0.562078	1.68623	1.12416
	D	5.40541	5.40541	2.7027	0	0	0	0	0	5.40541	10.8108	5.40541	5.40541		D	1.12328	1.12328	0.561638	0	0	0	0	0	1.12328	2.24655	1.12328	1.12328
	E	5.40541	2.7027	0	0	0	0	0	0	2.7027	0	0	5.40541		E	0.746419	0.373209	0	0	0	0	0	0	0.373209	0	0	0.746419
	H	2.7027	2.7027	0	0	2.7027	0	0	0	2.7027	0	0	0		H	1.04925	1.04925	0	0	1.04925	0	0	0	1.04925	0	0	0
	K	5.40541	0	2.7027	0	5.40541	0	2.7027	16.2162	5.40541	5.40541	8.10811	0		K	0.934207	0	0.467104	0	0.934207	0	0.467104	2.80262	0.934207	0.934207	1.40131	0
	R	2.7027	0	0	0	8.10811	0	0	8.10811	0	0	2.7027	8.10811		R	0.479303	0	0	0	1.43791	0	0	1.43791	0	0	0.479303	1.43791
	-	40.5405	24.3243	27.027	8.10811	16.2162	0	0	0	0	0	0	0
	sum	100	100	100	100	100	100	100	100	100	100	100	100
	Total occurences												P1-Asn		Occurences relative to natural abundance												P1-Asn
	%	P6	P5	P4	P3	P2	P1	P1'	P2'	P3'	P4'	P5'	P6'		fold	P6	P5	P4	P3	P2	P1	P1'	P2'	P3'	P4'	P5'	P6'
	G	6.66667	6.66667	0	3.33333	10	0	0	10	10	13.3333	6.66667	16.6667		G	1.02388	1.02388	0	0.511939	1.53582	0	0	1.53582	1.53582	2.04775	1.02388	2.55969
	A	6.66667	10	6.66667	20	13.3333	0	0	3.33333	23.3333	13.3333	10	6.66667		A	0.961142	1.44171	0.961142	2.88343	1.92228	0	0	0.480571	3.364	1.92228	1.44171	0.961142
	V	0	6.66667	3.33333	16.6667	6.66667	0	10	23.3333	10	6.66667	3.33333	0		V	0	1.10801	0.554005	2.77003	1.10801	0	1.66202	3.87804	1.66202	1.10801	0.554005	0
	I	3.33333	0	3.33333	10	0	0	10	16.6667	0	10	10	0		I	0.76327	0	0.76327	2.28981	0	0	2.28981	3.81635	0	2.28981	2.28981	0
	L	10	6.66667	16.6667	13.3333	20	0	33.3333	6.66667	0	6.66667	20	6.66667		L	1.01834	0.678892	1.69723	1.35778	2.03667	0	3.39446	0.678892	0	0.678892	2.03667	0.678892
	M	3.33333	0	0	0	0	0	3.33333	0	0	0	0	0		M	1.563	0	0	0	0	0	1.563	0	0	0	0	0
	F	3.33333	10	6.66667	3.33333	3.33333	0	10	6.66667	3.33333	3.33333	6.66667	0		F	0.937726	2.81318	1.87545	0.937726	0.937726	0	2.81318	1.87545	0.937726	0.937726	1.87545	0
	Y	3.33333	0	3.33333	0	3.33333	0	10	0	0	0	3.33333	0		Y	1.27472	0	1.27472	0	1.27472	0	3.82415	0	0	0	1.27472	0
	W	3.33333	0	0	0	0	0	0	0	0	0	0	0		W	2.77148	0	0	0	0	0	0	0	0	0	0	0
	C	0	0	3.33333	0	0	0	6.66667	0	0	0	3.33333	0		C	0	0	1.5207	0	0	0	3.0414	0	0	0	1.5207	0
	P	3.33333	3.33333	6.66667	10	3.33333	0	0	0	0	23.3333	10	16.6667		P	0.524787	0.524787	1.04957	1.57436	0.524787	0	0	0	0	3.67351	1.57436	2.62394
	S	0	3.33333	3.33333	10	10	0	3.33333	0	6.66667	3.33333	3.33333	10		S	0	0.396945	0.396945	1.19083	1.19083	0	0.396945	0	0.793889	0.396945	0.396945	1.19083
	T	3.33333	0	0	6.66667	3.33333	0	3.33333	3.33333	13.3333	3.33333	10	0		T	0.615262	0	0	1.23052	0.615262	0	0.615262	0.615262	2.46105	0.615262	1.84579	0
	N	3.33333	6.66667	3.33333	3.33333	0	100	0	0	13.3333	0	0	6.66667		N	0.920411	1.84082	0.920411	0.920411	0	27.6123	0	0	3.68165	0	0	1.84082
	Q	3.33333	3.33333	6.66667	0	6.66667	0	3.33333	16.6667	3.33333	0	6.66667	3.33333		Q	0.693229	0.693229	1.38646	0	1.38646	0	0.693229	3.46614	0.693229	0	1.38646	0.693229
	D	0	10	3.33333	0	6.66667	0	0	0	10	3.33333	3.33333	6.66667		D	0	2.07806	0.692686	0	1.38537	0	0	0	2.07806	0.692686	0.692686	1.38537
	E	3.33333	3.33333	0	0	0	0	0	6.66667	0	0	0	6.66667		E	0.460292	0.460292	0	0	0	0	0	0.920583	0	0	0	0.920583
	H	0	0	3.33333	0	0	0	6.66667	0	3.33333	3.33333	0	3.33333		H	0	0	1.29407	0	0	0	2.58814	0	1.29407	1.29407	0	1.29407
	K	6.66667	0	3.33333	0	6.66667	0	0	3.33333	3.33333	10	3.33333	10		K	1.15219	0	0.576094	0	1.15219	0	0	0.576094	0.576094	1.72828	0.576094	1.72828
	R	0	0	6.66667	0	6.66667	0	0	3.33333	0	0	0	6.66667		R	0	0	1.18228	0	1.18228	0	0	0.591141	0	0	0	1.18228
	-	36.6667	30	20	3.33333	0	0	0	0	0	0	0	0
	sum	100	100	100	100	100	100	100	100	100	100	100	100
	Total occurences												P1'-Leu		Occurences relative to natural abundance												P1'-Leu
	%	P6	P5	P4	P3	P2	P1	P1'	P2'	P3'	P4'	P5'	P6'		fold	P6	P5	P4	P3	P2	P1	P1'	P2'	P3'	P4'	P5'	P6'
	G	3.57143	4.7619	7.14286	3.57143	4.7619	10.7143	0	4.7619	13.0952	5.95238	3.57143	7.14286		G	0.548506	0.731341	1.09701	0.548506	0.731341	1.64552	0	0.731341	2.01119	0.914176	0.548506	1.09701
	A	4.7619	7.14286	1.19048	17.8571	16.6667	10.7143	0	8.33333	26.1905	13.0952	8.33333	9.52381		A	0.68653	1.0298	0.171633	2.57449	2.40286	1.54469	0	1.20143	3.77592	1.88796	1.20143	1.37306
	V	4.7619	5.95238	8.33333	17.8571	4.7619	1.19048	0	11.9048	5.95238	9.52381	8.33333	5.95238		V	0.791436	0.989295	1.38501	2.96788	0.791436	0.197859	0	1.97859	0.989295	1.58287	1.38501	0.989295
	I	2.38095	2.38095	4.7619	8.33333	3.57143	0	0	10.7143	2.38095	4.7619	4.7619	5.95238		I	0.545193	0.545193	1.09039	1.90818	0.81779	0	0	2.45337	0.545193	1.09039	1.09039	1.36298
	L	3.57143	5.95238	14.2857	9.52381	11.9048	0	100	13.0952	2.38095	4.7619	11.9048	13.0952		L	0.363692	0.606153	1.45477	0.969845	1.21231	0	10.1834	1.33354	0.242461	0.484923	1.21231	1.33354
	M	0	1.19048	0	0	1.19048	0	0	2.38095	1.19048	0	2.38095	2.38095		M	0	0.558214	0	0	0.558214	0	0	1.11643	0.558214	0	1.11643	1.11643
	F	0	3.57143	1.19048	0	3.57143	1.19048	0	2.38095	0	1.19048	3.57143	1.19048		F	0	1.00471	0.334902	0	1.00471	0.334902	0	0.669804	0	0.334902	1.00471	0.334902
	Y	1.19048	2.38095	2.38095	0	0	1.19048	0	0	0	0	2.38095	0		Y	0.455256	0.910511	0.910511	0	0	0.455256	0	0	0	0	0.910511	0
	W	1.19048	1.19048	0	1.19048	0	2.38095	0	0	0	0	0	0		W	0.989815	0.989815	0	0.989815	0	1.97963	0	0	0	0	0	0
	C	1.19048	1.19048	0	0	0	1.19048	0	1.19048	0	2.38095	3.57143	0		C	0.543106	0.543106	0	0	0	0.543106	0	0.543106	0	1.08621	1.62932	0
	P	2.38095	1.19048	5.95238	20.2381	2.38095	4.7619	0	0	0	2.38095	5.95238	10.7143		P	0.374848	0.187424	0.93712	3.18621	0.374848	0.749696	0	0	0	0.374848	0.93712	1.68682
	S	8.33333	4.7619	2.38095	3.57143	14.2857	16.6667	0	3.57143	9.52381	5.95238	3.57143	5.95238		S	0.992362	0.567064	0.283532	0.425298	1.70119	1.98472	0	0.425298	1.13413	0.70883	0.425298	0.70883
	T	2.38095	5.95238	2.38095	2.38095	1.19048	2.38095	0	7.14286	7.14286	3.57143	3.57143	7.14286		T	0.439473	1.09868	0.439473	0.439473	0.219736	0.439473	0	1.31842	1.31842	0.659209	0.659209	1.31842
	N	0	2.38095	2.38095	2.38095	3.57143	11.9048	0	3.57143	5.95238	5.95238	2.38095	4.7619		N	0	0.657437	0.657437	0.657437	0.986155	3.28718	0	0.986155	1.64359	1.64359	0.657437	1.31487
	Q	3.57143	7.14286	3.57143	2.38095	7.14286	4.7619	0	8.33333	2.38095	2.38095	8.33333	3.57143		Q	0.742745	1.48549	0.742745	0.495164	1.48549	0.990327	0	1.73307	0.495164	0.495164	1.73307	0.742745
	D	0	1.19048	4.7619	1.19048	0	8.33333	0	1.19048	8.33333	5.95238	5.95238	5.95238		D	0	0.247388	0.989552	0.247388	0	1.73172	0	0.247388	1.73172	1.23694	1.23694	1.23694
	E	2.38095	2.38095	3.57143	0	4.7619	8.33333	0	2.38095	5.95238	3.57143	3.57143	4.7619		E	0.32878	0.32878	0.49317	0	0.65756	1.15073	0	0.32878	0.821949	0.49317	0.49317	0.65756
	H	0	1.19048	4.7619	1.19048	1.19048	5.95238	0	3.57143	3.57143	9.52381	2.38095	2.38095		H	0	0.462168	1.84867	0.462168	0.462168	2.31084	0	1.3865	1.3865	3.69734	0.924336	0.924336
	K	4.7619	1.19048	1.19048	1.19048	8.33333	2.38095	0	8.33333	4.7619	16.6667	14.2857	7.14286		K	0.822992	0.205748	0.205748	0.205748	1.44024	0.411496	0	1.44024	0.822992	2.88047	2.46898	1.23449
	R	4.7619	3.57143	5.95238	0	4.7619	1.19048	0	7.14286	1.19048	2.38095	1.19048	2.38095		R	0.844487	0.633365	1.05561	0	0.844487	0.211122	0	1.26673	0.211122	0.422243	0.211122	0.422243
	-	48.8095	33.3333	23.8095	7.14286	5.95238	4.7619	0	0	0	0	0	0
	sum	100	100	100	100	100	100	100	100	100	100	100	100
		Aminoacid occurrence >10%.														Relative aminoacid occurence >2-fold higher than natural abundance.
																Relative aminoacid occurence >4-fold lower than natural abundance.

[truncated: 1 more sheets: MMP14]
