# Supplementary material for: Active site specificity profiling datasets of matrix metalloproteinases (MMPs) 1, 2, 3, 7, 8, 9, 12, 13 and 14
Source: Data Brief. 2016 Feb 22;7:299–310. doi: 10.1016/j.dib.2016.02.036 (PMC4777984; doi:10.1016/j.dib.2016.02.036)
Supplement: Supplementary file 8 — Supplementary material [file mmc8.xlsx]

## Sheet: Supplementary Table 6
													Ulrich Eckharda,‡, Pitter F. Huesgena,1‡, Oliver Schillinga,2‡, Caroline L. Bellaca,3#, Georgina S. Butlera#,
													Jennifer H. Coxa,4#, Antoine Dufoura#, Verena Goebelera#, Reinhild Kappelhoffa#, Ulrich auf dem Kellera,5#, Theo Kleina#, Philipp F. Langea#,
													Giada Marinoa#, Charlotte J. Morrisona,7#, Anna Prudovaa#, David Rodrigueza,8#, Amanda E. Starra,9#, Yili Wanga#, and Christopher M. Overalla,b,*
													aCentre for Blood Research, Department of Oral Biological and Medical Sciences, University of British Columbia, Vancouver, BC, Canada.
													bDepartment of Biochemistry and Molecular Biology, University of British Columbia, Vancouver, BC, Canada.
													* To whom correspondence should be addressed. Email: chris.overall@ubc.ca
Data In Brief Supplement
Active site specificity profiling datasets of human Matrix Metalloproteinases (MMPs)
Supplementary Table 6		MMP activity profiling using quenched fluorescent (QF) peptides.
	MMP:	MMP1	MMP2	MMP3	MMP7	MMP8	MMP9	MMP12	MMP13	MMP14
Quenched fluorescence peptides: two examples					Summary: Results normalized to PLG↓L
													1Present Address: Central Institute for Engineering, Electronics and Analytics, ZEA-3, Forschungszentrum Jülich.
													2Present Address: Institute of Molecular Medicine and Cell Research, University of Freiburg, Freiburg, Germany.
													3Present Address: Swissmedic, Swiss Agency for Therapeutic Products, Bern, Switzerland.
													4Present Address: Inception Sciences, Vancouver, BC, Canada.
													5Present Address: Institute of Molecular Health Sciences, ETH Zürich, Zürich, Switzerland.
													6Present Address: Department of Pathology, University of British Columbia, Vancouver, BC, Canada.
													7Present Address: Department of Medical Genetics, University of British Columbia, Vancouver, BC, Canada.
													8Present Address: Department of Bioquímica y Biología Molecular, Universidad de Oviedo, Oviedo, Spain.
													9Present Address: Ottawa Institute of Systems Biology, University of Ottawa, Canada.
													‡contributed equally
													#in alphabetical order

## Sheet: MMP1
MMP1	Active site specificity profiling datasets of human Matrix Metalloproteinases (MMPs):												MMP activity profiling using quenched fluorescence (QF) peptides.									Index
															Analysis Round 1		Graph Template: fluorescence (a.u.) vs. time (s)
														merged
								MMP1	t1	t2	k	k%		k%	stdev
								PLG↓L	180	1980	1.12874	100		100	0
								PAN↓L	180	1980	0.67363	59.6799		61.8198	3.70639
								PLN↓L	180	1980	2.85102	252.585		249.095	6.04505
								PAG↓L	180	1980	0.121609	10.7739		11.0766	0.524453
								VLG↓L	180	1980	0.207615	18.3936		17.5053	1.53846
								VAN↓L	180	1980	0.803788	71.2112		70.1309	1.87119
									stdev-analysis	Average	stdev	# >10%	# >10% (%)
										3.85768	2.2818	4	0.833333
															Analysis Round 2
								MMP1	t1	t2	k	k%
								PLG↓L	180	1980	1.12251	100
								PAN↓L	180	1980	0.741974	66.0995
								PLN↓L	180	1980	2.71776	242.114
								PAG↓L	180	1980	0.131134	11.6822
								VLG↓L	180	1980	0.176558	15.7289
								VAN↓L	180	1980	0.762973	67.9702
									stdev-analysis	Average	stdev	# >10%	# >10% (%)
										4.11428	2.73601	10	2.08333
															Analysis Round 3
								MMP1	t1	t2	k	k%
								PLG↓L	180	1980	1.12874	100
								PAN↓L	180	1980	0.67363	59.6799
								PLN↓L	180	1980	2.85102	252.585
								PAG↓L	180	1980	0.121609	10.7739
								VLG↓L	180	1980	0.207615	18.3936
								VAN↓L	180	1980	0.803788	71.2112
									stdev-analysis	Average	stdev	# >10%	# >10% (%)
										3.97686	2.32716	5	1.04167
MMP1	Analysis-1
	Well	Cont.	CH	Cycles	2	3	4	5	6	7	8	9	10	11	12	13	17	18	19	20	21	22	23	24	25	26	27	28	29	30	31	32	33	34	35	36	37	38	39	40	41	42	43	44	45	46	47	48	49
			t	0	45	90	135	180	225	270	315	360	405	450	495	540	720	765	810	855	900	945	990	1035	1080	1125	1170	1215	1260	1305	1350	1395	1440	1485	1530	1575	1620	1665	1710	1755	1800	1845	1890	1935	1980	2025	2070	2115	2160
		36.9088	C	36.9	37	36.8	36.9	36.9	36.8	36.9	37	36.9	36.8	37	36.8	36.9	37	36.8	37	36.8	37	36.9	37	36.9	36.8	36.9	36.8	36.9	37	37	36.9	36.9	36.9	36.9	37.1	36.8	36.9	36.9	36.8	37	36.9	36.9	36.8	36.9	36.9	36.9	36.9	37	36.9
PLGL	A01	X1	1	825	813	788	883	927	913	1001	1020	1038	1131	1214	1192	1303	1450	1547	1544	1594	1610	1665	1764	1835	1936	2029	1963	2047	2102	2221	2210	2256	2428	2420	2383	2513	2604	2607	2614	2796	2729	2761	2894	2943	2950	3077	3194	3145	3257
	A02	X2	1	760	807	827	832	899	899	959	986	1013	1073	1074	1086	1220	1445	1474	1494	1542	1488	1604	1712	1754	1708	1778	1826	1953	1953	2046	2074	2134	2220	2212	2221	2422	2382	2321	2468	2572	2508	2711	2622	2805	2751	2846	2916	3060	3012
PANL	A03	X3	1	816	745	821	836	870	892	844	884	917	999	1032	1012	990	1198	1211	1266	1247	1295	1345	1429	1356	1487	1442	1524	1458	1525	1547	1667	1754	1620	1734	1780	1767	1841	1794	1957	2022	1875	2050	2047	2145	2132	2138	2204	2150	2250
	A04	X4	1	843	812	839	854	882	878	901	873	971	942	948	1059	1098	1158	1193	1142	1194	1221	1313	1352	1361	1348	1416	1431	1385	1471	1500	1533	1566	1611	1603	1658	1699	1713	1792	1668	1939	1825	1915	1935	1876	1969	2043	2141	2111	2110
PLNL	A05	X5	1	1400	1543	1632	1755	1839	1940	2071	2120	2232	2423	2498	2594	2841	3322	3383	3520	3601	3774	3915	3960	4104	4419	4441	4561	4713	4814	5109	5076	5227	5327	5474	5509	5641	5891	5789	6123	6279	6326	6405	6424	6494	6812	6894	7110	7210	7431
	A06	X6	1	1508	1538	1741	1773	1934	1988	2111	2276	2411	2580	2509	2686	2925	3366	3453	3751	3847	3915	3966	4142	4267	4467	4569	4616	4951	4998	5208	5400	5435	5570	5650	5919	5996	6069	6179	6319	6491	6582	6749	6656	6851	7103	7164	7290	7544	7343
PAGL	A07	X7	1	487	500	491	511	502	496	437	540	492	503	505	542	555	571	598	555	572	594	619	551	584	614	580	609	600	641	682	655	612	673	652	595	655	652	656	683	723	666	707	670	713	700	707	708	720	741
	A08	X8	1	502	522	507	529	518	512	522	582	531	545	535	550	602	598	575	616	604	604	596	621	644	628	650	669	635	673	592	640	679	695	710	698	698	691	680	726	762	757	654	713	758	730	732	724	786	804
VLGL	A09	X9	1	441	498	464	487	444	442	514	497	507	509	515	534	531	587	586	544	557	661	587	661	633	607	636	657	685	720	684	717	726	722	753	741	776	753	764	761	786	838	853	833	838	876	854	916	898	905
	A10	X10	1	453	487	444	537	560	476	481	512	521	503	522	593	564	556	598	590	580	596	641	613	647	633	710	697	705	698	727	773	671	688	722	746	796	745	835	790	810	785	751	800	817	807	918	814	873	866
VANL	A11	X11	1	852	844	845	898	882	919	950	941	937	1028	1103	1082	1077	1285	1347	1309	1433	1511	1484	1542	1546	1622	1638	1667	1752	1694	1718	1792	1835	2034	1876	1969	1988	2040	2054	2043	2095	2156	2260	2295	2344	2391	2341	2440	2481	2552
	A12	X12	1	769	787	828	800	839	868	893	923	928	1007	1011	1020	1050	1226	1256	1365	1283	1345	1396	1426	1478	1472	1466	1534	1623	1605	1650	1728	1712	1793	1767	1874	1955	1856	1954	1999	2016	2182	2092	2078	2215	2202	2187	2331	2283	2319
				0	45	90	135	180	225	270	315	360	405	450	495	540	720	765	810	855	900	945	990	1035	1080	1125	1170	1215	1260	1305	1350	1395	1440	1485	1530	1575	1620	1665	1710	1755	1800	1845	1890	1935	1980	2025	2070	2115	2160
		average	PLGL	792.5	810	807.5	857.5	913	906	980	1003	1025.5	1102	1144	1139	1261.5	1447.5	1510.5	1519	1568	1549	1634.5	1738	1794.5	1822	1903.5	1894.5	2000	2027.5	2133.5	2142	2195	2324	2316	2302	2467.5	2493	2464	2541	2684	2618.5	2736	2758	2874	2850.5	2961.5	3055	3102.5	3134.5
			PANL	829.5	778.5	830	845	876	885	872.5	878.5	944	970.5	990	1035.5	1044	1178	1202	1204	1220.5	1258	1329	1390.5	1358.5	1417.5	1429	1477.5	1421.5	1498	1523.5	1600	1660	1615.5	1668.5	1719	1733	1777	1793	1812.5	1980.5	1850	1982.5	1991	2010.5	2050.5	2090.5	2172.5	2130.5	2180
			PLNL	1454	1540.5	1686.5	1764	1886.5	1964	2091	2198	2321.5	2501.5	2503.5	2640	2883	3344	3418	3635.5	3724	3844.5	3940.5	4051	4185.5	4443	4505	4588.5	4832	4906	5158.5	5238	5331	5448.5	5562	5714	5818.5	5980	5984	6221	6385	6454	6577	6540	6672.5	6957.5	7029	7200	7377	7387
			PAGL	494.5	511	499	520	510	504	479.5	561	511.5	524	520	546	578.5	584.5	586.5	585.5	588	599	607.5	586	614	621	615	639	617.5	657	637	647.5	645.5	684	681	646.5	676.5	671.5	668	704.5	742.5	711.5	680.5	691.5	735.5	715	719.5	716	753	772.5
			VLGL	447	492.5	454	512	502	459	497.5	504.5	514	506	518.5	563.5	547.5	571.5	592	567	568.5	628.5	614	637	640	620	673	677	695	709	705.5	745	698.5	705	737.5	743.5	786	749	799.5	775.5	798	811.5	802	816.5	827.5	841.5	886	865	885.5	885.5
			VANL	810.5	815.5	836.5	849	860.5	893.5	921.5	932	932.5	1017.5	1057	1051	1063.5	1255.5	1301.5	1337	1358	1428	1440	1484	1512	1547	1552	1600.5	1687.5	1649.5	1684	1760	1773.5	1913.5	1821.5	1921.5	1971.5	1948	2004	2021	2055.5	2169	2176	2186.5	2279.5	2296.5	2264	2385.5	2382	2435.5
		stdev%	PLGL	5.79961	0.523783	3.41513	4.20553	2.16856	1.09266	3.03046	2.39697	1.72381	3.72161	8.6534	6.58063	4.65239	0.244251	3.41733	2.32754	2.345	5.56921	2.63894	2.11562	3.19173	8.84854	9.32408	5.11341	3.3234	5.19649	5.80003	4.48957	3.93016	6.32867	6.35053	4.97616	2.60777	6.29674	8.20749	4.06287	5.90134	5.96794	1.29223	6.97364	3.39529	4.93648	5.5155	6.43456	1.93728	5.52692
			PANL	2.30161	6.08557	1.53348	1.50626	0.968639	1.11859	4.61949	0.885393	4.04489	4.15302	5.99969	3.20947	7.3149	2.40104	1.0589	7.2825	3.0706	4.15945	1.70259	3.91566	0.260253	6.93389	1.28655	4.45082	3.63129	2.54898	2.18143	5.92202	8.0082	0.393931	5.55175	5.01844	2.77457	5.0934	0.0788742	11.2747	2.96339	1.9111	4.8151	3.9777	9.46092	5.62099	3.21335	2.05053	1.2944	4.54105
			PLNL	5.25224	0.229506	4.57009	0.721538	3.56083	1.72816	1.35267	5.01859	5.45217	4.43797	0.310692	2.46416	2.06025	0.930404	1.44814	4.49296	4.67101	2.59337	0.915174	3.17683	2.75375	0.763924	2.00909	0.847573	3.48285	2.65201	1.35705	4.37386	2.75892	3.15366	2.23752	5.07374	4.31422	2.10477	4.60848	2.22782	2.34779	2.80476	3.69841	2.50839	3.78325	2.9575	2.71616	1.76777	3.20149	0.842364
			PAGL	2.14491	3.0443	2.26728	2.44768	2.21837	2.24478	12.5347	5.29385	5.39143	5.66765	4.07946	1.03605	5.74486	3.26636	2.77297	7.36695	3.8482	1.18048	2.67711	8.44667	6.90984	1.59412	8.04837	6.6395	4.00789	3.44405	9.99052	1.63809	7.33945	2.27432	6.02235	11.2656	4.49454	4.1068	2.5405	4.31591	3.7141	9.04381	5.50722	4.39705	4.32628	2.96688	2.45694	1.58013	6.19775	5.7667
			VLGL	1.89827	1.57932	3.11501	6.90534	16.3395	5.23783	4.69036	2.1024	1.92597	0.838467	0.954628	7.4036	4.26201	3.83557	1.43332	5.73667	2.86077	7.31296	6.21885	5.32828	1.5468	2.96529	7.77502	4.17788	2.03484	2.19413	4.30979	5.31517	5.56777	3.41016	2.97225	0.475526	1.79925	0.755254	6.2795	2.64424	2.12664	4.6182	8.99313	2.85787	1.79447	5.79802	5.10777	8.33814	1.99635	3.1143
			VANL	7.24119	4.94238	1.43704	8.16213	3.53348	4.03609	4.37386	1.36566	0.682462	1.45939	6.15457	4.17132	1.79519	3.32292	4.94404	2.9617	7.81046	8.21987	4.32121	5.52725	3.18011	6.85624	7.83649	5.87599	5.40544	3.81525	2.8553	2.5713	4.9041	8.90581	4.23138	3.49597	1.18359	6.67904	3.52848	1.53947	2.71766	0.847615	5.45928	7.01771	4.00161	5.81943	4.80983	3.23096	5.87771	6.76477
				4.10631	2.73414	2.723	3.99141	4.79824	2.57635	5.10026	2.84381	3.20346	3.37968	4.35874	4.14421	4.30493	2.33343	2.51245	5.02805	4.101	4.83922	3.07898	4.75172	2.97375	4.66033	6.0466	4.51753	3.64762	3.30849	4.41569	4.05167	5.4181	4.07776	4.56096	5.05091	2.86232	4.17267	4.20722	4.34417	3.29515	4.1989	4.9609	4.62206	4.4603	4.68322	3.96992	3.90035	3.4175	4.42602
			Average	stdev	# >10%	# >10% (%)
			3.85768	2.2818	4	0.833333
MMP1	Analysis-2
	Well	Cont.	CH	Cycles	2	3	4	5	6	7	8	9	10	11	12	13	17	18	19	20	21	22	23	24	25	26	27	28	29	30	31	32	33	34	35	36	37	38	39	40	41	42	43	44	45	46	47	48	49
			t	0	45	90	135	180	225	270	315	360	405	450	495	540	720	765	810	855	900	945	990	1035	1080	1125	1170	1215	1260	1305	1350	1395	1440	1485	1530	1575	1620	1665	1710	1755	1800	1845	1890	1935	1980	2025	2070	2115	2160
		36.9063	C	36.9	36.8	36.9	36.9	36.9	36.8	36.8	36.9	36.9	36.8	36.9	36.9	36.9	36.8	37	36.8	37	36.8	36.8	36.9	37	36.9	37	37	36.9	36.9	36.9	36.9	36.9	36.9	36.9	37.1	36.9	36.9	36.9	37	36.9	36.8	36.9	37	36.9	36.9	36.9	37	36.8	36.9
PLGL	A01	X1	1	752	702	693	773	794	844	846	850	878	987	1018	1058	1114	1230	1290	1390	1416	1441	1516	1556	1635	1699	1771	1865	1810	1921	1991	2030	2098	2100	2119	2167	2261	2333	2339	2399	2380	2593	2560	2590	2676	2721	2764	2850	2824	2981
	A02	X2	1	708	690	698	779	836	762	902	880	1009	1032	982	1054	1150	1300	1313	1413	1426	1500	1603	1642	1635	1686	1715	1809	1846	1902	1976	2044	2078	2168	2235	2229	2364	2408	2291	2416	2529	2700	2626	2682	2742	2878	2822	3026	2928	3020
PANL	A03	X3	1	620	650	678	684	725	737	816	796	820	848	881	921	909	1135	1110	1118	1158	1236	1195	1265	1246	1344	1382	1424	1465	1400	1478	1513	1501	1615	1632	1640	1728	1705	1742	1830	1814	1868	1879	1873	2033	1978	2151	2095	2128	2057
	A04	X4	1	609	691	693	760	751	753	850	875	815	882	997	918	1029	1063	1141	1203	1298	1269	1303	1328	1333	1378	1398	1476	1470	1532	1525	1634	1720	1743	1711	1760	1788	1805	1868	1898	2012	1976	1955	2074	2104	2140	2250	2192	2282	2384
PLNL	A05	X5	1	1094	1203	1207	1219	1361	1485	1593	1619	1817	1874	2005	2129	2188	2598	2841	2936	3059	3113	3159	3459	3522	3659	3773	3888	3935	4161	4162	4433	4424	4484	4755	4851	5032	4958	5164	5352	5319	5467	5543	5596	5866	6000	6095	6090	6323	6342
	A06	X6	1	1119	1237	1257	1394	1490	1641	1690	1743	1905	1974	2167	2308	2387	2983	3086	3138	3396	3518	3524	3597	3726	4026	4076	4186	4322	4430	4503	4840	4924	4992	5282	5326	5448	5600	5553	5621	5958	6132	6120	6256	6344	6556	6750	6772	6806	6914
PAGL	A07	X7	1	561	604	600	601	610	617	582	562	588	576	612	629	607	602	639	628	636	611	655	666	680	808	664	722	705	703	663	667	780	719	748	744	783	777	717	779	786	720	771	762	796	810	762	813	845	822
	A08	X8	1	568	536	528	519	539	555	540	550	542	594	557	527	584	622	634	612	660	630	603	685	638	631	667	725	697	674	751	656	679	690	752	700	798	696	766	744	736	734	729	761	759	772	853	791	796	818
VLGL	A09	X9	1	519	505	486	522	458	525	491	508	541	545	573	588	573	609	598	541	598	582	586	616	628	657	601	648	645	666	684	640	706	716	719	711	696	722	763	819	710	860	817	791	790	789	820	886	852	842
	A10	X10	1	492	519	500	498	529	467	585	539	491	521	599	516	547	549	565	595	620	643	632	648	634	617	638	666	664	675	750	647	716	784	723	780	706	771	786	699	804	827	797	771	788	814	838	781	871	857
VANL	A11	X11	1	775	702	712	886	809	924	886	896	930	930	934	1017	1071	1143	1220	1234	1315	1335	1396	1416	1467	1472	1511	1560	1590	1620	1601	1639	1704	1750	1851	1812	1835	1862	1973	1954	2026	2049	2012	2094	2245	2128	2344	2323	2331	2399
	A12	X12	1	677	727	743	772	741	782	803	810	850	893	900	918	982	1110	1197	1231	1194	1289	1267	1273	1368	1446	1348	1459	1486	1433	1571	1563	1622	1671	1677	1751	1732	1814	1877	1864	1940	1943	1866	2018	2055	2138	2079	2226	2056	2233
				0	45	90	135	180	225	270	315	360	405	450	495	540	720	765	810	855	900	945	990	1035	1080	1125	1170	1215	1260	1305	1350	1395	1440	1485	1530	1575	1620	1665	1710	1755	1800	1845	1890	1935	1980	2025	2070	2115	2160
		average	PLGL	730	696	695.5	776	815	803	874	865	943.5	1009.5	1000	1056	1132	1265	1301.5	1401.5	1421	1470.5	1559.5	1599	1635	1692.5	1743	1837	1828	1911.5	1983.5	2037	2088	2134	2177	2198	2312.5	2370.5	2315	2407.5	2454.5	2646.5	2593	2636	2709	2799.5	2793	2938	2876	3000.5
			PANL	614.5	670.5	685.5	722	738	745	833	835.5	817.5	865	939	919.5	969	1099	1125.5	1160.5	1228	1252.5	1249	1296.5	1289.5	1361	1390	1450	1467.5	1466	1501.5	1573.5	1610.5	1679	1671.5	1700	1758	1755	1805	1864	1913	1922	1917	1973.5	2068.5	2059	2200.5	2143.5	2205	2220.5
			PLNL	1106.5	1220	1232	1306.5	1425.5	1563	1641.5	1681	1861	1924	2086	2218.5	2287.5	2790.5	2963.5	3037	3227.5	3315.5	3341.5	3528	3624	3842.5	3924.5	4037	4128.5	4295.5	4332.5	4636.5	4674	4738	5018.5	5088.5	5240	5279	5358.5	5486.5	5638.5	5799.5	5831.5	5926	6105	6278	6422.5	6431	6564.5	6628
			PAGL	564.5	570	564	560	574.5	586	561	556	565	585	584.5	578	595.5	612	636.5	620	648	620.5	629	675.5	659	719.5	665.5	723.5	701	688.5	707	661.5	729.5	704.5	750	722	790.5	736.5	741.5	761.5	761	727	750	761.5	777.5	791	807.5	802	820.5	820
			VLGL	505.5	512	493	510	493.5	496	538	523.5	516	533	586	552	560	579	581.5	568	609	612.5	609	632	631	637	619.5	657	654.5	670.5	717	643.5	711	750	721	745.5	701	746.5	774.5	759	757	843.5	807	781	789	801.5	829	833.5	861.5	849.5
			VANL	726	714.5	727.5	829	775	853	844.5	853	890	911.5	917	967.5	1026.5	1126.5	1208.5	1232.5	1254.5	1312	1331.5	1344.5	1417.5	1459	1429.5	1509.5	1538	1526.5	1586	1601	1663	1710.5	1764	1781.5	1783.5	1838	1925	1909	1983	1996	1939	2056	2150	2133	2211.5	2274.5	2193.5	2316
		stdev%	PLGL	4.26201	1.21915	0.508344	0.546732	3.64399	7.22077	4.53066	2.45239	9.8178	3.15204	2.54558	0.267843	2.24875	3.91284	1.24959	1.16043	0.497612	2.83708	3.94474	3.80308	0	0.543125	2.27183	2.15558	1.39255	0.702853	0.534742	0.485984	0.677305	2.2532	3.76777	1.99457	3.14949	2.23721	1.46614	0.499307	4.29248	2.85889	1.79981	2.4679	1.72274	3.96556	1.46839	4.2359	2.55699	0.919086
			PANL	1.26577	4.32384	1.54728	7.44323	2.49116	1.51862	2.88615	6.68599	0.432481	2.77938	8.73529	0.230704	8.75674	4.63255	1.94761	5.17915	8.06148	1.86304	6.11429	3.436	4.77071	1.76647	0.813936	2.53583	0.240922	6.36686	2.21339	5.43755	9.61542	5.39069	3.34199	4.99134	2.41333	4.0291	4.93604	2.57957	7.31872	3.97334	2.80334	7.20185	2.4271	5.56344	3.18126	3.19988	4.93852	10.4131
			PLNL	1.59762	1.97063	2.86975	9.47139	6.39893	7.0575	4.17846	5.21602	3.34365	3.67519	5.49143	5.7053	6.15144	9.75582	5.84583	4.70318	7.38327	8.63756	7.7239	2.76589	3.9804	6.75363	5.45938	5.21966	6.62832	4.42816	5.56546	6.20711	7.56426	7.58147	7.42543	6.60068	5.61367	8.5994	5.13324	3.4669	8.0135	8.10804	6.9965	7.8753	5.5364	6.26237	7.21144	7.49878	5.20272	6.10237
			PAGL	0.876837	8.43566	9.0269	10.3541	8.73883	7.48133	5.29385	1.52613	5.75698	2.17571	6.6537	12.4784	2.73106	2.31081	0.555465	1.82479	2.61891	2.16519	5.84572	1.9889	4.5066	17.3951	0.318756	0.293203	0.806969	2.97837	8.80133	1.17584	9.78996	2.91073	0.377124	4.30924	1.34176	7.77673	4.67272	3.25	4.64591	1.36169	3.9598	0.0928571	3.36501	3.39697	7.96863	1.93969	4.22282	0.34493
			VLGL	3.77683	1.9335	2.00801	3.32756	10.1732	8.26859	12.3547	4.18726	6.85181	3.18397	3.13733	9.22313	3.283	7.32753	4.01282	6.72249	2.55441	7.04221	5.34104	3.58029	0.672368	4.44023	4.22324	1.93728	2.05272	0.949137	6.50893	0.769192	0.994524	6.4111	0.392292	6.54465	1.00871	4.64142	2.09987	11.1796	8.78045	2.76639	1.75243	1.81077	0.179241	2.20557	1.53533	8.90776	1.55949	1.24857
			VANL	9.54497	2.47413	3.0131	9.72378	6.20429	11.7713	6.94966	7.1291	6.35602	2.87032	2.62177	7.23551	6.13078	2.07142	1.34576	0.172115	6.82024	2.47919	6.85068	7.52073	4.93852	1.26009	8.06285	4.73122	4.78148	8.66223	1.33753	3.35666	3.48664	3.2658	6.97486	2.42119	4.08366	1.84663	3.52635	3.33366	3.06663	3.75518	5.32427	2.61382	6.24885	0.331508	8.47313	3.01558	8.86503	5.06821
				3.55401	3.39282	3.16223	6.81113	6.27506	7.21968	6.03224	4.53281	5.42646	2.97277	4.86419	5.85681	4.88363	5.00183	2.49284	3.29369	4.65599	4.17071	5.97006	3.84915	3.14477	5.35978	3.525	2.81213	2.65049	4.0146	4.16023	2.90539	5.35468	4.6355	3.71325	4.47695	2.9351	4.85508	3.63906	4.0515	6.01961	3.80392	3.77269	3.67708	3.24656	3.6209	4.97303	4.7996	4.5576	4.01605
			Average	stdev	# >10%	# >10% (%)
			4.11428	2.73601	10	2.08333									Analysis-2
MMP1	Analysis-3
	Well	Cont.	CH	Cycles	2	3	4	5	6	7	8	9	10	11	12	13	17	18	19	20	21	22	23	24	25	26	27	28	29	30	31	32	33	34	35	36	37	38	39	40	41	42	43	44	45	46	47	48	49
			t	0	45	90	135	180	225	270	315	360	405	450	495	540	720	765	810	855	900	945	990	1035	1080	1125	1170	1215	1260	1305	1350	1395	1440	1485	1530	1575	1620	1665	1710	1755	1800	1845	1890	1935	1980	2025	2070	2115	2160
		36.9088	C	36.9	37	36.8	36.9	36.9	36.8	36.9	37	36.9	36.8	37	36.8	36.9	37	36.8	37	36.8	37	36.9	37	36.9	36.8	36.9	36.8	36.9	37	37	36.9	36.9	36.9	36.9	37.1	36.8	36.9	36.9	36.8	37	36.9	36.9	36.8	36.9	36.9	36.9	36.9	37	36.9
PLGL	A01	X1	1	825	813	788	883	927	913	1001	1020	1038	1131	1214	1192	1303	1450	1547	1544	1594	1610	1665	1764	1835	1936	2029	1963	2047	2102	2221	2210	2256	2428	2420	2383	2513	2604	2607	2614	2796	2729	2761	2894	2943	2950	3077	3194	3145	3257
	A02	X2	1	760	807	827	832	899	899	959	986	1013	1073	1074	1086	1220	1445	1474	1494	1542	1488	1604	1712	1754	1708	1778	1826	1953	1953	2046	2074	2134	2220	2212	2221	2422	2382	2321	2468	2572	2508	2711	2622	2805	2751	2846	2916	3060	3012
PANL	A03	X3	1	816	745	821	836	870	892	844	884	917	999	1032	1012	990	1198	1211	1266	1247	1295	1345	1429	1356	1487	1442	1524	1458	1525	1547	1667	1754	1620	1734	1780	1767	1841	1794	1957	2022	1875	2050	2047	2145	2132	2138	2204	2150	2250
	A04	X4	1	818	787	814	829	857	853	876	848	946	917	923	1034	1073	1133	1168	1117	1169	1196	1288	1327	1336	1323	1391	1406	1360	1446	1475	1508	1541	1586	1578	1633	1674	1688	1767	1643	1914	1800	1890	1910	1851	1944	2018	2116	2086	2085
PLNL	A05	X5	1	1400	1543	1632	1755	1839	1940	2071	2120	2232	2423	2498	2594	2841	3322	3383	3520	3601	3774	3915	3960	4104	4419	4441	4561	4713	4814	5109	5076	5227	5327	5474	5509	5641	5891	5789	6123	6279	6326	6405	6424	6494	6812	6894	7110	7210	7431
	A06	X6	1	1508	1538	1741	1773	1934	1988	2111	2276	2411	2580	2509	2686	2925	3366	3453	3751	3847	3915	3966	4142	4267	4467	4569	4616	4951	4998	5208	5400	5435	5570	5650	5919	5996	6069	6179	6319	6491	6582	6749	6656	6851	7103	7164	7290	7544	7343
PAGL	A07	X7	1	487	500	491	511	502	496	437	540	492	503	505	542	555	571	598	555	572	594	619	551	584	614	580	609	600	641	682	655	612	673	652	595	655	652	656	683	723	666	707	670	713	700	707	708	720	741
	A08	X8	1	502	522	507	529	518	512	522	582	531	545	535	550	602	598	575	616	604	604	596	621	644	628	650	669	635	673	592	640	679	695	710	698	698	691	680	726	762	757	654	713	758	730	732	724	786	804
VLGL	A09	X9	1	441	498	464	487	444	442	514	497	507	509	515	534	531	587	586	544	557	661	587	661	633	607	636	657	685	720	684	717	726	722	753	741	776	753	764	761	786	838	853	833	838	876	854	916	898	905
	A10	X10	1	453	487	444	537	560	476	481	512	521	503	522	593	564	556	598	590	580	596	641	613	647	633	710	697	705	698	727	773	671	688	722	746	796	745	835	790	810	785	751	800	817	807	918	814	873	866
VANL	A11	X11	1	852	844	845	898	882	919	950	941	937	1028	1103	1082	1077	1285	1347	1309	1433	1511	1484	1542	1546	1622	1638	1667	1752	1694	1718	1792	1835	2034	1876	1969	1988	2040	2054	2043	2095	2156	2260	2295	2344	2391	2341	2440	2481	2552
	A12	X12	1	769	787	828	800	839	868	893	923	928	1007	1011	1020	1050	1226	1256	1365	1283	1345	1396	1426	1478	1472	1466	1534	1623	1605	1650	1728	1712	1793	1767	1874	1955	1856	1954	1999	2016	2182	2092	2078	2215	2202	2187	2331	2283	2319
				0	45	90	135	180	225	270	315	360	405	450	495	540	720	765	810	855	900	945	990	1035	1080	1125	1170	1215	1260	1305	1350	1395	1440	1485	1530	1575	1620	1665	1710	1755	1800	1845	1890	1935	1980	2025	2070	2115	2160
		average	PLGL	792.5	810	807.5	857.5	913	906	980	1003	1025.5	1102	1144	1139	1261.5	1447.5	1510.5	1519	1568	1549	1634.5	1738	1794.5	1822	1903.5	1894.5	2000	2027.5	2133.5	2142	2195	2324	2316	2302	2467.5	2493	2464	2541	2684	2618.5	2736	2758	2874	2850.5	2961.5	3055	3102.5	3134.5
			PANL	817	766	817.5	832.5	863.5	872.5	860	866	931.5	958	977.5	1023	1031.5	1165.5	1189.5	1191.5	1208	1245.5	1316.5	1378	1346	1405	1416.5	1465	1409	1485.5	1511	1587.5	1647.5	1603	1656	1706.5	1720.5	1764.5	1780.5	1800	1968	1837.5	1970	1978.5	1998	2038	2078	2160	2118	2167.5
			PLNL	1454	1540.5	1686.5	1764	1886.5	1964	2091	2198	2321.5	2501.5	2503.5	2640	2883	3344	3418	3635.5	3724	3844.5	3940.5	4051	4185.5	4443	4505	4588.5	4832	4906	5158.5	5238	5331	5448.5	5562	5714	5818.5	5980	5984	6221	6385	6454	6577	6540	6672.5	6957.5	7029	7200	7377	7387
			PAGL	494.5	511	499	520	510	504	479.5	561	511.5	524	520	546	578.5	584.5	586.5	585.5	588	599	607.5	586	614	621	615	639	617.5	657	637	647.5	645.5	684	681	646.5	676.5	671.5	668	704.5	742.5	711.5	680.5	691.5	735.5	715	719.5	716	753	772.5
			VLGL	447	492.5	454	512	502	459	497.5	504.5	514	506	518.5	563.5	547.5	571.5	592	567	568.5	628.5	614	637	640	620	673	677	695	709	705.5	745	698.5	705	737.5	743.5	786	749	799.5	775.5	798	811.5	802	816.5	827.5	841.5	886	865	885.5	885.5
			VANL	810.5	815.5	836.5	849	860.5	893.5	921.5	932	932.5	1017.5	1057	1051	1063.5	1255.5	1301.5	1337	1358	1428	1440	1484	1512	1547	1552	1600.5	1687.5	1649.5	1684	1760	1773.5	1913.5	1821.5	1921.5	1971.5	1948	2004	2021	2055.5	2169	2176	2186.5	2279.5	2296.5	2264	2385.5	2382	2435.5
		stdev%	PLGL	5.79961	0.523783	3.41513	4.20553	2.16856	1.09266	3.03046	2.39697	1.72381	3.72161	8.6534	6.58063	4.65239	0.244251	3.41733	2.32754	2.345	5.56921	2.63894	2.11562	3.19173	8.84854	9.32408	5.11341	3.3234	5.19649	5.80003	4.48957	3.93016	6.32867	6.35053	4.97616	2.60777	6.29674	8.20749	4.06287	5.90134	5.96794	1.29223	6.97364	3.39529	4.93648	5.5155	6.43456	1.93728	5.52692
			PANL	0.173098	3.87709	0.605474	0.594564	1.06455	3.16071	2.63109	2.93947	2.20141	6.05248	7.88487	1.52066	5.68976	3.94354	2.55617	8.84254	4.56576	5.62052	3.06153	5.23403	1.05068	8.25377	2.54588	5.69547	4.91813	3.76045	3.3694	7.0822	9.14196	1.49979	6.66115	6.0911	3.8222	6.13133	1.07228	12.3351	3.88046	2.88615	5.743	4.89632	10.4049	6.52287	4.08339	2.88081	2.13668	5.38282
			PLNL	5.25224	0.229506	4.57009	0.721538	3.56083	1.72816	1.35267	5.01859	5.45217	4.43797	0.310692	2.46416	2.06025	0.930404	1.44814	4.49296	4.67101	2.59337	0.915174	3.17683	2.75375	0.763924	2.00909	0.847573	3.48285	2.65201	1.35705	4.37386	2.75892	3.15366	2.23752	5.07374	4.31422	2.10477	4.60848	2.22782	2.34779	2.80476	3.69841	2.50839	3.78325	2.9575	2.71616	1.76777	3.20149	0.842364
			PAGL	2.14491	3.0443	2.26728	2.44768	2.21837	2.24478	12.5347	5.29385	5.39143	5.66765	4.07946	1.03605	5.74486	3.26636	2.77297	7.36695	3.8482	1.18048	2.67711	8.44667	6.90984	1.59412	8.04837	6.6395	4.00789	3.44405	9.99052	1.63809	7.33945	2.27432	6.02235	11.2656	4.49454	4.1068	2.5405	4.31591	3.7141	9.04381	5.50722	4.39705	4.32628	2.96688	2.45694	1.58013	6.19775	5.7667
			VLGL	1.89827	1.57932	3.11501	6.90534	16.3395	5.23783	4.69036	2.1024	1.92597	0.838467	0.954628	7.4036	4.26201	3.83557	1.43332	5.73667	2.86077	7.31296	6.21885	5.32828	1.5468	2.96529	7.77502	4.17788	2.03484	2.19413	4.30979	5.31517	5.56777	3.41016	2.97225	0.475526	1.79925	0.755254	6.2795	2.64424	2.12664	4.6182	8.99313	2.85787	1.79447	5.79802	5.10777	8.33814	1.99635	3.1143
			VANL	7.24119	4.94238	1.43704	8.16213	3.53348	4.03609	4.37386	1.36566	0.682462	1.45939	6.15457	4.17132	1.79519	3.32292	4.94404	2.9617	7.81046	8.21987	4.32121	5.52725	3.18011	6.85624	7.83649	5.87599	5.40544	3.81525	2.8553	2.5713	4.9041	8.90581	4.23138	3.49597	1.18359	6.67904	3.52848	1.53947	2.71766	0.847615	5.45928	7.01771	4.00161	5.81943	4.80983	3.23096	5.87771	6.76477
				3.75155	2.36606	2.56834	3.83946	4.81422	2.9167	4.76886	3.18616	2.89621	3.69626	4.67294	3.86274	4.03408	2.59051	2.762	5.28806	4.3502	5.08273	3.30547	4.97145	3.10549	4.88031	6.25649	4.72497	3.86209	3.5104	4.61368	4.24503	5.60706	4.26207	4.74586	5.22968	3.03693	4.34565	4.37279	4.5209	3.448	4.36141	5.11555	4.77516	4.61763	4.83353	4.11493	4.03873	3.55788	4.56631
			Average	stdev	# >10%	# >10% (%)
			3.97686	2.32716	5	1.04167									Analysis-3
[truncated: 31 more columns]

## Sheet: MMP2
MMP2	Active site specificity profiling datasets of human Matrix Metalloproteinases (MMPs):												MMP activity profiling using quenched fluorescence (QF) peptides.									Index
															Analysis Round 1		Graph Template: fluorescence (a.u.) vs. time (s)
														merged
								MMP2	t1	t2	k	k%		k%	stdev
								PLG↓L	180	1980	1.53474	100		100	0
								PAN↓L	180	1980	1.13784	74.139		78.499	4.25736
								PLN↓L	180	1980	0.430159	28.028		28.5229	0.486963
								PAG↓L	180	1980	2.82063	183.785		182.032	1.86376
								VLG↓L	180	1980	0.280728	18.2915		23.5836	4.97336
								VAN↓L	180	1980	1.61012	104.911		117.591	15.7111
									stdev-analysis	Average	stdev	# >10%	# >10% (%)
										2.50563	1.9581	0	0
															Analysis Round 2
								MMP2	t1	t2	k	k%
								PLG↓L	180	1980	1.82842	100
								PAN↓L	180	1980	1.43919	78.7123
								PLN↓L	180	1980	0.530271	29.0016
								PAG↓L	180	1980	3.29252	180.074
								VLG↓L	180	1980	0.514899	28.1609
								VAN↓L	180	1980	2.06054	112.695
									stdev-analysis	Average	stdev	# >10%	# >10% (%)
										2.10938	1.63229	1	0.208333
															Analysis Round 3
								MMP2	t1	t2	k	k%
								PLG↓L	180	1980	1.53698	100
								PAN↓L	180	1980	1.27025	82.6457
								PLN↓L	180	1980	0.438639	28.5391
								PAG↓L	180	1980	2.80093	182.236
								VLG↓L	180	1980	0.373463	24.2985
								VAN↓L	180	1980	2.0775	135.167
									stdev-analysis	Average	stdev	# >10%	# >10% (%)
										3.73681	2.45136	7	1.45833
MMP2	Analysis-1
	Well	Cont.	CH	Cycles	2	3	4	5	6	7	8	9	10	11	12	13	14	15	16	17	18	19	20	21	22	23	24	25	26	27	28	29	30	31	32	33	34	35	36	37	38	39	40	41	42	43	44	45	46
			t	0	45	90	135	180	225	270	315	360	405	450	495	540	585	630	675	720	765	810	855	900	945	990	1035	1080	1125	1170	1215	1260	1305	1350	1395	1440	1485	1530	1575	1620	1665	1710	1755	1800	1845	1890	1935	1980	2025
		36.9063	C	36.9	36.8	36.9	36.9	36.9	36.8	36.8	36.9	36.9	36.8	36.9	36.9	36.9	36.8	36.9	37	36.8	37	36.8	37	36.8	36.8	36.9	37	36.9	37	37	36.9	36.9	36.9	36.9	36.9	36.9	36.9	37.1	36.9	36.9	36.9	37	36.9	36.8	36.9	37	36.9	36.9	36.9
PLGL	B01	X13	1	858	877	1001	1067	1131	1152	1090	1258	1286	1328	1429	1484	1598	1552	1680	1792	1790	1888	1900	2000	2068	2226	2179	2213	2523	2424	2450	2508	2621	2738	2783	2873	3068	3213	3099	3222	3237	3271	3391	3351	3387	3520	3567	3601	3736	3838
	B02	X14	1	816	881	916	978	995	1127	1120	1226	1317	1351	1410	1476	1562	1593	1648	1731	1838	1852	1941	2010	2051	2155	2274	2368	2410	2477	2515	2587	2725	2790	2761	2967	2991	2985	3156	3117	3369	3334	3324	3429	3593	3560	3627	3670	3729	3753
PANL	B03	X15	1	795	860	788	877	921	1018	1001	1045	1028	1086	1199	1182	1291	1259	1403	1368	1433	1474	1519	1602	1620	1618	1793	1688	1795	1880	1939	1914	2042	2121	2113	2165	2228	2284	2258	2362	2495	2539	2581	2716	2564	2754	2713	2757	2895	2905
	B04	X16	1	815	893	846	928	939	1040	1039	1084	1124	1169	1181	1309	1289	1436	1341	1395	1560	1584	1591	1682	1738	1763	1759	1934	1925	1968	2067	2191	2117	2076	2360	2340	2354	2424	2512	2508	2537	2609	2719	2749	2813	2892	3006	3041	3083	3198
PLNL	B05	X17	1	609	641	694	696	698	713	748	681	754	776	818	770	798	869	859	887	899	958	941	981	951	1014	1026	1091	1076	1016	1139	1125	1112	1113	1174	1181	1203	1307	1272	1301	1343	1291	1365	1443	1334	1386	1395	1433	1477	1443
	B06	X18	1	615	670	684	660	645	732	702	727	742	785	778	777	878	793	827	829	868	894	933	916	905	934	1006	1038	994	1045	1119	1074	1096	1095	1185	1163	1178	1221	1289	1292	1270	1227	1287	1297	1330	1388	1394	1425	1434	1416
PAGL	B07	X19	1	1147	1207	1348	1481	1588	1670	1776	1885	1948	2070	2294	2327	2498	2543	2737	2909	2940	3148	3253	3323	3480	3658	3709	3719	3960	4075	4325	4405	4585	4714	4664	4925	5047	5250	5381	5541	5510	5725	5808	6055	6015	6134	6410	6373	6675	6538
	B08	X20	1	1166	1231	1350	1426	1549	1693	1850	1899	2107	2106	2238	2437	2552	2506	2715	2929	2997	3154	3381	3502	3494	3723	3717	3960	4108	4225	4462	4456	4558	4688	4878	5205	5009	5286	5411	5564	5546	5775	5736	5925	6098	6012	6323	6488	6360	6746
VLGL	B09	X21	1	497	505	526	475	483	499	496	498	557	542	524	547	610	606	593	625	569	596	626	632	640	658	658	679	746	737	744	754	747	763	821	774	878	828	833	871	904	868	868	930	869	923	953	947	937	973
	B10	X22	1	466	472	523	456	487	457	497	504	569	566	504	537	577	616	603	581	607	635	616	676	658	621	667	713	740	767	789	762	780	837	823	818	837	823	912	856	922	929	897	877	953	944	965	972	962	987
VANL	B11	X23	1	896	880	984	976	1054	1077	1177	1210	1291	1390	1443	1492	1621	1633	1754	1861	1869	1950	2015	2053	2084	2180	2350	2446	2350	2598	2638	2682	2653	2863	2885	3053	3067	3152	3292	3269	3295	3422	3398	3569	3497	3659	3643	3853	3836	3874
	B12	X24	1	850	925	977	1028	1043	1051	1156	1233	1295	1336	1435	1522	1552	1604	1711	1791	1864	1873	1974	2104	2169	2339	2311	2266	2551	2668	2616	2655	2749	2767	3008	3066	3073	3083	3134	3263	3373	3312	3514	3588	3708	3764	3726	3749	3927	3944
				0	45	90	135	180	225	270	315	360	405	450	495	540	585	630	675	720	765	810	855	900	945	990	1035	1080	1125	1170	1215	1260	1305	1350	1395	1440	1485	1530	1575	1620	1665	1710	1755	1800	1845	1890	1935	1980	2025
		average	PLGL	837	879	958.5	1022.5	1063	1139.5	1105	1242	1301.5	1339.5	1419.5	1480	1580	1572.5	1664	1761.5	1814	1870	1920.5	2005	2059.5	2190.5	2226.5	2290.5	2466.5	2450.5	2482.5	2547.5	2673	2764	2772	2920	3029.5	3099	3127.5	3169.5	3303	3302.5	3357.5	3390	3490	3540	3597	3635.5	3732.5	3795.5
			PANL	805	876.5	817	902.5	930	1029	1020	1064.5	1076	1127.5	1190	1245.5	1290	1347.5	1372	1381.5	1496.5	1529	1555	1642	1679	1690.5	1776	1811	1860	1924	2003	2052.5	2079.5	2098.5	2236.5	2252.5	2291	2354	2385	2435	2516	2574	2650	2732.5	2688.5	2823	2859.5	2899	2989	3051.5
			PLNL	612	655.5	689	678	671.5	722.5	725	704	748	780.5	798	773.5	838	831	843	858	883.5	926	937	948.5	928	974	1016	1064.5	1035	1030.5	1129	1099.5	1104	1104	1179.5	1172	1190.5	1264	1280.5	1296.5	1306.5	1259	1326	1370	1332	1387	1394.5	1429	1455.5	1429.5
			PAGL	1156.5	1219	1349	1453.5	1568.5	1681.5	1813	1892	2027.5	2088	2266	2382	2525	2524.5	2726	2919	2968.5	3151	3317	3412.5	3487	3690.5	3713	3839.5	4034	4150	4393.5	4430.5	4571.5	4701	4771	5065	5028	5268	5396	5552.5	5528	5750	5772	5990	6056.5	6073	6366.5	6430.5	6517.5	6642
			VLGL	481.5	488.5	524.5	465.5	485	478	496.5	501	563	554	514	542	593.5	611	598	603	588	615.5	621	654	649	639.5	662.5	696	743	752	766.5	758	763.5	800	822	796	857.5	825.5	872.5	863.5	913	898.5	882.5	903.5	911	933.5	959	959.5	949.5	980
			VANL	873	902.5	980.5	1002	1048.5	1064	1166.5	1221.5	1293	1363	1439	1507	1586.5	1618.5	1732.5	1826	1866.5	1911.5	1994.5	2078.5	2126.5	2259.5	2330.5	2356	2450.5	2633	2627	2668.5	2701	2815	2946.5	3059.5	3070	3117.5	3213	3266	3334	3367	3456	3578.5	3602.5	3711.5	3684.5	3801	3881.5	3909
		stdev%	PLGL	3.54821	0.321778	6.27064	6.15477	9.04671	1.55135	1.91975	1.82185	1.68423	1.21414	0.946462	0.38222	1.61113	1.84365	1.35982	2.44868	1.87107	1.36128	1.50957	0.352672	0.583676	2.29192	3.01707	4.78505	3.23953	1.52935	1.85144	2.19279	2.75118	1.3303	0.561196	2.2763	1.79723	5.20233	1.28873	2.34252	2.82586	1.34891	1.41105	1.62697	4.17375	0.798991	1.17949	1.34205	0.132612	1.58356
			PANL	1.75679	2.66224	5.01985	3.99584	1.36859	1.51179	2.63432	2.59062	6.30876	5.20531	1.06957	7.21016	0.109629	9.28816	3.19538	1.38197	6.00084	5.0871	3.27406	3.4451	4.96954	6.0651	1.3537	9.60509	4.94214	3.23417	4.51871	9.54293	2.55028	1.51631	7.80932	5.49362	3.88893	4.20539	7.53061	4.23974	1.18038	1.92298	3.68229	0.853962	6.54899	3.45663	7.2454	6.92716	4.44751	6.78952
			PLNL	0.693242	3.12831	1.02628	3.75455	5.58104	1.85952	4.48647	4.6203	1.1344	0.81537	3.54439	0.639916	6.75042	6.46692	2.68415	4.77998	2.48108	4.88713	0.60372	4.84575	3.50506	5.80786	1.39194	3.52059	5.6022	1.98992	1.25262	3.2799	1.02479	1.15289	0.659447	1.086	1.48489	4.81101	0.938759	0.490857	3.95092	3.59451	4.15945	7.53559	0.212344	0.101962	0.0507068	0.395861	2.08901	1.33556
			PAGL	1.1617	1.39217	0.104834	2.67567	1.75819	0.967199	2.88615	0.523229	5.54525	1.21915	1.74748	3.2654	1.51223	1.03636	0.570666	0.484486	1.35776	0.134644	2.72866	3.70907	0.283897	1.24541	0.152353	4.43841	2.59424	2.55581	2.20493	0.813959	0.417628	0.391082	3.17168	3.90898	0.534408	0.483216	0.393128	0.292903	0.460489	0.614875	0.882046	1.53462	0.969039	1.4205	0.966281	1.26456	3.41755	2.21437
			VLGL	4.5525	4.77677	0.404446	2.88615	0.583181	6.21307	0.142418	0.846834	1.50715	3.06328	2.75139	1.30463	3.93168	1.15729	1.18245	5.15965	4.56974	4.48045	1.13866	4.75729	1.96116	4.09116	0.960598	3.45426	0.571015	2.8209	4.15131	0.746287	3.05626	6.54074	0.172045	3.90863	3.38092	0.42829	6.40246	1.22833	1.39408	4.80061	2.32364	4.14794	6.51997	1.59071	0.884805	1.84238	1.86179	1.01015
			VANL	3.72588	3.52574	0.504819	3.66962	0.741838	1.72789	1.27297	1.33143	0.218749	2.80145	0.39311	1.40764	3.07535	1.26698	1.75501	2.71071	0.189421	2.8484	1.45357	1.73502	2.82643	4.97588	1.18332	5.40234	5.79998	1.87989	0.592172	0.715454	2.51323	2.41145	2.95178	0.300454	0.138197	1.56505	3.47721	0.129903	1.6543	2.31012	2.37339	0.375437	4.14156	2.00044	1.59289	1.93473	1.65778	1.26624
				2.57305	2.6345	2.22181	3.8561	3.17992	2.30514	2.22368	1.95571	2.73309	2.38645	1.74207	2.36833	2.83174	3.50989	1.79125	2.82758	2.74498	3.13317	1.78471	3.14082	2.35496	4.07955	1.34316	5.20096	3.79152	2.33501	2.42853	2.88189	2.05223	2.2238	2.55424	2.829	1.87076	2.78255	3.33848	1.45404	1.91101	2.432	2.47198	2.67909	3.76094	1.56154	1.9866	2.28446	2.26771	2.36657
			Average	stdev	# >10%	# >10% (%)
			2.50563	1.9581	0	0
MMP2	Analysis-2
	Well	Cont.	CH	Cycles	2	3	4	5	6	7	8	9	10	11	12	13	14	15	16	17	18	19	20	21	22	23	24	25	26	27	28	29	30	31	32	33	34	35	36	37	38	39	40	41	42	43	44	45	46
			t	0	45	90	135	180	225	270	315	360	405	450	495	540	585	630	675	720	765	810	855	900	945	990	1035	1080	1125	1170	1215	1260	1305	1350	1395	1440	1485	1530	1575	1620	1665	1710	1755	1800	1845	1890	1935	1980	2025
		36.91	C	36.9	36.9	36.8	37	36.9	36.8	36.9	36.9	37	36.9	36.9	36.9	37.1	36.8	36.9	36.9	37	37	37	36.8	36.9	37	37	36.8	36.9	37	36.9	36.9	36.9	36.9	37	36.8	36.8	36.9	37	36.8	37.1	36.9	36.9	36.9	36.9	36.9	36.9	36.8	36.9	37
PLGL	B01	X13	1	1077	1059	1116	1201	1319	1325	1395	1446	1576	1660	1738	1759	1988	1878	2048	2074	2188	2242	2338	2440	2610	2572	2694	2783	2905	2993	3061	3122	3228	3311	3418	3538	3642	3757	3571	3897	3847	3959	4099	4042	4259	4289	4344	4509	4624	4561
	B02	X14	1	1020	1132	1108	1247	1276	1360	1334	1434	1464	1540	1613	1749	1845	1942	1936	1968	2123	2235	2280	2359	2475	2519	2559	2819	2764	2794	2970	3004	3052	3191	3225	3335	3401	3478	3653	3604	3862	3793	3931	3982	4209	4355	4201	4334	4368	4476
PANL	B03	X15	1	929	972	1014	1020	1010	1148	1098	1190	1223	1315	1374	1398	1540	1569	1557	1686	1701	1704	1828	1875	1971	2055	2138	2182	2242	2263	2446	2334	2490	2505	2662	2620	2679	2868	2853	2911	2980	3234	3174	3124	3290	3418	3485	3440	3695	3592
	B04	X16	1	951	917	1049	966	1034	1090	1129	1292	1284	1341	1391	1357	1499	1553	1578	1610	1794	1877	1865	1970	1947	1985	2094	2171	2200	2356	2472	2425	2443	2596	2605	2661	2797	2832	2911	3072	3047	3135	3244	3296	3354	3392	3610	3547	3584	3682
PLNL	B05	X17	1	708	787	755	767	813	828	822	847	805	904	921	901	942	938	983	1037	1048	1021	1051	1120	1176	1136	1181	1161	1228	1226	1290	1317	1258	1385	1367	1396	1398	1460	1470	1496	1516	1616	1565	1562	1689	1643	1651	1750	1751	1810
	B06	X18	1	825	738	747	752	835	828	882	907	863	867	890	928	878	954	969	972	1044	1068	1095	1044	1138	1122	1168	1181	1185	1209	1176	1264	1298	1305	1336	1348	1359	1471	1465	1471	1541	1559	1559	1649	1629	1704	1683	1707	1721	1751
PAGL	B07	X19	1	1517	1558	1749	1795	1973	2120	2104	2329	2464	2566	2771	2868	3021	3236	3352	3426	3627	3786	3870	3987	4254	4383	4535	4671	4778	4946	5296	5386	5453	5547	5572	5997	5998	6277	6376	6560	6536	6859	6973	7015	7282	7342	7388	7654	7813	7753
	B08	X20	1	1505	1655	1713	1804	1866	2076	2151	2339	2461	2550	2696	2819	2904	3074	3329	3451	3543	3685	3825	4075	4219	4347	4591	4636	4837	4886	5110	5288	5375	5558	5704	5830	5940	6224	6428	6307	6511	6716	6928	6949	7094	7381	7441	7522	7694	7836
VLGL	B09	X21	1	679	666	644	643	605	676	773	709	709	773	816	778	827	849	837	974	889	961	942	979	1007	1034	1003	1015	1086	1144	1154	1104	1203	1261	1202	1300	1333	1345	1364	1404	1407	1397	1419	1462	1471	1513	1551	1511	1539	1571
	B10	X22	1	694	716	640	649	689	687	746	740	811	782	842	845	790	878	902	916	905	941	969	1007	1030	1041	1143	1120	1092	1184	1205	1163	1156	1268	1271	1322	1327	1325	1327	1358	1370	1504	1465	1499	1586	1503	1579	1575	1544	1582
VANL	B11	X23	1	1080	1145	1118	1220	1237	1313	1476	1583	1602	1652	1767	1789	1972	1979	2107	2159	2302	2378	2515	2597	2645	2662	2799	3061	2920	3141	3188	3305	3328	3555	3636	3582	3742	3817	3921	3975	4123	4279	4248	4380	4495	4485	4706	4653	4836	4948
	B12	X24	1	1069	1117	1199	1274	1307	1395	1435	1519	1589	1708	1786	1869	1942	2023	2080	2274	2383	2481	2616	2721	2653	2823	2869	3046	3220	3255	3265	3392	3478	3713	3793	3863	3869	3942	3969	4287	4310	4387	4472	4617	4652	4722	4848	5019	5052	5041
				0	45	90	135	180	225	270	315	360	405	450	495	540	585	630	675	720	765	810	855	900	945	990	1035	1080	1125	1170	1215	1260	1305	1350	1395	1440	1485	1530	1575	1620	1665	1710	1755	1800	1845	1890	1935	1980	2025
		average	PLGL	1048.5	1095.5	1112	1224	1297.5	1342.5	1364.5	1440	1520	1600	1675.5	1754	1916.5	1910	1992	2021	2155.5	2238.5	2309	2399.5	2542.5	2545.5	2626.5	2801	2834.5	2893.5	3015.5	3063	3140	3251	3321.5	3436.5	3521.5	3617.5	3612	3750.5	3854.5	3876	4015	4012	4234	4322	4272.5	4421.5	4496	4518.5
			PANL	940	944.5	1031.5	993	1022	1119	1113.5	1241	1253.5	1328	1382.5	1377.5	1519.5	1561	1567.5	1648	1747.5	1790.5	1846.5	1922.5	1959	2020	2116	2176.5	2221	2309.5	2459	2379.5	2466.5	2550.5	2633.5	2640.5	2738	2850	2882	2991.5	3013.5	3184.5	3209	3210	3322	3405	3547.5	3493.5	3639.5	3637
			PLNL	766.5	762.5	751	759.5	824	828	852	877	834	885.5	905.5	914.5	910	946	976	1004.5	1046	1044.5	1073	1082	1157	1129	1174.5	1171	1206.5	1217.5	1233	1290.5	1278	1345	1351.5	1372	1378.5	1465.5	1467.5	1483.5	1528.5	1587.5	1562	1605.5	1659	1673.5	1667	1728.5	1736	1780.5
			PAGL	1511	1606.5	1731	1799.5	1919.5	2098	2127.5	2334	2462.5	2558	2733.5	2843.5	2962.5	3155	3340.5	3438.5	3585	3735.5	3847.5	4031	4236.5	4365	4563	4653.5	4807.5	4916	5203	5337	5414	5552.5	5638	5913.5	5969	6250.5	6402	6433.5	6523.5	6787.5	6950.5	6982	7188	7361.5	7414.5	7588	7753.5	7794.5
			VLGL	686.5	691	642	646	647	681.5	759.5	724.5	760	777.5	829	811.5	808.5	863.5	869.5	945	897	951	955.5	993	1018.5	1037.5	1073	1067.5	1089	1164	1179.5	1133.5	1179.5	1264.5	1236.5	1311	1330	1335	1345.5	1381	1388.5	1450.5	1442	1480.5	1528.5	1508	1565	1543	1541.5	1576.5
			VANL	1074.5	1131	1158.5	1247	1272	1354	1455.5	1551	1595.5	1680	1776.5	1829	1957	2001	2093.5	2216.5	2342.5	2429.5	2565.5	2659	2649	2742.5	2834	3053.5	3070	3198	3226.5	3348.5	3403	3634	3714.5	3722.5	3805.5	3879.5	3945	4131	4216.5	4333	4360	4498.5	4573.5	4603.5	4777	4836	4944	4994.5
		stdev%	PLGL	3.84407	4.71189	0.50871	2.65743	2.3434	1.84348	3.16112	0.589256	5.21026	5.3033	5.27534	0.40314	5.27609	2.36936	3.9757	3.70872	2.13231	0.221119	1.77619	2.38698	3.75455	1.47227	3.63447	0.908813	3.51745	4.86312	2.13387	2.72408	3.9634	2.61005	4.10873	4.177	4.83921	5.45357	1.60528	5.52412	0.275175	3.02837	2.95875	1.05749	0.835034	1.0798	2.36668	2.79868	4.02623	1.33018
			PANL	1.65493	4.11761	2.3993	3.84529	1.66052	3.66508	1.9686	5.81184	3.44105	1.3844	0.869498	2.10464	1.90796	0.724773	0.94732	3.26093	3.76314	6.83214	1.41689	3.49416	0.866287	2.45037	1.47035	0.357371	1.33717	2.84741	0.747653	2.70421	1.34742	2.52291	1.53048	1.09795	3.04743	0.893188	1.42305	3.80559	1.57213	2.19826	1.54246	3.78886	1.36228	0.539935	2.49157	2.16575	2.15658	1.74978
			PLNL	10.7934	4.54403	0.753243	1.39652	1.88791	0	4.97963	4.83767	4.91753	2.9546	2.4208	2.08769	4.97306	1.19595	1.01429	4.5756	0.270404	3.18181	2.8996	4.96674	2.32239	0.876837	0.782664	1.2077	2.52015	0.987336	6.53773	2.90404	2.21317	4.20584	1.62192	2.47384	2.00052	0.530752	0.240922	1.19162	1.15654	2.5389	0.271616	3.83172	2.55735	2.57744	1.35737	1.75907	1.22196	2.34312
			PAGL	0.561567	4.26949	1.47059	0.353652	3.94167	1.48297	1.56212	0.302959	0.086145	0.442287	1.94011	1.21851	2.79262	3.63079	0.486857	0.51411	1.65682	1.91187	0.827025	1.54367	0.584179	0.583181	0.867806	0.531831	0.867796	0.863027	2.52781	1.29842	1.01874	0.140084	1.65552	1.9969	0.687087	0.599579	0.574345	2.78073	0.270984	1.48974	0.457806	0.668419	1.84942	0.374613	0.505451	1.23008	1.08526	0.752965
			VLGL	1.54503	5.11655	0.440565	0.656756	9.18037	1.14133	2.51374	3.02558	9.49012	0.818516	2.21771	5.8381	3.23599	2.37477	5.28602	4.33991	1.26128	1.48708	1.9981	1.99386	1.5968	0.477084	9.226	6.95515	0.389591	2.42992	3.05744	3.68057	2.81764	0.391439	3.94584	1.1866	0.318996	1.05934	1.94448	2.35532	1.88426	5.21616	2.25568	1.76717	5.32007	0.468904	1.26511	2.93291	0.229357	0.493382
			VANL	0.723888	1.75057	4.94395	3.06205	3.89131	4.28233	1.99185	2.91778	0.576145	2.35702	0.756264	3.09287	1.08397	1.55486	0.91196	3.66872	2.44507	2.99782	2.78378	3.29753	0.213547	4.15111	1.74656	0.347359	6.90984	2.52064	1.6875	1.83719	3.11684	3.07438	2.98871	5.33773	2.35981	2.27834	0.860358	5.34053	3.13599	1.76246	3.63284	3.72534	2.42737	3.64037	2.10193	5.35155	3.0893	1.31667
				3.18715	4.08502	1.75272	1.99528	3.81753	2.0692	2.69618	2.91418	3.95354	2.21002	2.24662	2.45749	3.21161	1.97508	2.10369	3.34467	1.9215	2.77197	1.95026	2.94716	1.55629	1.66848	2.95464	1.71804	2.59033	2.41858	2.782	2.52475	2.41287	2.15745	2.64187	2.71167	2.20884	1.80246	1.10807	3.49965	1.38251	2.70565	1.85319	2.47317	2.39192	1.44684	1.68135	2.70634	1.96812	1.33102
			Average	stdev	# >10%	# >10% (%)
			2.10938	1.63229	1	0.208333
MMP2	Analysis-3
	Well	Cont.	CH	Cycles	2	3	4	5	6	7	8	9	10	11	12	13	14	15	16	17	18	19	20	21	22	23	24	25	26	27	28	29	30	31	32	33	34	35	36	37	38	39	40	41	42	43	44	45	46
			t	0	45	90	135	180	225	270	315	360	405	450	495	540	585	630	675	720	765	810	855	900	945	990	1035	1080	1125	1170	1215	1260	1305	1350	1395	1440	1485	1530	1575	1620	1665	1710	1755	1800	1845	1890	1935	1980	2025
		36.9175	C	37	36.8	36.9	36.9	36.8	37	36.9	37	36.8	36.9	37.1	36.8	36.9	36.9	37	37	36.9	37	37	36.9	36.9	36.9	36.9	37	37	37	36.9	36.9	36.9	36.9	36.8	36.9	36.9	36.9	36.9	36.9	36.8	36.9	37	36.8	36.9	36.9	36.9	37.1	37	37
PLGL	B01	X13	1	991	1039	1061	1134	1125	1176	1216	1315	1394	1473	1527	1545	1632	1720	1789	1862	1975	2021	2057	2194	2229	2361	2410	2446	2522	2572	2559	2772	2799	2815	3009	2841	2990	3136	3175	3271	3252	3445	3299	3562	3553	3638	3556	3783	3818	3819
	B02	X14	1	1045	1038	1088	1129	1171	1320	1327	1365	1419	1536	1582	1657	1693	1756	1797	1857	2044	2043	2114	2160	2268	2286	2410	2484	2500	2522	2682	2697	2892	2897	3052	2917	3057	3280	3277	3375	3409	3388	3551	3598	3847	3719	3968	3906	3910	4005
PANL	B03	X15	1	872	886	935	977	1038	1069	1115	1141	1157	1264	1262	1327	1393	1443	1482	1471	1596	1638	1767	1753	1736	1839	1938	1967	2073	2222	2206	2302	2314	2397	2499	2462	2638	2668	2695	2779	2903	2967	3026	2975	3040	3205	3158	3215	3422	3416
	B04	X16	1	883	870	907	951	897	978	1043	1056	1085	1148	1278	1306	1336	1457	1407	1530	1510	1591	1626	1713	1763	1872	1868	2000	1984	2091	2083	2182	2231	2252	2372	2328	2373	2542	2563	2683	2629	2706	2701	2860	2920	2876	2881	2974	3138	3169
PLNL	B05	X17	1	683	716	744	757	820	780	769	768	845	814	889	861	875	854	884	982	951	936	996	955	1044	1014	1061	1055	1078	1101	1119	1166	1215	1164	1183	1206	1301	1271	1369	1304	1367	1362	1380	1377	1417	1431	1419	1465	1546	1521
	B06	X18	1	686	690	729	734	769	715	740	801	839	859	899	924	892	909	931	886	1007	952	1060	1033	1038	1055	1127	1109	1121	1142	1181	1232	1265	1228	1286	1202	1333	1337	1422	1415	1392	1396	1468	1431	1503	1500	1464	1533	1573	1556
PAGL	B07	X19	1	1386	1380	1543	1555	1688	1826	1995	2051	2192	2439	2523	2572	2603	2877	2875	3127	3140	3283	3378	3541	3792	3895	3937	4119	4124	4425	4445	4593	4593	4888	5010	5232	5229	5331	5505	5432	5710	5931	5925	6048	6185	6227	6461	6643	6652	6789
	B08	X20	1	1427	1450	1484	1777	1864	1939	2024	2259	2215	2432	2541	2737	2815	2861	3047	3167	3421	3499	3662	3610	3946	3965	4146	4163	4320	4576	4760	4530	4939	4910	5216	5283	5409	5423	5654	5782	5886	6096	6167	6214	6384	6595	6562	6666	6888	7098
VLGL	B09	X21	1	684	638	665	686	695	658	668	690	726	744	754	720	800	794	814	818	807	843	850	819	935	914	946	951	958	977	999	1004	1090	997	993	1034	1048	1111	1136	1206	1156	1147	1247	1212	1172	1235	1197	1280	1230	1263
	B10	X22	1	582	667	660	689	679	674	662	670	676	783	758	783	756	805	772	808	888	855	888	883	872	977	937	966	1008	1027	1012	1014	1120	1125	1094	1092	1154	1165	1220	1267	1202	1237	1229	1305	1290	1310	1325	1311	1358	1476
VANL	B11	X23	1	1124	1174	1253	1323	1298	1496	1541	1673	1676	1865	1900	1972	2042	2102	2229	2360	2342	2532	2756	2710	2795	2966	3113	3083	3265	3477	3353	3579	3758	3752	3723	3971	4242	4199	4201	4403	4485	4503	4626	4784	4875	4874	4882	5117	5216	5256
	B12	X24	1	1140	1203	1247	1309	1412	1407	1501	1625	1709	1788	1793	1868	2154	2153	2174	2425	2440	2449	2692	2740	2744	2939	2896	3028	3298	3237	3335	3431	3434	3548	3668	3770	3896	4082	4097	4037	4194	4312	4318	4394	4556	4619	4802	4832	4868	4850
				0	45	90	135	180	225	270	315	360	405	450	495	540	585	630	675	720	765	810	855	900	945	990	1035	1080	1125	1170	1215	1260	1305	1350	1395	1440	1485	1530	1575	1620	1665	1710	1755	1800	1845	1890	1935	1980	2025
		average	PLGL	1018	1038.5	1074.5	1131.5	1148	1248	1271.5	1340	1406.5	1504.5	1554.5	1601	1662.5	1738	1793	1859.5	2009.5	2032	2085.5	2177	2248.5	2323.5	2410	2465	2511	2547	2620.5	2734.5	2845.5	2856	3030.5	2879	3023.5	3208	3226	3323	3330.5	3416.5	3425	3580	3700	3678.5	3762	3844.5	3864	3912
			PANL	877.5	878	921	964	967.5	1023.5	1079	1098.5	1121	1206	1270	1316.5	1364.5	1450	1444.5	1500.5	1553	1614.5	1696.5	1733	1749.5	1855.5	1903	1983.5	2028.5	2156.5	2144.5	2242	2272.5	2324.5	2435.5	2395	2505.5	2605	2629	2731	2766	2836.5	2863.5	2917.5	2980	3040.5	3019.5	3094.5	3280	3292.5
			PLNL	684.5	703	736.5	745.5	794.5	747.5	754.5	784.5	842	836.5	894	892.5	883.5	881.5	907.5	934	979	944	1028	994	1041	1034.5	1094	1082	1099.5	1121.5	1150	1199	1240	1196	1234.5	1204	1317	1304	1395.5	1359.5	1379.5	1379	1424	1404	1460	1465.5	1441.5	1499	1559.5	1538.5
			PAGL	1406.5	1415	1513.5	1666	1776	1882.5	2009.5	2155	2203.5	2435.5	2532	2654.5	2709	2869	2961	3147	3280.5	3391	3520	3575.5	3869	3930	4041.5	4141	4222	4500.5	4602.5	4561.5	4766	4899	5113	5257.5	5319	5377	5579.5	5607	5798	6013.5	6046	6131	6284.5	6411	6511.5	6654.5	6770	6943.5
			VLGL	633	652.5	662.5	687.5	687	666	665	680	701	763.5	756	751.5	778	799.5	793	813	847.5	849	869	851	903.5	945.5	941.5	958.5	983	1002	1005.5	1009	1105	1061	1043.5	1063	1101	1138	1178	1236.5	1179	1192	1238	1258.5	1231	1272.5	1261	1295.5	1294	1369.5
			VANL	1132	1188.5	1250	1316	1355	1451.5	1521	1649	1692.5	1826.5	1846.5	1920	2098	2127.5	2201.5	2392.5	2391	2490.5	2724	2725	2769.5	2952.5	3004.5	3055.5	3281.5	3357	3344	3505	3596	3650	3695.5	3870.5	4069	4140.5	4149	4220	4339.5	4407.5	4472	4589	4715.5	4746.5	4842	4974.5	5042	5053
		stdev%	PLGL	3.75086	0.0680892	1.77682	0.312464	2.83335	8.15892	6.17293	2.63846	1.25686	2.96097	2.50183	4.94666	2.5945	1.46466	0.315497	0.190134	2.42799	0.765568	1.93263	1.10435	1.22647	2.28246	0	1.09006	0.619528	1.38812	3.31899	1.9394	2.31105	2.03021	1.00332	1.86662	1.56693	3.17405	2.23574	2.21303	3.33331	1.17972	5.20265	0.711057	5.61863	1.55704	7.74397	2.2623	1.68359	3.36201
			PANL	0.886402	1.28858	2.14973	1.90713	10.3051	6.28693	4.71841	5.47147	4.54163	6.80136	0.890843	1.12793	2.95384	0.682724	3.67137	2.78036	3.91572	2.05847	5.87693	1.6321	1.09128	1.25759	2.60102	1.17643	3.10242	4.29543	4.05568	3.78469	2.58261	4.41086	3.68723	3.95626	7.47888	3.42017	3.55033	2.48562	7.0046	6.50643	8.02548	2.78722	2.84741	7.65131	6.48679	5.50696	6.12251	5.30464
			PLNL	0.309908	2.61519	1.44014	2.18155	4.53901	6.14875	2.71784	2.97445	0.503877	3.80392	0.790947	4.99134	1.36059	4.4119	3.66215	7.26791	4.04474	1.19849	4.40222	5.54873	0.407554	2.80245	4.26591	3.529	2.7654	2.58505	3.81223	3.89233	2.85124	3.78385	5.89972	0.234919	1.7181	3.57891	2.68554	5.77336	1.28145	1.74341	4.36976	2.71964	4.16515	3.32926	2.20741	3.20769	1.22423	1.60863
			PAGL	2.06124	3.49805	2.75648	9.42243	7.00736	4.24452	1.02046	6.82497	0.738074	0.203233	0.502683	4.39528	5.53365	0.394343	4.10748	0.898769	6.05691	4.50413	5.70507	1.36457	2.81454	1.25948	3.65669	0.751333	3.28264	2.37247	4.83951	0.976603	5.13342	0.317541	2.84889	0.685924	2.39292	1.20985	1.88832	4.4139	2.14644	1.94018	2.8303	1.91453	2.23907	4.05889	1.09679	0.244398	2.46495	3.14677
			VLGL	11.3941	3.1427	0.533665	0.308556	1.64683	1.69876	0.637991	2.07973	5.04356	3.61194	0.374131	5.92784	3.99906	0.97288	3.74508	0.86975	6.75819	0.999444	3.09207	5.31784	4.93057	4.71155	0.675939	1.10658	3.59668	3.52848	0.914211	0.7008	1.91975	8.5306	6.84406	3.85816	6.80775	3.35534	5.04219	3.48836	2.75886	5.33889	1.0281	5.22534	6.77812	4.16762	7.17761	1.69203	6.99456	10.9977
			VANL	0.999444	1.72538	0.339411	0.752241	5.94909	4.33569	1.85958	2.05829	1.3787	2.98096	4.0975	3.83016	3.77483	1.69506	1.76656	1.92108	2.89822	2.35655	1.66134	0.778466	1.30213	0.646634	5.10708	1.27282	0.711093	5.05528	0.38062	2.98579	6.37104	3.95205	1.05238	3.6721	6.01275	1.9981	1.77245	6.13273	4.74175	3.06426	4.87006	6.00941	4.78352	3.79885	1.16829	4.05117	4.88047	5.68148
				3.23367	2.05633	1.49937	2.48073	5.38013	5.14559	2.85454	3.67456	2.24378	3.39373	1.52632	4.2032	3.36941	1.60359	2.87802	2.32133	4.35029	1.98044	3.77838	2.62434	1.96209	2.16003	2.71777	1.4877	2.34629	3.20414	2.88687	2.37994	3.52818	3.83752	3.55594	2.379	4.32956	2.7894	2.86243	4.0845	3.5444	3.29548	4.38773	3.22787	4.40532	4.09383	4.31348	2.82742	3.89505	5.01688
			Average	stdev	# >10%	# >10% (%)
			3.73681	2.45136	7	1.45833
[truncated: 34 more columns]

## Sheet: MMP3
MMP3	Active site specificity profiling datasets of human Matrix Metalloproteinases (MMPs):												MMP activity profiling using quenched fluorescence (QF) peptides.									Index
															Analysis Round 1		Graph Template: fluorescence (a.u.) vs. time (s)
														merged
								MMP3	t1	t2	k	k%		k%	stdev
								PLG↓L	180	1980	0.647501	100		100	0
								PAN↓L	180	1980	1.58598	244.938		235.373	8.83708
								PLN↓L	180	1980	0.539433	83.31		80.9264	2.30115
								PAG↓L	180	1980	2.23682	345.454		342.078	9.22638
								VLG↓L	180	1980	0.0501897	7.75129		7.25445	0.431415
								VAN↓L	180	1980	1.46428	226.144		221.83	4.30183
									stdev-analysis	Average	stdev	# >10%	# >10% (%)
										2.65582	2.26632	7	1.45833
															Analysis Round 2
								MMP3	t1	t2	k	k%
								PLG↓L	180	1980	0.667753	100
								PAN↓L	180	1980	1.51922	227.512
								PLN↓L	180	1980	0.539222	80.7517
								PAG↓L	180	1980	2.33139	349.14
								VLG↓L	180	1980	0.0469919	7.03732
								VAN↓L	180	1980	1.48112	221.807
									stdev-analysis	Average	stdev	# >10%	# >10% (%)
										3.03733	2.12882	6	1.25
															Analysis Round 3
								MMP3	t1	t2	k	k%
								PLG↓L	180	1980	0.692338	100
								PAN↓L	180	1980	1.61779	233.67
								PLN↓L	180	1980	0.544992	78.7176
								PAG↓L	180	1980	2.29606	331.639
								VLG↓L	180	1980	0.0482888	6.97474
								VAN↓L	180	1980	1.50611	217.54
									stdev-analysis	Average	stdev	# >10%	# >10% (%)
										2.73533	2.231	3	0.625
MMP3	Analysis-1
	Well	Cont.	CH	Cycles	2	3	4	5	6	7	8	9	10	11	12	13	14	15	16	17	18	19	20	21	22	23	24	25	26	27	28	29	30	31	32	33	34	35	36	37	38	39	40	41	42	43	44	45	46
			t	0	45	90	135	180	225	270	315	360	405	450	495	540	585	630	675	720	765	810	855	900	945	990	1035	1080	1125	1170	1215	1260	1305	1350	1395	1440	1485	1530	1575	1620	1665	1710	1755	1800	1845	1890	1935	1980	2025
		36.9275	C	36.9	37	37	36.9	36.9	36.9	36.9	37	36.9	37	36.8	37	36.9	36.9	36.9	36.8	36.8	36.9	36.9	37	37.1	36.9	36.9	37	37	37	36.9	36.9	36.9	36.9	36.8	36.8	36.9	36.9	36.9	37	36.9	36.9	37	37	37.1	37	36.9	37	36.9	36.9
PLGL	A01	X1	1	552	609	632	612	638	697	689	747	779	818	779	842	852	822	926	892	1005	947	1025	1045	1016	1110	1193	1135	1184	1188	1289	1335	1311	1216	1357	1373	1399	1514	1524	1517	1573	1627	1560	1651	1678	1607	1689	1752	1720	1837
	A02	X2	1	643	623	632	621	626	669	643	691	686	751	750	834	833	844	829	901	916	966	1004	1112	1112	1147	1173	1200	1211	1199	1270	1209	1325	1310	1306	1378	1418	1484	1507	1532	1563	1572	1606	1621	1693	1736	1791	1746	1841	1996
PANL	A03	X3	1	814	785	903	893	880	1029	984	1151	1191	1132	1271	1371	1462	1479	1608	1654	1718	1776	1795	1977	1985	2075	2053	2204	2357	2368	2389	2448	2642	2627	2690	2767	2904	2910	3042	3217	3127	3260	3333	3406	3545	3493	3599	3701	3777	3861
	A04	X4	1	803	753	866	854	879	992	1095	1106	1161	1180	1246	1290	1352	1444	1537	1588	1624	1783	1828	1917	1981	2020	2043	2161	2216	2332	2414	2538	2493	2520	2654	2651	2742	2868	2944	2961	3055	3317	3267	3310	3397	3561	3523	3626	3683	3724
PLNL	A05	X5	1	651	649	683	643	665	697	724	692	716	773	767	818	830	838	911	922	879	894	966	994	963	1003	1008	1027	1187	1071	1154	1153	1170	1188	1287	1292	1270	1423	1314	1355	1428	1436	1408	1466	1465	1563	1564	1620	1628	1602
	A06	X6	1	602	650	624	644	712	679	741	725	742	731	824	838	707	860	906	885	948	938	985	1023	956	1056	1095	1161	1147	1086	1134	1179	1254	1261	1263	1278	1290	1321	1376	1424	1434	1432	1474	1504	1551	1552	1599	1579	1696	1579
PAGL	A07	X7	1	916	923	1061	1141	1170	1332	1403	1506	1598	1762	1768	1881	1995	2060	2188	2282	2436	2410	2570	2640	2813	2953	2975	3119	3287	3155	3335	3460	3631	3564	3785	3920	4036	4124	4189	4320	4300	4445	4700	4674	4772	4803	4896	5013	5027	5120
	A08	X8	1	885	1022	1003	1145	1183	1239	1369	1547	1601	1714	1739	1890	2109	2178	2133	2341	2413	2567	2668	2780	2794	2964	2970	3100	3311	3475	3438	3553	3654	3904	3876	4046	4057	4212	4111	4505	4594	4564	4492	4678	4861	5039	5041	5273	5373	5411
VLGL	A09	X9	1	490	508	483	507	492	483	540	509	480	485	542	495	522	550	526	520	556	497	508	519	570	530	550	569	537	515	544	578	567	574	541	548	540	620	592	535	569	606	566	618	571	574	586	548	599	614
	A10	X10	1	477	508	511	490	502	489	522	484	492	507	436	475	452	503	452	504	501	505	527	509	498	547	505	487	502	523	519	544	501	539	566	536	521	569	490	568	514	595	535	545	524	522	567	602	591	597
VANL	A11	X11	1	738	772	831	813	925	904	980	1040	1072	1166	1149	1307	1387	1445	1470	1566	1605	1669	1737	1754	1871	2074	2020	2047	2167	2180	2279	2366	2308	2487	2425	2628	2777	2752	2855	2939	3010	2987	3031	3169	3128	3256	3339	3388	3371	3592
	A12	X12	1	774	778	832	864	866	886	981	1022	1082	1173	1157	1289	1347	1403	1532	1493	1560	1694	1643	1715	1880	1892	2034	2135	2150	2226	2258	2299	2462	2506	2641	2595	2715	2764	2714	2912	2949	2999	3051	3197	3237	3198	3349	3429	3431	3525
				0	45	90	135	180	225	270	315	360	405	450	495	540	585	630	675	720	765	810	855	900	945	990	1035	1080	1125	1170	1215	1260	1305	1350	1395	1440	1485	1530	1575	1620	1665	1710	1755	1800	1845	1890	1935	1980	2025
		average	PLGL	597.5	616	632	616.5	632	683	666	719	732.5	784.5	764.5	838	842.5	833	877.5	896.5	960.5	956.5	1014.5	1078.5	1064	1128.5	1183	1167.5	1197.5	1193.5	1279.5	1272	1318	1263	1331.5	1375.5	1408.5	1499	1515.5	1524.5	1568	1599.5	1583	1636	1685.5	1671.5	1740	1749	1780.5	1916.5
			PANL	808.5	769	884.5	873.5	879.5	1010.5	1039.5	1128.5	1176	1156	1258.5	1330.5	1407	1461.5	1572.5	1621	1671	1779.5	1811.5	1947	1983	2047.5	2048	2182.5	2286.5	2350	2401.5	2493	2567.5	2573.5	2672	2709	2823	2889	2993	3089	3091	3288.5	3300	3358	3471	3527	3561	3663.5	3730	3792.5
			PLNL	626.5	649.5	653.5	643.5	688.5	688	732.5	708.5	729	752	795.5	828	768.5	849	908.5	903.5	913.5	916	975.5	1008.5	959.5	1029.5	1051.5	1094	1167	1078.5	1144	1166	1212	1224.5	1275	1285	1280	1372	1345	1389.5	1431	1434	1441	1485	1508	1557.5	1581.5	1599.5	1662	1590.5
			PAGL	900.5	972.5	1032	1143	1176.5	1285.5	1386	1526.5	1599.5	1738	1753.5	1885.5	2052	2119	2160.5	2311.5	2424.5	2488.5	2619	2710	2803.5	2958.5	2972.5	3109.5	3299	3315	3386.5	3506.5	3642.5	3734	3830.5	3983	4046.5	4168	4150	4412.5	4447	4504.5	4596	4676	4816.5	4921	4968.5	5143	5200	5265.5
			VLGL	483.5	508	497	498.5	497	486	531	496.5	486	496	489	485	487	526.5	489	512	528.5	501	517.5	514	534	538.5	527.5	528	519.5	519	531.5	561	534	556.5	553.5	542	530.5	594.5	541	551.5	541.5	600.5	550.5	581.5	547.5	548	576.5	575	595	605.5
			VANL	756	775	831.5	838.5	895.5	895	980.5	1031	1077	1169.5	1153	1298	1367	1424	1501	1529.5	1582.5	1681.5	1690	1734.5	1875.5	1983	2027	2091	2158.5	2203	2268.5	2332.5	2385	2496.5	2533	2611.5	2746	2758	2784.5	2925.5	2979.5	2993	3041	3183	3182.5	3227	3344	3408.5	3401	3558.5
		stdev%	PLGL	10.7693	1.60706	0	1.03227	1.34261	2.89883	4.88392	5.50737	8.9776	6.03903	2.68229	0.675042	1.59466	1.86751	7.81645	0.709867	6.55206	1.4046	1.4637	4.39278	6.37991	2.31838	1.19545	3.93678	1.59431	0.651711	1.05002	7.00436	0.7511	5.26271	2.70841	0.257036	0.953854	1.41516	0.793191	0.695743	0.450961	2.43144	2.05476	1.29665	0.629285	5.45718	4.14511	0.242575	4.80539	5.86642
			PANL	0.96205	2.94245	2.95794	3.15709	0.0803987	2.58911	7.55064	2.81965	1.80384	2.93608	1.40466	4.30482	5.5282	1.69338	3.19266	2.87903	3.97774	0.278154	1.28813	2.17907	0.142634	1.89943	0.345267	1.39315	4.36047	1.08323	0.736109	2.55273	4.10356	2.93998	0.952689	3.02785	4.05779	1.02798	2.31528	5.86013	1.64709	1.22564	1.41421	2.02151	3.01503	1.36329	1.50913	1.4476	1.78198	2.55435
			PLNL	5.53044	0.108869	6.38398	0.109885	4.82702	1.84999	1.64107	3.29351	2.52192	3.94927	5.06664	1.70799	11.3174	1.83231	0.389162	2.89573	5.34104	3.39658	1.37725	2.03333	0.515867	3.64028	5.85053	8.66109	2.42367	0.983459	1.2362	1.57674	4.90074	4.2155	1.33102	0.770389	1.10485	5.25692	3.25953	3.51136	0.296481	0.19724	3.23866	1.80943	4.03257	0.499401	1.56489	1.81253	2.8931	1.02254
			PAGL	2.43424	7.19831	3.97405	0.247456	0.781333	5.11559	1.73461	1.89921	0.132624	1.95288	1.16944	0.337521	3.92837	3.93764	1.80009	1.80486	0.670796	4.46115	2.64591	3.65295	0.479223	0.262909	0.118941	0.432064	0.514415	6.82577	2.15066	1.8754	0.446492	6.43857	1.67985	2.23689	0.366965	1.49293	1.32902	2.96464	4.67482	1.86804	3.20014	0.0604882	1.3066	3.39112	2.06361	3.57472	4.70498	3.90785
			VLGL	1.90122	0	3.9837	2.4114	1.42275	0.872971	2.39697	3.56046	1.74594	3.13636	15.3279	2.9159	10.1638	6.31225	10.7006	2.20971	7.35873	1.12911	2.59614	1.37569	9.53402	2.23228	6.03219	10.9816	4.76395	1.08995	3.326	4.2855	8.73952	4.44721	3.1938	1.56555	2.53252	6.06601	13.3318	4.2311	7.18206	1.29528	3.98189	8.87683	6.07014	6.70977	2.33045	6.64065	0.950732	1.98527
			VANL	3.36718	0.547438	0.0850399	4.30083	4.65877	1.42211	0.072117	1.23452	0.656552	0.423236	0.49062	0.98058	2.06908	2.08557	2.92076	3.37488	2.01073	1.0513	3.93302	1.58992	0.339321	6.48984	0.488382	2.97587	0.556906	1.47648	0.654584	2.03113	4.5658	0.538155	6.02981	0.89353	1.59653	0.307661	3.58061	0.652602	1.44768	0.283504	0.465049	0.622023	2.42183	1.27091	0.211455	0.850561	1.24747	1.33135
				4.16074	2.06735	2.89745	1.87649	2.18548	2.4581	3.04655	3.05245	2.63975	3.07281	4.35692	1.82031	5.76691	2.95478	4.46995	2.31235	4.31851	1.95348	2.21736	2.53729	2.8985	2.80719	2.33846	4.73009	2.36895	2.01843	1.52559	3.22098	3.91787	3.97369	2.64926	1.45854	1.76875	2.59444	4.10157	2.98593	2.61652	1.21686	2.39245	2.44782	2.91258	3.11528	1.97077	2.42811	2.73061	2.77796
			Average	stdev	# >10%	# >10% (%)
			2.65582	2.26632	7	1.45833
MMP3	Analysis-2
hMMP3	Well	Cont.	CH	Cycles	2	3	4	5	6	7	8	9	10	11	12	13	14	15	16	17	18	19	20	21	22	23	24	25	26	27	28	29	30	31	32	33	34	35	36	37	38	39	40	41	42	43	44	45	46
			t	0	45	90	135	180	225	270	315	360	405	450	495	540	585	630	675	720	765	810	855	900	945	990	1035	1080	1125	1170	1215	1260	1305	1350	1395	1440	1485	1530	1575	1620	1665	1710	1755	1800	1845	1890	1935	1980	2025
		36.9275	C	36.9	37	37	36.9	36.9	36.9	36.9	37	36.9	37	36.8	37	36.9	36.9	36.9	36.8	36.8	36.9	36.9	37	37.1	36.9	36.9	37	37	37	36.9	36.9	36.9	36.9	36.8	36.8	36.9	36.9	36.9	37	36.9	36.9	37	37	37.1	37	36.9	37	36.9	36.9
PLGL	B01	X13	1	581	612	611	578	629	635	680	729	722	757	770	771	826	865	872	893	957	977	999	1017	988	1072	1107	1144	1197	1221	1267	1175	1313	1326	1314	1419	1404	1433	1519	1532	1503	1581	1595	1681	1660	1767	1812	1766	1793	1839
	B02	X14	1	603	656	636	670	725	742	769	752	791	764	839	868	933	930	944	941	1056	1003	1046	1072	1159	1099	1087	1229	1225	1252	1294	1305	1391	1407	1393	1493	1522	1530	1541	1608	1611	1632	1714	1682	1762	1869	1820	1820	1859	1959
PANL	B03	X15	1	765	824	800	880	971	1023	1021	1105	1140	1224	1250	1360	1442	1552	1512	1542	1669	1691	1826	1913	2008	1915	2102	2216	2183	2285	2371	2427	2449	2597	2659	2701	2892	2793	2923	3014	3012	3230	3247	3317	3361	3504	3537	3503	3601	3702
	B04	X16	1	739	795	861	867	982	990	1026	1056	1167	1183	1255	1350	1361	1486	1509	1529	1719	1781	1782	1865	1963	1983	2078	2156	2165	2382	2375	2449	2526	2646	2579	2636	2835	2768	2968	2977	3084	3117	3184	3304	3379	3330	3510	3524	3521	3761
PLNL	B05	X17	1	682	708	686	663	723	718	726	723	727	785	842	822	840	883	912	871	909	992	1072	1051	1056	1077	1108	1070	1200	1180	1201	1217	1233	1260	1233	1285	1414	1457	1415	1455	1464	1457	1466	1478	1548	1511	1613	1653	1704	1658
	B06	X18	1	685	653	706	700	734	767	755	769	772	793	821	828	864	852	882	895	944	956	1008	1061	1008	1050	1090	1203	1129	1142	1172	1198	1211	1224	1300	1317	1298	1289	1387	1404	1536	1514	1481	1587	1517	1626	1573	1622	1641	1661
PAGL	B07	X19	1	857	1008	1176	1169	1215	1402	1449	1568	1678	1737	1875	2006	2120	2103	2318	2354	2565	2624	2778	2908	3007	3180	3118	3411	3377	3524	3632	3738	3947	3908	3981	4233	4282	4439	4441	4474	4613	4756	4936	5012	5051	5127	5288	5403	5349	5464
	B08	X20	1	799	921	945	1091	1185	1237	1383	1505	1592	1653	1758	1847	2046	2048	2210	2315	2372	2604	2616	2707	2890	2899	3055	3213	3317	3381	3399	3516	3783	3766	3903	3934	4140	4215	4248	4392	4518	4495	4695	4820	4937	4963	5149	5184	5225	5271
VLGL	B09	X21	1	499	539	470	511	520	510	498	509	499	523	548	519	499	496	527	511	543	509	533	545	505	508	521	554	540	553	512	522	533	531	539	567	562	554	573	546	540	624	577	633	596	557	566	536	578	600
	B10	X22	1	516	454	484	494	534	482	546	462	511	482	479	523	445	511	488	506	529	567	515	510	493	518	506	574	544	533	537	570	526	566	552	571	542	523	520	536	521	592	591	576	567	561	583	584	604	554
VANL	B11	X23	1	750	802	838	838	844	912	958	1052	1091	1137	1188	1245	1296	1363	1397	1429	1480	1571	1669	1788	1753	1915	1949	2073	2137	2103	2169	2234	2289	2367	2419	2604	2574	2656	2833	2828	2842	2961	2978	3089	3206	3220	3284	3485	3418	3575
	B12	X24	1	785	798	793	869	900	924	996	1061	1135	1174	1248	1317	1415	1437	1453	1541	1612	1591	1787	1855	1861	1852	2054	2160	2271	2251	2290	2402	2536	2515	2502	2722	2694	2815	2844	2999	2957	3006	3104	3212	3337	3351	3481	3416	3583	3592
				0	45	90	135	180	225	270	315	360	405	450	495	540	585	630	675	720	765	810	855	900	945	990	1035	1080	1125	1170	1215	1260	1305	1350	1395	1440	1485	1530	1575	1620	1665	1710	1755	1800	1845	1890	1935	1980	2025
		average	PLGL	592	634	623.5	624	677	688.5	724.5	740.5	756.5	760.5	804.5	819.5	879.5	897.5	908	917	1006.5	990	1022.5	1044.5	1073.5	1085.5	1097	1186.5	1211	1236.5	1280.5	1240	1352	1366.5	1353.5	1456	1463	1481.5	1530	1570	1557	1606.5	1654.5	1681.5	1711	1818	1816	1793	1826	1899
			PANL	752	809.5	830.5	873.5	976.5	1006.5	1023.5	1080.5	1153.5	1203.5	1252.5	1355	1401.5	1519	1510.5	1535.5	1694	1736	1804	1889	1985.5	1949	2090	2186	2174	2333.5	2373	2438	2487.5	2621.5	2619	2668.5	2863.5	2780.5	2945.5	2995.5	3048	3173.5	3215.5	3310.5	3370	3417	3523.5	3513.5	3561	3731.5
			PLNL	683.5	680.5	696	681.5	728.5	742.5	740.5	746	749.5	789	831.5	825	852	867.5	897	883	926.5	974	1040	1056	1032	1063.5	1099	1136.5	1164.5	1161	1186.5	1207.5	1222	1242	1266.5	1301	1356	1373	1401	1429.5	1500	1485.5	1473.5	1532.5	1532.5	1568.5	1593	1637.5	1672.5	1659.5
			PAGL	828	964.5	1060.5	1130	1200	1319.5	1416	1536.5	1635	1695	1816.5	1926.5	2083	2075.5	2264	2334.5	2468.5	2614	2697	2807.5	2948.5	3039.5	3086.5	3312	3347	3452.5	3515.5	3627	3865	3837	3942	4083.5	4211	4327	4344.5	4433	4565.5	4625.5	4815.5	4916	4994	5045	5218.5	5293.5	5287	5367.5
			VLGL	507.5	496.5	477	502.5	527	496	522	485.5	505	502.5	513.5	521	472	503.5	507.5	508.5	536	538	524	527.5	499	513	513.5	564	542	543	524.5	546	529.5	548.5	545.5	569	552	538.5	546.5	541	530.5	608	584	604.5	581.5	559	574.5	560	591	577
			VANL	767.5	800	815.5	853.5	872	918	977	1056.5	1113	1155.5	1218	1281	1355.5	1400	1425	1485	1546	1581	1728	1821.5	1807	1883.5	2001.5	2116.5	2204	2177	2229.5	2318	2412.5	2441	2460.5	2663	2634	2735.5	2838.5	2913.5	2899.5	2983.5	3041	3150.5	3271.5	3285.5	3382.5	3450.5	3500.5	3583.5
		stdev%	PLGL	2.62776	4.90737	2.83523	10.4253	10.0269	10.9892	8.68634	2.19628	6.44949	0.650854	6.06468	8.36966	8.60266	5.12111	5.60701	3.70132	6.95515	1.85705	3.25027	3.7234	11.2636	1.75881	1.28916	5.06566	1.63493	1.77277	1.49097	7.41322	4.07946	4.19141	4.12718	3.59381	5.70325	4.62972	1.01675	3.42294	4.90479	2.24478	5.08587	0.0420521	4.21536	3.96727	0.311501	2.1296	2.55581	4.46829
			PANL	2.44478	2.53318	5.19368	1.05236	0.796536	2.31838	0.345436	3.20669	1.65513	2.40892	0.282278	0.52185	4.08674	3.07235	0.140438	0.598658	2.08709	3.66588	1.72465	1.79678	1.60261	2.46707	0.811989	1.94082	0.585461	2.93933	0.119192	0.638078	2.18883	1.32169	2.15993	1.72239	1.40755	0.635773	1.08029	0.873408	1.67033	2.51782	1.38541	0.277674	0.377683	3.60072	0.541844	0.422634	1.58856	1.11803
			PLNL	0.310361	5.71504	2.03192	3.83902	1.0677	4.66643	2.76922	4.36018	4.24547	0.716965	1.78584	0.514259	1.99185	2.52684	2.36491	1.92192	2.67121	2.61354	4.35143	0.669609	3.28887	1.79519	1.15814	8.27498	4.31126	2.31439	1.72828	1.11263	1.27302	2.04958	3.74071	1.73923	6.049	8.65214	1.4132	2.52273	3.39411	2.71323	0.719824	5.02934	1.43036	5.1844	1.77553	1.33864	2.66354	0.127829
			PAGL	4.95316	6.37826	15.4023	4.88091	1.76777	8.84218	3.29584	2.8993	3.71934	3.50425	4.55444	5.83597	2.51205	1.87381	3.37312	1.18129	5.52852	0.541015	4.24736	5.06246	2.80588	6.53716	1.44331	4.22727	1.2676	2.92878	4.68656	4.32803	3.0004	2.61687	1.39915	5.17754	2.38445	3.66055	3.14125	1.30798	1.47136	3.98994	3.53884	2.76169	1.61414	2.29862	1.88345	2.92541	1.65843	2.54255
			VLGL	2.36863	12.1056	2.07537	2.3922	1.87846	3.99173	6.50213	6.84532	1.68025	5.76943	9.50153	0.542884	8.08978	2.10657	5.43392	0.695287	1.84692	7.62308	2.42899	4.6917	1.70046	1.37838	2.06555	2.50747	0.52185	2.60444	3.37039	6.21632	0.934797	4.51208	1.68513	0.497087	2.56198	4.07062	6.85758	1.30704	2.53252	3.72161	1.69512	6.66751	3.52641	0.50598	2.0924	6.06092	3.11079	5.63725
			VANL	3.22459	0.353553	3.90188	2.56828	4.54105	0.924323	2.75026	0.602363	2.79539	2.26421	3.48328	3.97437	6.20772	3.73756	2.77881	5.33306	6.03739	0.894506	4.82862	2.60094	4.22621	2.36516	3.70953	2.9066	4.29911	4.80716	3.83763	5.12485	7.2396	4.28725	2.38528	3.13326	3.22144	4.11003	0.274024	4.15017	2.80453	1.06653	2.92981	2.76065	2.83145	2.81939	4.11826	1.41401	3.33303	0.335449
				2.65488	5.33216	5.24007	4.19301	3.34641	5.2887	4.0582	3.35169	3.42418	2.55244	4.27868	3.29317	5.24847	3.07304	3.28304	2.23859	4.18771	2.86584	3.47189	3.09081	4.14795	2.71696	1.74628	4.1538	2.10337	2.89448	2.53884	4.13885	3.11935	3.16315	2.5829	2.64389	3.55461	4.29314	2.29718	2.26404	2.79627	2.70899	2.55914	2.92315	2.33257	3.06273	1.78716	2.38187	2.48503	2.37157
			Average	stdev	# >10%	# >10% (%)
			3.03733	2.12882	6	1.25
MMP3	Analysis-3
hMMP3	Well	Cont.	CH	Cycles	2	3	4	5	6	7	8	9	10	11	12	13	14	15	16	17	18	19	20	21	22	23	24	25	26	27	28	29	30	31	32	33	34	35	36	37	38	39	40	41	42	43	44	45	46
			t	0	45	90	135	180	225	270	315	360	405	450	495	540	585	630	675	720	765	810	855	900	945	990	1035	1080	1125	1170	1215	1260	1305	1350	1395	1440	1485	1530	1575	1620	1665	1710	1755	1800	1845	1890	1935	1980	2025
		36.9275	C	36.9	37	37	36.9	36.9	36.9	36.9	37	36.9	37	36.8	37	36.9	36.9	36.9	36.8	36.8	36.9	36.9	37	37.1	36.9	36.9	37	37	37	36.9	36.9	36.9	36.9	36.8	36.8	36.9	36.9	36.9	37	36.9	36.9	37	37	37.1	37	36.9	37	36.9	36.9
PLGL	D01	X37	1	580	632	668	635	644	679	721	660	728	773	834	873	848	858	891	979	991	959	1040	1067	1070	1099	1147	1187	1206	1195	1288	1359	1311	1349	1359	1417	1464	1442	1524	1531	1566	1714	1624	1714	1657	1704	1791	1757	1858	1851
	D02	X38	1	662	648	629	703	686	714	714	758	756	822	841	892	915	937	931	978	1016	1038	1055	1112	1091	1132	1196	1219	1281	1347	1340	1380	1353	1504	1533	1573	1551	1581	1606	1621	1605	1726	1769	1825	1779	1840	1919	1891	1952	1948
PANL	D03	X39	1	767	770	862	855	989	1013	1014	1112	1158	1201	1344	1375	1434	1547	1584	1634	1658	1818	1870	1926	1974	2164	2221	2113	2292	2434	2402	2532	2663	2664	2756	2840	2979	3044	3030	3287	3234	3335	3344	3521	3438	3547	3780	3726	3776	3882
	D04	X40	1	673	707	794	825	874	931	929	1072	1085	1116	1188	1321	1337	1386	1493	1555	1571	1735	1660	1836	1872	2012	2077	2122	2281	2272	2332	2413	2527	2645	2606	2649	2753	2797	2921	3162	3062	3120	3306	3227	3506	3400	3445	3689	3719	3842
PLNL	D05	X41	1	607	622	665	662	661	670	713	762	722	735	790	789	830	919	872	850	905	931	941	996	1010	1012	1099	1089	1107	1097	1259	1154	1222	1203	1248	1231	1302	1272	1334	1372	1449	1411	1495	1456	1546	1616	1558	1594	1556	1662
	D06	X42	1	606	582	600	626	615	683	641	631	697	719	776	810	775	761	862	830	919	894	914	963	970	995	1024	1064	1028	1089	1198	1127	1203	1238	1287	1187	1245	1314	1348	1351	1490	1404	1439	1570	1503	1493	1571	1541	1575	1625
PAGL	D07	X43	1	779	810	928	1016	1106	1157	1313	1342	1401	1595	1794	1850	1961	2057	2122	2178	2341	2414	2520	2711	2812	2827	2934	3029	3174	3333	3481	3429	3537	3646	3826	3953	4027	4048	4152	4350	4482	4624	4626	4752	4716	4891	5044	5024	5104	5305
	D08	X44	1	781	830	920	1073	1120	1167	1395	1388	1513	1634	1690	1818	1941	2017	2099	2247	2275	2477	2598	2607	2752	2825	2972	3207	3242	3247	3440	3545	3699	3759	3765	3943	4032	4193	4169	4277	4361	4554	4638	4601	4766	5054	4986	5063	5277	5271
VLGL	D09	X45	1	564	554	559	570	562	570	542	564	549	571	568	584	561	590	571	531	594	601	565	621	564	575	613	632	587	614	596	659	611	626	646	609	640	606	624	605	649	556	644	608	645	657	622	667	674	635
	D10	X46	1	562	570	544	556	527	581	573	545	521	534	579	558	587	551	555	593	540	558	542	549	552	553	571	608	554	541	564	560	540	585	574	563	575	586	629	621	641	628	638	591	628	581	618	618	637	672
VANL	D11	X47	1	789	775	800	863	939	915	971	1031	1102	1167	1233	1248	1342	1381	1455	1607	1528	1746	1731	1800	1846	1949	1978	2054	2122	2292	2367	2344	2411	2483	2498	2651	2753	2725	2903	2962	2958	3087	3043	3204	3356	3390	3294	3527	3586	3575
	D12	X48	1	760	737	823	883	858	924	995	982	1061	1139	1258	1261	1325	1339	1484	1502	1607	1636	1659	1831	1790	2015	1932	2090	2151	2301	2246	2251	2380	2527	2570	2685	2645	2797	2817	2863	2893	2994	3162	3164	3229	3383	3417	3440	3470	3599
				0	45	90	135	180	225	270	315	360	405	450	495	540	585	630	675	720	765	810	855	900	945	990	1035	1080	1125	1170	1215	1260	1305	1350	1395	1440	1485	1530	1575	1620	1665	1710	1755	1800	1845	1890	1935	1980	2025
		average	PLGL	621	640	648.5	669	665	696.5	717.5	709	742	797.5	837.5	882.5	881.5	897.5	911	978.5	1003.5	998.5	1047.5	1089.5	1080.5	1115.5	1171.5	1203	1243.5	1271	1314	1369.5	1332	1426.5	1446	1495	1507.5	1511.5	1565	1576	1585.5	1720	1696.5	1769.5	1718	1772	1855	1824	1905	1899.5
			PANL	720	738.5	828	840	931.5	972	971.5	1092	1121.5	1158.5	1266	1348	1385.5	1466.5	1538.5	1594.5	1614.5	1776.5	1765	1881	1923	2088	2149	2117.5	2286.5	2353	2367	2472.5	2595	2654.5	2681	2744.5	2866	2920.5	2975.5	3224.5	3148	3227.5	3325	3374	3472	3473.5	3612.5	3707.5	3747.5	3862
			PLNL	606.5	602	632.5	644	638	676.5	677	696.5	709.5	727	783	799.5	802.5	840	867	840	912	912.5	927.5	979.5	990	1003.5	1061.5	1076.5	1067.5	1093	1228.5	1140.5	1212.5	1220.5	1267.5	1209	1273.5	1293	1341	1361.5	1469.5	1407.5	1467	1513	1524.5	1554.5	1564.5	1567.5	1565.5	1643.5
			PAGL	780	820	924	1044.5	1113	1162	1354	1365	1457	1614.5	1742	1834	1951	2037	2110.5	2212.5	2308	2445.5	2559	2659	2782	2826	2953	3118	3208	3290	3460.5	3487	3618	3702.5	3795.5	3948	4029.5	4120.5	4160.5	4313.5	4421.5	4589	4632	4676.5	4741	4972.5	5015	5043.5	5190.5	5288
			VLGL	563	562	551.5	563	544.5	575.5	557.5	554.5	535	552.5	573.5	571	574	570.5	563	562	567	579.5	553.5	585	558	564	592	620	570.5	577.5	580	609.5	575.5	605.5	610	586	607.5	596	626.5	613	645	592	641	599.5	636.5	619	620	642.5	655.5	653.5
			VANL	774.5	756	811.5	873	898.5	919.5	983	1006.5	1081.5	1153	1245.5	1254.5	1333.5	1360	1469.5	1554.5	1567.5	1691	1695	1815.5	1818	1982	1955	2072	2136.5	2296.5	2306.5	2297.5	2395.5	2505	2534	2668	2699	2761	2860	2912.5	2925.5	3040.5	3102.5	3184	3292.5	3386.5	3355.5	3483.5	3528	3587
		stdev%	PLGL	9.337	1.76777	4.25245	7.18733	4.46594	3.5533	0.68986	9.77383	2.66833	4.34461	0.591015	1.52238	5.37449	6.22412	3.10475	0.0722644	1.7616	5.59454	1.01256	2.92059	1.37429	2.09184	2.9576	1.88092	4.26482	8.45635	2.79829	1.08428	2.22962	7.68325	8.50875	7.37851	4.08082	6.50267	3.70497	4.03805	1.73934	0.49333	6.04365	4.43565	5.02136	5.427	4.87923	5.19475	3.48914	3.61092
			PANL	9.23167	6.03219	5.80716	2.52538	8.72971	5.9653	6.18673	2.59013	4.60266	5.18809	8.71316	2.83262	4.95051	7.76299	4.18243	3.50338	3.81036	3.30368	8.41317	3.38329	3.75064	5.14752	4.73817	0.300541	0.340178	4.86831	2.09115	3.40326	3.70584	0.506123	3.95621	4.92102	5.57593	5.98032	2.59031	2.74115	3.86348	4.71039	0.808122	6.16151	1.38489	2.99251	6.55725	0.705676	1.07552	0.732374
			PLNL	0.116588	4.69838	7.26671	3.95277	5.09826	1.35882	7.52019	13.2995	2.49157	1.55622	1.2643	1.85732	4.84621	13.3003	0.815579	1.68359	1.08547	2.86717	2.05842	2.38229	2.857	1.19789	4.99604	1.64214	5.23292	0.517553	3.51107	1.67399	1.10804	2.02775	2.17571	2.57342	3.16491	2.29687	0.738217	1.09065	1.97287	0.351669	2.69925	5.32784	1.99446	5.59499	0.587561	2.39086	0.858194	1.5919
			PAGL	0.181309	1.72465	0.612214	3.85879	0.889442	0.608526	4.28233	2.38292	5.43555	1.70809	4.22153	1.23377	0.724866	1.38853	0.770597	2.20521	2.02206	1.82162	2.15531	2.76567	1.52503	0.0500429	0.909924	4.03672	1.49885	1.84836	0.83778	2.35229	3.16615	2.15808	1.13644	0.179105	0.0877413	2.4883	0.288927	1.19668	1.93509	1.07861	0.183188	2.28318	0.745736	2.31792	0.81779	0.546786	2.3568	0.454645
			VLGL	0.251192	2.01312	1.92323	1.75835	4.54522	1.35155	3.93189	2.42291	3.70075	4.73538	1.35626	3.21975	3.20292	4.83386	2.00954	7.80082	6.73435	5.24687	2.93829	8.70285	1.52066	2.75822	5.01664	2.73719	4.09019	8.93832	3.90128	11.4854	8.72365	4.78801	8.34618	5.55067	7.56575	2.37284	0.564331	1.84563	0.877032	8.59995	0.661878	2.00514	1.88858	8.68176	0.456198	5.39272	3.9913	4.00351
			VANL	2.64766	3.55424	2.00412	1.61995	6.37459	0.692111	1.72641	3.44245	2.68066	1.71717	1.41932	0.732753	0.901448	2.18371	1.39545	4.77621	3.56373	4.59975	3.00364	1.2074	2.17811	2.35464	1.66378	1.22856	0.959799	0.277116	3.70951	2.86228	0.915062	1.24202	2.00914	0.901111	2.82948	1.84396	2.12627	2.40356	1.57108	2.16283	2.71219	0.888325	2.72749	0.146161	2.59199	1.76599	2.32495	0.473113
				3.62757	3.29839	3.64431	3.48376	5.01719	2.25493	4.05623	5.65196	3.59659	3.20826	2.9276	1.89977	3.33341	5.94892	2.04639	3.34025	3.16293	3.9056	3.26357	3.56035	2.20096	2.26669	3.38036	1.97101	2.73113	4.151	2.80818	3.81025	3.30806	3.06754	4.35541	3.58397	3.8841	3.58083	1.66884	2.21929	1.99315	2.89946	2.18471	3.51694	2.29375	4.19339	2.64834	2.66613	2.34932	1.81108
			Average	stdev	# >10%	# >10% (%)
			2.73533	2.231	3	0.625
[truncated: 34 more columns]

## Sheet: MMP7
MMP7	Active site specificity profiling datasets of human Matrix Metalloproteinases (MMPs):												MMP activity profiling using quenched fluorescence (QF) peptides.									Index
															Analysis Round 1		Graph Template: fluorescence (a.u.) vs. time (s)
														merged
								MMP7	t1	t2	k	k%		k%	stdev
								PLG↓L	180	1980	3.50377	100		100	0
								PAN↓L	180	1980	0.47192	13.4689		13.6293	0.518127
								PLN↓L	180	1980	1.51242	43.1654		43.4296	1.90069
								PAG↓L	180	1980	0.87905	25.0887		25.9505	1.90009
								VLG↓L	180	1980	1.84314	52.6045		66.1827	12.6688
								VAN↓L	180	1980	0.946398	27.0108		31.8613	4.23857
									stdev-analysis	Average	stdev	# >10%	# >10% (%)
										2.75138	2.16373	1	0.208333
															Analysis Round 2
								MMP7	t1	t2	k	k%
								PLG↓L	180	1980	2.58248	100
								PAN↓L	180	1980	0.341152	13.2103
								PLN↓L	180	1980	1.07624	41.6748
								PAG↓L	180	1980	0.636169	24.6341
								VLG↓L	180	1980	2.00622	77.686
								VAN↓L	180	1980	0.870823	33.7205
									stdev-analysis	Average	stdev	# >10%	# >10% (%)
										3.75308	2.90657	9	1.875
															Analysis Round 3
								MMP7	t1	t2	k	k%
								PLG↓L	180	1980	3.32093	100
								PAN↓L	180	1980	0.471858	14.2086
								PLN↓L	180	1980	1.50932	45.4486
								PAG↓L	180	1980	0.934139	28.1288
								VLG↓L	180	1980	2.26678	68.2575
								VAN↓L	180	1980	1.15743	34.8525
									stdev-analysis	Average	stdev	# >10%	# >10% (%)
										2.07263	1.6117	1	0.208333
MMP7	Analysis-1
	Well	Cont.	CH	Cycles	2	3	4	5	6	7	8	9	10	11	12	13	14	15	16	17	18	19	20	21	22	23	24	25	26	27	28	29	30	31	32	33	34	35	36	37	38	39	40	41	42	43	44	45	46
			t	0	45	90	135	180	225	270	315	360	405	450	495	540	585	630	675	720	765	810	855	900	945	990	1035	1080	1125	1170	1215	1260	1305	1350	1395	1440	1485	1530	1575	1620	1665	1710	1755	1800	1845	1890	1935	1980	2025
		36.9088	C	36.9	37	36.8	36.9	36.9	36.8	36.9	37	36.9	36.8	37	36.8	36.9	36.9	36.9	36.9	37	36.8	37	36.8	37	36.9	37	36.9	36.8	36.9	36.8	36.9	37	37	36.9	36.9	36.9	36.9	37.1	36.8	36.9	36.9	36.8	37	36.9	36.9	36.8	36.9	36.9	36.9
PLGL	C01	X25	1	1323	1430	1528	1653	1794	1919	1981	2065	2348	2389	2636	2748	2951	2969	3253	3325	3552	3652	3778	4020	4075	4406	4431	4673	4777	4972	5045	5432	5440	5623	5656	5967	6070	6109	6256	6420	6660	6668	6896	7001	7341	7188	7437	7599	7594	7862
	C02	X26	1	1451	1520	1641	1749	1829	1942	2079	2253	2470	2554	2720	2859	3059	3144	3290	3649	3729	3878	4094	4174	4310	4403	4696	4983	5002	5159	5305	5495	5683	5943	6089	6234	6182	6462	6845	6928	7083	7361	7168	7583	7687	7665	7801	8070	8274	8480
PANL	C03	X27	1	568	612	610	634	635	636	661	682	687	753	686	756	798	762	802	843	856	879	866	919	908	913	983	997	949	1054	1096	1075	1141	1148	1180	1151	1215	1240	1252	1321	1329	1223	1365	1412	1366	1472	1357	1454	1487	1513
	C04	X28	1	572	578	636	631	670	646	677	619	683	706	699	732	718	765	841	799	797	857	840	800	857	863	927	908	980	979	984	1095	1132	1062	1091	1107	1238	1162	1220	1192	1226	1225	1285	1374	1369	1357	1376	1380	1481	1496
PLNL	C05	X29	1	853	860	912	904	966	1025	1057	1055	1180	1233	1254	1323	1395	1396	1543	1627	1748	1722	1756	1855	2019	2017	2073	2132	2187	2245	2319	2461	2429	2630	2682	2643	2842	2894	2945	2981	3011	3091	3324	3269	3358	3358	3465	3537	3752	3739
	C06	X30	1	873	842	891	921	1008	993	1043	1158	1181	1265	1236	1414	1451	1421	1487	1588	1687	1653	1744	1853	1904	2027	2033	2143	2157	2292	2378	2372	2563	2569	2632	2674	2801	2829	2833	2978	3064	3077	3100	3249	3402	3331	3482	3614	3674	3694
PAGL	C07	X31	1	613	690	721	719	813	821	814	829	892	899	972	998	987	1114	1105	1105	1120	1223	1236	1313	1314	1316	1383	1404	1470	1516	1607	1594	1622	1650	1690	1800	1784	1767	1910	1934	2047	1964	2095	2090	2161	2137	2252	2346	2341	2310
	C08	X32	1	655	670	712	780	762	743	905	883	896	979	1002	952	1038	1053	1112	1190	1237	1173	1307	1314	1308	1417	1488	1424	1480	1498	1635	1702	1680	1695	1687	1865	1799	1885	1847	1930	1954	2020	2091	2098	2159	2174	2340	2364	2397	2358
VLGL	C09	X33	1	819	966	996	1131	1149	1249	1298	1410	1402	1535	1541	1704	1708	1847	1910	2075	2061	2057	2211	2225	2376	2438	2665	2630	2735	2791	3075	3098	3083	3185	3226	3317	3475	3366	3632	3658	3666	3726	3863	4149	4164	4159	4168	4284	4399	4415
	C10	X34	1	896	930	1024	1120	1179	1231	1313	1316	1444	1510	1605	1717	1676	1824	1913	2014	2018	2235	2232	2335	2436	2444	2614	2649	2727	2844	3052	3051	3180	3194	3349	3454	3483	3563	3614	3744	3814	3744	3901	3993	4106	4214	4143	4388	4503	4423
VANL	C11	X35	1	655	683	741	729	826	792	912	938	966	973	1023	997	1114	1129	1177	1282	1311	1332	1250	1376	1440	1548	1511	1482	1522	1670	1715	1714	1763	1737	1814	1900	1919	1939	2000	2049	2138	2177	2268	2229	2264	2337	2347	2349	2447	2551
	C12	X36	1	695	744	719	747	674	818	839	842	866	882	969	979	1008	1012	1082	1113	1190	1241	1196	1348	1300	1377	1443	1413	1491	1574	1666	1708	1692	1772	1790	1866	1896	1931	2019	1983	2067	2164	2177	2239	2239	2378	2250	2375	2535	2485
				0	45	90	135	180	225	270	315	360	405	450	495	540	585	630	675	720	765	810	855	900	945	990	1035	1080	1125	1170	1215	1260	1305	1350	1395	1440	1485	1530	1575	1620	1665	1710	1755	1800	1845	1890	1935	1980	2025
		average	PLGL	1387	1475	1584.5	1701	1811.5	1930.5	2030	2159	2409	2471.5	2678	2803.5	3005	3056.5	3271.5	3487	3640.5	3765	3936	4097	4192.5	4404.5	4563.5	4828	4889.5	5065.5	5175	5463.5	5561.5	5783	5872.5	6100.5	6126	6285.5	6550.5	6674	6871.5	7014.5	7032	7292	7514	7426.5	7619	7834.5	7934	8171
			PANL	570	595	623	632.5	652.5	641	669	650.5	685	729.5	692.5	744	758	763.5	821.5	821	826.5	868	853	859.5	882.5	888	955	952.5	964.5	1016.5	1040	1085	1136.5	1105	1135.5	1129	1226.5	1201	1236	1256.5	1277.5	1224	1325	1393	1367.5	1414.5	1366.5	1417	1484	1504.5
			PLNL	863	851	901.5	912.5	987	1009	1050	1106.5	1180.5	1249	1245	1368.5	1423	1408.5	1515	1607.5	1717.5	1687.5	1750	1854	1961.5	2022	2053	2137.5	2172	2268.5	2348.5	2416.5	2496	2599.5	2657	2658.5	2821.5	2861.5	2889	2979.5	3037.5	3084	3212	3259	3380	3344.5	3473.5	3575.5	3713	3716.5
			PAGL	634	680	716.5	749.5	787.5	782	859.5	856	894	939	987	975	1012.5	1083.5	1108.5	1147.5	1178.5	1198	1271.5	1313.5	1311	1366.5	1435.5	1414	1475	1507	1621	1648	1651	1672.5	1688.5	1832.5	1791.5	1826	1878.5	1932	2000.5	1992	2093	2094	2160	2155.5	2296	2355	2369	2334
			VLGL	857.5	948	1010	1125.5	1164	1240	1305.5	1363	1423	1522.5	1573	1710.5	1692	1835.5	1911.5	2044.5	2039.5	2146	2221.5	2280	2406	2441	2639.5	2639.5	2731	2817.5	3063.5	3074.5	3131.5	3189.5	3287.5	3385.5	3479	3464.5	3623	3701	3740	3735	3882	4071	4135	4186.5	4155.5	4336	4451	4419
			VANL	675	713.5	730	738	750	805	875.5	890	916	927.5	996	988	1061	1070.5	1129.5	1197.5	1250.5	1286.5	1223	1362	1370	1462.5	1477	1447.5	1506.5	1622	1690.5	1711	1727.5	1754.5	1802	1883	1907.5	1935	2009.5	2016	2102.5	2170.5	2222.5	2234	2251.5	2357.5	2298.5	2362	2491	2518
		stdev%	PLGL	6.52557	4.31455	5.04279	3.99073	1.3662	0.842448	3.41362	6.1573	3.58103	4.72072	2.21796	2.79967	2.54135	4.04854	0.799723	6.57019	3.43793	4.24452	5.67698	2.65791	3.96351	0.0481626	4.10613	4.54025	3.25389	2.61038	3.55261	0.81537	3.08958	3.91275	5.21375	3.09479	1.29278	3.97118	6.35808	5.38223	4.35285	6.98589	2.73511	5.64367	3.25604	4.54171	3.37822	4.25103	6.06041	5.34808
			PANL	0.496215	4.04061	2.95101	0.335387	3.79291	1.10313	1.69114	6.84823	0.412909	4.55573	1.32742	2.28099	7.46287	0.277842	3.35693	3.78961	5.04771	1.79221	2.15531	9.79008	4.0864	3.98146	4.14639	6.60709	2.27271	5.21722	7.615	1.30342	0.559961	5.50327	5.54227	2.75577	1.32601	4.59237	1.8307	7.25959	5.70113	0.11554	4.26932	1.92893	0.155124	5.74884	0.983171	3.69272	0.285892	0.798991
			PLNL	1.63872	1.49564	1.64717	1.31735	3.00897	2.24256	0.942809	6.5822	0.0598989	1.81164	1.02232	4.70199	2.78271	1.25507	2.61373	1.71553	2.51141	2.89128	0.484873	0.076279	4.14567	0.349707	1.3777	0.363891	0.976667	1.46502	1.77642	2.60428	3.79617	1.6593	1.33065	0.824537	1.02752	1.60622	2.74129	0.0711972	1.2338	0.320995	4.93126	0.433941	0.920494	0.570844	0.346072	1.52279	1.48544	0.856177
			PAGL	4.6843	2.07973	0.888201	5.75497	4.57936	7.05298	7.48653	4.46072	0.316379	6.02434	2.14926	3.33609	3.56172	3.98094	0.446527	5.23783	7.02007	2.9512	3.94845	0.0538338	0.323619	5.22633	5.17215	1.00015	0.479394	0.844587	1.22141	4.63395	2.48408	1.90253	0.125633	2.50816	0.592051	4.56947	2.37145	0.146399	3.28722	1.98785	0.135137	0.270146	0.0654729	1.21378	2.71017	0.540464	1.67151	1.4542
			VLGL	6.34953	2.68522	1.9603	0.691086	1.82244	1.02645	0.812455	4.8766	2.08703	1.16109	2.87698	0.537409	1.33732	0.88605	0.110977	2.10973	1.49084	5.8651	0.668433	3.41148	1.76336	0.173807	1.36626	0.508999	0.207135	1.33014	0.530878	1.08096	2.1903	0.199528	2.6456	2.86143	0.1626	4.02078	0.351309	1.6431	2.79818	0.340774	0.69217	2.70962	0.991831	0.928959	0.425404	1.69601	1.65219	0.128012
			VANL	4.19026	6.04534	2.13101	1.72465	14.3307	2.28382	5.89592	7.62722	7.71951	6.93765	3.83371	1.28825	7.0644	7.7283	5.94733	9.97921	6.84206	5.00169	3.12214	1.45367	7.22591	8.26771	3.25547	3.37066	1.45505	4.1851	2.04958	0.247963	2.9062	1.41059	0.941763	1.27677	0.852606	0.292344	0.668576	2.31493	2.38785	0.423515	2.89524	0.31652	0.785151	1.22975	2.98409	0.778356	2.49801	1.85342
				3.98077	3.44351	2.43675	2.30236	4.81676	2.42523	3.37375	6.09204	2.36279	4.20186	2.23794	2.49073	4.12506	3.02946	2.21254	4.90035	4.39167	3.791	2.67603	2.90721	3.58474	3.00786	3.23735	2.73184	1.44081	2.60874	2.79098	1.78099	2.50438	2.43133	2.63328	2.22024	0.875594	3.17539	2.3869	2.80291	3.29351	1.69576	2.60971	1.8838	1.02902	2.37231	1.80452	2.08023	2.27557	1.73981
			Average	stdev	# >10%	# >10% (%)
			2.75138	2.16373	1	0.208333
MMP7	Analysis-2
	Well	Cont.	CH	Cycles	2	3	4	5	6	7	8	9	10	11	12	13	14	15	16	17	18	19	20	21	22	23	24	25	26	27	28	29	30	31	32	33	34	35	36	37	38	39	40	41	42	43	44	45	46
			t	0	45	90	135	180	225	270	315	360	405	450	495	540	585	630	675	720	765	810	855	900	945	990	1035	1080	1125	1170	1215	1260	1305	1350	1395	1440	1485	1530	1575	1620	1665	1710	1755	1800	1845	1890	1935	1980	2025
		36.91	C	36.9	36.9	36.8	37	36.9	36.8	36.9	36.9	37	36.9	36.9	36.9	37.1	36.8	36.9	36.9	37	37	37	36.8	36.9	37	37	36.8	36.9	37	36.9	36.9	36.9	36.9	37	36.8	36.8	36.9	37	36.8	37.1	36.9	36.9	36.9	36.9	36.9	36.9	36.8	36.9	37
PLGL	C01	X25	1	1068	1094	1245	1290	1350	1437	1503	1659	1723	1856	1929	2144	2165	2252	2427	2345	2582	2792	3037	3023	3133	3252	3360	3432	3480	3720	3860	3912	4155	4144	4241	4487	4554	4674	4825	5018	5075	5154	5253	5372	5516	5641	5689	5863	5874	6041
	C02	X26	1	1160	1165	1226	1288	1401	1463	1582	1690	1786	1889	2037	2085	2143	2320	2476	2493	2673	2798	2933	2998	3164	3205	3352	3390	3730	3728	3720	3849	4022	4106	4271	4537	4637	4535	4643	4982	4958	5174	5098	5397	5461	5612	5727	5835	5876	6156
PANL	C03	X27	1	657	649	678	636	654	695	713	696	685	700	705	748	731	752	756	777	784	742	791	780	825	891	839	859	1022	965	986	994	1009	956	1029	1097	1096	1125	1110	1090	1128	1173	1221	1123	1223	1252	1224	1277	1280	1282
	C04	X28	1	646	712	657	653	660	639	650	708	687	641	705	734	696	733	785	755	765	791	820	768	832	845	809	821	851	883	937	976	926	925	910	930	965	1043	1054	1041	1067	1111	1067	1139	1094	1164	1170	1248	1244	1257
PLNL	C05	X29	1	768	834	841	814	821	834	969	1004	1006	949	1062	1079	1115	1187	1158	1263	1254	1358	1387	1387	1454	1469	1585	1559	1670	1747	1720	1778	1889	1869	1979	1931	2053	2177	2196	2151	2216	2365	2382	2350	2486	2529	2621	2692	2690	2625
	C06	X30	1	799	746	844	802	888	923	956	1017	1033	1100	1114	1177	1234	1269	1254	1310	1368	1353	1454	1563	1481	1616	1687	1812	1771	1751	1840	1940	1965	2020	2103	2158	2282	2227	2312	2328	2321	2493	2608	2648	2659	2588	2722	2764	2853	2908
PAGL	C07	X31	1	743	688	725	709	731	765	741	851	835	856	875	924	890	879	992	948	1035	1006	1047	1113	1121	1079	1117	1233	1236	1252	1299	1314	1271	1346	1387	1398	1463	1492	1428	1564	1625	1684	1620	1678	1700	1697	1724	1793	1816	1887
	C08	X32	1	808	738	775	827	780	836	803	845	857	860	870	978	1006	981	1025	1008	1022	1056	1108	1224	1204	1200	1265	1246	1306	1385	1365	1407	1440	1497	1557	1606	1598	1619	1605	1645	1692	1749	1787	1811	1888	1821	1861	1885	1867	1975
VLGL	C09	X33	1	851	987	1074	1050	1204	1171	1334	1345	1465	1496	1534	1675	1823	1894	1989	2015	2095	2211	2261	2352	2433	2629	2720	2826	2912	2919	3058	3113	3291	3399	3464	3583	3716	3630	3775	3883	4003	4068	4123	4217	4238	4462	4538	4576	4748	4797
	C10	X34	1	965	986	1060	1134	1193	1189	1327	1357	1459	1571	1674	1681	1850	1880	1938	1988	2109	2147	2278	2427	2472	2583	2676	2803	2963	3008	3052	3132	3293	3329	3424	3645	3615	3692	3781	3982	4061	4041	4173	4235	4261	4299	4656	4523	4671	4610
VANL	C11	X35	1	804	812	795	769	816	872	857	916	935	925	960	994	965	1105	1114	1104	1191	1114	1206	1247	1254	1342	1364	1414	1436	1510	1521	1549	1632	1639	1668	1713	1790	1815	1867	1887	1931	1985	2080	2033	2078	2142	2035	2162	2147	2296
	C12	X36	1	783	756	851	819	844	882	911	938	969	998	1042	1056	1166	1170	1243	1227	1243	1262	1342	1426	1443	1505	1475	1489	1663	1620	1724	1731	1845	1815	1869	1861	1951	1983	2053	2163	2092	2238	2170	2288	2359	2408	2405	2413	2559	2501
				0	45	90	135	180	225	270	315	360	405	450	495	540	585	630	675	720	765	810	855	900	945	990	1035	1080	1125	1170	1215	1260	1305	1350	1395	1440	1485	1530	1575	1620	1665	1710	1755	1800	1845	1890	1935	1980	2025
		average	PLGL	1114	1129.5	1235.5	1289	1375.5	1450	1542.5	1674.5	1754.5	1872.5	1983	2114.5	2154	2286	2451.5	2419	2627.5	2795	2985	3010.5	3148.5	3228.5	3356	3411	3605	3724	3790	3880.5	4088.5	4125	4256	4512	4595.5	4604.5	4734	5000	5016.5	5164	5175.5	5384.5	5488.5	5626.5	5708	5849	5875	6098.5
			PANL	651.5	680.5	667.5	644.5	657	667	681.5	702	686	670.5	705	741	713.5	742.5	770.5	766	774.5	766.5	805.5	774	828.5	868	824	840	936.5	924	961.5	985	967.5	940.5	969.5	1013.5	1030.5	1084	1082	1065.5	1097.5	1142	1144	1131	1158.5	1208	1197	1262.5	1262	1269.5
			PLNL	783.5	790	842.5	808	854.5	878.5	962.5	1010.5	1019.5	1024.5	1088	1128	1174.5	1228	1206	1286.5	1311	1355.5	1420.5	1475	1467.5	1542.5	1636	1685.5	1720.5	1749	1780	1859	1927	1944.5	2041	2044.5	2167.5	2202	2254	2239.5	2268.5	2429	2495	2499	2572.5	2558.5	2671.5	2728	2771.5	2766.5
			PAGL	775.5	713	750	768	755.5	800.5	772	848	846	858	872.5	951	948	930	1008.5	978	1028.5	1031	1077.5	1168.5	1162.5	1139.5	1191	1239.5	1271	1318.5	1332	1360.5	1355.5	1421.5	1472	1502	1530.5	1555.5	1516.5	1604.5	1658.5	1716.5	1703.5	1744.5	1794	1759	1792.5	1839	1841.5	1931
			VLGL	908	986.5	1067	1092	1198.5	1180	1330.5	1351	1462	1533.5	1604	1678	1836.5	1887	1963.5	2001.5	2102	2179	2269.5	2389.5	2452.5	2606	2698	2814.5	2937.5	2963.5	3055	3122.5	3292	3364	3444	3614	3665.5	3661	3778	3932.5	4032	4054.5	4148	4226	4249.5	4380.5	4597	4549.5	4709.5	4703.5
			VANL	793.5	784	823	794	830	877	884	927	952	961.5	1001	1025	1065.5	1137.5	1178.5	1165.5	1217	1188	1274	1336.5	1348.5	1423.5	1419.5	1451.5	1549.5	1565	1622.5	1640	1738.5	1727	1768.5	1787	1870.5	1899	1960	2025	2011.5	2111.5	2125	2160.5	2218.5	2275	2220	2287.5	2353	2398.5
		stdev%	PLGL	5.83966	4.44485	1.08742	0.109714	2.62177	1.26792	3.62149	1.30907	2.53906	1.24617	3.85111	1.97301	0.722207	2.10338	1.41335	4.32624	2.44897	0.151794	2.46362	0.5872	0.696214	1.0294	0.168559	0.870668	4.90365	0.151903	2.612	1.14799	2.30024	0.651395	0.498431	0.783585	1.27712	2.1346	2.71849	0.509117	1.64919	0.27386	2.1177	0.328307	0.708588	0.364456	0.470744	0.338502	0.0240717	1.3334
			PANL	1.19389	6.54632	2.22461	1.86514	0.64576	5.93673	6.53672	1.20873	0.206154	6.22212	0	1.33596	3.46864	1.80943	2.6614	2.03085	1.73467	4.52032	2.54576	1.09629	0.597435	3.74734	2.57442	3.19882	12.9114	6.27519	3.60356	1.29217	6.06614	2.33071	8.67929	11.6514	8.98894	5.34896	3.6597	3.25183	3.93016	3.83893	9.51875	1.00033	7.8737	5.15111	3.18996	1.62425	2.0171	1.39249
			PLNL	2.79774	7.87663	0.251789	1.05016	5.54431	7.16363	0.955053	0.909687	1.87267	10.422	3.37955	6.1433	7.16439	4.72172	5.62871	2.58329	6.14875	0.260829	3.33517	8.43734	1.30098	6.73872	4.40861	10.6139	4.15099	0.161717	4.76701	6.16198	2.7888	5.49103	4.29599	7.85098	7.4707	1.6056	3.63906	5.58865	3.27292	3.72621	6.40506	8.43209	4.75528	1.63062	2.67332	1.86626	4.1587	7.23337
			PAGL	5.92675	4.95867	4.71405	10.8644	4.58613	6.27165	5.67884	0.500311	1.83881	0.329654	0.405219	4.01512	8.65236	7.75536	2.31379	4.33808	0.893766	3.42923	4.00311	6.71706	5.04859	7.50855	8.78689	0.741621	3.89437	7.13274	3.50368	4.83359	8.81601	7.5113	8.16631	9.79216	6.23714	5.77323	8.25308	3.56969	2.85657	2.67765	6.93201	5.39095	7.41004	4.98472	5.40439	3.53746	1.95832	3.22244
			VLGL	8.87777	0.0716783	0.927788	5.43928	0.648992	1.07864	0.372022	0.628074	0.290194	3.4583	6.17175	0.252839	1.03958	0.524616	1.83664	0.953879	0.470956	2.07686	0.529668	2.21942	1.12445	1.24815	1.15318	0.577845	1.22766	2.12359	0.138875	0.430265	0.0429591	1.47139	0.821262	1.21308	1.94838	1.1975	0.112299	1.78013	1.01717	0.470881	0.852347	0.301181	0.382715	2.63117	1.81507	0.823753	1.15611	2.81129
			VANL	1.87136	5.05076	4.81142	4.45281	2.38542	0.806279	4.31943	1.67814	2.52538	5.36857	5.79248	4.27713	13.3391	4.04061	7.74007	7.46239	3.02133	8.80907	7.54839	9.47042	9.91051	8.09683	5.52933	3.65367	10.359	4.97008	8.84701	7.84716	8.66343	7.20618	8.03667	5.85628	6.0863	6.25561	6.7103	9.6376	5.65967	8.47256	2.99481	8.34586	8.95637	8.26771	11.7851	7.75885	12.3811	6.04365
				4.41786	4.82482	2.33618	3.96358	2.73873	3.75414	3.58059	1.039	1.54538	4.5078	3.26669	2.99956	5.73105	3.49252	3.59899	3.61579	2.45307	3.20802	3.40429	4.75462	3.11303	4.72816	3.77016	3.27609	6.24118	3.4692	3.91202	3.61886	4.7796	4.11033	5.08299	6.19125	5.33476	3.71925	4.18215	4.05617	3.06428	3.24335	4.80344	3.96645	5.01445	3.8383	4.2231	2.65818	3.61591	3.67277
			Average	stdev	# >10%	# >10% (%)
			3.75308	2.90657	9	1.875
MMP7	Analysis-3
	Well	Cont.	CH	Cycles	2	3	4	5	6	7	8	9	10	11	12	13	14	15	16	17	18	19	20	21	22	23	24	25	26	27	28	29	30	31	32	33	34	35	36	37	38	39	40	41	42	43	44	45	46
			t	0	45	90	135	180	225	270	315	360	405	450	495	540	585	630	675	720	765	810	855	900	945	990	1035	1080	1125	1170	1215	1260	1305	1350	1395	1440	1485	1530	1575	1620	1665	1710	1755	1800	1845	1890	1935	1980	2025
		36.9175	C	37	36.8	36.9	36.9	36.8	37	36.9	37	36.8	36.9	37.1	36.8	36.9	36.9	37	37	36.9	37	37	36.9	36.9	36.9	36.9	37	37	37	36.9	36.9	36.9	36.9	36.8	36.9	36.9	36.9	36.9	36.9	36.8	36.9	37	36.8	36.9	36.9	36.9	37.1	37	37
PLGL	C01	X25	1	1428	1428	1567	1716	1857	1914	2078	2292	2412	2566	2698	2803	3069	3122	3214	3411	3612	3741	3819	4004	4297	4469	4720	4634	4864	5144	5305	5390	5501	5577	5757	5886	6022	6257	6294	6662	6482	6740	6855	7099	7038	7223	7393	7415	7541	7772
	C02	X26	1	1416	1445	1619	1724	1851	1998	2117	2330	2491	2587	2795	2830	2941	3254	3335	3373	3739	3759	4013	4213	4276	4462	4621	4775	4929	5160	5404	5410	5611	5768	5859	5920	6054	6362	6278	6653	6629	6996	7082	7115	7064	7370	7600	7694	7785	7973
PANL	C03	X27	1	712	666	679	704	721	696	730	708	776	810	779	882	836	881	854	917	916	872	925	976	947	981	943	1114	1027	1125	1061	1105	1181	1188	1109	1199	1184	1323	1271	1405	1324	1396	1349	1389	1443	1484	1519	1534	1536	1536
	C04	X28	1	694	711	666	706	698	644	740	711	784	733	790	749	798	817	852	840	884	903	925	974	960	989	1018	1008	1035	1089	1067	1096	1176	1124	1126	1260	1249	1212	1279	1321	1291	1399	1399	1450	1386	1496	1463	1492	1442	1508
PLNL	C05	X29	1	913	921	942	988	1009	1096	1078	1173	1191	1307	1400	1430	1488	1549	1611	1658	1769	1763	1836	1886	2003	2023	2204	2212	2320	2339	2403	2586	2485	2688	2783	2765	2792	2934	2940	3049	3122	3348	3337	3297	3421	3557	3556	3730	3717	3890
	C06	X30	1	890	923	936	966	1031	1024	1088	1243	1279	1245	1348	1361	1439	1504	1536	1609	1641	1797	1820	1870	2035	2065	2105	2189	2200	2293	2331	2471	2565	2617	2631	2784	2815	2998	2869	2923	3108	3147	3293	3341	3389	3362	3437	3582	3534	3676
PAGL	C07	X31	1	752	754	791	804	820	838	892	906	915	1027	1017	1121	1060	1209	1214	1203	1234	1259	1343	1448	1409	1492	1610	1596	1589	1676	1720	1766	1756	1847	1850	1875	1952	1965	2000	2087	2127	2080	2195	2195	2422	2307	2423	2492	2424	2513
	C08	X32	1	740	787	799	848	825	806	880	911	913	1028	985	1111	1126	1148	1154	1243	1312	1233	1381	1376	1383	1423	1529	1498	1646	1610	1683	1650	1804	1694	1863	1881	1899	1978	2069	2024	2074	2138	2279	2299	2285	2380	2430	2458	2440	2452
VLGL	C09	X33	1	1055	1044	1158	1190	1365	1350	1558	1612	1667	1831	1860	2037	2004	2134	2248	2339	2503	2610	2679	2804	2961	3060	3144	3242	3233	3487	3424	3699	3609	3753	3946	4051	4104	4309	4509	4527	4489	4545	4784	4889	4869	5031	5169	5126	5421	5279
	C10	X34	1	1137	1138	1258	1296	1343	1422	1546	1684	1687	1857	1944	2031	2153	2225	2280	2509	2499	2601	2685	2857	3074	3119	3153	3272	3368	3460	3716	3612	3828	3868	4046	4252	4232	4275	4369	4488	4637	4659	4883	4988	4870	5069	5258	5267	5383	5532
VANL	C11	X35	1	808	867	805	876	950	914	1016	998	1004	1068	1142	1186	1183	1286	1267	1286	1361	1464	1472	1536	1583	1682	1697	1806	1830	1968	1911	1962	2078	1956	2139	2140	2217	2227	2406	2385	2499	2555	2592	2673	2589	2763	2895	2868	2866	3052
	C12	X36	1	811	807	795	805	882	1018	927	942	1051	1064	1119	1123	1277	1232	1312	1373	1433	1406	1556	1571	1626	1700	1723	1824	1798	1917	1959	1964	2067	2132	2249	2278	2323	2296	2376	2444	2590	2555	2651	2644	2650	2829	2818	2875	2892	3076
				0	45	90	135	180	225	270	315	360	405	450	495	540	585	630	675	720	765	810	855	900	945	990	1035	1080	1125	1170	1215	1260	1305	1350	1395	1440	1485	1530	1575	1620	1665	1710	1755	1800	1845	1890	1935	1980	2025
		average	PLGL	1422	1436.5	1593	1720	1854	1956	2097.5	2311	2451.5	2576.5	2746.5	2816.5	3005	3188	3274.5	3392	3675.5	3750	3916	4108.5	4286.5	4465.5	4670.5	4704.5	4896.5	5152	5354.5	5400	5556	5672.5	5808	5903	6038	6309.5	6286	6657.5	6555.5	6868	6968.5	7107	7051	7296.5	7496.5	7554.5	7663	7872.5
			PANL	703	688.5	672.5	705	709.5	670	735	709.5	780	771.5	784.5	815.5	817	849	853	878.5	900	887.5	925	975	953.5	985	980.5	1061	1031	1107	1064	1100.5	1178.5	1156	1117.5	1229.5	1216.5	1267.5	1275	1363	1307.5	1397.5	1374	1419.5	1414.5	1490	1491	1513	1489	1522
			PLNL	901.5	922	939	977	1020	1060	1083	1208	1235	1276	1374	1395.5	1463.5	1526.5	1573.5	1633.5	1705	1780	1828	1878	2019	2044	2154.5	2200.5	2260	2316	2367	2528.5	2525	2652.5	2707	2774.5	2803.5	2966	2904.5	2986	3115	3247.5	3315	3319	3405	3459.5	3496.5	3656	3625.5	3783
			PAGL	746	770.5	795	826	822.5	822	886	908.5	914	1027.5	1001	1116	1093	1178.5	1184	1223	1273	1246	1362	1412	1396	1457.5	1569.5	1547	1617.5	1643	1701.5	1708	1780	1770.5	1856.5	1878	1925.5	1971.5	2034.5	2055.5	2100.5	2109	2237	2247	2353.5	2343.5	2426.5	2475	2432	2482.5
			VLGL	1096	1091	1208	1243	1354	1386	1552	1648	1677	1844	1902	2034	2078.5	2179.5	2264	2424	2501	2605.5	2682	2830.5	3017.5	3089.5	3148.5	3257	3300.5	3473.5	3570	3655.5	3718.5	3810.5	3996	4151.5	4168	4292	4439	4507.5	4563	4602	4833.5	4938.5	4869.5	5050	5213.5	5196.5	5402	5405.5
			VANL	809.5	837	800	840.5	916	966	971.5	970	1027.5	1066	1130.5	1154.5	1230	1259	1289.5	1329.5	1397	1435	1514	1553.5	1604.5	1691	1710	1815	1814	1942.5	1935	1963	2072.5	2044	2194	2209	2270	2261.5	2391	2414.5	2544.5	2555	2621.5	2658.5	2619.5	2796	2856.5	2871.5	2879	3064
		stdev%	PLGL	0.596715	0.836813	2.3082	0.328887	0.228837	3.03665	1.31476	1.1627	2.27866	0.576334	2.49734	0.677858	3.01197	2.92779	2.61292	0.79216	2.44327	0.339411	3.50303	3.59706	0.346419	0.110844	1.49885	2.11929	0.938669	0.219598	1.30738	0.261891	1.39996	2.38091	1.24182	0.407278	0.37475	1.17674	0.179983	0.0955909	1.58561	2.63569	2.30341	0.159191	0.26074	1.42458	1.95253	2.61146	2.25152	1.80538
			PANL	1.81052	4.62161	1.3669	0.200598	2.29224	5.48799	0.96205	0.298988	0.725238	7.05732	0.991482	11.5322	3.28887	5.33037	0.165793	6.19775	2.51416	2.46989	0	0.145048	0.964068	0.5743	5.40877	7.0644	0.548676	2.29953	0.398744	0.578279	0.300003	3.91478	1.07569	3.50822	3.77821	6.19241	0.443675	4.35781	1.78467	0.151794	2.57317	3.03864	2.84942	0.569482	2.6558	1.96289	4.46394	1.30085
			PLNL	1.80404	0.153385	0.451825	1.59226	1.52513	4.80299	0.652915	4.09747	5.03849	3.43579	2.6761	3.49626	2.36749	2.08449	3.37039	2.1211	5.30848	1.35065	0.618912	0.602434	1.12072	1.45296	3.24918	0.73908	3.75455	1.40444	2.1509	3.21603	2.24034	1.89273	3.97046	0.484232	0.580113	1.52579	1.72851	2.98377	0.317801	4.37655	0.938543	0.937412	0.664535	3.98572	2.40657	2.86247	3.56918	4.00002
			PAGL	1.13744	3.02849	0.711554	3.76667	0.429852	2.75273	0.957707	0.389162	0.154728	0.0688182	2.26048	0.633608	4.26981	3.66004	3.58331	2.3127	4.33263	1.4755	1.97284	3.60564	1.31696	3.34754	3.64929	4.47941	2.49181	2.84048	1.53764	4.80236	1.9068	6.11055	0.495146	0.225913	1.94633	0.466264	2.39815	2.16725	1.78418	1.94463	2.65521	3.27277	4.11615	2.20264	0.203987	0.971379	0.465202	1.7375
			VLGL	5.2904	6.0924	5.85353	6.03003	1.14892	3.67328	0.546732	3.0893	0.8433	0.997005	3.12287	0.208586	5.06899	2.95236	0.999444	4.95908	0.113092	0.244251	0.158189	1.32403	2.64799	1.35036	0.202127	0.651311	2.89227	0.549644	5.78362	1.6829	4.16449	2.13403	1.76954	3.42354	2.17154	0.56015	2.23012	0.611806	2.29349	1.75163	1.4483	1.41751	0.0145211	0.53208	1.20711	1.91864	0.497409	3.30956
			VANL	0.262053	5.06887	0.883883	5.97318	5.24926	7.61274	6.47787	4.08227	3.23445	0.265331	1.43861	3.85862	5.40391	3.03286	2.46761	4.62717	3.64436	2.85799	3.92318	1.5931	1.89502	0.752686	1.07513	0.701263	1.24738	1.8565	1.75406	0.0720435	0.375304	6.08859	3.5452	4.41742	3.30191	2.15743	0.887211	1.72786	2.52886	0	1.59143	0.771341	1.64663	1.66914	1.90608	0.172375	0.638582	0.55387
				1.81686	3.30026	1.92931	2.98194	1.81237	4.56107	1.81867	2.18665	2.04581	2.06677	2.16448	3.40119	3.90184	3.33132	2.19991	3.50166	3.05933	1.45628	1.69603	1.81122	1.38186	1.26478	2.51389	2.62579	1.97889	1.52837	2.15539	1.76892	1.73115	3.7536	2.01631	2.07777	2.02548	2.01313	1.31127	1.99068	1.71577	1.81005	1.91834	1.59948	1.592	1.73061	1.72201	1.74987	1.98097	2.11786
			Average	stdev	# >10%	# >10% (%)
			2.07263	1.6117	1	0.208333
[truncated: 34 more columns]

## Sheet: MMP8
MMP8	Active site specificity profiling datasets of human Matrix Metalloproteinases (MMPs):												MMP activity profiling using quenched fluorescence (QF) peptides.									Index
															Analysis Round 1		Graph Template: fluorescence (a.u.) vs. time (s)
														merged
								MMP8	t1	t2	k	k%		k%	stdev
								PLG↓L	180	1980	3.04407	100		100	0
								PAN↓L	180	1980	1.42159	46.7001		48.7955	4.14043
								PLN↓L	180	1980	2.13812	70.2387		69.6413	6.22406
								PAG↓L	180	1980	0.93193	30.6146		30.8984	2.73545
								VLG↓L	180	1980	0.734419	24.1262		26.4837	6.54148
								VAN↓L	180	1980	1.42799	46.9107		53.2675	6.27705
									stdev-analysis	Average	stdev	# >10%	# >10% (%)
										2.46782	1.83201	4	0.833333
															Analysis Round 2
								MMP8	t1	t2	k	k%
								PLG↓L	180	1980	3.45569	100
								PAN↓L	180	1980	1.85104	53.5648
								PLN↓L	180	1980	2.61061	75.5451
								PAG↓L	180	1980	1.1668	33.7646
								VLG↓L	180	1980	1.17069	33.8772
								VAN↓L	180	1980	2.05481	59.4616
									stdev-analysis	Average	stdev	# >10%	# >10% (%)
										2.92275	2.41139	5	1.04167
															Analysis Round 3
								MMP8	t1	t2	k	k%
								PLG↓L	180	1980	2.99061	100
								PAN↓L	180	1980	1.37932	46.1217
								PLN↓L	180	1980	1.88827	63.14
								PAG↓L	180	1980	0.846818	28.3159
								VLG↓L	180	1980	0.641419	21.4477
								VAN↓L	180	1980	1.59789	53.4303
									stdev-analysis	Average	stdev	# >10%	# >10% (%)
										3.6072	2.44447	7	1.45833
MMP8	Analysis-1
	Well	Cont.	CH	Cycles	2	3	4	5	6	7	8	9	10	11	12	13	14	15	16	17	18	19	20	21	22	23	24	25	26	27	28	29	30	31	32	33	34	35	36	37	38	39	40	41	42	43	44	45	46
			t	0	45	90	135	180	225	270	315	360	405	450	495	540	585	630	675	720	765	810	855	900	945	990	1035	1080	1125	1170	1215	1260	1305	1350	1395	1440	1485	1530	1575	1620	1665	1710	1755	1800	1845	1890	1935	1980	2025
		36.9063	C	36.9	36.8	36.9	36.9	36.9	36.8	36.8	36.9	36.9	36.8	36.9	36.9	36.9	36.8	36.9	37	36.8	37	36.8	37	36.8	36.8	36.9	37	36.9	37	37	36.9	36.9	36.9	36.9	36.9	36.9	36.9	37.1	36.9	36.9	36.9	37	36.9	36.8	36.9	37	36.9	36.9	36.9
PLGL	D01	X37	1	1317	1411	1608	1787	1966	2153	2172	2460	2486	2590	2710	2936	3114	3216	3329	3490	3614	3664	3938	3938	4167	4320	4486	4561	4586	4829	5024	4964	5274	5406	5421	5503	5823	5857	5985	6240	6304	6489	6591	6744	7073	7024	6982	7228	7264	7655
	D02	X38	1	1387	1489	1618	1776	2014	2085	2342	2389	2561	2682	2829	3050	3187	3305	3465	3628	3750	3784	4063	4173	4387	4470	4696	4781	4938	5061	5113	5286	5281	5468	5698	5823	5987	6192	6132	6332	6559	6611	6721	6863	7017	7072	7306	7463	7557	7758
PANL	D03	X39	1	894	934	1099	1103	1194	1268	1307	1415	1454	1601	1624	1685	1743	1832	1873	1969	2024	2052	2170	2230	2184	2234	2368	2394	2428	2628	2640	2722	2777	2826	2864	3054	2984	3149	3220	3187	3299	3348	3428	3451	3548	3568	3672	3714	3803	3819
	D04	X40	1	883	992	1033	1158	1186	1250	1377	1463	1570	1652	1628	1711	1787	1811	1941	1992	2033	2015	2175	2147	2236	2311	2262	2408	2485	2570	2646	2644	2698	2728	2946	2904	2984	3051	3160	3225	3259	3333	3509	3448	3618	3582	3614	3767	3836	3864
PLNL	D05	X41	1	1085	1301	1346	1455	1549	1618	1689	1797	1979	1984	2092	2156	2248	2458	2531	2534	2591	2752	2876	2952	3109	3115	3193	3369	3423	3536	3611	3741	3793	3917	4077	4085	4283	4297	4299	4609	4536	4770	4892	4901	4969	5066	5013	5420	5440	5510
	D06	X42	1	1016	1124	1216	1297	1474	1539	1669	1751	1942	1972	2073	2158	2203	2333	2430	2499	2645	2798	2854	2965	3119	3102	3253	3420	3380	3449	3523	3656	3687	3865	4040	4053	4168	4210	4392	4359	4550	4620	4672	4863	5014	4979	5054	5199	5490	5467
PAGL	D07	X43	1	709	770	843	852	847	927	984	1017	1106	1111	1119	1251	1277	1269	1351	1394	1364	1498	1484	1426	1549	1591	1674	1751	1751	1797	1811	1795	1923	1909	1946	2047	2113	2163	2110	2139	2342	2235	2312	2409	2300	2459	2501	2465	2552	2549
	D08	X44	1	815	797	814	876	901	996	1027	1096	1123	1060	1204	1205	1342	1325	1311	1380	1489	1503	1525	1534	1607	1706	1652	1752	1779	1746	1790	1870	1939	1942	1996	2049	2153	2153	2180	2196	2317	2354	2366	2361	2468	2576	2531	2632	2668	2808
VLGL	D09	X45	1	576	577	604	670	667	673	716	734	730	791	842	938	922	899	962	1005	989	985	1099	1090	1218	1199	1237	1190	1314	1317	1363	1352	1353	1431	1472	1454	1613	1517	1599	1690	1634	1711	1698	1734	1839	1879	1852	1897	1852	2084
	D10	X46	1	614	669	648	658	708	704	764	752	794	843	856	955	910	961	1027	1098	1058	1140	1120	1135	1209	1213	1279	1321	1346	1298	1416	1464	1498	1527	1697	1539	1598	1635	1679	1741	1737	1781	1837	1906	1946	1989	1936	2019	2022	2143
VANL	D11	X47	1	965	964	1053	1094	1229	1208	1359	1394	1380	1516	1543	1608	1744	1709	1861	1868	1950	2100	2161	2159	2256	2389	2329	2400	2467	2587	2692	2655	2761	2836	2955	2875	2975	3001	3153	3168	3235	3292	3423	3407	3580	3629	3726	3679	3742	3814
	D12	X48	1	904	906	931	1068	1099	1186	1353	1339	1451	1432	1638	1573	1574	1681	1772	1792	1819	1954	2063	2044	2155	2313	2294	2209	2396	2363	2551	2605	2740	2672	2711	2946	2897	2912	3070	3202	3210	3171	3302	3324	3503	3533	3507	3569	3750	3718
				0	45	90	135	180	225	270	315	360	405	450	495	540	585	630	675	720	765	810	855	900	945	990	1035	1080	1125	1170	1215	1260	1305	1350	1395	1440	1485	1530	1575	1620	1665	1710	1755	1800	1845	1890	1935	1980	2025
		average	PLGL	1352	1450	1613	1781.5	1990	2119	2257	2424.5	2523.5	2636	2769.5	2993	3150.5	3260.5	3397	3559	3682	3724	4000.5	4055.5	4277	4395	4591	4671	4762	4945	5068.5	5125	5277.5	5437	5559.5	5663	5905	6024.5	6058.5	6286	6431.5	6550	6656	6803.5	7045	7048	7144	7345.5	7410.5	7706.5
			PANL	888.5	963	1066	1130.5	1190	1259	1342	1439	1512	1626.5	1626	1698	1765	1821.5	1907	1980.5	2028.5	2033.5	2172.5	2188.5	2210	2272.5	2315	2401	2456.5	2599	2643	2683	2737.5	2777	2905	2979	2984	3100	3190	3206	3279	3340.5	3468.5	3449.5	3583	3575	3643	3740.5	3819.5	3841.5
			PLNL	1050.5	1212.5	1281	1376	1511.5	1578.5	1679	1774	1960.5	1978	2082.5	2157	2225.5	2395.5	2480.5	2516.5	2618	2775	2865	2958.5	3114	3108.5	3223	3394.5	3401.5	3492.5	3567	3698.5	3740	3891	4058.5	4069	4225.5	4253.5	4345.5	4484	4543	4695	4782	4882	4991.5	5022.5	5033.5	5309.5	5465	5488.5
			PAGL	762	783.5	828.5	864	874	961.5	1005.5	1056.5	1114.5	1085.5	1161.5	1228	1309.5	1297	1331	1387	1426.5	1500.5	1504.5	1480	1578	1648.5	1663	1751.5	1765	1771.5	1800.5	1832.5	1931	1925.5	1971	2048	2133	2158	2145	2167.5	2329.5	2294.5	2339	2385	2384	2517.5	2516	2548.5	2610	2678.5
			VLGL	595	623	626	664	687.5	688.5	740	743	762	817	849	946.5	916	930	994.5	1051.5	1023.5	1062.5	1109.5	1112.5	1213.5	1206	1258	1255.5	1330	1307.5	1389.5	1408	1425.5	1479	1584.5	1496.5	1605.5	1576	1639	1715.5	1685.5	1746	1767.5	1820	1892.5	1934	1894	1958	1937	2113.5
			VANL	934.5	935	992	1081	1164	1197	1356	1366.5	1415.5	1474	1590.5	1590.5	1659	1695	1816.5	1830	1884.5	2027	2112	2101.5	2205.5	2351	2311.5	2304.5	2431.5	2475	2621.5	2630	2750.5	2754	2833	2910.5	2936	2956.5	3111.5	3185	3222.5	3231.5	3362.5	3365.5	3541.5	3581	3616.5	3624	3746	3766
		stdev%	PLGL	3.66106	3.80375	0.43838	0.436608	1.70558	2.26915	5.32601	2.07072	2.10157	2.4679	3.0383	2.69329	1.63843	1.93015	2.83092	2.7418	2.6118	2.27854	2.20943	4.0974	3.63721	2.41333	3.23442	3.33041	5.22683	3.31747	1.24164	4.4427	0.0937896	0.806338	3.52313	3.99566	1.96385	3.93196	1.71568	1.0349	2.80358	1.31705	1.38107	1.2368	0.562072	0.481571	3.20692	2.2622	2.79579	0.945072
			PANL	0.875428	4.25879	4.37796	3.44015	0.475366	1.01095	3.68834	2.35866	5.42489	2.21718	0.17395	1.08273	1.76276	0.815221	2.52141	0.821179	0.313727	1.2866	0.16274	2.68174	1.66378	2.39592	3.23772	0.412307	1.64075	1.578	0.160524	2.0557	2.0406	2.49537	1.99596	3.56046	0	2.23537	1.32998	0.838118	0.862588	0.317515	1.65131	0.0614965	1.38145	0.276909	1.12578	1.00192	0.610931	0.828317
			PLNL	4.64449	10.3223	7.17595	8.11939	3.50863	3.53889	0.842295	1.83354	1.3345	0.428983	0.645139	0.0655639	1.42978	3.68977	2.87917	0.983459	1.45851	1.17214	0.542979	0.310711	0.227073	0.295718	1.31636	1.06238	0.893888	1.76144	1.74447	1.62509	2.0041	0.94499	0.644646	0.556093	1.92444	1.4463	1.51331	3.94239	0.217907	2.25913	3.25311	0.55039	0.63748	1.22485	0.575969	2.94323	0.646941	0.553987
			PAGL	9.83639	2.43674	2.47509	1.96419	4.36885	5.0744	3.02393	5.28741	1.07858	3.3222	5.17469	2.64877	3.50988	3.05304	2.12504	0.713734	6.19617	0.235624	1.92698	5.15997	2.599	4.9328	0.935439	0.0403715	1.12176	2.0357	0.824729	2.89403	0.585899	1.21187	1.79378	0.0690534	1.32603	0.327668	2.30757	1.85952	0.758861	3.66728	1.63248	1.42311	4.98297	3.28626	0.843132	4.63358	3.1427	6.83743
			VLGL	4.51598	10.442	4.97008	1.2779	4.21693	3.18378	4.58664	1.71304	5.93895	4.50056	1.16602	1.27003	0.926341	4.71405	4.62161	6.25401	4.76701	10.3154	1.33837	2.86021	0.52443	0.820854	2.36077	7.37802	1.70131	1.02754	2.69713	5.62471	7.1926	4.58974	10.041	4.01631	0.660642	5.29433	3.45141	2.10215	4.32109	2.83491	5.56084	6.68255	3.99791	4.02181	3.13606	4.40587	6.20589	1.97394
			VANL	4.61568	4.38633	8.69627	1.70072	7.89724	1.29961	0.312879	2.84602	3.54677	4.02965	4.22352	1.55604	7.24582	1.16808	3.46449	2.93662	4.91541	5.09312	3.28108	3.86949	3.23817	2.28584	1.07068	5.86059	2.06476	6.39967	3.80324	1.34431	0.539874	4.2108	6.09015	1.72495	1.87855	2.12862	1.88622	0.754839	0.54857	2.64768	2.54453	1.74387	1.53741	1.89562	4.28194	2.1463	0.151011	1.8025
				4.6915	5.94166	4.68895	2.82316	3.69543	2.72946	2.96335	2.6849	3.23755	2.82774	2.4036	1.55274	2.75217	2.56172	3.07377	2.40847	3.37711	3.39691	1.57693	3.16325	1.98161	2.19074	2.0259	3.01401	2.10822	2.68664	1.74529	2.99776	2.07614	2.37652	4.01477	2.32042	1.29225	2.56071	2.03403	1.75532	1.58543	2.17393	2.67056	1.9497	2.18321	1.8645	2.19497	2.89885	2.25888	2.15688
			Average	stdev	# >10%	# >10% (%)
			2.46782	1.83201	4	0.833333
MMP8	Analysis-1
	Well	Cont.	CH	Cycles	2	3	4	5	6	7	8	9	10	11	12	13	14	15	16	17	18	19	20	21	22	23	24	25	26	27	28	29	30	31	32	33	34	35	36	37	38	39	40	41	42	43	44	45	46
			t	0	45	90	135	180	225	270	315	360	405	450	495	540	585	630	675	720	765	810	855	900	945	990	1035	1080	1125	1170	1215	1260	1305	1350	1395	1440	1485	1530	1575	1620	1665	1710	1755	1800	1845	1890	1935	1980	2025
		36.9175	C	37	36.8	36.9	36.9	36.8	37	36.9	37	36.8	36.9	37.1	36.8	36.9	36.9	37	37	36.9	37	37	36.9	36.9	36.9	36.9	37	37	37	36.9	36.9	36.9	36.9	36.8	36.9	36.9	36.9	36.9	36.9	36.8	36.9	37	36.8	36.9	36.9	36.9	37.1	37	37
PLGL	D01	X37	1	1790	1930	2131	2296	2552	2760	2807	3097	3316	3328	3527	3680	3862	4101	4169	4287	4647	4759	4843	5094	5260	5418	5534	5908	5765	6184	6259	6323	6370	6562	6736	6818	7265	7373	7320	7444	7731	7717	7974	7970	8028	8262	8401	8658	8686	8792
	D02	X38	1	1806	2048	2146	2332	2506	2745	2844	3148	3301	3404	3565	3853	3968	4174	4267	4612	4641	4854	4966	5069	5304	5589	5736	5751	6119	6098	6151	6417	6730	6798	6895	6991	7253	7237	7406	7638	7570	7781	8153	8044	8278	8353	8503	8652	8901	8962
PANL	D03	X39	1	1160	1384	1425	1412	1594	1706	1782	1824	1905	2029	2116	2113	2271	2351	2511	2520	2644	2670	2864	2931	2960	2992	3071	3249	3330	3408	3557	3585	3632	3741	3848	3787	4039	4052	4191	4275	4253	4421	4584	4682	4665	4784	4864	4975	4982	5065
	D04	X40	1	1219	1239	1386	1420	1573	1654	1795	1775	1840	1996	2046	2084	2176	2352	2378	2419	2491	2623	2719	2824	2778	2995	3098	3135	3199	3277	3312	3383	3522	3684	3713	3799	3793	3842	4057	4072	4123	4153	4293	4402	4399	4582	4621	4633	4869	4769
PLNL	D05	X41	1	1423	1541	1734	1761	1854	2026	2134	2210	2283	2448	2633	2813	2754	3003	3011	3179	3276	3475	3647	3666	3608	3939	4107	4182	4305	4310	4481	4739	4692	4941	4918	4994	5138	5243	5577	5556	5604	5768	5750	5936	6069	6365	6251	6390	6572	6583
	D06	X42	1	1472	1563	1662	1804	1925	1987	2159	2333	2445	2463	2661	2806	2936	3041	3056	3338	3480	3544	3561	3719	3870	4013	4020	4354	4340	4403	4538	4720	5021	4947	5068	5181	5444	5525	5419	5651	5707	5781	5918	6110	6018	6349	6557	6475	6611	6721
PAGL	D07	X43	1	913	963	982	1049	1071	1142	1175	1257	1266	1272	1338	1444	1540	1609	1596	1591	1649	1731	1747	1843	1954	1924	2012	2014	2038	2141	2172	2249	2266	2358	2402	2403	2533	2613	2687	2642	2644	2800	2807	2837	2921	2939	2920	3105	3001	3116
	D08	X44	1	986	1043	1100	1168	1197	1275	1355	1321	1423	1497	1610	1592	1605	1622	1701	1814	1849	1925	2027	2000	2106	2141	2211	2218	2298	2375	2446	2498	2598	2567	2653	2693	2824	2784	2819	2828	3043	3004	3050	3096	3153	3260	3207	3330	3380	3371
VLGL	D09	X45	1	858	807	989	988	1033	1075	1178	1158	1204	1278	1348	1398	1392	1436	1525	1564	1706	1687	1753	1793	1921	1901	1979	2039	2054	2226	2251	2228	2249	2433	2542	2490	2545	2495	2620	2753	2757	2828	2778	2827	2919	3010	3164	3099	3156	3323
	D10	X46	1	838	882	986	1014	1062	1127	1140	1149	1256	1274	1276	1369	1422	1473	1587	1616	1580	1690	1739	1763	1905	1918	2033	2105	2049	2118	2071	2179	2227	2306	2378	2344	2432	2437	2704	2584	2705	2790	2746	2788	2884	2850	3046	3023	3088	3185
VANL	D11	X47	1	1208	1309	1369	1535	1634	1751	1787	1979	1921	1996	2196	2443	2527	2577	2432	2629	2818	2851	2953	3067	3184	3112	3346	3393	3608	3558	3821	3802	3908	3888	3999	4154	4209	4382	4548	4503	4545	4682	4726	4957	4855	5098	5049	5035	5328	5460
	D12	X48	1	1272	1342	1425	1499	1619	1684	1828	1888	2077	2115	2196	2264	2407	2558	2719	2693	2766	2893	2924	3020	3198	3350	3366	3527	3549	3729	3664	3969	4024	4026	4200	4291	4356	4521	4502	4455	4684	4746	4940	4838	5067	5025	5299	5178	5288	5587
				0	45	90	135	180	225	270	315	360	405	450	495	540	585	630	675	720	765	810	855	900	945	990	1035	1080	1125	1170	1215	1260	1305	1350	1395	1440	1485	1530	1575	1620	1665	1710	1755	1800	1845	1890	1935	1980	2025
		average	PLGL	1798	1989	2138.5	2314	2529	2752.5	2825.5	3122.5	3308.5	3366	3546	3766.5	3915	4137.5	4218	4449.5	4644	4806.5	4904.5	5081.5	5282	5503.5	5635	5829.5	5942	6141	6205	6370	6550	6680	6815.5	6904.5	7259	7305	7363	7541	7650.5	7749	8063.5	8007	8153	8307.5	8452	8655	8793.5	8877
			PANL	1189.5	1311.5	1405.5	1416	1583.5	1680	1788.5	1799.5	1872.5	2012.5	2081	2098.5	2223.5	2351.5	2444.5	2469.5	2567.5	2646.5	2791.5	2877.5	2869	2993.5	3084.5	3192	3264.5	3342.5	3434.5	3484	3577	3712.5	3780.5	3793	3916	3947	4124	4173.5	4188	4287	4438.5	4542	4532	4683	4742.5	4804	4925.5	4917
			PLNL	1447.5	1552	1698	1782.5	1889.5	2006.5	2146.5	2271.5	2364	2455.5	2647	2809.5	2845	3022	3033.5	3258.5	3378	3509.5	3604	3692.5	3739	3976	4063.5	4268	4322.5	4356.5	4509.5	4729.5	4856.5	4944	4993	5087.5	5291	5384	5498	5603.5	5655.5	5774.5	5834	6023	6043.5	6357	6404	6432.5	6591.5	6652
			PAGL	949.5	1003	1041	1108.5	1134	1208.5	1265	1289	1344.5	1384.5	1474	1518	1572.5	1615.5	1648.5	1702.5	1749	1828	1887	1921.5	2030	2032.5	2111.5	2116	2168	2258	2309	2373.5	2432	2462.5	2527.5	2548	2678.5	2698.5	2753	2735	2843.5	2902	2928.5	2966.5	3037	3099.5	3063.5	3217.5	3190.5	3243.5
			VLGL	848	844.5	987.5	1001	1047.5	1101	1159	1153.5	1230	1276	1312	1383.5	1407	1454.5	1556	1590	1643	1688.5	1746	1778	1913	1909.5	2006	2072	2051.5	2172	2161	2203.5	2238	2369.5	2460	2417	2488.5	2466	2662	2668.5	2731	2809	2762	2807.5	2901.5	2930	3105	3061	3122	3254
			VANL	1240	1325.5	1397	1517	1626.5	1717.5	1807.5	1933.5	1999	2055.5	2196	2353.5	2467	2567.5	2575.5	2661	2792	2872	2938.5	3043.5	3191	3231	3356	3460	3578.5	3643.5	3742.5	3885.5	3966	3957	4099.5	4222.5	4282.5	4451.5	4525	4479	4614.5	4714	4833	4897.5	4961	5061.5	5174	5106.5	5308	5523.5
		stdev%	PLGL	0.629239	4.195	0.495983	1.10008	1.28616	0.385344	0.925958	1.15492	0.320586	1.59656	0.757757	3.24783	1.91452	1.24758	1.64287	5.16484	0.0913575	1.39759	1.77335	0.347883	0.589033	2.19706	2.53479	1.90438	4.21265	0.990249	1.23074	1.04345	3.88639	2.49816	1.64962	1.77174	0.116893	1.31645	0.825902	1.81911	1.48806	0.584009	1.56969	0.653502	2.16824	0.774562	0.853347	0.0490195	1.72887	1.35415
			PANL	3.5073	7.8178	1.96209	0.399495	0.937748	2.18866	0.513972	1.92544	2.45458	1.15948	2.37854	0.977179	3.02114	0.0300705	3.84722	2.89199	4.21372	1.25577	3.67295	2.62938	4.48565	0.0708642	0.618962	2.52538	2.83752	2.77131	5.04415	4.09976	2.1745	1.08566	2.52505	0.223709	4.44199	3.76216	2.29758	3.43938	2.19494	4.42045	4.63598	4.35909	4.15027	3.05009	3.62313	5.03394	1.62223	4.25673
			PLNL	2.39366	1.00234	2.99833	1.70578	2.65703	1.37439	0.823558	3.82893	4.84566	0.431953	0.747978	0.176179	4.5235	0.889148	1.04895	3.45036	4.27027	1.39024	1.68732	1.01494	4.95485	1.31604	1.51392	2.84963	0.572556	1.50949	0.893782	0.284069	4.79024	0.0858139	2.12429	2.5991	4.08949	3.70364	2.03206	1.19881	1.28781	0.159189	2.03623	2.04278	0.596715	0.177972	3.37874	0.934381	0.418375	1.46694
			PAGL	5.43642	5.63993	8.01524	7.59095	7.85674	7.78198	10.0616	3.51085	8.25703	11.4914	13.0484	6.89406	2.92286	0.569012	4.50386	9.26196	8.08584	7.50431	10.4923	5.77756	5.29459	7.54943	6.66418	6.8171	8.48006	7.32786	8.39096	7.41814	9.65294	6.00143	7.02211	8.04792	7.68221	4.48083	3.39041	4.80884	9.92212	4.9707	5.8674	6.17363	5.40167	7.32316	6.62444	4.9448	8.39973	5.55919
			VLGL	1.6677	6.27981	0.214817	1.83664	1.95762	3.33965	2.31838	0.551709	2.98939	0.221664	3.88046	1.48219	1.50769	1.79876	2.81752	2.31255	5.42273	0.125633	0.566981	1.19309	0.591412	0.629527	1.90348	2.25237	0.172339	3.516	5.88983	1.57242	0.6951	3.78994	4.71405	4.27131	3.21089	1.66311	2.23129	4.47821	1.34638	0.95657	0.81924	0.982268	0.852964	3.86133	2.68723	1.75564	1.54014	2.99879
			VANL	3.64958	1.76043	2.8345	1.67804	0.652112	2.75844	1.60395	3.32799	5.51819	4.09369	0	5.37804	3.43951	0.523273	7.87962	1.70067	1.31696	1.03407	0.697842	1.09197	0.310232	5.20865	0.421399	2.73851	1.16583	3.31866	2.96635	3.03917	2.06819	2.46603	3.46697	2.29422	2.4272	2.20797	0.718827	0.757784	2.12998	0.960009	3.13099	1.71814	3.0217	1.01983	3.41664	1.98015	0.532861	1.62583
				2.88065	4.44922	2.75349	2.38517	2.5579	2.97141	2.7079	2.38331	4.06424	3.1658	3.46885	3.02591	2.8882	0.842974	3.62334	4.1304	3.90015	2.11793	3.14846	2.00914	2.7043	2.8286	2.27612	3.18123	2.90683	3.23893	4.0693	2.9095	3.87789	2.65451	3.58368	3.20133	3.66144	2.85569	1.91601	2.75036	3.06155	2.00849	3.00992	2.6549	2.69859	2.70116	3.43059	2.44966	2.3737	2.87694
			Average	stdev	# >10%	# >10% (%)
			2.92275	2.41139	5	1.04167
MMP8	Analysis-1
	Well	Cont.	CH	Cycles	2	3	4	5	6	7	8	9	10	11	12	13	14	15	16	17	18	19	20	21	22	23	24	25	26	27	28	29	30	31	32	33	34	35	36	37	38	39	40	41	42	43	44	45	46
			t	0	45	90	135	180	225	270	315	360	405	450	495	540	585	630	675	720	765	810	855	900	945	990	1035	1080	1125	1170	1215	1260	1305	1350	1395	1440	1485	1530	1575	1620	1665	1710	1755	1800	1845	1890	1935	1980	2025
		36.9075	C	36.9	37	36.9	36.8	36.9	37	36.8	36.9	36.8	36.9	36.9	36.9	36.9	36.9	37	37	36.9	36.9	36.9	37	36.9	36.9	36.9	36.8	36.9	37	36.9	36.9	36.8	37	36.9	36.9	36.9	36.9	36.9	37	36.8	37	37	36.8	37	37	36.8	36.9	36.9	36.9
PLGL	D05	X41	1	1634	1746	1896	2107	2207	2545	2705	2735	2868	3043	3178	3390	3526	3553	3758	3937	4128	4190	4354	4391	4649	4918	4880	5018	5194	5291	5495	5568	5772	5818	5901	6138	6314	6307	6673	6716	6719	7111	7052	7343	7241	7276	7439	7682	7940	7987
	D06	X42	1	1711	1831	1915	2030	2237	2390	2591	2726	2845	3094	3277	3208	3497	3573	3730	3878	3987	3960	4303	4392	4622	4611	4661	4960	5082	5188	5410	5262	5542	5637	5950	5867	6007	6192	6512	6540	6441	6659	6745	6947	7000	7219	7491	7441	7552	7737
PANL	D03	X39	1	1122	1078	1148	1308	1368	1359	1481	1548	1608	1640	1667	1809	1827	2017	1945	1967	2140	2208	2185	2351	2281	2371	2430	2549	2593	2572	2743	2726	2850	2919	2954	3122	3083	3184	3206	3231	3283	3368	3541	3403	3596	3586	3737	3833	3810	3885
	D04	X40	1	1143	1227	1137	1371	1427	1464	1510	1609	1699	1684	1817	1804	1920	2016	2101	2167	2237	2208	2373	2448	2419	2501	2654	2715	2693	2826	2738	2833	2997	3085	3097	3024	3157	3300	3162	3427	3303	3497	3577	3601	3750	3730	3774	3839	3910	3881
PLNL	D01	X37	1	1251	1273	1363	1486	1544	1642	1653	1839	1864	1913	2161	2178	2318	2236	2395	2497	2496	2672	2765	2781	2862	2931	3024	3178	3113	3350	3489	3516	3575	3613	3668	3786	4025	3909	4055	4162	4274	4297	4408	4415	4517	4424	4745	4741	4790	4922
	D02	X38	1	1312	1415	1479	1568	1674	1665	1845	1897	2061	2114	2173	2252	2312	2453	2484	2760	2752	2783	2832	3023	3122	3150	3256	3345	3475	3580	3612	3654	3763	3904	3968	3929	4049	4202	4294	4374	4523	4541	4699	4700	4777	4756	5071	5072	5257	5212
PAGL	D07	X43	1	894	875	972	941	964	1015	1115	1132	1203	1225	1185	1247	1235	1319	1363	1330	1465	1397	1454	1571	1624	1596	1603	1681	1768	1825	1853	1909	1852	1951	2010	1927	2071	2089	2140	2208	2196	2245	2261	2288	2320	2344	2349	2493	2502	2540
	D08	X44	1	859	946	977	1030	1070	1049	1163	1190	1169	1255	1323	1233	1383	1387	1439	1482	1515	1518	1685	1664	1714	1718	1722	1757	1852	1870	1835	1913	2023	2019	1977	2068	2049	2235	2258	2184	2270	2264	2401	2493	2482	2463	2524	2616	2549	2737
VLGL	D09	X45	1	982	973	1012	1016	1026	1070	1106	1094	1140	1114	1114	1229	1209	1324	1257	1298	1315	1270	1427	1429	1439	1422	1499	1454	1566	1572	1585	1602	1587	1683	1631	1733	1803	1827	1864	1885	1934	1946	1969	2007	2114	2117	2078	2165	2118	2182
	D10	X46	1	915	952	955	973	1013	1021	1044	1074	1153	1158	1176	1237	1198	1284	1330	1250	1367	1370	1347	1373	1441	1501	1643	1557	1663	1565	1635	1691	1677	1726	1735	1757	1768	1735	1913	1922	1908	1948	1974	2001	2113	2075	2128	2147	2173	2311
VANL	D11	X47	1	1030	1155	1250	1383	1501	1529	1575	1665	1716	1822	1885	1930	2008	2137	2139	2333	2346	2436	2495	2570	2669	2642	2772	2926	2976	3016	3183	3211	3311	3272	3376	3560	3395	3638	3720	3784	3881	3911	3875	4095	4111	4153	4192	4430	4554	4501
	D12	X48	1	1040	1093	1111	1252	1312	1311	1389	1394	1522	1564	1677	1791	1873	1965	2030	1977	2149	2238	2245	2340	2399	2509	2485	2693	2696	2741	2693	2978	2903	2953	3217	3194	3367	3285	3410	3422	3441	3522	3631	3710	3798	3721	3833	3990	3958	4011
				0	45	90	135	180	225	270	315	360	405	450	495	540	585	630	675	720	765	810	855	900	945	990	1035	1080	1125	1170	1215	1260	1305	1350	1395	1440	1485	1530	1575	1620	1665	1710	1755	1800	1845	1890	1935	1980	2025
		average	PLGL	1672.5	1788.5	1905.5	2068.5	2222	2467.5	2648	2730.5	2856.5	3068.5	3227.5	3299	3511.5	3563	3744	3907.5	4057.5	4075	4328.5	4391.5	4635.5	4764.5	4770.5	4989	5138	5239.5	5452.5	5415	5657	5727.5	5925.5	6002.5	6160.5	6249.5	6592.5	6628	6580	6885	6898.5	7145	7120.5	7247.5	7465	7561.5	7746	7862
			PANL	1132.5	1152.5	1142.5	1339.5	1397.5	1411.5	1495.5	1578.5	1653.5	1662	1742	1806.5	1873.5	2016.5	2023	2067	2188.5	2208	2279	2399.5	2350	2436	2542	2632	2643	2699	2740.5	2779.5	2923.5	3002	3025.5	3073	3120	3242	3184	3329	3293	3432.5	3559	3502	3673	3658	3755.5	3836	3860	3883
			PLNL	1281.5	1344	1421	1527	1609	1653.5	1749	1868	1962.5	2013.5	2167	2215	2315	2344.5	2439.5	2628.5	2624	2727.5	2798.5	2902	2992	3040.5	3140	3261.5	3294	3465	3550.5	3585	3669	3758.5	3818	3857.5	4037	4055.5	4174.5	4268	4398.5	4419	4553.5	4557.5	4647	4590	4908	4906.5	5023.5	5067
			PAGL	876.5	910.5	974.5	985.5	1017	1032	1139	1161	1186	1240	1254	1240	1309	1353	1401	1406	1490	1457.5	1569.5	1617.5	1669	1657	1662.5	1719	1810	1847.5	1844	1911	1937.5	1985	1993.5	1997.5	2060	2162	2199	2196	2233	2254.5	2331	2390.5	2401	2403.5	2436.5	2554.5	2525.5	2638.5
			VLGL	948.5	962.5	983.5	994.5	1019.5	1045.5	1075	1084	1146.5	1136	1145	1233	1203.5	1304	1293.5	1274	1341	1320	1387	1401	1440	1461.5	1571	1505.5	1614.5	1568.5	1610	1646.5	1632	1704.5	1683	1745	1785.5	1781	1888.5	1903.5	1921	1947	1971.5	2004	2113.5	2096	2103	2156	2145.5	2246.5
			VANL	1035	1124	1180.5	1317.5	1406.5	1420	1482	1529.5	1619	1693	1781	1860.5	1940.5	2051	2084.5	2155	2247.5	2337	2370	2455	2534	2575.5	2628.5	2809.5	2836	2878.5	2938	3094.5	3107	3112.5	3296.5	3377	3381	3461.5	3565	3603	3661	3716.5	3753	3902.5	3954.5	3937	4012.5	4210	4256	4256
		stdev%	PLGL	3.25544	3.36059	0.705066	2.63221	0.95469	4.44181	3.04419	0.233069	0.569349	1.17525	2.16897	3.90098	0.58397	0.396917	0.528819	1.06767	2.45723	3.99103	0.83314	0.0161017	0.411862	4.55623	3.24612	0.822052	1.54138	1.39006	1.10232	3.99584	2.87493	2.23459	0.584731	3.19244	3.52377	1.30118	1.72687	1.87765	2.98747	4.64215	3.1468	3.91902	2.39327	0.556124	0.492559	2.25369	3.54192	2.2485
			PANL	1.31119	9.14177	0.680803	3.3257	2.98528	5.26009	1.37119	2.73256	3.89155	1.872	6.08875	0.195712	3.51006	0.035066	5.45273	6.84187	3.13408	0	5.83309	2.85849	4.15237	3.77356	6.231	4.45972	2.67539	6.65451	0.129011	2.72209	3.55549	3.91005	3.34213	2.25501	1.67711	2.53006	0.977158	4.1632	0.429461	2.65744	0.715253	3.99792	2.96473	2.78358	0.696657	0.110601	1.83188	0.0728413
			PLNL	3.36586	7.47092	5.7723	3.79717	5.71311	0.983578	7.76241	2.19551	7.09809	7.05878	0.391568	2.36234	0.183267	6.54477	2.57973	7.0751	6.8986	2.87768	1.69291	5.89662	6.14464	5.09312	5.22448	3.62063	7.77088	4.69364	2.44963	2.72192	3.62322	5.47474	5.5561	2.62129	0.420376	5.10867	4.04835	3.51234	4.00295	3.90437	4.5189	4.42184	3.95627	5.11458	4.69676	4.77025	6.57348	4.04699
			PAGL	2.82359	5.51396	0.362805	6.38585	7.37004	2.32962	2.97991	3.53249	2.02712	1.71074	7.78156	0.798346	7.99479	3.55383	3.83584	7.6444	2.37284	5.87032	10.4072	4.06559	3.81304	5.20622	5.0614	3.12624	3.2816	1.72232	0.690234	0.148008	6.24079	2.42233	1.17053	4.99134	0.755163	4.7751	3.79439	0.772794	2.3433	0.595921	4.24689	6.06387	4.77098	3.50097	5.07875	3.40474	1.31594	5.27952
			VLGL	4.99485	1.54278	4.09813	3.05737	0.901657	3.31403	4.0782	1.30463	0.801778	2.73879	3.82888	0.458788	0.646296	2.16904	3.99063	2.66414	2.74195	5.35687	4.07848	2.82641	0.0982093	3.8222	6.48144	4.83773	4.24833	0.315572	2.19598	3.8222	3.89949	1.78384	4.36952	0.972525	1.3861	3.65266	1.8347	1.37447	0.957042	0.0726355	0.179332	0.211709	0.0334567	1.41691	1.68119	0.590349	1.81267	4.0604
			VANL	0.683195	3.90041	8.32595	7.03082	9.50183	10.8556	8.87462	12.5287	8.47305	10.7758	8.25818	5.28287	4.91932	5.92991	3.69751	11.6812	6.198	5.99089	7.45893	6.62463	7.53429	3.65153	7.72074	5.86424	6.98131	6.75541	11.7931	5.32415	9.28547	7.24713	3.41059	7.66364	0.585596	7.211	6.14875	7.10443	8.49842	7.40117	4.59723	6.97594	5.59677	7.75896	6.32651	7.39019	9.90215	8.14103
				2.73902	5.15507	3.32418	4.37152	4.5711	4.53078	4.68508	3.75449	3.81016	4.22189	4.75298	2.16651	2.97295	3.10492	3.34754	6.1624	3.96712	4.01447	5.05063	3.71464	3.6924	4.35048	5.66086	3.78844	4.41648	3.58858	3.06005	3.12237	4.91323	3.84545	3.07227	3.61604	1.39135	4.09644	3.08837	3.13415	3.20311	3.21228	2.90073	4.26505	3.28591	3.52185	3.16207	3.08664	4.16301	3.97488
			Average	stdev	# >10%	# >10% (%)
			3.6072	2.44447	7	1.45833
[truncated: 34 more columns]

## Sheet: MMP9
MMP9	Active site specificity profiling datasets of human Matrix Metalloproteinases (MMPs):												MMP activity profiling using quenched fluorescence (QF) peptides.									Index
															Analysis Round 1		Graph Template: fluorescence (a.u.) vs. time (s)
														merged
								MMP9	t1	t2	k	k%		k%	stdev
								PLG↓L	540	1800	4.92296	100		100	0
								PAN↓L	540	1800	1.80725	36.7107		32.0259	4.15104
								PLN↓L	540	1800	2.03479	41.3326		38.3568	2.70856
								PAG↓L	540	1800	3.91173	79.4589		75.1241	3.91664
								VLG↓L	540	1800	0.596426	12.1152		12.8564	0.648736
								VAN↓L	540	1800	0.777953	15.8025		18.6186	5.95103
									stdev-analysis	Average	stdev	# >10%	# >10% (%)
										2.41023	1.84032	2	0.416667
															Analysis Round 2
								MMP9	t1	t2	k	k%
								PLG↓L	540	1800	2.89279	100
								PAN↓L	540	1800	0.833284	28.8055
								PLN↓L	540	1800	1.09065	37.7024
								PAG↓L	540	1800	2.14279	74.0735
								VLG↓L	540	1800	0.379923	13.1335
								VAN↓L	540	1800	0.73636	25.455
									stdev-analysis	Average	stdev	# >10%	# >10% (%)
										2.72788	2.22263	4	0.833333
															Analysis Round 3
								MMP9	t1	t2	k	k%
								PLG↓L	540	1800	2.63049	100
								PAN↓L	540	1800	0.803919	30.5615
								PLN↓L	540	1800	0.947909	36.0354
								PAG↓L	540	1800	1.88974	71.8399
								VLG↓L	540	1800	0.3504	13.3207
								VAN↓L	540	1800	0.384007	14.5983
									stdev-analysis	Average	stdev	# >10%	# >10% (%)
										2.34335	1.88389	1	0.208333
MMP9	Analysis-1
	Well	Cont.	CH	Cycles	2	3	4	5	6	7	8	9	10	11	12	13	14	15	16	17	18	19	20	21	22	23	24	25	26	27	28	29	30	31	32	33	34	35	36	37	38	39	40	41	42	43	44	45	46
			t	0	45	90	135	180	225	270	315	360	405	450	495	540	585	630	675	720	765	810	855	900	945	990	1035	1080	1125	1170	1215	1260	1305	1350	1395	1440	1485	1530	1575	1620	1665	1710	1755	1800	1845	1890	1935	1980	2025
		36.9063	C	36.9	36.8	36.9	36.9	36.9	36.8	36.8	36.9	36.9	36.8	36.9	36.9	36.9	36.8	36.9	37	36.8	37	36.8	37	36.8	36.8	36.9	37	36.9	37	37	36.9	36.9	36.9	36.9	36.9	36.9	36.9	37.1	36.9	36.9	36.9	37	36.9	36.8	36.9	37	36.9	36.9	36.9
PLGL	E01	X49	1	1231	1480	1613	1816	2052	2116	2367	2658	2831	3071	3310	3376	3634	3827	4155	4290	4541	4718	5143	5263	5553	5752	5812	6108	6351	6493	6825	6999	7094	7569	7744	8097	7952	8171	8412	8569	8891	9084	9425	9641	9684	9846	10177	10391	10472	10851
	E02	X50	1	1494	1514	1786	1968	2164	2483	2651	2891	3070	3307	3477	3674	3960	4060	4441	4598	4887	5126	5252	5556	5643	6028	6198	6441	6514	6901	7202	7317	7699	8014	8010	8300	8538	8729	8937	9045	9276	9571	9817	10144	10077	10481	10418	10843	11171	11131
PANL	E03	X51	1	812	858	867	893	949	1091	1135	1167	1253	1292	1381	1478	1491	1491	1605	1636	1728	1817	1882	1982	1997	2104	2179	2150	2257	2377	2464	2479	2564	2741	2834	2914	2968	2986	3163	3421	3337	3386	3477	3548	3723	3769	3804	3944	4131	4217
	E04	X52	1	767	779	841	891	926	993	1087	1181	1243	1274	1334	1346	1510	1414	1611	1728	1707	1710	1913	1950	1926	2091	2150	2147	2349	2449	2486	2538	2687	2777	2810	2979	2993	3166	3247	3257	3441	3519	3551	3512	3714	3790	3921	4098	4039	4192
PLNL	E05	X53	1	854	842	866	958	1038	1098	1124	1171	1286	1328	1425	1469	1580	1642	1749	1763	1932	1968	2100	2143	2223	2423	2358	2361	2555	2584	2758	2842	2956	2964	3154	3144	3363	3418	3549	3694	3728	3914	3943	4042	4089	4216	4226	4334	4428	4651
	E06	X54	1	854	864	924	967	1138	1100	1151	1230	1324	1389	1389	1525	1539	1620	1837	1841	1927	1900	2050	2038	2229	2112	2254	2491	2492	2590	2705	2859	2901	3033	3173	3225	3332	3372	3400	3594	3647	3782	4018	3967	4092	4158	4177	4341	4429	4560
PAGL	E07	X55	1	1123	1284	1366	1538	1649	1817	1956	2096	2223	2377	2531	2608	2824	2910	3153	3343	3499	3607	3884	3973	4066	4287	4520	4672	4810	5003	5117	5317	5413	5739	5861	6216	6330	6348	6439	6643	7129	7202	7189	7477	7722	7905	8099	8285	8632	8433
	E08	X56	1	1216	1266	1424	1518	1741	1976	1952	2131	2268	2469	2729	2814	2995	3230	3240	3435	3576	3854	4018	4101	4320	4565	4741	4892	4958	5148	5502	5535	5701	6062	6093	6248	6398	6749	6829	7198	7165	7363	7588	7794	7884	8136	8274	8339	8631	8645
VLGL	E09	X57	1	533	580	560	542	582	595	572	660	692	604	646	672	736	724	740	804	810	831	893	836	961	942	928	964	1037	1071	1050	1113	1109	1107	1182	1171	1269	1245	1286	1283	1344	1407	1400	1446	1482	1506	1527	1536	1687	1709
	E10	X58	1	530	544	553	583	552	562	547	642	646	684	699	704	750	738	770	815	758	851	885	891	926	957	954	942	996	962	1052	1087	1112	1160	1215	1222	1230	1283	1295	1265	1351	1382	1406	1470	1484	1547	1560	1603	1563	1689
VANL	E11	X59	1	599	647	646	732	709	763	765	777	799	854	889	849	952	917	966	982	1047	1091	1081	1140	1147	1228	1200	1270	1311	1281	1298	1420	1451	1537	1500	1480	1555	1628	1604	1782	1706	1790	1827	1880	1866	1929	1911	2065	2017	2028
	E12	X60	1	634	654	654	695	647	782	702	787	831	857	809	862	947	969	986	1006	1030	1081	1079	1133	1179	1176	1206	1343	1268	1345	1413	1419	1514	1418	1459	1571	1601	1601	1666	1712	1818	1790	1764	1848	1935	1906	1982	1902	2067	2060
				0	45	90	135	180	225	270	315	360	405	450	495	540	585	630	675	720	765	810	855	900	945	990	1035	1080	1125	1170	1215	1260	1305	1350	1395	1440	1485	1530	1575	1620	1665	1710	1755	1800	1845	1890	1935	1980	2025
		average	PLGL	1362.5	1497	1699.5	1892	2108	2299.5	2509	2774.5	2950.5	3189	3393.5	3525	3797	3943.5	4298	4444	4714	4922	5197.5	5409.5	5598	5890	6005	6274.5	6432.5	6697	7013.5	7158	7396.5	7791.5	7877	8198.5	8245	8450	8674.5	8807	9083.5	9327.5	9621	9892.5	9880.5	10163.5	10297.5	10617	10821.5	10991
			PANL	789.5	818.5	854	892	937.5	1042	1111	1174	1248	1283	1357.5	1412	1500.5	1452.5	1608	1682	1717.5	1763.5	1897.5	1966	1961.5	2097.5	2164.5	2148.5	2303	2413	2475	2508.5	2625.5	2759	2822	2946.5	2980.5	3076	3205	3339	3389	3452.5	3514	3530	3718.5	3779.5	3862.5	4021	4085	4204.5
			PLNL	854	853	895	962.5	1088	1099	1137.5	1200.5	1305	1358.5	1407	1497	1559.5	1631	1793	1802	1929.5	1934	2075	2090.5	2226	2267.5	2306	2426	2523.5	2587	2731.5	2850.5	2928.5	2998.5	3163.5	3184.5	3347.5	3395	3474.5	3644	3687.5	3848	3980.5	4004.5	4090.5	4187	4201.5	4337.5	4428.5	4605.5
			PAGL	1169.5	1275	1395	1528	1695	1896.5	1954	2113.5	2245.5	2423	2630	2711	2909.5	3070	3196.5	3389	3537.5	3730.5	3951	4037	4193	4426	4630.5	4782	4884	5075.5	5309.5	5426	5557	5900.5	5977	6232	6364	6548.5	6634	6920.5	7147	7282.5	7388.5	7635.5	7803	8020.5	8186.5	8312	8631.5	8539
			VLGL	531.5	562	556.5	562.5	567	578.5	559.5	651	669	644	672.5	688	743	731	755	809.5	784	841	889	863.5	943.5	949.5	941	953	1016.5	1016.5	1051	1100	1110.5	1133.5	1198.5	1196.5	1249.5	1264	1290.5	1274	1347.5	1394.5	1403	1458	1483	1526.5	1543.5	1569.5	1625	1699
			VANL	616.5	650.5	650	713.5	678	772.5	733.5	782	815	855.5	849	855.5	949.5	943	976	994	1038.5	1086	1080	1136.5	1163	1202	1203	1306.5	1289.5	1313	1355.5	1419.5	1482.5	1477.5	1479.5	1525.5	1578	1614.5	1635	1747	1762	1790	1795.5	1864	1900.5	1917.5	1946.5	1983.5	2042	2044
		stdev%	PLGL	13.6491	1.60599	7.19797	5.68077	3.75692	11.2854	8.00392	5.93822	5.72779	5.2329	3.47979	5.97781	6.07102	4.17791	4.70527	4.90074	5.19005	5.86143	1.48292	3.82997	1.13683	3.31344	4.54527	3.75275	1.79181	4.30789	3.80094	3.14138	5.78381	4.03854	2.38784	1.75084	5.02565	4.66942	4.27957	3.82176	2.99704	3.69189	2.88105	3.5954	2.81254	4.4179	1.65489	3.01038	4.56746	1.80138
			PANL	4.03037	6.82485	2.15278	0.158544	1.73477	6.65033	3.05501	0.843228	0.566592	0.992044	2.44818	6.61035	0.89537	3.74852	0.263846	3.86765	0.864585	4.29036	1.15522	1.15094	2.5595	0.438255	0.947383	0.0987349	2.82474	2.10989	0.628539	1.66312	3.31267	0.922647	0.601367	1.55988	0.593111	4.13782	1.85326	3.47306	2.16994	2.72397	1.48907	0.721129	0.171143	0.392889	2.14192	2.70814	1.5925	0.420446
			PLNL	0	1.82372	4.58237	0.661191	6.49914	0.128682	1.67841	3.47516	2.05901	3.17508	1.80923	2.64516	1.85902	0.953792	3.47046	3.06073	0.183236	2.48621	1.70387	3.5516	0.190595	9.69836	3.18903	3.78911	1.76532	0.163998	1.37202	0.421709	1.32801	1.62716	0.424689	1.79858	0.654826	0.958083	3.03235	1.94047	1.55324	2.42563	1.33232	1.32434	0.0518597	0.979513	0.824663	0.114115	0.0159672	1.39717
			PAGL	5.623	0.998268	2.93994	0.925532	3.83798	5.92829	0.144751	1.17098	1.41705	2.68485	5.32347	5.37307	4.15588	7.37049	1.92455	1.91956	1.53914	4.68182	2.39819	2.242	4.28345	4.44138	3.37481	3.25311	2.14275	2.02011	5.12734	2.84094	3.66469	3.87078	2.74467	0.363084	0.755551	4.33	4.15694	5.67075	0.356175	1.56326	3.81858	2.93567	1.46804	2.03655	1.51156	0.459381	0.00819217	1.75555
			VLGL	0.39912	4.52951	0.889442	5.15402	3.74131	4.03363	3.15955	1.95513	4.86202	8.78394	5.57274	3.28887	1.33237	1.35424	2.8097	0.960862	4.68999	1.68159	0.636317	4.50386	2.62308	1.11707	1.95375	1.63236	2.85208	7.58236	0.134559	1.67134	0.191024	3.30628	1.94698	3.01399	2.20706	2.1258	0.493139	0.999052	0.367328	1.26767	0.302398	1.16396	0.0953617	1.89921	1.51179	3.01855	5.39577	0.83238
			VANL	4.01439	0.760914	0.870285	3.66685	6.46617	1.73916	6.07331	0.904229	2.77637	0.247963	6.66296	1.0745	0.372357	3.89921	1.44899	1.7073	1.15752	0.651111	0.130946	0.435526	1.94561	3.05903	0.352672	3.95092	2.35794	3.44667	5.99906	0.0498138	3.00491	5.69514	1.95954	4.21807	2.06127	1.18253	2.68138	2.83328	4.49466	0	2.48108	1.21392	2.56724	0.848159	2.57922	5.81086	1.73141	1.10702
				4.61933	2.75721	3.10547	2.70782	4.33938	4.96092	3.68582	2.38116	2.90147	3.51946	4.21606	4.16163	2.44767	3.58403	2.43714	2.73614	2.27075	3.27542	1.25124	2.61898	2.12318	3.67792	2.39382	2.74616	2.28911	3.27182	2.84374	1.63138	2.88085	3.24342	1.67751	2.11741	1.88291	2.90061	2.74944	3.12306	1.98973	1.9454	2.05075	1.82573	1.19436	1.76237	1.70401	2.52024	2.21855	1.21899
			Average	stdev	# >10%	# >10% (%)
			2.41023	1.84032	2	0.416667
MMP9	Analysis-2
	Well	Cont.	CH	Cycles	2	3	4	5	6	7	8	9	10	11	12	13	14	15	16	17	18	19	20	21	22	23	24	25	26	27	28	29	30	31	32	33	34	35	36	37	38	39	40	41	42	43	44	45	46
			t	0	45	90	135	180	225	270	315	360	405	450	495	540	585	630	675	720	765	810	855	900	945	990	1035	1080	1125	1170	1215	1260	1305	1350	1395	1440	1485	1530	1575	1620	1665	1710	1755	1800	1845	1890	1935	1980	2025
		36.8988	C	36.9	36.9	36.9	36.9	36.9	36.8	37	37	36.8	36.9	36.8	36.9	36.9	37	36.8	36.8	36.9	36.8	36.8	36.9	36.9	37	36.9	36.9	36.9	36.9	36.9	36.9	36.9	36.8	36.8	36.9	36.8	36.9	36.9	36.8	36.9	37	36.9	36.8	36.9	36.9	37	37	36.9	37
PLGL	E01	X49	1	998	1091	1174	1209	1297	1396	1575	1594	1696	1799	1814	1861	2012	2163	2319	2512	2599	2656	2822	2922	2931	3185	3229	3433	3624	3691	3844	3898	4134	4182	4333	4477	4545	4693	4903	5122	5213	5396	5353	5557	5673	5928	6120	6092	6286	6605
	E02	X50	1	1026	1142	1269	1244	1363	1508	1609	1602	1755	1917	1993	2123	2194	2342	2415	2672	2607	2885	2865	3052	3226	3239	3398	3552	3684	3833	3915	4015	4330	4396	4535	4498	4736	4828	5022	5242	5308	5489	5348	5677	5925	5994	6074	6208	6389	6469
PANL	E03	X51	1	754	742	760	800	855	872	953	869	915	919	1007	1018	1004	982	1060	1108	1172	1246	1254	1190	1316	1380	1418	1396	1401	1494	1477	1545	1661	1726	1717	1765	1739	1731	1837	1868	1937	1924	2096	2088	2083	2125	2205	2332	2400	2383
	E04	X52	1	716	785	766	740	826	776	889	889	904	897	905	985	1050	1056	1070	1070	1079	1174	1187	1232	1298	1230	1355	1341	1420	1406	1399	1495	1536	1552	1583	1689	1620	1698	1764	1783	1835	1884	1956	2006	2013	2074	2150	2108	2130	2208
PLNL	E05	X53	1	849	814	872	893	881	904	929	1025	1000	1029	1090	1202	1138	1217	1265	1352	1272	1343	1420	1503	1548	1549	1639	1724	1700	1752	1875	1835	1865	1941	2048	1974	2136	2156	2188	2240	2261	2353	2511	2517	2478	2595	2616	2697	2782	2855
	E06	X54	1	815	872	894	795	823	882	954	959	933	1004	1082	1123	1136	1150	1177	1310	1272	1344	1361	1413	1462	1546	1503	1603	1728	1753	1704	1815	1816	1851	1995	1949	1935	2120	2148	2199	2262	2408	2459	2419	2565	2475	2659	2693	2882	2697
PAGL	E07	X55	1	952	952	1069	1101	1135	1228	1323	1399	1473	1483	1583	1747	1780	1880	1927	2019	2013	2209	2310	2458	2512	2593	2629	2696	2729	2870	3064	3005	3199	3275	3423	3462	3708	3703	3791	3977	4077	4132	4192	4340	4466	4585	4709	4674	4825	5051
	E08	X56	1	967	952	1069	1110	1199	1248	1282	1347	1460	1555	1616	1628	1749	1956	1937	2002	2119	2180	2353	2385	2482	2520	2649	2852	2794	2961	3005	3159	3192	3281	3347	3565	3682	3739	3815	3964	4046	4278	4256	4299	4573	4526	4733	4913	4840	4907
VLGL	E09	X57	1	741	740	706	727	726	768	782	773	779	808	765	801	859	804	830	853	894	900	925	906	923	892	908	939	960	968	988	1015	993	1043	1117	1097	1124	1176	1147	1187	1196	1263	1269	1277	1305	1321	1316	1339	1410	1522
	E10	X58	1	711	699	659	611	756	686	729	678	720	698	722	782	823	788	769	795	828	822	889	803	868	840	902	885	910	910	955	990	961	1092	1007	1064	1097	1121	1162	1084	1140	1240	1198	1184	1229	1208	1260	1272	1310	1366
VANL	E11	X59	1	790	807	805	787	786	821	866	877	937	900	934	929	970	1037	1087	1068	1148	1162	1174	1171	1185	1240	1331	1285	1350	1403	1483	1435	1400	1528	1561	1482	1664	1670	1611	1678	1727	1798	1844	1891	1879	2007	2028	2040	2175	2078
	E12	X60	1	716	734	691	708	748	755	830	751	826	909	893	825	929	966	1007	1058	1023	1162	1070	1114	1204	1189	1193	1293	1364	1403	1397	1339	1465	1492	1511	1543	1583	1612	1619	1806	1760	1789	1796	1881	1915	1894	2025	1958	2074	2036
				0	45	90	135	180	225	270	315	360	405	450	495	540	585	630	675	720	765	810	855	900	945	990	1035	1080	1125	1170	1215	1260	1305	1350	1395	1440	1485	1530	1575	1620	1665	1710	1755	1800	1845	1890	1935	1980	2025
		average	PLGL	1012	1116.5	1221.5	1226.5	1330	1452	1592	1598	1725.5	1858	1903.5	1992	2103	2252.5	2367	2592	2603	2770.5	2843.5	2987	3078.5	3212	3313.5	3492.5	3654	3762	3879.5	3956.5	4232	4289	4434	4487.5	4640.5	4760.5	4962.5	5182	5260.5	5442.5	5350.5	5617	5799	5961	6097	6150	6337.5	6537
			PANL	735	763.5	763	770	840.5	824	921	879	909.5	908	956	1001.5	1027	1019	1065	1089	1125.5	1210	1220.5	1211	1307	1305	1386.5	1368.5	1410.5	1450	1438	1520	1598.5	1639	1650	1727	1679.5	1714.5	1800.5	1825.5	1886	1904	2026	2047	2048	2099.5	2177.5	2220	2265	2295.5
			PLNL	832	843	883	844	852	893	941.5	992	966.5	1016.5	1086	1162.5	1137	1183.5	1221	1331	1272	1343.5	1390.5	1458	1505	1547.5	1571	1663.5	1714	1752.5	1789.5	1825	1840.5	1896	2021.5	1961.5	2035.5	2138	2168	2219.5	2261.5	2380.5	2485	2468	2521.5	2535	2637.5	2695	2832	2776
			PAGL	959.5	952	1069	1105.5	1167	1238	1302.5	1373	1466.5	1519	1599.5	1687.5	1764.5	1918	1932	2010.5	2066	2194.5	2331.5	2421.5	2497	2556.5	2639	2774	2761.5	2915.5	3034.5	3082	3195.5	3278	3385	3513.5	3695	3721	3803	3970.5	4061.5	4205	4224	4319.5	4519.5	4555.5	4721	4793.5	4832.5	4979
			VLGL	726	719.5	682.5	669	741	727	755.5	725.5	749.5	753	743.5	791.5	841	796	799.5	824	861	861	907	854.5	895.5	866	905	912	935	939	971.5	1002.5	977	1067.5	1062	1080.5	1110.5	1148.5	1154.5	1135.5	1168	1251.5	1233.5	1230.5	1267	1264.5	1288	1305.5	1360	1444
			VANL	753	770.5	748	747.5	767	788	848	814	881.5	904.5	913.5	877	949.5	1001.5	1047	1063	1085.5	1162	1122	1142.5	1194.5	1214.5	1262	1289	1357	1403	1440	1387	1432.5	1510	1536	1512.5	1623.5	1641	1615	1742	1743.5	1793.5	1820	1886	1897	1950.5	2026.5	1999	2124.5	2057
		stdev%	PLGL	1.95642	3.22995	5.4994	2.01783	3.50895	5.45427	1.51015	0.353996	2.41781	4.49078	6.64944	9.3003	6.11952	5.61918	2.86786	4.36486	0.217321	5.8447	1.0693	3.07747	6.77591	1.18878	3.60649	2.40933	1.16109	2.66904	1.2941	2.09103	3.27488	3.52811	3.22137	0.330902	2.91041	2.00524	1.69563	1.63745	1.27697	1.20829	0.0660786	1.51064	3.07279	0.782906	0.53349	1.33373	1.14922	1.47111
			PANL	3.65579	3.9824	0.556047	5.50992	2.43975	8.23814	4.91366	1.60889	0.855214	1.71325	7.54444	2.32996	3.16718	5.13502	0.66395	2.46741	5.84282	4.20758	3.8817	2.45239	0.973827	8.12766	3.21296	2.84186	0.952501	4.29141	3.83549	2.32601	5.52946	7.50681	5.74256	3.11176	5.01016	1.36101	2.86691	3.29247	3.82423	1.48552	4.88623	2.83257	2.41687	1.71767	1.78603	7.13477	8.42909	5.39071
			PLNL	2.88962	4.86503	1.76176	8.21048	4.81364	1.74203	1.87761	4.70454	4.90183	1.73907	0.520889	4.80528	0.124381	4.00305	5.09627	2.23129	0	0.0526317	3.00031	4.36486	4.04061	0.13708	6.12136	5.14337	1.15513	0.0403485	6.75693	0.774912	1.88254	3.35652	1.8539	0.901232	6.98248	1.19064	1.30463	1.30621	0.0312672	1.63373	1.47966	2.8078	2.43975	3.34725	1.15282	0.104951	2.49685	4.0246
			PAGL	1.10543	0	0	0.575664	3.87788	1.14234	2.22583	2.67804	0.626825	3.35166	1.45886	4.98641	1.2423	2.80188	0.365997	0.597902	3.62794	0.934431	1.30412	2.13169	0.849548	2.01912	0.53589	3.97652	1.66438	2.20706	1.37483	3.53324	0.154897	0.129428	1.5876	2.07292	0.497558	0.684113	0.446241	0.231517	0.53971	2.45512	1.07137	0.671174	1.67409	0.915801	0.35947	3.52558	0.219485	2.04506
			VLGL	2.92193	4.02938	4.86945	12.2607	2.86278	7.97562	4.96051	9.25915	5.56628	10.3296	4.08952	1.69741	3.02685	1.42132	5.39506	4.97721	5.42033	6.40585	2.8066	8.52335	4.34292	4.24591	0.4688	4.18682	3.78132	4.36765	2.40191	1.76336	2.31601	3.24574	7.32408	2.1596	1.71922	3.38623	0.918718	6.41409	3.39024	1.29952	4.07009	5.34424	4.24152	6.31895	3.07438	3.62897	5.19931	7.6391
			VANL	6.94899	6.69939	10.7768	7.4731	3.50327	5.92247	3.00187	10.9454	8.90401	0.703589	3.17366	8.3853	3.05333	5.01294	5.40292	0.665199	8.14264	0	6.55429	3.5278	1.12474	2.96932	7.73223	0.438856	0.729513	0	4.223	4.89418	3.20851	1.68582	2.30178	2.8518	3.52791	2.49922	0.35027	5.19573	1.33837	0.354835	1.8649	0.374924	1.3419	4.09654	0.104679	2.90059	3.36163	1.44378
				3.24636	3.80102	3.91057	6.00796	3.50104	5.07914	3.0816	4.925	3.87866	3.72132	3.90614	5.25078	2.78893	3.9989	3.29868	2.55064	3.87518	2.90753	3.10272	4.01292	3.01793	3.11465	3.61295	3.16612	1.57399	2.26258	3.31438	2.56379	2.72772	3.24207	3.67188	1.9047	3.44129	1.85441	1.26373	3.01291	1.73346	1.40617	2.23972	2.25689	2.53115	2.86319	1.16848	3.10476	3.47593	3.66906
			Average	stdev	# >10%	# >10% (%)
			2.72788	2.22263	4	0.833333
MMP9	Analysis-3
	Well	Cont.	CH	Cycles	2	3	4	5	6	7	8	9	10	11	12	13	14	15	16	17	18	19	20	21	22	23	24	25	26	27	28	29	30	31	32	33	34	35	36	37	38	39	40	41	42	43	44	45	46
			t	0	45	90	135	180	225	270	315	360	405	450	495	540	585	630	675	720	765	810	855	900	945	990	1035	1080	1125	1170	1215	1260	1305	1350	1395	1440	1485	1530	1575	1620	1665	1710	1755	1800	1845	1890	1935	1980	2025
		36.9175	C	37	36.8	36.9	36.9	36.8	37	36.9	37	36.8	36.9	37.1	36.8	36.9	36.9	37	37	36.9	37	37	36.9	36.9	36.9	36.9	37	37	37	36.9	36.9	36.9	36.9	36.8	36.9	36.9	36.9	36.9	36.9	36.8	36.9	37	36.8	36.9	36.9	36.9	37.1	37	37
PLGL	E01	X49	1	904	958	1066	1169	1218	1287	1411	1512	1579	1714	1793	1998	2062	2046	2181	2305	2449	2557	2634	2786	2912	3006	3155	3128	3321	3303	3500	3658	3789	4105	3947	4226	4274	4533	4611	4678	4738	5001	5023	5229	5270	5436	5453	5656	5741	5817
	E02	X50	1	1021	1071	1182	1306	1331	1367	1475	1542	1698	1757	1951	2011	2043	2220	2315	2475	2587	2676	2810	2944	3029	3163	3260	3416	3478	3569	3703	3780	3811	4016	4254	4526	4334	4653	4730	4823	4751	5042	5061	5363	5416	5486	5622	5849	5971	6005
PANL	E03	X51	1	686	716	735	788	786	873	843	805	844	881	941	1001	910	1017	997	1088	1066	1111	1166	1239	1223	1309	1372	1305	1410	1418	1466	1506	1487	1523	1564	1603	1678	1722	1741	1726	1806	1845	1817	1856	2044	1992	2177	2154	2017	2229
	E04	X52	1	731	765	831	784	834	839	856	818	918	866	949	1003	957	1006	1058	1044	1115	1158	1158	1194	1253	1283	1383	1350	1346	1480	1409	1534	1539	1564	1579	1657	1734	1705	1683	1763	1914	1892	1916	2060	1956	2106	2088	2132	2071	2138
PLNL	E05	X53	1	820	807	879	797	852	840	945	964	986	1041	1070	1114	1094	1114	1199	1218	1334	1277	1300	1368	1419	1500	1493	1439	1564	1606	1697	1680	1751	1817	1804	1863	1842	1961	2029	2102	2160	2159	2121	2283	2319	2344	2458	2417	2558	2602
	E06	X54	1	798	806	821	819	865	848	918	870	980	955	1019	1055	1078	1100	1146	1153	1275	1308	1328	1306	1411	1505	1478	1442	1551	1547	1663	1684	1718	1850	1845	1834	1883	1960	1917	2024	2110	2140	2121	2281	2288	2270	2411	2445	2453	2464
PAGL	E07	X55	1	891	883	1015	1034	1152	1211	1236	1334	1390	1473	1604	1556	1720	1802	1904	1995	2048	2075	2151	2340	2347	2340	2566	2519	2702	2709	2896	2897	3057	3184	3232	3278	3472	3409	3660	3778	3748	3847	3938	3977	4175	4180	4406	4459	4427	4699
	E08	X56	1	810	897	995	1087	1120	1106	1212	1288	1389	1498	1462	1615	1737	1781	1911	2009	2012	2157	2162	2318	2323	2407	2440	2682	2686	2747	2975	2872	3000	3102	3264	3359	3328	3458	3557	3552	3662	3712	3980	4020	4022	4026	4286	4333	4479	4631
VLGL	E09	X57	1	567	570	593	542	577	620	589	600	658	656	660	665	689	682	694	742	697	791	731	808	759	864	825	863	887	850	881	942	924	962	914	965	1036	999	1031	1031	1015	1044	1146	1127	1157	1137	1195	1215	1254	1188
	E10	X58	1	618	631	585	618	568	623	614	656	632	652	714	674	694	677	673	739	735	760	743	778	772	760	749	826	826	919	815	899	896	904	964	896	1007	1042	944	993	1023	1017	1083	1084	1113	1118	1139	1232	1168	1255
VANL	E11	X59	1	748	754	727	746	735	722	773	803	788	842	848	847	852	818	841	845	891	865	947	908	1004	909	1000	1074	1028	1044	1063	1087	1106	1067	1105	1155	1159	1203	1192	1192	1231	1219	1292	1273	1310	1352	1380	1421	1446	1405
	E12	X60	1	704	697	739	723	752	718	751	769	718	703	781	802	852	845	889	788	869	915	931	933	954	919	982	995	1006	1051	992	1049	1080	1073	1099	1184	1174	1160	1268	1193	1206	1300	1254	1256	1293	1365	1403	1337	1482	1452
				0	45	90	135	180	225	270	315	360	405	450	495	540	585	630	675	720	765	810	855	900	945	990	1035	1080	1125	1170	1215	1260	1305	1350	1395	1440	1485	1530	1575	1620	1665	1710	1755	1800	1845	1890	1935	1980	2025
		average	PLGL	962.5	1014.5	1124	1237.5	1274.5	1327	1443	1527	1638.5	1735.5	1872	2004.5	2052.5	2133	2248	2390	2518	2616.5	2722	2865	2970.5	3084.5	3207.5	3272	3399.5	3436	3601.5	3719	3800	4060.5	4100.5	4376	4304	4593	4670.5	4750.5	4744.5	5021.5	5042	5296	5343	5461	5537.5	5752.5	5856	5911
			PANL	708.5	740.5	783	786	810	856	849.5	811.5	881	873.5	945	1002	933.5	1011.5	1027.5	1066	1090.5	1134.5	1162	1216.5	1238	1296	1377.5	1327.5	1378	1449	1437.5	1520	1513	1543.5	1571.5	1630	1706	1713.5	1712	1744.5	1860	1868.5	1866.5	1958	2000	2049	2132.5	2143	2044	2183.5
			PLNL	809	806.5	850	808	858.5	844	931.5	917	983	998	1044.5	1084.5	1086	1107	1172.5	1185.5	1304.5	1292.5	1314	1337	1415	1502.5	1485.5	1440.5	1557.5	1576.5	1680	1682	1734.5	1833.5	1824.5	1848.5	1862.5	1960.5	1973	2063	2135	2149.5	2121	2282	2303.5	2307	2434.5	2431	2505.5	2533
			PAGL	850.5	890	1005	1060.5	1136	1158.5	1224	1311	1389.5	1485.5	1533	1585.5	1728.5	1791.5	1907.5	2002	2030	2116	2156.5	2329	2335	2373.5	2503	2600.5	2694	2728	2935.5	2884.5	3028.5	3143	3248	3318.5	3400	3433.5	3608.5	3665	3705	3779.5	3959	3998.5	4098.5	4103	4346	4396	4453	4665
			VLGL	592.5	600.5	589	580	572.5	621.5	601.5	628	645	654	687	669.5	691.5	679.5	683.5	740.5	716	775.5	737	793	765.5	812	787	844.5	856.5	884.5	848	920.5	910	933	939	930.5	1021.5	1020.5	987.5	1012	1019	1030.5	1114.5	1105.5	1135	1127.5	1167	1223.5	1211	1221.5
			VANL	726	725.5	733	734.5	743.5	720	762	786	753	772.5	814.5	824.5	852	831.5	865	816.5	880	890	939	920.5	979	914	991	1034.5	1017	1047.5	1027.5	1068	1093	1070	1102	1169.5	1166.5	1181.5	1230	1192.5	1218.5	1259.5	1273	1264.5	1301.5	1358.5	1391.5	1379	1464	1428.5
		stdev%	PLGL	8.59548	7.8761	7.29754	7.82817	6.26937	4.26289	3.13616	1.38921	5.13553	1.75198	5.9681	0.458588	0.654569	5.76824	4.21496	5.02963	3.87533	3.21596	4.57204	3.89958	2.7851	3.59915	2.31477	6.22392	3.26565	5.47411	3.98564	2.31963	0.409378	1.54987	5.29403	4.84762	0.985744	1.84744	1.80164	2.15831	0.193748	0.577345	0.532925	1.78913	1.9322	0.647415	2.15803	2.37239	2.77723	2.24896
			PANL	4.49115	4.67903	8.66951	0.359851	4.19026	2.8086	1.08209	1.13277	5.93938	1.21426	0.598609	0.141139	3.56015	0.768974	4.19791	2.91864	3.17728	2.9294	0.486821	2.61568	1.71351	1.41858	0.564659	2.39697	3.2841	3.02558	2.80383	1.30257	2.43024	1.87829	0.674935	2.34256	2.3211	0.701536	2.39557	1.49974	4.10578	1.77865	3.75053	7.3672	3.11127	3.93412	2.95111	0.725915	1.86809	2.94695
			PLNL	1.92291	0.087676	4.82496	1.92529	1.07075	0.670243	2.04958	7.24842	0.431601	6.0933	3.4526	3.84687	1.04178	0.894263	3.1963	3.87701	3.19811	1.69596	1.50677	3.27903	0.399778	0.23531	0.714009	0.147263	0.590201	2.64632	1.43105	0.168159	1.34532	1.27268	1.589	1.10934	1.55658	0.0360677	4.01399	2.6735	1.65599	0.62503	0	0.0619725	0.951609	2.26814	1.36513	0.814438	2.96333	3.85238
			PAGL	6.73435	1.1123	1.40718	3.53387	1.99185	6.40882	1.38648	2.48108	0.0508893	1.19001	6.54985	2.6313	0.695448	0.828872	0.259489	0.49448	1.25398	2.74021	0.360685	0.667941	0.726791	1.99605	3.55955	4.43216	0.419959	0.984973	1.90296	0.61285	1.33086	1.84482	0.696657	1.72595	2.99481	1.00912	2.01835	4.36033	1.64133	2.52572	0.750151	0.760425	2.63968	2.65402	1.95243	2.02674	0.825725	1.03072
			VLGL	6.08649	7.18293	0.960417	9.26554	1.11161	0.341323	2.93893	6.30541	2.85035	0.432481	5.55804	0.950554	0.511285	0.520314	2.17253	0.286471	3.7528	2.8266	1.15133	2.67506	1.20083	9.05654	6.82848	3.09804	5.03602	5.51615	5.50343	3.30316	2.17571	4.39573	3.76521	5.24346	2.00745	2.97948	6.2297	2.65514	0.555138	1.85268	3.9971	2.75039	2.74121	1.19158	3.39314	0.982494	5.02157	3.87852
			VANL	4.2855	5.55549	1.15761	2.21422	1.61679	0.392837	2.04152	3.05873	6.57337	12.7233	5.81659	3.85929	0	2.29608	3.92383	4.93632	1.76777	3.97251	1.20487	1.92044	3.61137	0.77364	1.28435	5.39985	1.52963	0.47253	4.88609	2.51592	1.68205	0.396508	0.384995	1.75341	0.909267	2.57347	4.36912	0.0592962	1.45077	4.54749	2.11077	0.950638	0.923612	0.676657	1.16877	4.30725	1.73879	2.3265
				5.35265	4.41559	4.05287	4.18782	2.70844	2.48079	2.1058	3.6026	3.49685	3.9009	4.6573	1.98129	1.07721	1.84612	2.99417	2.92376	2.83754	2.89677	1.54708	2.50962	1.73956	2.84654	2.5443	3.61637	2.35426	3.01994	3.41883	1.70371	1.56226	1.88965	2.06747	2.83706	1.79583	1.52452	3.47139	2.23439	1.60046	1.98449	1.85691	2.27996	2.04993	1.89532	2.16477	1.87154	2.53245	2.71401
			Average	stdev	# >10%	# >10% (%)
			2.34335	1.88389	1	0.208333
[truncated: 34 more columns]

## Sheet: MMP12
MMP12	Active site specificity profiling datasets of human Matrix Metalloproteinases (MMPs):												MMP activity profiling using quenched fluorescence (QF) peptides.									Index
															Analysis Round 1		Graph Template: fluorescence (a.u.) vs. time (s)
														merged
								MMP12	t1	t2	k	k%		k%	stdev
								PLG↓L	180	1215	5.24292	100		100	0
								PAN↓L	180	1215	1.48377	28.3005		28.7354	0.499094
								PLN↓L	180	1215	3.04964	58.1668		57.1723	1.38991
								PAG↓L	180	1215	1.85948	35.4664		38.116	2.57939
								VLG↓L	180	1215	1.49949	28.6004		30.6002	6.09168
								VAN↓L	180	1215	2.02333	38.5917		41.5196	2.54225
									stdev-analysis	Average	stdev	# >10%	# >10% (%)
										3.71218	2.65121	6	1.25
															Analysis Round 2
								MMP12	t1	t2	k	k%
								PLG↓L	180	1215	6.07027	100
								PAN↓L	180	1215	1.77739	29.2803
								PLN↓L	180	1215	3.50655	57.7661
								PAG↓L	180	1215	2.46568	40.6189
								VLG↓L	180	1215	1.56369	25.7598
								VAN↓L	180	1215	2.62031	43.1663
									stdev-analysis	Average	stdev	# >10%	# >10% (%)
										3.23002	3.17595	18	3.75
															Analysis Round 3
								MMP12	t1	t2	k	k%
								PLG↓L	180	1215	5.42059	100
								PAN↓L	180	1215	1.55166	28.6253
								PLN↓L	180	1215	3.01299	55.5842
								PAG↓L	180	1215	2.07407	38.2628
								VLG↓L	180	1215	2.02949	37.4404
								VAN↓L	180	1215	2.32006	42.8009
									stdev-analysis	Average	stdev	# >10%	# >10% (%)
										3.06289	1.92623	0	0
MMP12	Analysis-1
	Well	Cont.	CH	Cycles	2	3	4	5	6	7	8	9	10	11	12	13	14	15	16	17	18	19	20	21	22	23	24	25	26	27	28	29	30	31	32	33	34	35	36	37	38	39	40	41	42	43	44	45	46
			t	0	45	90	135	180	225	270	315	360	405	450	495	540	585	630	675	720	765	810	855	900	945	990	1035	1080	1125	1170	1215	1260	1305	1350	1395	1440	1485	1530	1575	1620	1665	1710	1755	1800	1845	1890	1935	1980	2025
		36.9088	C	36.9	37	36.8	36.9	36.9	36.8	36.9	37	36.9	36.8	37	36.8	36.9	36.9	36.9	36.9	37	36.8	37	36.8	37	36.9	37	36.9	36.8	36.9	36.8	36.9	37	37	36.9	36.9	36.9	36.9	37.1	36.8	36.9	36.9	36.8	37	36.9	36.9	36.8	36.9	36.9	36.9
PLGL	F01	X61	1	1225	1305	1611	1728	1978	2141	2420	2762	3005	3196	3478	3755	3829	4290	4416	4603	4654	5147	5405	5646	5803	6089	6195	6380	6863	6923	7111	7258	7581	7791	7873	8269	8214	8458	8680	8711	8954	9021	9241	9543	9812	9943	9915	10403	10220	10620
	F02	X62	1	1318	1499	1759	1908	2125	2363	2592	2881	3010	3214	3377	3741	4037	4262	4519	4753	4826	5240	5334	5569	5870	6130	6184	6645	6722	7086	7452	7573	7627	7920	8065	8252	8589	8534	8756	9118	9570	9381	9913	9756	9794	10336	10511	10551	10723	10805
PANL	F03	X63	1	709	793	846	842	938	940	992	1031	1133	1177	1225	1238	1386	1529	1491	1579	1608	1681	1810	1800	1851	1995	2069	2119	2283	2281	2349	2522	2548	2618	2638	2676	2926	2855	3056	3004	3053	3132	3304	3425	3394	3477	3593	3642	3672	3854
	F04	X64	1	678	696	796	836	862	952	956	978	1133	1205	1213	1259	1308	1374	1462	1443	1593	1687	1677	1821	1833	1958	2091	2083	2146	2304	2303	2268	2441	2551	2447	2558	2773	2804	2858	2841	3055	2998	3144	3214	3331	3376	3381	3372	3499	3640
PLNL	F05	X65	1	1072	1081	1217	1327	1370	1519	1642	1750	1878	2073	2200	2307	2436	2616	2651	2824	2945	3111	3206	3488	3488	3766	3954	4022	4080	4305	4341	4538	4601	4724	5124	5156	5293	5496	5528	5576	5859	5987	6090	6176	6221	6484	6575	6685	6647	6807
	F06	X66	1	958	1040	1216	1325	1420	1517	1616	1736	1967	2059	2141	2181	2496	2540	2746	2920	3061	3109	3246	3411	3476	3789	3826	3999	4073	4250	4276	4410	4590	4863	5020	5099	5178	5511	5429	5759	5641	5830	5919	6233	6404	6302	6655	6723	6717	6895
PAGL	F07	X67	1	713	748	831	843	966	1069	1118	1170	1243	1316	1372	1435	1565	1581	1594	1831	1896	1961	2088	2137	2159	2305	2362	2447	2443	2624	2666	2711	2788	2991	2908	2988	3110	3245	3404	3441	3622	3576	3602	3782	3957	4001	4071	4082	4276	4296
	F08	X68	1	714	731	816	957	1052	1042	1156	1254	1273	1341	1449	1585	1667	1736	1818	1995	1908	1937	2052	2249	2431	2413	2558	2660	2767	2894	2954	3067	3080	3214	3390	3485	3434	3612	3776	3897	4064	4071	4112	4166	4414	4516	4476	4617	4758	4729
VLGL	F09	X69	1	615	676	676	748	743	846	863	893	1005	984	1066	1204	1264	1270	1404	1448	1427	1594	1670	1702	1791	1743	1941	1921	2033	2170	2232	2149	2354	2402	2379	2594	2516	2499	2754	2721	2806	2875	2956	2937	3063	3278	3328	3242	3518	3440
	F10	X70	1	648	670	696	683	798	870	900	952	1107	1032	1105	1144	1245	1328	1487	1487	1544	1651	1741	1778	1789	1851	1977	2114	2134	2228	2294	2304	2461	2488	2547	2651	2687	2790	2781	2780	2816	2998	3047	3173	3261	3392	3351	3442	3551	3514
VANL	F11	X71	1	791	833	855	880	981	1074	1151	1199	1270	1347	1458	1444	1568	1659	1711	1839	1805	1961	2096	2176	2296	2358	2395	2598	2618	2736	2861	2903	3052	3060	3274	3253	3362	3554	3569	3779	3773	3885	3873	3935	4029	4125	4290	4282	4281	4544
	F12	X72	1	742	771	854	886	1004	1040	1102	1234	1317	1380	1412	1626	1660	1706	1854	1916	2095	2210	2403	2348	2567	2573	2623	2795	2879	2988	3081	3242	3262	3338	3523	3743	3598	3851	4060	4011	4116	4043	4282	4431	4496	4536	4591	4702	4790	4856
				0	45	90	135	180	225	270	315	360	405	450	495	540	585	630	675	720	765	810	855	900	945	990	1035	1080	1125	1170	1215	1260	1305	1350	1395	1440	1485	1530	1575	1620	1665	1710	1755	1800	1845	1890	1935	1980	2025
		average	PLGL	1271.5	1402	1685	1818	2051.5	2252	2506	2821.5	3007.5	3205	3427.5	3748	3933	4276	4467.5	4678	4740	5193.5	5369.5	5607.5	5836.5	6109.5	6189.5	6512.5	6792.5	7004.5	7281.5	7415.5	7604	7855.5	7969	8260.5	8401.5	8496	8718	8914.5	9262	9201	9577	9649.5	9803	10139.5	10213	10477	10471.5	10712.5
			PANL	693.5	744.5	821	839	900	946	974	1004.5	1133	1191	1219	1248.5	1347	1451.5	1476.5	1511	1600.5	1684	1743.5	1810.5	1842	1976.5	2080	2101	2214.5	2292.5	2326	2395	2494.5	2584.5	2542.5	2617	2849.5	2829.5	2957	2922.5	3054	3065	3224	3319.5	3362.5	3426.5	3487	3507	3585.5	3747
			PLNL	1015	1060.5	1216.5	1326	1395	1518	1629	1743	1922.5	2066	2170.5	2244	2466	2578	2698.5	2872	3003	3110	3226	3449.5	3482	3777.5	3890	4010.5	4076.5	4277.5	4308.5	4474	4595.5	4793.5	5072	5127.5	5235.5	5503.5	5478.5	5667.5	5750	5908.5	6004.5	6204.5	6312.5	6393	6615	6704	6682	6851
			PAGL	713.5	739.5	823.5	900	1009	1055.5	1137	1212	1258	1328.5	1410.5	1510	1616	1658.5	1706	1913	1902	1949	2070	2193	2295	2359	2460	2553.5	2605	2759	2810	2889	2934	3102.5	3149	3236.5	3272	3428.5	3590	3669	3843	3823.5	3857	3974	4185.5	4258.5	4273.5	4349.5	4517	4512.5
			VLGL	631.5	673	686	715.5	770.5	858	881.5	922.5	1056	1008	1085.5	1174	1254.5	1299	1445.5	1467.5	1485.5	1622.5	1705.5	1740	1790	1797	1959	2017.5	2083.5	2199	2263	2226.5	2407.5	2445	2463	2622.5	2601.5	2644.5	2767.5	2750.5	2811	2936.5	3001.5	3055	3162	3335	3339.5	3342	3534.5	3477
			VANL	766.5	802	854.5	883	992.5	1057	1126.5	1216.5	1293.5	1363.5	1435	1535	1614	1682.5	1782.5	1877.5	1950	2085.5	2249.5	2262	2431.5	2465.5	2509	2696.5	2748.5	2862	2971	3072.5	3157	3199	3398.5	3498	3480	3702.5	3814.5	3895	3944.5	3964	4077.5	4183	4262.5	4330.5	4440.5	4492	4535.5	4700
		stdev%	PLGL	5.17192	9.7845	6.21079	7.00106	5.06677	6.97059	4.85325	2.9823	0.117557	0.397127	2.08367	0.264127	3.73959	0.463026	1.63026	2.26734	2.56587	1.26622	0.934995	0.970971	0.811722	0.474529	0.125667	2.87729	1.46783	1.64549	3.31145	3.00369	0.427761	1.16118	1.70366	0.145522	3.15616	0.632534	0.616427	3.22836	4.70285	2.76664	4.96163	1.56085	0.129837	2.7407	4.12646	0.998872	3.3966	1.22114
			PANL	3.16082	9.21281	4.30638	0.505678	5.97112	0.896964	2.61354	3.73088	0	1.66238	0.696085	1.18937	4.0946	7.55092	1.38883	6.36443	0.662706	0.251938	5.39405	0.820174	0.690984	1.3237	0.747901	1.21161	4.37451	0.70942	1.39841	7.49917	3.03309	1.83309	5.31199	3.18833	3.79671	1.27452	4.73477	3.94383	0.0463069	3.09143	3.50921	4.49464	1.32484	2.08428	4.29901	5.44394	3.41178	4.03845
			PLNL	7.94189	2.73375	0.0581263	0.106653	2.53443	0.0931629	1.12859	0.567957	3.27347	0.479162	1.92211	3.97039	1.72045	2.08457	2.48935	2.36359	2.73141	0.0454731	0.87676	1.57841	0.24369	0.430535	2.32673	0.405522	0.121422	0.909196	1.06677	2.02301	0.169256	2.05044	1.4499	0.786057	1.55319	0.192725	1.27779	2.2832	2.68086	1.87892	2.01374	0.649611	2.04991	2.01304	0.855156	0.400806	0.740758	0.908267
			PAGL	0.099104	1.62553	1.28799	8.95669	6.02688	1.8088	2.36324	4.90074	1.68626	1.33065	3.86014	7.02424	4.46317	6.60847	9.2844	6.06197	0.446124	0.870732	1.22975	3.61131	8.38052	3.23728	5.63386	5.89833	8.79473	6.91986	7.24722	8.7134	7.03733	5.08251	10.8233	10.8584	7.00191	7.56915	7.32712	8.78824	8.13274	9.15438	9.34987	6.83264	7.72065	8.55137	6.70126	8.6976	7.54539	6.78509
			VLGL	3.69509	0.630407	2.06154	6.42375	5.04749	1.97792	2.968	4.52242	6.83001	3.36718	2.5405	3.61383	1.07095	3.15721	4.06018	1.87919	5.56927	2.48413	2.94369	3.08851	0.0790063	4.24972	1.29943	6.76439	3.42778	1.86504	1.93728	4.92259	3.1427	2.48716	4.82314	1.5369	4.64791	7.78098	0.68986	1.51679	0.25155	2.96183	2.14382	5.46243	4.4278	2.4171	0.487003	4.23164	0.660193	1.50492
			VANL	4.52032	5.46641	0.0827509	0.48048	1.63864	2.27452	3.07574	2.03442	2.56931	1.71137	2.26668	8.38394	4.0306	1.97528	5.67272	2.89999	10.5159	8.44256	9.65022	5.37676	7.88098	6.16621	6.42568	5.16596	6.71475	6.2261	5.23607	7.80176	4.70359	6.14491	5.1808	9.90516	4.79532	5.67213	9.10183	4.21178	6.14875	2.81844	7.09274	8.38453	7.74707	6.71102	4.79313	6.61142	7.93556	4.69399
				4.09819	4.9089	2.33459	3.91238	4.38089	2.33699	2.83373	3.12312	2.41277	1.49131	2.2282	4.07431	3.18656	3.63991	4.08762	3.63942	3.74856	2.22684	3.50491	2.57436	3.01448	2.647	2.75988	3.72051	4.15017	3.04585	3.3662	5.6606	3.08562	3.12655	4.88213	4.40339	4.15853	3.85367	3.95797	3.99537	3.66051	3.77861	4.84517	4.56412	3.90002	4.08625	3.54367	4.39738	3.94838	3.19198
			Average	stdev	# >10%	# >10% (%)
			3.71218	2.65121	6	1.25
MMP12	Analysis-2
	Well	Cont.	CH	Cycles	2	3	4	5	6	7	8	9	10	11	12	13	14	15	16	17	18	19	20	21	22	23	24	25	26	27	28	29	30	31	32	33	34	35	36	37	38	39	40	41	42	43	44	45	46
			t	0	45	90	135	180	225	270	315	360	405	450	495	540	585	630	675	720	765	810	855	900	945	990	1035	1080	1125	1170	1215	1260	1305	1350	1395	1440	1485	1530	1575	1620	1665	1710	1755	1800	1845	1890	1935	1980	2025
		36.9063	C	36.9	36.8	36.9	36.9	36.9	36.8	36.8	36.9	36.9	36.8	36.9	36.9	36.9	36.8	36.9	37	36.8	37	36.8	37	36.8	36.8	36.9	37	36.9	37	37	36.9	36.9	36.9	36.9	36.9	36.9	36.9	37.1	36.9	36.9	36.9	37	36.9	36.8	36.9	37	36.9	36.9	36.9
PLGL	F01	X61	1	1304	1460	1677	1961	2232	2450	2771	2989	3227	3550	3936	4251	4467	4832	4766	5270	5594	5911	6108	6408	6612	7032	7097	7242	7707	7869	8223	8491	8750	8880	9141	9231	9537	9792	9780	10308	10249	10420	10811	10957	10918	11170	11090	11306	11541	11686
	F02	X62	1	1267	1483	1726	1998	2220	2442	2840	3036	3279	3482	3840	4208	4598	4672	5015	5273	5481	6092	5845	6349	6736	6965	7148	7274	7614	7915	8290	8399	8789	8876	9044	9220	9498	9893	9955	10050	10216	10576	10755	10932	10908	11254	11305	11808	11872	12041
PANL	F03	X63	1	735	730	824	855	915	999	1047	1098	1156	1284	1332	1440	1524	1598	1699	1810	1855	1895	2024	2105	2286	2348	2423	2480	2610	2738	2729	2884	3016	3078	3093	3174	3252	3455	3518	3634	3741	3714	3942	3901	4025	4328	4231	4390	4378	4485
	F04	X64	1	674	734	734	872	915	959	986	1065	1136	1141	1251	1259	1340	1519	1552	1608	1665	1748	1838	1871	2043	2118	2216	2244	2380	2346	2437	2628	2674	2824	2838	2835	3025	3061	3126	3139	3430	3422	3441	3553	3675	3667	3888	3900	4058	4053
PLNL	F05	X65	1	920	1043	1142	1238	1398	1517	1626	1869	1891	2129	2254	2394	2457	2700	2825	2960	3172	3310	3459	3651	3811	3963	4093	4370	4438	4656	4834	4929	5085	5312	5377	5523	5772	5902	6006	6401	6306	6577	6650	6872	6793	7010	7289	7366	7556	7674
	F06	X66	1	902	990	1117	1299	1394	1479	1644	1781	1878	2136	2239	2407	2607	2713	2852	3076	3182	3348	3538	3673	3838	4087	4213	4290	4552	4700	4768	5018	4986	5337	5428	5703	5728	5901	6106	6138	6380	6455	6681	6838	6901	7060	7261	7395	7607	7572
PAGL	F07	X67	1	728	875	953	1004	1100	1150	1253	1339	1392	1634	1666	1749	1910	1994	2146	2252	2334	2457	2645	2617	2836	2940	3000	3145	3282	3461	3485	3558	3736	3834	3734	3922	4246	4173	4286	4512	4690	4800	4918	4890	4999	5256	5223	5359	5357	5667
	F08	X68	1	759	885	918	1032	1106	1180	1293	1444	1496	1654	1658	1803	1936	1991	2068	2235	2309	2436	2582	2717	2749	2885	3125	3058	3279	3397	3548	3555	3734	3874	3917	4049	4146	4226	4371	4372	4727	4671	4825	4973	5070	5085	5390	5243	5534	5663
VLGL	F09	X69	1	659	651	696	729	744	833	880	934	1001	1002	1066	1150	1192	1332	1344	1377	1467	1553	1580	1594	1794	1766	1914	1927	1990	2126	2160	2214	2257	2366	2488	2619	2546	2638	2748	2882	2969	2998	3248	3039	3117	3293	3334	3433	3640	3755
	F10	X70	1	574	625	656	669	819	842	887	996	992	1130	1165	1236	1256	1325	1376	1489	1644	1687	1739	1938	1960	2073	2182	2150	2256	2385	2425	2575	2642	2689	2741	2843	3067	2924	3060	3273	3394	3357	3451	3598	3654	3605	3760	3871	4022	4015
VANL	F11	X71	1	848	869	968	1030	1155	1288	1322	1415	1556	1631	1780	1822	1988	2078	2236	2364	2441	2574	2644	2728	2830	2938	3146	3391	3379	3484	3695	3817	3847	4013	4193	4258	4404	4401	4543	4670	4778	4891	4970	5083	5143	5310	5189	5562	5668	5762
	F12	X72	1	785	807	896	988	1057	1195	1228	1349	1395	1624	1790	1757	1930	2113	2179	2262	2385	2662	2658	2740	2928	2980	3231	3400	3345	3681	3694	3662	3898	3984	4158	4189	4413	4419	4579	4727	4731	4744	4948	4997	5176	5556	5356	5666	5608	5617
				0	45	90	135	180	225	270	315	360	405	450	495	540	585	630	675	720	765	810	855	900	945	990	1035	1080	1125	1170	1215	1260	1305	1350	1395	1440	1485	1530	1575	1620	1665	1710	1755	1800	1845	1890	1935	1980	2025
		average	PLGL	1285.5	1471.5	1701.5	1979.5	2226	2446	2805.5	3012.5	3253	3516	3888	4229.5	4532.5	4752	4890.5	5271.5	5537.5	6001.5	5976.5	6378.5	6674	6998.5	7122.5	7258	7660.5	7892	8256.5	8445	8769.5	8878	9092.5	9225.5	9517.5	9842.5	9867.5	10179	10232.5	10498	10783	10944.5	10913	11212	11197.5	11557	11706.5	11863.5
			PANL	704.5	732	779	863.5	915	979	1016.5	1081.5	1146	1212.5	1291.5	1349.5	1432	1558.5	1625.5	1709	1760	1821.5	1931	1988	2164.5	2233	2319.5	2362	2495	2542	2583	2756	2845	2951	2965.5	3004.5	3138.5	3258	3322	3386.5	3585.5	3568	3691.5	3727	3850	3997.5	4059.5	4145	4218	4269
			PLNL	911	1016.5	1129.5	1268.5	1396	1498	1635	1825	1884.5	2132.5	2246.5	2400.5	2532	2706.5	2838.5	3018	3177	3329	3498.5	3662	3824.5	4025	4153	4330	4495	4678	4801	4973.5	5035.5	5324.5	5402.5	5613	5750	5901.5	6056	6269.5	6343	6516	6665.5	6855	6847	7035	7275	7380.5	7581.5	7623
			PAGL	743.5	880	935.5	1018	1103	1165	1273	1391.5	1444	1644	1662	1776	1923	1992.5	2107	2243.5	2321.5	2446.5	2613.5	2667	2792.5	2912.5	3062.5	3101.5	3280.5	3429	3516.5	3556.5	3735	3854	3825.5	3985.5	4196	4199.5	4328.5	4442	4708.5	4735.5	4871.5	4931.5	5034.5	5170.5	5306.5	5301	5445.5	5665
			VLGL	616.5	638	676	699	781.5	837.5	883.5	965	996.5	1066	1115.5	1193	1224	1328.5	1360	1433	1555.5	1620	1659.5	1766	1877	1919.5	2048	2038.5	2123	2255.5	2292.5	2394.5	2449.5	2527.5	2614.5	2731	2806.5	2781	2904	3077.5	3181.5	3177.5	3349.5	3318.5	3385.5	3449	3547	3652	3831	3885
			VANL	816.5	838	932	1009	1106	1241.5	1275	1382	1475.5	1627.5	1785	1789.5	1959	2095.5	2207.5	2313	2413	2618	2651	2734	2879	2959	3188.5	3395.5	3362	3582.5	3694.5	3739.5	3872.5	3998.5	4175.5	4223.5	4408.5	4410	4561	4698.5	4754.5	4817.5	4959	5040	5159.5	5433	5272.5	5614	5638	5689.5
		stdev%	PLGL	2.03524	1.10523	2.03633	1.32169	0.38119	0.23127	1.7391	1.1032	1.13033	1.36756	1.74594	0.718893	2.04371	2.38083	3.60024	0.0402413	1.44294	2.13257	3.11167	0.654061	1.31377	0.676947	0.506317	0.311758	0.858442	0.41215	0.573804	0.770324	0.314467	0.0318588	0.754351	0.0843117	0.289752	0.725606	1.25405	1.79225	0.228043	1.05076	0.367226	0.161521	0.0647949	0.529762	1.3577	3.07145	1.99934	2.11593
			PANL	6.12257	0.386397	8.1694	1.3921	0	2.8891	4.24334	2.15761	1.23404	8.33949	4.43482	9.48398	9.08573	3.58431	6.39463	8.35784	7.63354	5.70654	6.81108	8.32309	7.93841	7.28323	6.31046	7.06508	6.51842	10.9042	7.99362	6.56819	8.50019	6.08625	6.08033	7.97834	5.11433	8.55126	8.34395	10.3357	6.13332	5.78686	9.59665	6.60245	6.42824	11.6922	5.97457	8.35904	5.36449	7.15554
			PLNL	1.39714	3.68683	1.56509	3.40036	0.202609	1.79373	0.778466	3.40961	0.487789	0.23211	0.472139	0.382936	4.18902	0.339641	0.672605	2.71784	0.222571	0.807151	1.59673	0.424805	0.499199	2.17842	2.04317	1.30643	1.79333	0.665085	0.972069	1.26536	1.3902	0.332006	0.667514	2.26758	0.54109	0.0119818	1.16761	2.96625	0.824939	1.32393	0.328862	0.350717	1.11534	0.502563	0.272151	0.277842	0.475664	0.946148
			PAGL	2.94826	0.80353	2.64551	1.94489	0.384646	1.82088	2.22186	5.3357	5.09274	0.860227	0.340364	2.14999	0.956047	0.106465	2.61767	0.535806	0.761476	0.606959	1.70452	2.65132	2.20298	1.33531	2.88615	1.9835	0.0646645	1.31977	1.26682	0.0596463	0.0378638	0.733894	3.38258	2.25323	1.68519	0.892408	1.38857	2.22861	0.555654	1.92623	1.34991	1.1901	0.997211	2.33856	2.22532	1.54734	2.29837	0.0499281
			VLGL	9.74924	2.88163	4.18406	6.06959	6.78605	0.759876	0.560243	4.54307	0.638631	8.49059	6.27553	5.09733	3.69729	0.372582	1.66378	5.52658	8.04615	5.84891	6.77493	13.7738	6.25358	11.3093	9.25316	7.73534	8.85965	8.11974	8.17375	10.6605	11.1139	9.03642	6.84253	5.79978	13.1268	7.27194	7.59702	8.98387	9.44587	7.98903	4.2855	11.9112	11.216	6.39656	8.49246	8.48063	7.05076	4.73225
			VANL	5.45594	5.23158	5.46263	2.94336	6.2655	5.29689	5.21318	3.37692	7.71563	0.304132	0.396138	2.56842	2.09353	1.18104	1.82582	3.11824	1.64103	2.37683	0.373425	0.310361	2.40696	1.00367	1.88503	0.187423	0.715099	3.88835	0.0191394	2.93091	0.931245	0.512845	0.592713	1.15521	0.144357	0.288615	0.55812	0.857829	0.699001	2.15765	0.313699	1.20657	0.452263	3.2017	2.23967	1.30992	0.752508	1.8021
				4.61806	2.3492	4.0105	2.84533	2.33667	2.13196	2.45936	3.32102	2.71653	3.26568	2.27749	3.40026	3.67755	1.32748	2.79579	3.38276	3.29128	2.91316	3.39539	4.35623	3.43582	3.96448	3.81405	3.09826	3.13493	4.21822	3.16653	3.70915	3.71465	2.78888	3.05334	3.25641	3.48358	2.95697	3.38489	4.52742	2.98114	3.37241	2.70697	3.57042	3.37897	4.11023	3.42698	3.84104	2.99019	2.80032
			Average	stdev	# >10%	# >10% (%)
			3.23002	3.17595	18	3.75
MMP12	Analysis-3
	Well	Cont.	CH	Cycles	2	3	4	5	6	7	8	9	10	11	12	13	14	15	16	17	18	19	20	21	22	23	24	25	26	27	28	29	30	31	32	33	34	35	36	37	38	39	40	41	42	43	44	45	46
			t	0	45	90	135	180	225	270	315	360	405	450	495	540	585	630	675	720	765	810	855	900	945	990	1035	1080	1125	1170	1215	1260	1305	1350	1395	1440	1485	1530	1575	1620	1665	1710	1755	1800	1845	1890	1935	1980	2025
		36.9175	C	37	36.8	36.9	36.9	36.8	37	36.9	37	36.8	36.9	37.1	36.8	36.9	36.9	37	37	36.9	37	37	36.9	36.9	36.9	36.9	37	37	37	36.9	36.9	36.9	36.9	36.8	36.9	36.9	36.9	36.9	36.9	36.8	36.9	37	36.8	36.9	36.9	36.9	37.1	37	37
PLGL	F01	X61	1	1284	1490	1804	1968	2165	2361	2601	2824	3119	3338	3587	3810	4074	4323	4583	4750	5159	5261	5429	5784	6183	6314	6528	6653	6798	7112	7102	7474	7776	7819	8155	8156	8449	8719	8752	8987	9000	9263	9622	9619	9959	10062	9914	10257	10651	10882
	F02	X62	1	1409	1676	1924	2102	2214	2534	2827	3121	3354	3576	3753	3948	4212	4559	4907	5141	5303	5506	5853	6162	6288	6558	6779	7071	7319	7598	7768	7936	8282	8347	8628	9056	8794	9010	9440	9768	9627	9858	10076	10472	10374	10492	10885	11199	11299	11585
PANL	F03	X63	1	764	847	868	940	1024	1119	1053	1169	1224	1333	1342	1382	1530	1647	1603	1648	1913	1837	1956	1940	2084	2087	2242	2367	2370	2542	2560	2664	2654	2781	2822	2940	2994	3098	3110	3261	3329	3375	3409	3611	3576	3709	3723	3818	3930	3957
	F04	X64	1	836	836	897	954	957	1069	1075	1132	1228	1215	1351	1395	1438	1516	1630	1698	1756	1788	1850	1888	2045	2073	2144	2214	2355	2345	2535	2496	2573	2616	2700	2662	2858	3025	2964	3123	3252	3203	3313	3370	3400	3559	3644	3751	3785	3759
PLNL	F05	X65	1	1077	1160	1258	1384	1492	1589	1750	1860	2042	2124	2306	2458	2659	2724	2716	2961	3039	3181	3329	3619	3716	3736	3940	4037	4121	4321	4522	4713	4699	4906	5076	5174	5296	5468	5651	5611	5962	5991	6389	6055	6401	6604	6606	6716	6907	6850
	F06	X66	1	1030	1127	1260	1272	1484	1544	1714	1884	1935	2142	2226	2459	2386	2606	2759	2936	3065	3199	3254	3496	3592	3728	3810	4083	4140	4255	4472	4534	4677	4858	4992	5085	5258	5335	5483	5566	5804	5835	6144	6305	6315	6470	6526	6727	6816	6849
PAGL	F07	X67	1	842	846	967	1098	1157	1258	1304	1406	1431	1622	1607	1762	1828	1928	2049	2129	2249	2335	2460	2509	2484	2767	2788	2901	2990	3139	3360	3352	3389	3498	3458	3683	3783	3891	3923	4003	4088	4423	4344	4406	4575	4487	4674	4740	4836	4886
	F08	X68	1	807	900	973	1067	1083	1156	1235	1377	1485	1595	1701	1656	1761	1866	1986	2027	2092	2215	2355	2333	2567	2615	2829	2770	2936	3045	3045	3198	3204	3297	3348	3471	3507	3602	3847	3979	4065	4198	4107	4283	4406	4519	4629	4576	4837	4766
VLGL	F09	X69	1	783	860	961	997	1051	1126	1200	1279	1377	1443	1543	1665	1691	1820	1788	1931	1997	2129	2185	2260	2397	2539	2625	2671	2737	2910	2966	2932	3173	3270	3213	3350	3610	3552	3736	3605	3877	3914	3979	3966	4154	4225	4448	4434	4361	4523
	F10	X70	1	744	790	925	928	1038	1181	1228	1293	1311	1342	1505	1601	1647	1822	1860	1968	1996	2146	2194	2421	2356	2583	2614	2781	2869	3055	3289	3289	3296	3295	3422	3626	3637	3809	3755	4073	4081	4056	4192	4339	4350	4358	4588	4712	4670	4733
VANL	F11	X71	1	855	939	1015	1055	1138	1312	1289	1372	1539	1564	1768	1813	1922	2024	2072	2248	2378	2432	2520	2605	2852	2986	2984	3068	3150	3360	3408	3569	3593	3900	3926	4043	4037	4174	4403	4516	4624	4608	4730	4707	4996	5003	5216	5251	5204	5483
	F12	X72	1	843	955	993	1163	1153	1241	1266	1440	1473	1554	1801	1759	1888	1956	2135	2169	2269	2403	2477	2612	2770	2952	3020	3012	3186	3229	3461	3503	3597	3528	3799	3802	3968	4126	4269	4270	4412	4469	4575	4667	4817	4807	4852	4972	5186	5137
				0	45	90	135	180	225	270	315	360	405	450	495	540	585	630	675	720	765	810	855	900	945	990	1035	1080	1125	1170	1215	1260	1305	1350	1395	1440	1485	1530	1575	1620	1665	1710	1755	1800	1845	1890	1935	1980	2025
		average	PLGL	1346.5	1583	1864	2035	2189.5	2447.5	2714	2972.5	3236.5	3457	3670	3879	4143	4441	4745	4945.5	5231	5383.5	5641	5973	6235.5	6436	6653.5	6862	7058.5	7355	7435	7705	8029	8083	8391.5	8606	8621.5	8864.5	9096	9377.5	9313.5	9560.5	9849	10045.5	10166.5	10277	10399.5	10728	10975	11233.5
			PANL	800	841.5	882.5	947	990.5	1094	1064	1150.5	1226	1274	1346.5	1388.5	1484	1581.5	1616.5	1673	1834.5	1812.5	1903	1914	2064.5	2080	2193	2290.5	2362.5	2443.5	2547.5	2580	2613.5	2698.5	2761	2801	2926	3061.5	3037	3192	3290.5	3289	3361	3490.5	3488	3634	3683.5	3784.5	3857.5	3858
			PLNL	1053.5	1143.5	1259	1328	1488	1566.5	1732	1872	1988.5	2133	2266	2458.5	2522.5	2665	2737.5	2948.5	3052	3190	3291.5	3557.5	3654	3732	3875	4060	4130.5	4288	4497	4623.5	4688	4882	5034	5129.5	5277	5401.5	5567	5588.5	5883	5913	6266.5	6180	6358	6537	6566	6721.5	6861.5	6849.5
			PAGL	824.5	873	970	1082.5	1120	1207	1269.5	1391.5	1458	1608.5	1654	1709	1794.5	1897	2017.5	2078	2170.5	2275	2407.5	2421	2525.5	2691	2808.5	2835.5	2963	3092	3202.5	3275	3296.5	3397.5	3403	3577	3645	3746.5	3885	3991	4076.5	4310.5	4225.5	4344.5	4490.5	4503	4651.5	4658	4836.5	4826
			VLGL	763.5	825	943	962.5	1044.5	1153.5	1214	1286	1344	1392.5	1524	1633	1669	1821	1824	1949.5	1996.5	2137.5	2189.5	2340.5	2376.5	2561	2619.5	2726	2803	2982.5	3127.5	3110.5	3234.5	3282.5	3317.5	3488	3623.5	3680.5	3745.5	3839	3979	3985	4085.5	4152.5	4252	4291.5	4518	4573	4515.5	4628
			VANL	849	947	1004	1109	1145.5	1276.5	1277.5	1406	1506	1559	1784.5	1786	1905	1990	2103.5	2208.5	2323.5	2417.5	2498.5	2608.5	2811	2969	3002	3040	3168	3294.5	3434.5	3536	3595	3714	3862.5	3922.5	4002.5	4150	4336	4393	4518	4538.5	4652.5	4687	4906.5	4905	5034	5111.5	5195	5310
		stdev%	PLGL	6.5643	8.30839	4.55219	4.65613	1.58247	4.99814	5.88821	7.06512	5.13425	4.86813	3.19836	2.51562	2.35532	3.75765	4.82829	5.59051	1.94654	3.218	5.3149	4.47491	1.1907	2.68077	2.66753	4.30735	5.21928	4.67238	6.334	4.23989	4.4563	4.61898	3.98572	7.3948	2.82958	2.32126	5.34839	5.8891	4.76036	4.4007	3.25948	6.0043	2.88643	2.95861	6.60225	6.20894	4.17499	4.42512
			PANL	6.36396	0.924323	2.32364	1.04535	4.78305	3.23175	1.46206	2.27405	0.230704	6.54934	0.47263	0.662037	4.38368	5.85716	1.18106	2.11329	6.05155	1.91163	3.93869	1.92108	1.33578	0.475937	3.15989	4.72331	0.448957	5.70084	0.693922	4.60442	2.19153	4.32361	3.12448	7.01805	3.28662	1.68606	3.39933	3.05704	1.65468	3.69785	2.0197	4.88219	3.56797	2.91871	1.51653	1.25185	2.65795	3.62901
			PLNL	3.15463	2.04062	0.112328	5.96355	0.380165	2.03127	1.46974	0.906547	3.8049	0.596715	2.49641	0.0287617	7.65273	3.1309	1.11071	0.599548	0.602385	0.398994	1.61121	2.44481	2.3996	0.151577	2.37223	0.801155	0.325264	1.08836	0.786198	2.73758	0.331833	0.69523	1.17992	1.22687	0.509192	1.74109	2.1339	0.56938	1.89908	1.86553	2.76456	2.86046	0.956451	1.44948	0.861537	0.115721	0.937794	0.0103235
			PAGL	3.00167	4.37386	0.437386	2.02497	4.67196	5.97555	3.84327	1.47367	2.61891	1.18694	4.01862	4.3858	2.64008	2.31105	2.20807	3.47088	5.11476	3.72979	3.08395	5.14047	2.32389	3.99406	1.03227	3.26683	1.28869	2.14968	6.95515	3.32502	3.96829	4.18332	2.28568	4.19085	5.35422	5.45453	1.38327	0.425221	0.398956	3.69096	3.96602	2.00194	2.6612	0.502496	0.684076	2.4896	0.0146202	1.75824
			VLGL	3.61194	5.99969	2.69945	5.06913	0.880075	3.37155	1.63089	0.76979	3.4724	5.12875	1.76313	2.77127	1.86415	0.0776614	2.79121	1.34203	0.0354173	0.562377	0.290658	4.8641	1.21992	1.21487	0.296934	2.85333	3.32994	3.43774	7.30281	8.11564	2.68895	0.538543	4.45472	5.59523	0.526891	4.93755	0.358698	8.62011	3.62528	2.51968	3.68654	6.35162	3.25948	2.19143	2.19112	4.29862	4.8388	3.20857
			VANL	0.999444	1.19469	1.54944	6.88616	0.925936	3.93299	1.27307	3.41986	3.09887	0.453564	1.30762	2.13795	1.26203	2.41624	2.11779	2.52938	3.31718	0.848236	1.21695	0.189755	2.06271	0.809755	0.847963	1.30257	0.80353	2.81169	1.09118	1.31983	0.0786767	7.08249	2.32499	4.34449	1.219	0.817858	2.18525	3.95967	3.31799	2.16565	2.35576	0.603462	2.57968	2.82554	5.11297	3.85959	0.245003	4.60751
				3.94932	3.80693	1.94574	4.27422	2.20394	3.92354	2.59454	2.65151	3.06001	3.13057	2.20946	2.08357	3.35966	2.92511	2.37286	2.60761	2.84464	1.77817	2.57606	3.17252	1.75543	1.55449	1.72947	2.87576	1.90261	3.31011	3.86054	4.05706	2.28593	3.5737	2.89258	4.96172	2.28758	2.82639	2.46814	3.75342	2.60939	3.05673	3.00868	3.78399	2.65187	2.14104	2.82808	3.03738	2.14486	2.9398
			Average	stdev	# >10%	# >10% (%)
			3.06289	1.92623	0	0
[truncated: 34 more columns]

## Sheet: MMP13
MMP13	Active site specificity profiling datasets of human Matrix Metalloproteinases (MMPs):												MMP activity profiling using quenched fluorescence (QF) peptides.									Index
															Analysis Round 1		Graph Template: fluorescence (a.u.) vs. time (s)
														merged
								MMP13	t1	t2	k	k%		k%	stdev
								PLG↓L	0	720	4.90847	100		100	0
								PAN↓L	0	720	2.10014	42.786		44.8199	1.82504
								PLN↓L	0	720	1.56876	31.9603		32.916	1.31449
								PAG↓L	0	720	5.97718	121.773		124.018	2.39631
								VLG↓L	0	720	0.674292	13.7373		14.8867	1.00528
								VAN↓L	0	720	1.50956	30.7542		32.9827	2.46314
									stdev-analysis	Average	stdev	# >10%	# >10% (%)
										2.56971	2.02179	4	0.833333
															Analysis Round 2
								MMP13	t1	t2	k	k%
								PLG↓L	0	720	7.10572	100
								PAN↓L	0	720	3.22309	45.3591
								PLN↓L	0	720	2.3003	32.3725
								PAG↓L	0	720	8.99167	126.541
								VLG↓L	0	720	1.08867	15.3211
								VAN↓L	0	720	2.31408	32.5664
									stdev-analysis	Average	stdev	# >10%	# >10% (%)
										3.31817	2.32961	0	0
															Analysis Round 3
								MMP13	t1	t2	k	k%
								PLG↓L	0	720	6.13459	100
								PAN↓L	0	720	2.8412	46.3145
								PLN↓L	0	720	2.11122	34.415
								PAG↓L	0	720	7.59101	123.741
								VLG↓L	0	720	0.957108	15.6018
								VAN↓L	0	720	2.18559	35.6274
									stdev-analysis	Average	stdev	# >10%	# >10% (%)
										3.14587	1.87328	0	0
MMP13	Analysis-1
	Well	Cont.	CH	Cycles	2	3	4	5	6	7	8	9	10	11	12	13	14	15	16	17	18	19	20	21	22	23	24	25	26	27	28	29	30	31	32	33	34	35	36	37	38	39	40	41	42	43	44	45	46
			t	0	45	90	135	180	225	270	315	360	405	450	495	540	585	630	675	720	765	810	855	900	945	990	1035	1080	1125	1170	1215	1260	1305	1350	1395	1440	1485	1530	1575	1620	1665	1710	1755	1800	1845	1890	1935	1980	2025
		36.9063	C	36.9	36.8	36.9	36.9	36.9	36.8	36.8	36.9	36.9	36.8	36.9	36.9	36.9	36.8	36.9	37	36.8	37	36.8	37	36.8	36.8	36.9	37	36.9	37	37	36.9	36.9	36.9	36.9	36.9	36.9	36.9	37.1	36.9	36.9	36.9	37	36.9	36.8	36.9	37	36.9	36.9	36.9
PLGL	G01	X73	1	989	1153	1337	1569	1807	2064	2195	2453	2565	2876	3013	3306	3609	3779	4010	4333	4485	4687	5015	5220	5377	5815	5932	6160	6283	6529	6766	7071	7267	7304	7592	7595	7811	8068	8179	8540	8789	8746	8865	9160	9466	9271	9861	9804	10079	9765
	G02	X74	1	1022	1199	1465	1597	1794	2053	2298	2509	2717	2933	3278	3421	3627	3765	4173	4241	4488	4736	4839	5010	5338	5532	5805	5975	6348	6470	6559	6781	7024	7297	7408	7687	7663	8011	8264	8326	8727	8709	8773	9203	9306	9493	9558	9865	10023	9922
PANL	G03	X75	1	790	773	910	1054	1082	1182	1258	1428	1426	1566	1686	1763	1881	2009	2067	2235	2347	2316	2537	2692	2749	2734	2777	3079	3201	3209	3397	3469	3651	3774	3864	4085	4041	4152	4340	4420	4493	4609	4788	4544	4817	5007	5153	5274	5389	5426
	G04	X76	1	693	804	856	1015	1056	1104	1153	1296	1343	1436	1571	1668	1812	1852	1969	2030	2148	2295	2409	2544	2668	2677	2741	2996	2960	3144	3341	3322	3322	3489	3675	3806	3912	3914	4074	4006	4144	4337	4577	4602	4565	4675	4861	4964	5217	5196
PLNL	G05	X77	1	718	730	814	866	910	984	1076	1085	1130	1272	1324	1476	1424	1593	1629	1688	1785	1799	1909	2022	2051	2178	2218	2379	2362	2554	2600	2700	2749	2810	2875	3025	3069	3088	3196	3419	3369	3495	3605	3619	3789	3740	3966	3948	4112	4162
	G06	X78	1	746	831	854	885	950	994	1102	1201	1168	1290	1346	1491	1623	1614	1697	1863	1863	1917	1993	2134	2148	2276	2329	2488	2598	2602	2661	2841	2905	2863	3008	3169	3154	3352	3345	3392	3538	3640	3596	3800	3888	3771	3961	4089	4073	4186
PAGL	G07	X79	1	1232	1444	1668	1914	2161	2438	2673	2962	3394	3468	3880	4042	4441	4469	4857	5107	5392	5554	6013	6236	6547	6673	6908	7269	7449	7923	7874	8367	8385	8568	8788	9093	9223	9712	9686	9936	10177	10403	10527	10408	10887	11026	11348	11444	11420	12192
	G08	X80	1	1275	1504	1645	2032	2288	2525	2891	3057	3354	3670	3876	4124	4487	4809	4952	5335	5660	5955	6308	6333	6654	6944	7268	7409	7682	8050	8109	8166	8745	8829	9094	9529	9517	9710	10079	10048	10499	10699	10892	10930	11414	11602	11597	11853	12112	12378
VLGL	G09	X81	1	453	526	475	528	571	555	592	606	656	668	738	712	740	835	895	830	918	991	1003	1036	1088	1168	1154	1236	1239	1274	1378	1325	1438	1479	1535	1559	1685	1704	1703	1781	1861	1870	1942	2037	1939	2038	2049	2115	2154	2224
	G10	X82	1	437	531	536	532	601	588	713	703	721	773	765	787	822	882	886	984	1022	939	1052	1099	1109	1189	1226	1286	1250	1329	1331	1400	1420	1453	1485	1588	1654	1721	1734	1614	1839	1847	1907	1959	1973	1988	2020	2073	2075	2172
VANL	G11	X83	1	661	778	734	877	922	931	1080	1076	1159	1210	1311	1342	1446	1483	1548	1687	1755	1774	1903	1967	2016	2070	2197	2257	2279	2340	2372	2651	2712	2760	2753	2948	2921	3119	3147	3119	3325	3296	3444	3560	3626	3583	3698	3878	3914	4007
	G12	X84	1	685	771	820	869	950	998	1041	1113	1241	1251	1333	1383	1497	1544	1762	1770	1734	1825	1916	2034	2120	2142	2209	2378	2397	2543	2608	2753	2696	2792	2893	3039	3146	3172	3256	3322	3405	3425	3592	3570	3665	3774	3756	3822	4068	4002
				0	45	90	135	180	225	270	315	360	405	450	495	540	585	630	675	720	765	810	855	900	945	990	1035	1080	1125	1170	1215	1260	1305	1350	1395	1440	1485	1530	1575	1620	1665	1710	1755	1800	1845	1890	1935	1980	2025
		average	PLGL	1005.5	1176	1401	1583	1800.5	2058.5	2246.5	2481	2641	2904.5	3145.5	3363.5	3618	3772	4091.5	4287	4486.5	4711.5	4927	5115	5357.5	5673.5	5868.5	6067.5	6315.5	6499.5	6662.5	6926	7145.5	7300.5	7500	7641	7737	8039.5	8221.5	8433	8758	8727.5	8819	9181.5	9386	9382	9709.5	9834.5	10051	9843.5
			PANL	741.5	788.5	883	1034.5	1069	1143	1205.5	1362	1384.5	1501	1628.5	1715.5	1846.5	1930.5	2018	2132.5	2247.5	2305.5	2473	2618	2708.5	2705.5	2759	3037.5	3080.5	3176.5	3369	3395.5	3486.5	3631.5	3769.5	3945.5	3976.5	4033	4207	4213	4318.5	4473	4682.5	4573	4691	4841	5007	5119	5303	5311
			PLNL	732	780.5	834	875.5	930	989	1089	1143	1149	1281	1335	1483.5	1523.5	1603.5	1663	1775.5	1824	1858	1951	2078	2099.5	2227	2273.5	2433.5	2480	2578	2630.5	2770.5	2827	2836.5	2941.5	3097	3111.5	3220	3270.5	3405.5	3453.5	3567.5	3600.5	3709.5	3838.5	3755.5	3963.5	4018.5	4092.5	4174
			PAGL	1253.5	1474	1656.5	1973	2224.5	2481.5	2782	3009.5	3374	3569	3878	4083	4464	4639	4904.5	5221	5526	5754.5	6160.5	6284.5	6600.5	6808.5	7088	7339	7565.5	7986.5	7991.5	8266.5	8565	8698.5	8941	9311	9370	9711	9882.5	9992	10338	10551	10709.5	10669	11150.5	11314	11472.5	11648.5	11766	12285
			VLGL	445	528.5	505.5	530	586	571.5	652.5	654.5	688.5	720.5	751.5	749.5	781	858.5	890.5	907	970	965	1027.5	1067.5	1098.5	1178.5	1190	1261	1244.5	1301.5	1354.5	1362.5	1429	1466	1510	1573.5	1669.5	1712.5	1718.5	1697.5	1850	1858.5	1924.5	1998	1956	2013	2034.5	2094	2114.5	2198
			VANL	673	774.5	777	873	936	964.5	1060.5	1094.5	1200	1230.5	1322	1362.5	1471.5	1513.5	1655	1728.5	1744.5	1799.5	1909.5	2000.5	2068	2106	2203	2317.5	2338	2441.5	2490	2702	2704	2776	2823	2993.5	3033.5	3145.5	3201.5	3220.5	3365	3360.5	3518	3565	3645.5	3678.5	3727	3850	3991	4004.5
		stdev%	PLGL	2.32069	2.76589	6.46036	1.25073	0.510546	0.377856	3.24202	1.59605	4.06968	1.38768	5.95719	2.41764	0.351794	0.262447	2.81702	1.51747	0.0472823	0.735397	2.52589	2.90308	0.514739	3.52712	1.53025	2.15599	0.727764	0.641885	2.19694	2.96074	2.40469	0.0678001	1.73477	0.851378	1.35261	0.501338	0.73106	1.79439	0.500578	0.299776	0.737655	0.331161	1.20538	1.67318	2.20664	0.438594	0.393971	1.12781
			PANL	9.25008	2.78	4.32432	2.66575	1.71981	4.8254	6.15896	6.85302	4.23907	6.12418	4.99339	3.91578	2.64232	5.75062	3.43392	6.79751	6.26092	0.644079	3.65991	3.9974	2.11466	1.48975	0.922647	1.93218	5.53198	1.44694	1.17536	3.06125	6.67254	5.54937	3.54538	5.0002	2.2939	4.17286	4.47089	6.94855	5.71449	4.29987	3.18632	0.896833	3.79857	4.8494	4.12373	4.28215	2.29346	3.06222
			PLNL	2.70478	9.15026	3.3914	1.53455	3.04132	0.714971	1.68823	7.17624	2.33856	0.993593	1.16527	0.714971	9.23625	0.926052	2.89136	6.96951	3.02381	4.49078	3.04444	3.81116	3.26694	3.11165	3.45234	3.16723	6.72892	1.31657	1.63975	3.5987	3.90197	1.32123	3.19719	3.28781	1.93168	5.7974	3.22149	0.560619	3.46029	2.87401	0.176752	3.45023	1.82372	0.583686	0.0892023	2.48108	0.673846	0.406578
			PAGL	2.42566	2.87832	0.981796	4.22902	4.03698	2.47908	5.54095	2.2321	0.838301	4.00212	0.0729352	1.4201	0.728649	5.1825	1.36966	3.08792	3.42933	4.92744	3.38603	1.09141	1.14628	2.81451	3.5914	1.34889	2.17773	1.12443	2.07934	1.71933	2.97208	2.12169	2.42003	3.31112	2.21867	0.014563	2.81197	0.792594	2.20244	1.98373	2.40995	3.45965	3.34196	3.59991	1.53471	2.48278	4.15874	1.07059
			VLGL	2.54241	0.668975	8.53284	0.533665	3.62	4.08303	13.1126	10.4797	6.67566	10.3048	2.5405	7.07579	7.42417	3.87117	0.71465	12.006	7.58135	3.81032	3.37209	4.17309	1.35177	1.26001	4.27829	2.80375	0.625004	2.98816	2.4536	3.89233	0.890687	1.25408	2.34141	1.30322	1.31299	0.701945	1.27555	6.95651	0.840884	0.875085	1.28598	2.76048	1.22912	1.75635	1.00792	1.41827	2.64183	1.67286
			VANL	2.52163	0.639089	7.82641	0.647979	2.11528	4.91199	2.60039	2.3904	4.8319	2.35606	1.17673	2.12781	2.45073	2.84992	9.14325	3.39542	0.851203	2.00403	0.481403	2.36822	3.55605	2.41746	0.385169	3.69191	3.5688	5.87928	6.7019	2.66932	0.418406	0.815109	3.50673	2.14955	5.24473	1.19144	2.40745	4.45715	1.68109	2.71438	2.97475	0.198347	0.756471	3.67153	1.10041	1.02852	2.7285	0.088289
				3.62754	3.14709	5.25285	1.81028	2.50732	2.89872	5.39053	5.12124	3.83219	4.19474	2.651	2.94535	3.80565	3.14045	3.39498	5.62897	3.53232	2.76867	2.74496	3.05739	1.99174	2.43675	2.36002	2.51666	3.2267	2.23288	2.70781	2.98361	2.87673	1.85488	2.79092	2.65054	2.39243	2.06326	2.4864	3.58497	2.39996	2.17448	1.79524	1.84945	2.02587	2.68901	1.6771	2.0219	2.14839	1.23806
			Average	stdev	# >10%	# >10% (%)
			2.56971	2.02179	4	0.833333
MMP13	Analysis-2
	Well	Cont.	CH	Cycles	2	3	4	5	6	7	8	9	10	11	12	13	14	15	16	17	18	19	20	21	22	23	24	25	26	27	28	29	30	31	32	33	34	35	36	37	38	39	40	41	42	43	44	45	46
			t	0	45	90	135	180	225	270	315	360	405	450	495	540	585	630	675	720	765	810	855	900	945	990	1035	1080	1125	1170	1215	1260	1305	1350	1395	1440	1485	1530	1575	1620	1665	1710	1755	1800	1845	1890	1935	1980	2025
		36.8988	C	36.9	36.9	36.9	36.9	36.9	36.8	37	37	36.8	36.9	36.8	36.9	36.9	37	36.8	36.8	36.9	36.8	36.8	36.9	36.9	37	36.9	36.9	36.9	36.9	36.9	36.9	36.9	36.8	36.8	36.9	36.8	36.9	36.9	36.8	36.9	37	36.9	36.8	36.9	36.9	37	37	36.9	37
PLGL	G01	X73	1	1652	2013	2227	2536	2838	3197	3385	3762	3995	4374	4719	5076	5224	5698	5932	6493	6582	6862	7152	7442	7591	8114	8313	8486	8556	8684	9237	9488	9715	10047	10036	10237	10587	10524	11036	11064	11502	11563	11639	11729	12037	12113	12456	12401	12468	13036
	G02	X74	1	1807	2113	2471	2712	3145	3459	3735	4060	4322	4793	4908	5293	5717	6119	6395	6788	6988	7306	7349	7985	8229	8684	8776	9284	9463	9516	10090	10223	10662	10693	10909	11175	11514	11641	11989	12170	12388	12287	12517	13159	12870	13307	13089	13474	13593	13936
PANL	G03	X75	1	1137	1198	1348	1508	1631	1671	1855	2007	2106	2296	2430	2529	2742	3044	3097	3301	3281	3393	3624	3787	3961	4096	4229	4497	4512	4705	4965	4937	5248	5386	5432	5533	5630	6073	5949	6157	6332	6350	6377	6774	6772	6962	7217	7135	7521	7315
	G04	X76	1	1097	1112	1204	1325	1629	1729	1882	1977	2181	2276	2493	2552	2695	2973	3085	3188	3289	3591	3611	3655	4070	4134	4202	4339	4643	4736	4789	4987	5095	5299	5539	5505	5657	5811	6014	5949	6315	6346	6519	6627	6721	6943	6830	7133	7180	7413
PLNL	G05	X77	1	946	1081	1149	1221	1344	1407	1555	1633	1804	1828	1960	2039	2161	2358	2396	2492	2570	2699	2711	2896	3052	3159	3323	3314	3523	3670	3841	3819	4022	4074	4270	4249	4340	4499	4616	4838	4838	5025	5092	5316	5342	5552	5473	5606	5730	5768
	G06	X78	1	1029	1068	1139	1260	1331	1393	1606	1634	1744	1847	1965	2061	2127	2324	2411	2581	2604	2718	2784	2954	3087	3172	3322	3463	3551	3731	3840	4022	4009	4298	4250	4410	4473	4624	4610	4836	4944	5150	5236	5354	5440	5419	5684	5480	5773	5974
PAGL	G07	X79	1	2188	2606	3044	3377	3925	4311	4905	5261	5602	6053	6324	6792	7488	7736	8051	8403	9022	9333	9597	10029	10432	10504	10970	11240	11734	11999	12434	12463	12796	13355	13165	13892	13854	14064	14243	14618	14965	15282	15136	15876	15956	16107	16062	16139	16169	16647
	G08	X80	1	2174	2543	2895	3190	3726	3964	4553	4852	5409	5594	6060	6509	6848	7022	7547	8061	8197	8699	9067	9255	9434	10095	10323	10278	10853	10917	11177	11784	11985	12079	12373	12599	12511	13302	13529	13519	13754	13779	14337	14530	14553	14718	15007	14880	15181	15553
VLGL	G09	X81	1	739	710	710	792	861	865	875	933	998	1095	1128	1184	1174	1290	1287	1408	1482	1543	1657	1720	1699	1852	1746	1866	1977	2123	2160	2178	2293	2353	2416	2466	2556	2622	2693	2813	2747	2896	2963	3019	3060	3168	3268	3416	3454	3467
	G10	X82	1	717	721	797	760	886	867	963	998	1079	1133	1089	1197	1203	1354	1415	1439	1463	1600	1598	1746	1791	1894	1905	1958	2091	2118	2321	2305	2462	2592	2528	2600	2713	2715	2829	2978	2994	3129	3031	3314	3364	3446	3456	3594	3583	3632
VANL	G11	X83	1	1001	1042	1108	1262	1244	1511	1474	1570	1766	1784	1879	2030	2133	2321	2421	2506	2597	2696	2777	2991	3007	3100	3308	3302	3544	3614	3711	3756	3939	4035	4208	4356	4442	4421	4485	4684	4729	4821	4863	5128	5256	5143	5516	5501	5656	5671
	G12	X84	1	995	1059	1189	1230	1384	1368	1450	1666	1680	1798	1932	2088	2135	2249	2452	2529	2673	2783	2773	2944	3040	3261	3263	3387	3597	3570	3725	3795	3953	4081	4127	4221	4370	4371	4594	4811	4671	4866	5030	4855	5192	5200	5350	5228	5477	5660
				0	45	90	135	180	225	270	315	360	405	450	495	540	585	630	675	720	765	810	855	900	945	990	1035	1080	1125	1170	1215	1260	1305	1350	1395	1440	1485	1530	1575	1620	1665	1710	1755	1800	1845	1890	1935	1980	2025
		average	PLGL	1729.5	2063	2349	2624	2991.5	3328	3560	3911	4158.5	4583.5	4813.5	5184.5	5470.5	5908.5	6163.5	6640.5	6785	7084	7250.5	7713.5	7910	8399	8544.5	8885	9009.5	9100	9663.5	9855.5	10188.5	10370	10472.5	10706	11050.5	11082.5	11512.5	11617	11945	11925	12078	12444	12453.5	12710	12772.5	12937.5	13030.5	13486
			PANL	1117	1155	1276	1416.5	1630	1700	1868.5	1992	2143.5	2286	2461.5	2540.5	2718.5	3008.5	3091	3244.5	3285	3492	3617.5	3721	4015.5	4115	4215.5	4418	4577.5	4720.5	4877	4962	5171.5	5342.5	5485.5	5519	5643.5	5942	5981.5	6053	6323.5	6348	6448	6700.5	6746.5	6952.5	7023.5	7134	7350.5	7364
			PLNL	987.5	1074.5	1144	1240.5	1337.5	1400	1580.5	1633.5	1774	1837.5	1962.5	2050	2144	2341	2403.5	2536.5	2587	2708.5	2747.5	2925	3069.5	3165.5	3322.5	3388.5	3537	3700.5	3840.5	3920.5	4015.5	4186	4260	4329.5	4406.5	4561.5	4613	4837	4891	5087.5	5164	5335	5391	5485.5	5578.5	5543	5751.5	5871
			PAGL	2181	2574.5	2969.5	3283.5	3825.5	4137.5	4729	5056.5	5505.5	5823.5	6192	6650.5	7168	7379	7799	8232	8609.5	9016	9332	9642	9933	10299.5	10646.5	10759	11293.5	11458	11805.5	12123.5	12390.5	12717	12769	13245.5	13182.5	13683	13886	14068.5	14359.5	14530.5	14736.5	15203	15254.5	15412.5	15534.5	15509.5	15675	16100
			VLGL	728	715.5	753.5	776	873.5	866	919	965.5	1038.5	1114	1108.5	1190.5	1188.5	1322	1351	1423.5	1472.5	1571.5	1627.5	1733	1745	1873	1825.5	1912	2034	2120.5	2240.5	2241.5	2377.5	2472.5	2472	2533	2634.5	2668.5	2761	2895.5	2870.5	3012.5	2997	3166.5	3212	3307	3362	3505	3518.5	3549.5
			VANL	998	1050.5	1148.5	1246	1314	1439.5	1462	1618	1723	1791	1905.5	2059	2134	2285	2436.5	2517.5	2635	2739.5	2775	2967.5	3023.5	3180.5	3285.5	3344.5	3570.5	3592	3718	3775.5	3946	4058	4167.5	4288.5	4406	4396	4539.5	4747.5	4700	4843.5	4946.5	4991.5	5224	5171.5	5433	5364.5	5566.5	5665.5
		stdev%	PLGL	6.33718	3.42757	7.345	4.74279	7.25662	5.56677	6.95189	5.38782	5.56027	6.46401	2.77642	2.95963	6.37243	5.03837	5.31176	3.14128	4.23118	4.43189	1.92125	4.97775	5.70334	4.7988	3.83159	6.35083	7.11855	6.46498	6.24165	5.27344	6.57241	4.40493	5.89453	6.19528	5.93175	7.1269	5.8534	6.73203	5.24484	4.29304	5.14025	8.1257	4.72975	6.64269	3.50439	5.86455	6.10487	4.71894
			PANL	2.53216	5.26504	7.97989	9.13523	0.0867616	2.41248	1.02178	1.06492	2.47413	0.618641	1.80978	0.640168	1.22251	1.66876	0.274516	2.46272	0.172203	4.00937	0.254109	2.50841	1.91943	0.652978	0.452897	2.52881	2.02362	0.464364	2.55179	0.712522	2.09199	1.15149	1.37928	0.358742	0.338299	3.11784	0.768402	2.42984	0.190097	0.0445562	1.55721	1.5513	0.534536	0.19324	3.89621	0.0198236	3.28037	0.941017
			PLNL	5.94328	0.855504	0.6181	2.22307	0.687281	0.707107	2.28171	0.0432878	2.39157	0.731158	0.180155	0.758846	1.12134	1.02698	0.441298	2.48108	0.929325	0.496032	1.87876	1.40213	0.806279	0.290393	0.0212824	3.10931	0.559768	1.16561	0.0184118	3.66134	0.228923	3.78385	0.331975	2.6295	2.13424	1.9377	0.0919714	0.0292374	1.53247	1.73736	1.97179	0.503656	1.28541	1.71443	2.67455	1.60735	0.528655	2.48108
			PAGL	0.453897	1.73034	3.54804	4.02707	3.67832	5.9303	5.2633	5.7195	2.47882	5.57332	3.0148	3.00897	6.31345	6.84204	4.56958	2.93769	6.77581	4.97233	4.01593	5.67621	7.10453	2.80797	4.29717	6.32249	5.5161	6.67734	7.52898	3.96029	4.62825	7.09498	4.38585	6.90264	7.20383	3.93785	3.63585	5.52376	5.96334	7.31414	3.83387	6.26038	6.50346	6.37256	4.8022	5.74001	4.45692	4.80481
			VLGL	2.13686	1.0871	8.16434	2.9159	2.02377	0.163304	6.77099	4.76043	5.51523	2.41203	2.48779	0.772145	1.72538	3.42321	6.69946	1.53989	0.912396	2.56475	2.5634	1.06086	3.72801	1.58561	6.15886	3.4024	3.96314	0.166731	5.0812	4.00636	5.02633	6.83513	3.20372	3.74071	4.21392	2.46434	3.48303	4.02945	6.08449	5.46907	1.60438	6.5876	6.69242	5.94423	3.95408	3.59101	2.59249	3.28702
			VANL	0.425114	1.14429	4.987	1.816	7.53386	7.0244	1.16078	4.19544	3.52938	0.552736	1.96676	1.99185	0.0662706	2.22808	0.899664	0.646016	2.03947	2.2456	0.101925	1.11993	0.771772	3.57944	0.968492	1.7971	1.04962	0.866166	0.266259	0.730424	0.250874	0.80155	1.37434	2.22594	1.15551	0.804262	1.69787	1.89158	0.8726	0.656959	2.38728	3.86738	0.866287	0.779369	2.1605	3.59847	2.27382	0.13729
				2.97142	2.25164	5.44039	4.14335	3.54444	3.63406	3.90841	3.52857	3.65823	2.72532	2.03928	1.6886	2.80356	3.37124	3.03271	2.20144	2.51006	3.12	1.78923	2.79088	3.33889	2.28586	2.62172	3.91849	3.3718	2.6342	3.61471	3.05739	3.13313	4.01199	2.76161	3.67547	3.49626	3.23148	2.58842	3.43932	3.31464	3.25252	2.74913	4.48267	3.43531	3.60775	3.49865	3.40354	3.20619	2.72836
			Average	stdev	# >10%	# >10% (%)
			3.31817	2.32961	0	0
MMP13	Analysis-3
	Well	Cont.	CH	Cycles	2	3	4	5	6	7	8	9	10	11	12	13	14	15	16	17	18	19	20	21	22	23	24	25	26	27	28	29	30	31	32	33	34	35	36	37	38	39	40	41	42	43	44	45	46
			t	0	45	90	135	180	225	270	315	360	405	450	495	540	585	630	675	720	765	810	855	900	945	990	1035	1080	1125	1170	1215	1260	1305	1350	1395	1440	1485	1530	1575	1620	1665	1710	1755	1800	1845	1890	1935	1980	2025
		36.9175	C	37	36.8	36.9	36.9	36.8	37	36.9	37	36.8	36.9	37.1	36.8	36.9	36.9	37	37	36.9	37	37	36.9	36.9	36.9	36.9	37	37	37	36.9	36.9	36.9	36.9	36.8	36.9	36.9	36.9	36.9	36.9	36.8	36.9	37	36.8	36.9	36.9	36.9	37.1	37	37
PLGL	G01	X73	1	1531	1746	2068	2302	2551	2895	3219	3338	3618	4002	4237	4614	4892	5174	5460	5818	5939	6311	6507	6863	7223	7504	7852	8034	8052	8615	8600	9033	9155	9485	9715	9881	9978	10270	10386	10410	10682	11073	11093	11181	11376	11607	11698	11781	12149	12358
	G02	X74	1	1512	1649	1977	2262	2392	2704	3085	3358	3615	3858	4024	4343	4671	4955	5210	5562	5624	5986	6230	6463	6710	7018	7113	7532	7755	7912	8065	8439	8818	8768	8745	9189	9498	9499	9966	10085	10173	10212	10487	10715	10829	10924	11206	11302	11205	11253
PANL	G03	X75	1	1109	1111	1303	1451	1490	1611	1740	1919	1927	2247	2301	2468	2659	2814	2973	3071	3063	3463	3426	3543	3899	3981	4010	4138	4349	4522	4634	4637	4943	4926	5062	5203	5481	5512	5725	5980	5964	6038	6142	6308	6535	6727	6701	6948	6971	7308
	G04	X76	1	1030	1209	1205	1427	1477	1651	1755	1859	1994	1999	2188	2348	2439	2680	2768	2840	2960	3103	3306	3450	3506	3724	3745	3968	4143	4163	4331	4480	4533	4632	4992	4939	5014	5116	5331	5444	5574	5684	5769	5837	6070	6169	6220	6410	6357	6460
PLNL	G05	X77	1	840	942	1055	1063	1134	1169	1264	1409	1438	1559	1661	1873	1855	1906	2167	2244	2328	2436	2615	2559	2672	2915	2965	2927	3098	3146	3299	3429	3573	3541	3779	3700	3926	3966	4067	4117	4383	4476	4609	4671	4789	4818	4791	4968	5026	5210
	G06	X78	1	910	947	996	1127	1155	1248	1393	1450	1500	1640	1795	1849	2018	2111	2235	2271	2386	2556	2673	2715	2881	2904	3019	3109	3288	3360	3517	3566	3716	3791	3930	4027	4173	4241	4375	4249	4427	4684	4869	4853	5028	5064	5151	5300	5396	5438
PAGL	G07	X79	1	1748	2100	2454	2715	3187	3448	3835	4108	4490	4859	5085	5504	5789	6250	6464	6732	7074	7390	7623	7885	8303	8539	8787	9029	9327	9452	9967	10105	10400	10427	11007	11196	11265	11533	11695	11968	12136	12007	12282	12541	12926	13141	13191	13120	13703	13438
	G08	X80	1	1660	2162	2461	2819	3178	3545	3851	4300	4665	4936	5256	5700	5967	6317	6683	6927	7273	7762	7871	8154	8657	8780	9156	9395	9678	10117	10216	10749	10715	11025	11160	11340	11638	11787	12191	12129	12358	12682	13002	13058	13176	13507	13752	13956	14074	14451
VLGL	G09	X81	1	642	725	754	727	820	821	888	884	961	957	1027	1109	1237	1168	1229	1307	1346	1343	1402	1495	1545	1649	1690	1751	1737	1941	1742	1907	2011	1994	2103	2119	2247	2278	2394	2370	2373	2487	2524	2546	2675	2665	2710	2834	2892	2993
	G10	X82	1	584	692	775	744	798	900	847	912	950	986	1065	1124	1135	1193	1223	1278	1326	1372	1466	1462	1524	1699	1615	1852	1817	1895	1881	1929	1932	1966	2127	2219	2119	2219	2354	2411	2451	2494	2553	2575	2705	2768	2796	2728	2891	2828
VANL	G11	X83	1	961	969	1094	1153	1330	1394	1458	1716	1742	1784	1875	2020	2117	2089	2338	2369	2643	2585	2754	2806	2876	3053	3208	3315	3416	3560	3572	3606	3847	3781	3886	4087	4222	4184	4389	4460	4614	4673	4905	4942	4841	5158	5230	5324	5291	5672
	G12	X84	1	908	960	1054	1199	1256	1398	1475	1562	1608	1792	1791	1994	2047	2104	2188	2320	2441	2622	2538	2813	2850	3095	3013	3195	3372	3464	3440	3720	3811	3992	3906	4166	4121	4237	4222	4422	4426	4627	4658	4770	4997	4925	5133	5180	5218	5436
				0	45	90	135	180	225	270	315	360	405	450	495	540	585	630	675	720	765	810	855	900	945	990	1035	1080	1125	1170	1215	1260	1305	1350	1395	1440	1485	1530	1575	1620	1665	1710	1755	1800	1845	1890	1935	1980	2025
		average	PLGL	1521.5	1697.5	2022.5	2282	2471.5	2799.5	3152	3348	3616.5	3930	4130.5	4478.5	4781.5	5064.5	5335	5690	5781.5	6148.5	6368.5	6663	6966.5	7261	7482.5	7783	7903.5	8263.5	8332.5	8736	8986.5	9126.5	9230	9535	9738	9884.5	10176	10247.5	10427.5	10642.5	10790	10948	11102.5	11265.5	11452	11541.5	11677	11805.5
			PANL	1069.5	1160	1254	1439	1483.5	1631	1747.5	1889	1960.5	2123	2244.5	2408	2549	2747	2870.5	2955.5	3011.5	3283	3366	3496.5	3702.5	3852.5	3877.5	4053	4246	4342.5	4482.5	4558.5	4738	4779	5027	5071	5247.5	5314	5528	5712	5769	5861	5955.5	6072.5	6302.5	6448	6460.5	6679	6664	6884
			PLNL	875	944.5	1025.5	1095	1144.5	1208.5	1328.5	1429.5	1469	1599.5	1728	1861	1936.5	2008.5	2201	2257.5	2357	2496	2644	2637	2776.5	2909.5	2992	3018	3193	3253	3408	3497.5	3644.5	3666	3854.5	3863.5	4049.5	4103.5	4221	4183	4405	4580	4739	4762	4908.5	4941	4971	5134	5211	5324
			PAGL	1704	2131	2457.5	2767	3182.5	3496.5	3843	4204	4577.5	4897.5	5170.5	5602	5878	6283.5	6573.5	6829.5	7173.5	7576	7747	8019.5	8480	8659.5	8971.5	9212	9502.5	9784.5	10091.5	10427	10557.5	10726	11083.5	11268	11451.5	11660	11943	12048.5	12247	12344.5	12642	12799.5	13051	13324	13471.5	13538	13888.5	13944.5
			VLGL	613	708.5	764.5	735.5	809	860.5	867.5	898	955.5	971.5	1046	1116.5	1186	1180.5	1226	1292.5	1336	1357.5	1434	1478.5	1534.5	1674	1652.5	1801.5	1777	1918	1811.5	1918	1971.5	1980	2115	2169	2183	2248.5	2374	2390.5	2412	2490.5	2538.5	2560.5	2690	2716.5	2753	2781	2891.5	2910.5
			VANL	934.5	964.5	1074	1176	1293	1396	1466.5	1639	1675	1788	1833	2007	2082	2096.5	2263	2344.5	2542	2603.5	2646	2809.5	2863	3074	3110.5	3255	3394	3512	3506	3663	3829	3886.5	3896	4126.5	4171.5	4210.5	4305.5	4441	4520	4650	4781.5	4856	4919	5041.5	5181.5	5252	5254.5	5554
		stdev%	PLGL	0.883012	4.04061	3.18154	1.23945	4.54906	4.82434	3.0061	0.422405	0.0586567	2.59093	3.64638	4.2788	3.26823	3.05768	3.31353	3.18136	3.85261	3.73765	3.07558	4.24498	5.207	4.73287	6.98365	4.56081	2.65719	6.01556	4.54008	4.80794	2.6517	5.5552	7.43113	5.13181	3.48543	5.5155	2.91848	2.24259	3.45162	5.72064	3.97133	3.00979	3.48379	4.28702	3.03787	2.93466	5.71644	6.61855
			PANL	5.22314	5.97383	5.52603	1.17933	0.619642	1.73417	0.606959	2.24597	2.41653	8.26013	3.55995	3.52379	6.10292	3.4493	5.04988	5.5267	2.41846	7.75384	2.52088	1.88076	7.50555	4.7171	4.83258	2.96591	3.43062	5.84574	4.77977	2.43536	6.11891	4.35006	0.984632	3.68125	6.29288	5.26937	5.0398	6.63532	4.78023	4.27087	4.42869	5.48452	5.21705	6.11919	5.26458	5.69581	6.51506	8.71044
			PLNL	5.65685	0.374329	4.06819	4.13286	1.29744	4.62238	6.86615	2.02808	2.98439	3.58085	5.48335	0.911906	5.95189	7.21717	2.18461	0.845709	1.74002	3.39955	1.55114	4.18311	5.32272	0.267337	1.2762	4.2642	4.20765	4.65173	4.52316	2.7698	2.77449	4.82206	2.77009	5.98483	4.31301	4.73874	5.15965	2.23137	0.706304	3.21131	3.87946	2.70251	3.44298	3.52051	5.12087	4.57264	5.02072	3.02818
			PAGL	3.65173	2.05728	0.201414	2.65772	0.199967	1.96166	0.294398	3.22941	2.7033	1.11174	2.33856	2.47399	2.14129	0.753977	2.35577	2.01897	1.96158	3.47207	2.26362	2.37187	2.95184	1.96793	2.90835	2.80939	2.61189	4.80583	1.74473	4.36728	2.10977	3.94229	0.976112	0.903651	2.3032	1.54035	2.93666	0.944883	1.28176	3.86648	4.02719	2.85616	1.35451	1.94237	2.94464	4.36653	1.88888	5.13679
			VLGL	6.69041	3.29351	1.94235	1.63437	1.92291	6.49174	3.34195	2.20479	0.814042	2.11077	2.56884	0.949987	6.08136	1.49747	0.346056	1.58655	1.05854	1.51058	3.15585	1.57826	0.967693	2.11203	3.20926	3.96435	3.18337	1.69588	5.42577	0.811071	2.83345	0.999949	0.802391	3.26006	4.14611	1.85543	1.19142	1.21277	2.28666	0.198745	0.807804	0.800863	0.788595	2.6811	2.20891	2.69519	0.0244547	4.00868
			VANL	4.01034	0.65982	2.63354	2.76589	4.04686	0.202609	0.819694	6.64396	5.65685	0.316379	3.24042	0.916033	2.3774	0.505919	4.68696	1.47785	5.61902	1.00491	5.7723	0.176179	0.642151	0.966119	4.43292	2.60685	0.916697	1.93287	2.66224	2.20066	0.664817	3.83892	0.362991	1.35372	1.71204	0.890076	2.7427	0.605045	2.94106	0.699503	3.65273	2.50458	2.2425	3.26799	1.32374	1.93875	0.982373	3.00463
				4.35258	2.73323	2.92551	2.26827	2.10598	3.30615	2.48921	2.79577	2.43896	2.99513	3.47292	2.17575	4.32052	2.74692	2.98947	2.43952	2.77504	3.47977	3.05656	2.40586	3.76616	2.46056	3.94049	3.52858	2.83457	4.15793	3.94596	2.89868	2.85885	3.91808	2.22122	3.38589	3.70878	3.30158	3.33145	2.312	2.57461	2.99459	3.4612	2.89307	2.7549	3.63636	3.31677	3.7006	3.35799	5.08454
			Average	stdev	# >10%	# >10% (%)
			3.14587	1.87328	0	0
[truncated: 34 more columns]

## Sheet: MMP14
MMP14	Active site specificity profiling datasets of human Matrix Metalloproteinases (MMPs):												MMP activity profiling using quenched fluorescence (QF) peptides.									Index
															Analysis Round 1		Graph Template: fluorescence (a.u.) vs. time (s)
														merged
								MMP14	t1	t2	k	k%		k%	stdev
								PLG↓L	0	630	9.61881	100		100	0
								PAN↓L	0	630	1.71536	17.8334		17.156	0.666341
								PLN↓L	0	630	2.56155	26.6306		24.1178	2.20618
								PAG↓L	0	630	7.85107	81.6221		78.0897	3.74141
								VLG↓L	0	630	2.05075	21.3202		25.1479	4.84605
								VAN↓L	0	630	3.69825	38.4481		44.6381	7.93461
									stdev-analysis	Average	stdev	# >10%	# >10% (%)
										1.77901	1.73979	3	0.625
															Analysis Round 2
								MMP14	t1	t2	k	k%
								PLG↓L	0	630	5.91139	100
								PAN↓L	0	630	1.01282	17.1333
								PLN↓L	0	630	1.37286	23.2239
								PAG↓L	0	630	4.38444	74.1694
								VLG↓L	0	630	1.39075	23.5267
								VAN↓L	0	630	3.1675	53.583
									stdev-analysis	Average	stdev	# >10%	# >10% (%)
										2.68839	2.23429	2	0.416667
															Analysis Round 3
								MMP14	t1	t2	k	k%
								PLG↓L	0	630	4.63817	100
								PAN↓L	0	630	0.765357	16.5013
								PLN↓L	0	630	1.04353	22.4988
								PAG↓L	0	630	3.63992	78.4774
								VLG↓L	0	630	1.41913	30.5967
								VAN↓L	0	630	1.94262	41.8833
									stdev-analysis	Average	stdev	# >10%	# >10% (%)
										1.92558	1.38979	0	0
MMP14	Analysis-1
	Well	Cont.	CH	Cycles	2	3	4	5	6	7	8	9	10	11	12	13	14	15	16	17	18	19	21	22	23	24	25	26	27	28	29	30	31	32	33	34	35	36	37	38	39	40	41	42	43	44	45	46	47
			t	0	45	90	135	180	225	270	315	360	405	450	495	540	585	630	675	720	765	810	900	945	990	1035	1080	1125	1170	1215	1260	1305	1350	1395	1440	1485	1530	1575	1620	1665	1710	1755	1800	1845	1890	1935	1980	2025	2070
		36.9063	C	36.9	36.8	36.9	36.9	36.9	36.8	36.8	36.9	36.9	36.8	36.9	36.9	36.9	36.8	36.9	37	36.8	37	36.8	36.8	36.8	36.9	37	36.9	37	37	36.9	36.9	36.9	36.9	36.9	36.9	36.9	37.1	36.9	36.9	36.9	37	36.9	36.8	36.9	37	36.9	36.9	36.9	37
PLGL	H01	X85	1	1603	1987	2330	2839	3232	3908	4172	4650	5252	5575	5943	6262	6801	6861	7596	7864	8284	8501	8892	9089	9485	9767	10019	10124	10350	10389	10653	10804	10977	11025	11110	11319	11583	11758	12221	11952	11932	12078	12156	12475	12620	12570	12534	12603	12610	12765
	H02	X86	1	1534	1997	2437	2822	3354	3735	4306	4590	5187	5527	6108	6393	6969	7225	7472	7739	8223	8354	8758	9327	9696	10070	9931	10132	10476	10741	10892	10945	10919	11416	11293	11594	11631	12038	12147	11976	12014	12286	12428	12158	12475	12797	12803	12857	12803	12776
PANL	H03	X87	1	965	960	986	1156	1126	1240	1314	1422	1417	1589	1747	1714	1860	1975	2018	1937	2257	2275	2356	2508	2539	2520	2713	2685	2879	2882	3002	3037	3087	3214	3240	3423	3496	3456	3549	3636	3599	3737	3686	3763	3826	3835	3935	4082	4117	4231
	H04	X88	1	1137	956	1125	1192	1460	1267	1557	1400	1511	1550	1681	1940	1792	1973	2121	2150	2203	2351	2460	2613	2695	2770	2851	2913	2965	3072	3215	3341	3398	3347	3331	3473	3564	3560	3659	3627	3767	3919	3842	3875	4043	4018	4030	4175	4092	4250
PLNL	H05	X89	1	888	924	1060	1141	1389	1404	1470	1645	1665	1857	2008	2127	2193	2287	2508	2615	2697	2737	3019	3071	3227	3307	3423	3468	3590	3719	3673	3600	3854	3950	4067	4004	4094	4190	4212	4332	4377	4545	4544	4632	4676	4579	4840	4792	4875	4857
	H06	X90	1	889	927	1103	1196	1217	1391	1534	1626	1680	1901	1964	2126	2246	2408	2423	2602	2728	2777	2927	3137	3176	3314	3367	3485	3618	3741	3798	3893	3888	3930	4116	4128	4242	4220	4309	4426	4468	4357	4625	4697	4789	4815	4879	4840	4887	4978
PAGL	H07	X91	1	1252	1500	1850	2259	2563	2960	3368	3686	4056	4417	4773	5042	5503	5675	6037	6383	6618	7075	7244	7827	7928	8408	8489	8919	9059	9222	9746	9889	9944	10129	10147	10630	10549	10548	11028	11207	11181	11548	11496	11630	11687	12150	11984	12288	12504	12539
	H08	X92	1	1272	1562	1927	2262	2636	3022	3465	3700	4096	4449	4821	5059	5406	5836	6330	6487	7020	6797	7425	7998	8176	8258	8733	8917	9088	9173	9303	9703	9884	10098	10336	10638	10820	11060	11121	11007	11435	11468	11656	11636	11703	12004	12202	12409	12346	12720
VLGL	H09	X93	1	725	816	896	933	1033	1211	1220	1355	1499	1520	1627	1759	1832	1967	1983	2074	2105	2204	2348	2500	2581	2544	2738	2687	2817	2829	2835	2928	3040	3029	3036	3158	3151	3213	3271	3285	3335	3439	3374	3457	3603	3441	3609	3654	3494	3647
	H10	X94	1	712	792	867	955	1072	1131	1215	1298	1424	1528	1631	1689	1754	1863	1973	2004	2189	2254	2233	2477	2516	2516	2663	2742	2725	2818	2828	2914	3081	2951	3168	3152	3171	3101	3373	3226	3359	3282	3366	3288	3461	3572	3425	3567	3495	3520
VANL	H11	X95	1	857	952	1140	1263	1459	1586	1722	1931	2060	2192	2428	2573	2771	2998	3076	3193	3402	3620	3751	4030	4279	4245	4473	4556	4578	4766	4766	5007	5094	5323	5495	5298	5498	5583	5741	5917	5948	5945	6000	6167	6308	6288	6371	6614	6590	6791
	H12	X96	1	907	935	1116	1380	1389	1632	1737	1924	2121	2356	2529	2670	2759	3100	3181	3253	3486	3665	3697	3923	4018	4176	4394	4263	4520	4851	4842	4965	4993	5112	5327	5400	5434	5483	5669	5598	5854	6037	6047	6032	6211	6176	6239	6419	6377	6615
				0	45	90	135	180	225	270	315	360	405	450	495	540	585	630	675	720	765	810	900	945	990	1035	1080	1125	1170	1215	1260	1305	1350	1395	1440	1485	1530	1575	1620	1665	1710	1755	1800	1845	1890	1935	1980	2025	2070
		average	PLGL	1568.5	1992	2383.5	2830.5	3293	3821.5	4239	4620	5219.5	5551	6025.5	6327.5	6885	7043	7534	7801.5	8253.5	8427.5	8825	9208	9590.5	9918.5	9975	10128	10413	10565	10772.5	10874.5	10948	11220.5	11201.5	11456.5	11607	11898	12184	11964	11973	12182	12292	12316.5	12547.5	12683.5	12668.5	12730	12706.5	12770.5
			PANL	1051	958	1055.5	1174	1293	1253.5	1435.5	1411	1464	1569.5	1714	1827	1826	1974	2069.5	2043.5	2230	2313	2408	2560.5	2617	2645	2782	2799	2922	2977	3108.5	3189	3242.5	3280.5	3285.5	3448	3530	3508	3604	3631.5	3683	3828	3764	3819	3934.5	3926.5	3982.5	4128.5	4104.5	4240.5
			PLNL	888.5	925.5	1081.5	1168.5	1303	1397.5	1502	1635.5	1672.5	1879	1986	2126.5	2219.5	2347.5	2465.5	2608.5	2712.5	2757	2973	3104	3201.5	3310.5	3395	3476.5	3604	3730	3735.5	3746.5	3871	3940	4091.5	4066	4168	4205	4260.5	4379	4422.5	4451	4584.5	4664.5	4732.5	4697	4859.5	4816	4881	4917.5
			PAGL	1262	1531	1888.5	2260.5	2599.5	2991	3416.5	3693	4076	4433	4797	5050.5	5454.5	5755.5	6183.5	6435	6819	6936	7334.5	7912.5	8052	8333	8611	8918	9073.5	9197.5	9524.5	9796	9914	10113.5	10241.5	10634	10684.5	10804	11074.5	11107	11308	11508	11576	11633	11695	12077	12093	12348.5	12425	12629.5
			VLGL	718.5	804	881.5	944	1052.5	1171	1217.5	1326.5	1461.5	1524	1629	1724	1793	1915	1978	2039	2147	2229	2290.5	2488.5	2548.5	2530	2700.5	2714.5	2771	2823.5	2831.5	2921	3060.5	2990	3102	3155	3161	3157	3322	3255.5	3347	3360.5	3370	3372.5	3532	3506.5	3517	3610.5	3494.5	3583.5
			VANL	882	943.5	1128	1321.5	1424	1609	1729.5	1927.5	2090.5	2274	2478.5	2621.5	2765	3049	3128.5	3223	3444	3642.5	3724	3976.5	4148.5	4210.5	4433.5	4409.5	4549	4808.5	4804	4986	5043.5	5217.5	5411	5349	5466	5533	5705	5757.5	5901	5991	6023.5	6099.5	6259.5	6232	6305	6516.5	6483.5	6703
		stdev%	PLGL	3.11064	0.354973	3.17434	0.424689	2.61971	3.20109	2.23525	0.91832	0.880581	0.611442	1.93631	1.46394	1.7254	3.65451	1.16381	1.13297	0.522609	1.2334	1.07368	1.82767	1.5557	2.16014	0.623814	0.0558536	0.855618	2.35591	1.5688	0.916843	0.374609	2.46405	1.15521	1.69733	0.292419	1.66406	0.429464	0.141847	0.484279	1.20734	1.5647	1.81994	0.817139	1.26553	1.50145	1.41088	1.07403	0.0609074
			PANL	11.5721	0.295243	9.31197	2.1683	18.2656	1.52309	11.9698	1.10251	4.54017	1.75707	2.72281	8.74691	2.63326	0.071642	3.5193	7.37038	1.71228	2.32339	3.05395	2.89968	4.21508	6.68343	3.50757	5.75993	2.08115	4.51294	4.84522	6.74069	6.78212	2.86679	1.95851	1.02539	1.36213	2.09633	2.15821	0.175243	3.22547	3.3619	2.93062	2.07374	3.89992	3.29557	1.68676	1.59285	0.43069	0.316827
			PLNL	0.0795843	0.229208	2.81143	3.32827	9.33403	0.657774	3.01297	0.821463	0.634176	1.65581	1.5666	0.0332521	1.68852	3.64473	2.4378	0.352401	0.808122	1.02591	2.18815	1.50351	1.12642	0.149517	1.16636	0.345773	0.549362	0.41706	2.36617	5.53002	0.62107	0.358937	0.846834	2.15645	2.51084	0.504476	1.60989	1.51788	1.45499	2.98666	1.24933	0.985356	1.68839	3.55285	0.56749	0.704758	0.173843	1.73991
			PAGL	1.12061	2.86353	2.88309	0.093843	1.98572	1.46575	2.00759	0.268061	0.693922	0.510431	0.707549	0.238012	1.25748	1.97801	3.35057	1.1428	4.1686	2.83414	1.74499	1.52815	2.17787	1.27284	2.00365	0.015858	0.226	0.376714	3.28887	1.34261	0.427944	0.216743	1.30492	0.0531959	1.79349	3.35097	0.593805	1.27326	1.5883	0.491558	0.977342	0.0364707	0.0967397	0.854828	1.2747	0.692877	0.899178	1.01339
			VLGL	1.27939	2.11077	2.32627	1.64792	2.62016	4.83079	0.290393	3.03845	3.62867	0.371185	0.17363	2.87108	3.07609	3.84016	0.357486	2.42754	2.76651	1.58615	3.5502	0.653545	1.80349	0.782569	1.96382	1.43271	2.34767	0.27548	0.17481	0.338908	0.947276	1.84463	3.00897	0.134474	0.447394	2.50858	2.17113	1.2815	0.507038	3.30355	0.167859	3.5434	2.84284	2.64169	3.69939	1.70387	0.0202348	2.506
			VANL	4.00854	1.27407	1.50448	6.26042	3.47595	2.02156	0.613276	0.256796	2.06331	5.09963	2.88149	2.61642	0.306882	2.36553	2.37322	1.31636	1.72465	0.87357	1.02534	1.90269	4.44871	1.15878	1.25999	4.69854	0.901565	1.24995	1.11865	0.595637	1.41604	2.8596	2.19542	1.34838	0.827933	1.27798	0.892405	3.9178	1.12639	1.08586	0.551739	1.56504	1.09576	1.2708	1.48038	2.11595	2.32303	1.85664
				3.52847	1.18796	3.6686	2.32057	6.38352	2.28334	3.35489	1.0676	2.07347	1.66759	1.66473	2.6616	1.78127	2.59243	2.20036	2.29041	1.95046	1.64609	2.10605	1.71921	2.55455	2.03455	1.7542	2.05144	1.16023	1.53134	2.22709	2.57745	1.76151	1.76846	1.74497	1.0692	1.2057	1.9004	1.30915	1.38459	1.39774	2.07281	1.24027	1.67066	1.74013	2.14688	1.7017	1.3702	0.820168	1.24895
			Average	stdev	# >10%	# >10% (%)
			1.77901	1.73979	3	0.625
MMP14	Analysis-2
	Well	Cont.	CH	Cycles	2	3	4	5	6	7	8	9	10	11	12	13	14	15	16	17	18	19	21	22	23	24	25	26	27	28	29	30	31	32	33	34	35	36	37	38	39	40	41	42	43	44	45	46	47
			t	0	45	90	135	180	225	270	315	360	405	450	495	540	585	630	675	720	765	810	900	945	990	1035	1080	1125	1170	1215	1260	1305	1350	1395	1440	1485	1530	1575	1620	1665	1710	1755	1800	1845	1890	1935	1980	2025	2070
		36.8988	C	36.9	36.9	36.9	36.9	36.9	36.8	37	37	36.8	36.9	36.8	36.9	36.9	37	36.8	36.8	36.9	36.8	36.8	36.9	37	36.9	36.9	36.9	36.9	36.9	36.9	36.9	36.8	36.8	36.9	36.8	36.9	36.9	36.8	36.9	37	36.9	36.8	36.9	36.9	37	37	36.9	37	36.8
PLGL	H01	X85	1	1309	1519	1738	2041	2380	2617	2871	3219	3455	3713	4052	4159	4410	4833	5030	5457	5576	5714	5895	6291	6636	6644	6796	6960	7114	7360	7507	7482	7676	7831	7851	8189	8157	8353	8629	8475	8741	8668	9081	8764	8945	9098	9044	9596	9316	9182
	H02	X86	1	1398	1655	1875	2199	2445	2715	2978	3237	3464	3908	3980	4238	4482	4819	5078	5321	5472	5684	6040	6337	6276	6555	6835	7043	7134	7299	7501	7707	7798	7854	7970	8050	8254	8162	8524	8612	8685	8879	8882	8876	9090	9092	9218	9235	9362	9540
PANL	H03	X87	1	713	834	780	839	841	892	1039	1050	1130	1161	1242	1289	1302	1358	1439	1461	1504	1471	1625	1553	1715	1699	1746	1797	1818	1880	1863	1987	1995	1954	2056	2124	2147	2215	2245	2281	2304	2277	2221	2338	2401	2543	2447	2487	2450	2528
	H04	X88	1	803	836	826	870	998	992	1044	1068	1098	1153	1171	1270	1236	1333	1307	1449	1439	1452	1580	1601	1768	1692	1768	1804	1883	1823	1930	1996	2013	2034	2007	2092	2103	2140	2172	2229	2206	2286	2429	2358	2378	2420	2414	2516	2487	2469
PLNL	H05	X89	1	833	895	962	989	1052	1112	1191	1257	1290	1412	1447	1457	1515	1668	1720	1653	1824	1845	1841	2023	2061	2080	2164	2148	2275	2278	2316	2520	2464	2520	2418	2594	2501	2671	2572	2695	2660	2814	2801	2823	2818	2905	2877	2928	2995	2924
	H06	X90	1	906	915	995	1020	1047	1203	1225	1314	1417	1427	1518	1544	1573	1688	1699	1837	1829	1932	1988	2117	2196	2285	2186	2400	2442	2398	2430	2471	2542	2608	2549	2617	2680	2671	2840	2734	2926	2965	2995	2830	3006	2967	2970	3104	3068	3146
PAGL	H07	X91	1	1166	1357	1547	1704	1926	2088	2372	2541	2752	2916	3011	3226	3429	3674	3780	4047	4183	4448	4624	4964	5201	5165	5389	5630	5663	5850	6049	6172	6467	6573	6554	6751	6937	7035	7015	7127	7339	7293	7528	7668	7608	7900	7657	8004	8219	8145
	H08	X92	1	1189	1321	1501	1768	1922	2167	2323	2627	2798	2918	3203	3394	3609	3772	4036	4162	4307	4482	4687	5014	5296	5284	5568	5598	5820	5857	6049	6177	6500	6452	6548	6895	6818	7065	7068	7378	7291	7565	7529	7671	7735	7922	7860	7925	8052	8144
VLGL	H09	X93	1	745	775	898	948	1053	1045	1122	1228	1232	1301	1273	1487	1508	1539	1636	1661	1758	1771	1798	1986	2019	2086	2101	2175	2232	2233	2306	2278	2359	2455	2454	2470	2557	2546	2584	2726	2602	2803	2723	2796	2801	2821	2849	2878	2831	2959
	H10	X94	1	668	791	792	808	949	1002	1048	1090	1247	1254	1295	1372	1402	1489	1597	1647	1640	1717	1773	1913	2010	1988	2159	2155	2162	2276	2219	2370	2329	2343	2364	2486	2409	2508	2616	2557	2635	2538	2585	2718	2717	2747	2742	2818	2866	2910
VANL	H11	X95	1	1078	1176	1257	1475	1550	1618	1791	1860	1974	2219	2324	2456	2675	2914	2876	3010	3202	3243	3454	3579	3710	3929	3920	3947	3997	4146	4241	4272	4399	4588	4688	4560	4740	4792	5022	4993	5100	5038	5182	5167	5155	5374	5320	5457	5406	5495
	H12	X96	1	1005	1182	1271	1430	1601	1751	1903	2023	2257	2340	2488	2677	2779	2977	3090	3116	3455	3471	3702	4067	3959	4293	4282	4307	4460	4551	4594	4716	4972	4865	5133	5125	5299	5234	5242	5441	5325	5636	5486	5646	5723	5750	5822	5913	6082	6008
				0	45	90	135	180	225	270	315	360	405	450	495	540	585	630	675	720	765	810	900	945	990	1035	1080	1125	1170	1215	1260	1305	1350	1395	1440	1485	1530	1575	1620	1665	1710	1755	1800	1845	1890	1935	1980	2025	2070
		average	PLGL	1353.5	1587	1806.5	2120	2412.5	2666	2924.5	3228	3459.5	3810.5	4016	4198.5	4446	4826	5054	5389	5524	5699	5967.5	6314	6456	6599.5	6815.5	7001.5	7124	7329.5	7504	7594.5	7737	7842.5	7910.5	8119.5	8205.5	8257.5	8576.5	8543.5	8713	8773.5	8981.5	8820	9017.5	9095	9131	9415.5	9339	9361
			PANL	758	835	803	854.5	919.5	942	1041.5	1059	1114	1157	1206.5	1279.5	1269	1345.5	1373	1455	1471.5	1461.5	1602.5	1577	1741.5	1695.5	1757	1800.5	1850.5	1851.5	1896.5	1991.5	2004	1994	2031.5	2108	2125	2177.5	2208.5	2255	2255	2281.5	2325	2348	2389.5	2481.5	2430.5	2501.5	2468.5	2498.5
			PLNL	869.5	905	978.5	1004.5	1049.5	1157.5	1208	1285.5	1353.5	1419.5	1482.5	1500.5	1544	1678	1709.5	1745	1826.5	1888.5	1914.5	2070	2128.5	2182.5	2175	2274	2358.5	2338	2373	2495.5	2503	2564	2483.5	2605.5	2590.5	2671	2706	2714.5	2793	2889.5	2898	2826.5	2912	2936	2923.5	3016	3031.5	3035
			PAGL	1177.5	1339	1524	1736	1924	2127.5	2347.5	2584	2775	2917	3107	3310	3519	3723	3908	4104.5	4245	4465	4655.5	4989	5248.5	5224.5	5478.5	5614	5741.5	5853.5	6049	6174.5	6483.5	6512.5	6551	6823	6877.5	7050	7041.5	7252.5	7315	7429	7528.5	7669.5	7671.5	7911	7758.5	7964.5	8135.5	8144.5
			VLGL	706.5	783	845	878	1001	1023.5	1085	1159	1239.5	1277.5	1284	1429.5	1455	1514	1616.5	1654	1699	1744	1785.5	1949.5	2014.5	2037	2130	2165	2197	2254.5	2262.5	2324	2344	2399	2409	2478	2483	2527	2600	2641.5	2618.5	2670.5	2654	2757	2759	2784	2795.5	2848	2848.5	2934.5
			VANL	1041.5	1179	1264	1452.5	1575.5	1684.5	1847	1941.5	2115.5	2279.5	2406	2566.5	2727	2945.5	2983	3063	3328.5	3357	3578	3823	3834.5	4111	4101	4127	4228.5	4348.5	4417.5	4494	4685.5	4726.5	4910.5	4842.5	5019.5	5013	5132	5217	5212.5	5337	5334	5406.5	5439	5562	5571	5685	5744	5751.5
		stdev%	PLGL	4.64961	6.05964	5.3625	5.26995	1.90516	2.59927	2.58712	0.394297	0.183956	3.61858	1.26772	1.33051	1.14511	0.205128	0.67157	1.7845	1.33127	0.372227	1.71815	0.515155	3.94297	0.953595	0.404624	0.838247	0.198514	0.588492	0.0565384	2.09492	1.11499	0.207376	1.06372	1.21052	0.835895	1.63557	0.865694	1.13389	0.45447	1.70057	1.56671	0.897913	1.13702	0.0466481	1.34746	2.71112	0.348291	2.70424
			PANL	8.39573	0.169367	4.05067	2.56528	12.0735	7.50644	0.339466	1.20188	2.03119	0.488924	4.16118	1.05002	3.67762	1.31384	6.79811	0.583181	3.12348	0.919263	1.98564	2.15226	2.15198	0.291934	0.885393	0.27491	2.48376	2.17689	2.49808	0.319556	0.635126	2.83694	1.70555	1.07341	1.46413	2.4355	2.33728	1.63058	3.07301	0.278938	6.32594	0.602306	0.680622	3.5049	0.960071	0.819752	1.05987	1.66977
			PLNL	5.93661	1.56267	2.38472	2.18221	0.336878	5.55911	1.9902	3.13536	6.63484	0.747207	3.38648	4.09985	2.65623	0.842797	0.868631	7.45603	0.193569	3.25752	5.42934	3.21102	4.48482	6.64178	0.715234	7.83601	5.00686	3.62929	3.39697	1.38843	2.20353	2.42689	3.72986	0.624197	4.88601	0	7.00313	1.01592	6.73435	3.69521	4.73357	0.175119	4.56511	1.49321	2.24939	4.12635	1.70275	5.17225
			PAGL	1.38119	1.90111	2.13431	2.60685	0.147008	2.62568	1.47596	2.35337	1.17214	0.0484818	4.36963	3.58894	3.61691	1.86131	4.63202	1.98117	2.06552	0.538446	0.956884	0.708666	1.27989	1.6106	2.31034	0.403053	1.93357	0.0845605	0	0.0572602	0.359906	1.31378	0.0647633	1.49235	1.22349	0.300897	0.532226	2.44721	0.463994	2.58895	0.0093924	0.0276592	1.1706	0.196642	1.85013	0.70138	1.4515	0.00868202
			VLGL	7.70661	1.44492	8.87022	11.2751	7.34656	2.97075	4.82266	8.41939	0.855716	2.60149	1.21155	5.68851	5.15143	2.33523	1.70598	0.598518	4.91104	2.18944	0.990068	2.6478	0.315908	3.40189	1.92546	0.653216	2.25296	1.34866	2.71904	2.79922	0.905	3.30121	2.64174	0.456566	4.21473	1.06332	0.870285	4.52398	0.891141	7.01679	3.67674	2.00052	2.15284	1.87952	2.70651	1.48969	0.868834	1.18072
			VANL	4.9562	0.359851	0.783188	2.19069	2.28895	5.58297	4.28782	5.93656	9.45929	3.75345	4.81985	6.08886	2.6967	1.5124	5.07277	2.44706	5.37473	4.80251	4.90113	9.02611	4.59172	6.26093	6.24171	6.16812	7.74247	6.58568	5.65045	6.9861	8.64736	4.14405	6.40795	8.25019	7.87474	6.23461	3.03124	6.07215	3.05226	7.92299	4.03	6.26476	7.38438	4.78015	6.3717	5.67178	8.3218	6.30698
				5.50432	1.91626	3.93094	4.34834	4.01634	4.47404	2.58387	3.57348	3.38952	1.87635	3.20274	3.64112	3.15734	1.34512	3.29151	2.47508	2.83327	2.01323	2.66353	3.0435	2.79455	3.19345	2.08046	2.69559	3.26969	2.40226	2.38685	2.27425	2.31099	2.37171	2.60226	2.18454	3.4165	1.94498	2.43998	2.80395	2.44487	3.86724	3.39039	1.66138	2.84843	1.98351	2.58088	2.58668	2.29217	2.84044
			Average	stdev	# >10%	# >10% (%)
			2.68839	2.23429	2	0.416667
MMP14	Analysis-3
	Well	Cont.	CH	Cycles	2	3	4	5	6	7	8	9	10	11	12	13	14	15	16	17	18	19	21	22	23	24	25	26	27	28	29	30	31	32	33	34	35	36	37	38	39	40	41	42	43	44	45	46	47
			t	0	45	90	135	180	225	270	315	360	405	450	495	540	585	630	675	720	765	810	900	945	990	1035	1080	1125	1170	1215	1260	1305	1350	1395	1440	1485	1530	1575	1620	1665	1710	1755	1800	1845	1890	1935	1980	2025	2070
		36.9175	C	37	36.8	36.9	36.9	36.8	37	36.9	37	36.8	36.9	37.1	36.8	36.9	36.9	37	37	36.9	37	37	36.9	36.9	36.9	37	37	37	36.9	36.9	36.9	36.9	36.8	36.9	36.9	36.9	36.9	36.9	36.8	36.9	37	36.8	36.9	36.9	36.9	37.1	37	37	36.9
PLGL	H01	X85	1	1095	1310	1478	1715	1887	2208	2289	2599	2810	2961	3133	3393	3643	3797	3990	4245	4281	4417	4763	5027	5294	5274	5351	5545	5473	5671	5737	5930	6026	6100	6407	6204	6403	6522	6622	6701	6742	6821	6936	7158	7192	7164	7170	7279	7365	7364
	H02	X86	1	1120	1353	1595	1701	1931	2259	2397	2582	2726	3026	3294	3478	3604	3928	3954	4248	4435	4524	4760	4969	5320	5382	5373	5536	5754	5929	6050	5977	6417	6354	6545	6600	6583	6727	6716	6997	6831	6996	7182	7181	7260	7362	7231	7469	7543	7601
PANL	H03	X87	1	738	730	781	779	834	880	868	918	980	957	993	1046	1157	1166	1220	1203	1231	1330	1278	1452	1461	1538	1461	1545	1573	1587	1587	1637	1734	1689	1719	1721	1835	1922	1848	1896	1941	1954	2017	2011	2015	2063	2084	2131	2126	2084
	H04	X88	1	726	767	750	818	841	905	903	981	905	978	1071	1098	1118	1175	1206	1247	1279	1300	1282	1424	1434	1487	1458	1454	1528	1603	1581	1615	1673	1663	1673	1778	1853	1817	1869	1979	1958	1885	1915	2018	2015	2000	2097	2088	2134	2145
PLNL	H05	X89	1	818	808	852	902	884	1018	1121	1138	1137	1199	1251	1329	1345	1367	1460	1558	1541	1496	1615	1677	1738	1741	1843	1867	1886	1871	1960	2000	2046	2011	2107	2165	2222	2148	2192	2209	2297	2272	2366	2302	2355	2394	2434	2437	2484	2458
	H06	X90	1	835	873	906	951	927	1040	1052	1136	1159	1191	1258	1267	1345	1393	1523	1484	1535	1545	1590	1773	1819	1810	1875	1941	1975	1947	2074	2088	2078	2098	2127	2180	2223	2171	2281	2227	2313	2307	2342	2410	2388	2396	2373	2449	2451	2501
PAGL	H07	X91	1	959	1171	1260	1459	1656	1748	1887	2094	2394	2566	2606	2752	2916	3080	3322	3494	3571	3544	3868	4111	4275	4529	4539	4656	4728	5014	5145	5157	5357	5358	5483	5401	5646	5815	5773	5891	6140	6075	6425	6350	6333	6424	6529	6645	6672	6724
	H08	X92	1	936	1163	1286	1477	1523	1683	1885	2015	2306	2431	2563	2835	2910	3040	3141	3355	3482	3713	3806	4178	4294	4298	4405	4720	4715	4982	4946	5079	5310	5306	5605	5581	5570	5770	5824	5970	5947	6045	6143	6440	6356	6341	6451	6571	6633	6863
VLGL	H09	X93	1	698	708	798	875	965	1021	1112	1074	1227	1301	1268	1376	1488	1473	1574	1585	1734	1793	1680	1843	1970	1934	2010	2116	2123	2219	2153	2255	2325	2315	2341	2430	2454	2415	2509	2495	2582	2667	2550	2519	2623	2735	2670	2722	2746	2808
	H10	X94	1	716	757	856	868	942	977	1119	1141	1252	1238	1346	1328	1463	1593	1608	1650	1789	1718	1826	1918	1945	1980	2064	2149	2123	2243	2201	2226	2340	2375	2387	2315	2492	2551	2420	2464	2518	2600	2686	2623	2735	2760	2695	2667	2803	2739
VANL	H11	X95	1	813	909	979	1037	1102	1158	1273	1314	1470	1442	1633	1740	1846	1924	1978	2033	2156	2298	2281	2375	2512	2595	2637	2761	2792	2951	2989	3012	2983	3187	3159	3186	3397	3314	3411	3508	3603	3585	3537	3548	3779	3777	3808	3860	3797	3965
	H12	X96	1	791	900	894	979	1125	1155	1331	1386	1506	1621	1716	1716	1826	1878	2055	2098	2132	2250	2473	2514	2678	2606	2760	2857	2885	2955	3012	3105	3057	3256	3239	3353	3487	3400	3571	3530	3728	3722	3698	3806	3735	3863	3867	3886	4162	4042
				0	45	90	135	180	225	270	315	360	405	450	495	540	585	630	675	720	765	810	900	945	990	1035	1080	1125	1170	1215	1260	1305	1350	1395	1440	1485	1530	1575	1620	1665	1710	1755	1800	1845	1890	1935	1980	2025	2070
		average	PLGL	1107.5	1331.5	1536.5	1708	1909	2233.5	2343	2590.5	2768	2993.5	3213.5	3435.5	3623.5	3862.5	3972	4246.5	4358	4470.5	4761.5	4998	5307	5328	5362	5540.5	5613.5	5800	5893.5	5953.5	6221.5	6227	6476	6402	6493	6624.5	6669	6849	6786.5	6908.5	7059	7169.5	7226	7263	7200.5	7374	7454	7482.5
			PANL	732	748.5	765.5	798.5	837.5	892.5	885.5	949.5	942.5	967.5	1032	1072	1137.5	1170.5	1213	1225	1255	1315	1280	1438	1447.5	1512.5	1459.5	1499.5	1550.5	1595	1584	1626	1703.5	1676	1696	1749.5	1844	1869.5	1858.5	1937.5	1949.5	1919.5	1966	2014.5	2015	2031.5	2090.5	2109.5	2130	2114.5
			PLNL	826.5	840.5	879	926.5	905.5	1029	1086.5	1137	1148	1195	1254.5	1298	1345	1380	1491.5	1521	1538	1520.5	1602.5	1725	1778.5	1775.5	1859	1904	1930.5	1909	2017	2044	2062	2054.5	2117	2172.5	2222.5	2159.5	2236.5	2218	2305	2289.5	2354	2356	2371.5	2395	2403.5	2443	2467.5	2479.5
			PAGL	947.5	1167	1273	1468	1589.5	1715.5	1886	2054.5	2350	2498.5	2584.5	2793.5	2913	3060	3231.5	3424.5	3526.5	3628.5	3837	4144.5	4284.5	4413.5	4472	4688	4721.5	4998	5045.5	5118	5333.5	5332	5544	5491	5608	5792.5	5798.5	5930.5	6043.5	6060	6284	6395	6344.5	6382.5	6490	6608	6652.5	6793.5
			VLGL	707	732.5	827	871.5	953.5	999	1115.5	1107.5	1239.5	1269.5	1307	1352	1475.5	1533	1591	1617.5	1761.5	1755.5	1753	1880.5	1957.5	1957	2037	2132.5	2123	2231	2177	2240.5	2332.5	2345	2364	2372.5	2473	2483	2464.5	2479.5	2550	2633.5	2618	2571	2679	2747.5	2682.5	2694.5	2774.5	2773.5
			VANL	802	904.5	936.5	1008	1113.5	1156.5	1302	1350	1488	1531.5	1674.5	1728	1836	1901	2016.5	2065.5	2144	2274	2377	2444.5	2595	2600.5	2698.5	2809	2838.5	2953	3000.5	3058.5	3020	3221.5	3199	3269.5	3442	3357	3491	3519	3665.5	3653.5	3617.5	3677	3757	3820	3837.5	3873	3979.5	4003.5
		stdev%	PLGL	1.59618	2.28356	5.38441	0.579596	1.62979	1.61462	3.25939	0.464035	2.14584	1.53539	3.54269	1.7495	0.761064	2.39821	0.640882	0.0499546	2.49873	1.69244	0.0445515	0.820572	0.346425	1.43332	0.290122	0.114863	3.53963	3.14541	3.7554	0.558227	4.44392	2.8843	1.50681	4.37386	1.96025	2.18819	0.996672	3.05597	0.927319	1.79118	2.46421	0.226842	0.66542	1.92768	0.599035	1.82195	1.68856	2.23968
			PANL	1.15919	3.49538	2.86353	3.45362	0.591015	1.98069	2.79489	4.6917	5.62684	1.53481	5.34441	3.43	2.42437	0.543696	0.816117	2.53981	2.70447	1.61317	0.220971	1.37684	1.31896	2.38429	0.145346	4.29121	2.05223	0.709323	0.267843	0.956725	2.53205	1.09694	1.91786	2.30381	0.690234	3.97145	0.798991	3.02915	0.61661	2.54183	3.66861	0.245706	0	2.19285	0.439722	1.44136	0.26558	2.03989
			PLNL	1.45442	5.4684	4.344	3.73969	3.35788	1.51179	4.4906	0.124381	1.35508	0.473377	0.394559	3.37755	0	1.33223	2.98677	3.44023	0.275854	2.27874	1.10313	3.9352	3.22045	2.74798	1.21718	2.74821	3.25991	2.81509	3.99654	3.0443	1.09735	2.99432	0.668027	0.488221	0.0318158	0.753112	2.81388	0.573847	0.490833	1.08097	0.720925	3.24141	0.983956	0.0590486	1.79461	0.34733	0.945675	1.22628
			PAGL	1.71646	0.484735	1.44421	0.867025	5.91665	2.67922	0.0749848	2.71898	2.64789	3.82067	1.17646	2.10094	0.145645	0.924323	3.96059	2.87014	1.78456	3.2934	1.14258	1.14311	0.313573	3.70096	2.11879	0.965333	0.194692	0.452729	2.78891	1.07765	0.623118	0.689602	1.55604	2.31796	0.958276	0.549328	0.621927	0.941935	2.25816	0.350053	3.1732	0.995146	0.256339	0.919543	0.849836	0.791857	0.414538	1.44679
			VLGL	1.80027	4.73013	4.95915	0.567957	1.70566	3.11438	0.443725	4.27776	1.42619	3.50908	4.21992	2.51044	1.19808	5.53508	1.5111	2.84154	2.20783	3.02096	5.8892	2.82015	0.903074	1.66208	1.87451	1.09423	0	0.760671	1.55908	0.915246	0.454731	1.80923	1.37593	3.42749	1.08654	3.873	2.55356	0.884062	1.7747	1.79898	3.67328	2.86033	2.95618	0.643409	0.659	1.44334	1.4527	1.75916
			VANL	1.93969	0.703589	6.41795	4.06867	1.46057	0.183426	3.14994	3.77124	1.71074	8.26458	3.50492	0.982093	0.770269	1.71104	2.70009	2.22522	0.791537	1.49257	5.71159	4.02077	4.5233	0.299103	3.22305	2.4166	2.31675	0.0957815	0.542025	2.1501	1.73265	1.51452	1.76832	3.61177	1.84891	1.81147	3.24082	0.442067	2.41136	2.65153	3.14704	4.96148	0.828126	1.59192	1.08715	0.474691	6.48559	1.35999
				1.61104	2.86097	4.23554	2.21276	2.44359	1.84735	2.36892	2.67468	2.48543	3.18965	3.03049	2.35842	0.883237	2.0741	2.10259	2.32782	1.7105	2.23188	2.352	2.35278	1.77096	2.03796	1.47817	1.93841	1.89387	1.32983	2.15163	1.45038	1.81397	1.83149	1.4655	2.75385	1.096	2.19109	1.83764	1.48784	1.41316	1.70242	2.80788	2.08848	0.948336	1.22241	0.904892	1.05342	1.87544	1.67863
			Average	stdev	# >10%	# >10% (%)
			1.92558	1.38979	0	0
[truncated: 33 more columns]
