# Supplementary material for: Active site specificity profiling datasets of matrix metalloproteinases (MMPs) 1, 2, 3, 7, 8, 9, 12, 13 and 14
Source: Data Brief. 2016 Feb 22;7:299–310. doi: 10.1016/j.dib.2016.02.036 (PMC4777984; doi:10.1016/j.dib.2016.02.036)
Supplement: Supplementary file 9 — Supplementary material [file mmc9.xlsx]

## Sheet: Supplementary Table 7
													Ulrich Eckharda,‡, Pitter F. Huesgena,1‡, Oliver Schillinga,2‡, Caroline L. Bellaca,3#, Georgina S. Butlera#,
													Jennifer H. Coxa,4#, Antoine Dufoura#, Verena Goebelera#, Reinhild Kappelhoffa#, Ulrich auf dem Kellera,5#, Theo Kleina#, Philipp F. Langea#,
													Giada Marinoa#, Charlotte J. Morrisona,7#, Anna Prudovaa#, David Rodrigueza,8#, Amanda E. Starra,9#, Yili Wanga#, and Christopher M. Overalla,b,*
													aCentre for Blood Research, Department of Oral Biological and Medical Sciences, University of British Columbia, Vancouver, BC, Canada.
													bDepartment of Biochemistry and Molecular Biology, University of British Columbia, Vancouver, BC, Canada.
													* To whom correspondence should be addressed. Email: chris.overall@ubc.ca
Data In Brief Supplement
Active site specificity profiling datasets of human Matrix Metalloproteinases (MMPs)
Supplementary Table 7		Database search settings for successful PICS data analysis.
		X!Tandem	Mascot
													1Present Address: Central Institute for Engineering, Electronics and Analytics, ZEA-3, Forschungszentrum Jülich.
													2Present Address: Institute of Molecular Medicine and Cell Research, University of Freiburg, Freiburg, Germany.
													3Present Address: Swissmedic, Swiss Agency for Therapeutic Products, Bern, Switzerland.
													4Present Address: Inception Sciences, Vancouver, BC, Canada.
													5Present Address: Institute of Molecular Health Sciences, ETH Zürich, Zürich, Switzerland.
													6Present Address: Department of Pathology, University of British Columbia, Vancouver, BC, Canada.
													7Present Address: Department of Medical Genetics, University of British Columbia, Vancouver, BC, Canada.
													8Present Address: Department of Bioquímica y Biología Molecular, Universidad de Oviedo, Oviedo, Spain.
													9Present Address: Ottawa Institute of Systems Biology, University of Ottawa, Canada.
													‡contributed equally
													#in alphabetical order

## Sheet: X! Tandem
Active site specificity profiling datasets of human Matrix Metalloproteinases (MMPs):												Database search settings for successful PICS data analysis - X!Tandem										Index
<note type="input" label="spectrum, parent monoisotopic mass error plus">200</note>																	For more details, please refer to:					http://www.thegpm.org/TANDEM/api/index.html
<note type="input" label="spectrum, parent monoisotopic mass error minus">200</note>
<note type="input" label="spectrum, parent monoisotopic mass error units">ppm</note>
<note type="input" label="spectrum, parent monoisotopic mass isotope error">yes</note>
<note type="input" label="spectrum, fragment monoisotopic mass error">0.2</note>
<note type="input" label="spectrum, fragment monoisotopic mass error units">Da</note>												Adapt "parent monoisotopic" and "fragment monoisotopic" mass errors according to your MS instrumentation.
<note type="input" label="spectrum, dynamic range">100.0</note>
<note type="input" label="spectrum, total peaks">50</note>
<note type="input" label="spectrum, use noise suppression">yes</note>
<note type="input" label="spectrum, maximum parent charge">5</note>
<note type="input" label="spectrum, minimum parent m+h">350.0</note>
<note type="input" label="spectrum, minimum fragment mz">200.0</note>
<note type="input" label="spectrum, minimum peaks">8</note>
<note type="input" label="spectrum, threads">7</note>
<note type="input" label="spectrum, sequence batch size">1000</note>
<note type="input" label="residue, modification mass">+57.021464@C,+28.031300@K,+28.031300@[</note>												We typically use light formaldehyde for protection of primary amines (dimethylation; +28.03). Thus both
<note type="input" label="residue, potential modification mass">+59.966985@[,+15.994915@M</note>												lysines (K) and N-termini of library carryover peptides possess this modification. To speed up the X! Tandem
												search we typically don't search for thioacylation (+88.00) separately, but allow for the mass difference
												between N-terminal dimethylation and thioacylation (+59.97) via a variable modificaton.
<note type="input" label="protein, cleavage site">[X]|[X]</note>												For tryptic libraries use: <note type="input" label="protein, cleavage site">[KR]|{P}</note>
												For GluC-generated libraries: <note type="input" label="protein, cleavage site">[DE]|{P}</note>
												Adapt setting to the respective endopeptidase used for peptide library preparation.
<note label="protein, cleavage semi" type="input">yes</note>												IMPORTANT!!! Otherwise we can't identify cleavage sites of the protease of interest.
<note label="protein, quick acetyl" type="input">no</note>												(not used in PICS but can be used for TAILS N-terminomics)
<note label="protein, quick pyrolidone" type="input">no</note>												(not used in PICS but recommended for TAILS N-terminomics)
<note type="input" label="refine">no</note>												We typcially don't use the X! Tandem refinement module.
<note type="input" label="refine, modification mass"></note>
<note type="input" label="refine, sequence path"></note>
<note type="input" label="refine, tic percent">20</note>
<note type="input" label="refine, spectrum synthesis">yes</note>
<note type="input" label="refine, maximum valid expectation value">0.1</note>
<note type="input" label="refine, potential N-terminus modifications"></note>
<note type="input" label="refine, potential C-terminus modifications"></note>
<note type="input" label="refine, unanticipated cleavage">yes</note>
<note type="input" label="refine, cleavage semi">yes</note>
<note type="input" label="refine, potential modification mass"></note>
<note type="input" label="refine, point mutations">no</note>
<note type="input" label="refine, use potential modifications for full refinement">no</note>
<note type="input" label="refine, point mutations">no</note>
<note type="input" label="refine, potential modification motif"></note>
<note type="input" label="scoring, maximum missed cleavage sites">50</note>												Standard scoring and output settings.
<note type="input" label="scoring, x ions">no</note>
<note type="input" label="scoring, y ions">yes</note>
<note type="input" label="scoring, z ions">no</note>
<note type="input" label="scoring, a ions">no</note>
<note type="input" label="scoring, b ions">yes</note>
<note type="input" label="scoring, c ions">no</note>
<note type="input" label="scoring, cyclic permutation">no</note>
<note type="input" label="scoring, include reverse">no</note>
<note type="input" label="output, message">PICS Analysis running … </note>
<note type="input" label="output, one sequence copy">no</note>
<note type="input" label="output, sort results by">spectrum</note>
<note type="input" label="output, path hashing">no</note>
<note type="input" label="output, parameters">yes</note>
<note type="input" label="output, performance">yes</note>
<note type="input" label="output, spectra">yes</note>
<note type="input" label="output, histograms">no</note>
<note type="input" label="output, proteins">yes</note>
<note type="input" label="output, sequences">no</note>
<note type="input" label="output, one sequence copy">yes</note>
<note type="input" label="output, results">all</note>
<note type="input" label="output, maximum valid expectation value">2</note>
<note type="input" label="output, histogram column width">30</note>

## Sheet: Mascot
Active site specificity profiling datasets of human Matrix Metalloproteinases (MMPs):												Database search settings for successful PICS data analysis - Mascot										Index
																For more details, please refer to:						http://www.matrixscience.com/help/search_field_help.html
SEARCH=MIS
USERNAME=
USEREMAIL=
DB=UP-1310_human							Database. Adapt to the proteome used for peptide library preparation.
TAXONOMY=All entries
INSTRUMENT=Default
PFA=2							Number of missed cleavages; typically set to 1 or 2.
CLE=semiTrypsin							Change to respective endopeptidase used for library generation.
							Importand: Ensure enzyme setting is semi-specific. Otherwise we can't identify cleavage sites of the protease of interest.
TOL=200							Adapt "TOL" (for precursor ions) and "ITOL" (for fragment ions) mass errors according to your MS instrumentation.
TOLU=ppm
ITOL=0.2
ITOLU=Da
CHARGE=2+ and 3+							The charge state field is used to calculate the relative molecular mass of the precursor unless the data file explicitly specifies a charge state.
MASS=Monoisotopic
MODS=Carbamidomethyl (C),Dimethyl (K)							Fixed Modifications: carbamidomethylation of cysteines and dimethylation of lysines.
IT_MODS=Oxidation (M),Dimethyl (N-term),Thioacyl (N-term)							Variable modifications: Met-oxidation, N-terminal dimethylation (carryover peptides from the peptide library), & N-terminal thioacylation (cleavage products).
REPORT=AUTO
FORMAT=Mascot generic
