# Supplementary material for: Active site specificity profiling datasets of matrix metalloproteinases (MMPs) 1, 2, 3, 7, 8, 9, 12, 13 and 14
Source: Data Brief. 2016 Feb 22;7:299–310. doi: 10.1016/j.dib.2016.02.036 (PMC4777984; doi:10.1016/j.dib.2016.02.036)
Supplement: Supplementary file 10 — Supplementary material [file mmc10.zip]

Archive with 1,073 entries (1,055 files):
- Info_WebPICS-Results-of-MMP-Specificity-Profiling.txt
- WebPICS_hMMP12_G_1%/
- WebPICS_hMMP12_G_1%/._DrawParameters.txt
- WebPICS_hMMP12_G_1%/cleavage-sites.txt
- WebPICS_hMMP12_G_1%/DrawParameters.txt
- WebPICS_hMMP12_G_1%/EnzymeParameters.txt
- WebPICS_hMMP12_G_1%/global_heatmap_occurence.png
- WebPICS_hMMP12_G_1%/global_heatmap_ratio.png
- WebPICS_hMMP12_G_1%/global_percent.csv
- WebPICS_hMMP12_G_1%/global_total.csv
- WebPICS_hMMP12_G_1%/interact.pep.xls
- WebPICS_hMMP12_G_1%/P1.html
- WebPICS_hMMP12_G_1%/P1prime.html
- WebPICS_hMMP12_G_1%/P1prime_C.gnu.png
- WebPICS_hMMP12_G_1%/P1prime_I.gnu.png
- WebPICS_hMMP12_G_1%/P1prime_Q.gnu.png
- WebPICS_hMMP12_G_1%/P1prime_V.gnu.png
- WebPICS_hMMP12_G_1%/P1prime_W.gnu.png
- WebPICS_hMMP12_G_1%/P1_A.gnu.png
- WebPICS_hMMP12_G_1%/P1_D.gnu.png
- WebPICS_hMMP12_G_1%/P1_G.gnu.png
- WebPICS_hMMP12_G_1%/P1_H.gnu.png
- WebPICS_hMMP12_G_1%/P1_K.gnu.png
- WebPICS_hMMP12_G_1%/P1_N.gnu.png
- WebPICS_hMMP12_G_1%/P1_P.gnu.png
- WebPICS_hMMP12_G_1%/P1_Q.gnu.png
- WebPICS_hMMP12_G_1%/P1_S.gnu.png
- WebPICS_hMMP12_G_1%/P2.html
- WebPICS_hMMP12_G_1%/P2prime.html
- WebPICS_hMMP12_G_1%/P2prime_H.gnu.png
- WebPICS_hMMP12_G_1%/P2prime_I.gnu.png
- WebPICS_hMMP12_G_1%/P2prime_K.gnu.png
- WebPICS_hMMP12_G_1%/P2prime_Q.gnu.png
- WebPICS_hMMP12_G_1%/P2prime_R.gnu.png
- WebPICS_hMMP12_G_1%/P2prime_T.gnu.png
- WebPICS_hMMP12_G_1%/P2prime_V.gnu.png
- WebPICS_hMMP12_G_1%/P2_A.gnu.png
- WebPICS_hMMP12_G_1%/P2_C.gnu.png
- WebPICS_hMMP12_G_1%/P2_F.gnu.png
- WebPICS_hMMP12_G_1%/P2_G.gnu.png
- WebPICS_hMMP12_G_1%/P2_H.gnu.png
- WebPICS_hMMP12_G_1%/P2_K.gnu.png
- WebPICS_hMMP12_G_1%/P2_N.gnu.png
- WebPICS_hMMP12_G_1%/P2_Q.gnu.png
- WebPICS_hMMP12_G_1%/P2_Y.gnu.png
- WebPICS_hMMP12_G_1%/P3.html
- WebPICS_hMMP12_G_1%/P3prime.html
- WebPICS_hMMP12_G_1%/P3prime_A.gnu.png
- WebPICS_hMMP12_G_1%/P3prime_C.gnu.png
- WebPICS_hMMP12_G_1%/P3prime_D.gnu.png
- WebPICS_hMMP12_G_1%/P3prime_G.gnu.png
- WebPICS_hMMP12_G_1%/P3prime_K.gnu.png
- WebPICS_hMMP12_G_1%/P3prime_N.gnu.png
- WebPICS_hMMP12_G_1%/P3prime_Q.gnu.png
- WebPICS_hMMP12_G_1%/P3prime_R.gnu.png
- WebPICS_hMMP12_G_1%/P3prime_T.gnu.png
- WebPICS_hMMP12_G_1%/P3prime_V.gnu.png
- WebPICS_hMMP12_G_1%/P3_A.gnu.png
- WebPICS_hMMP12_G_1%/P3_H.gnu.png
- WebPICS_hMMP12_G_1%/P3_P.gnu.png
- WebPICS_hMMP12_G_1%/P3_to_P3prime.txt
- WebPICS_hMMP12_G_1%/P3_V.gnu.png
- WebPICS_hMMP12_G_1%/PICS-consensus.csv
- WebPICS_hMMP12_G_1%/PICS-preceeding-all-hits.csv
- WebPICS_hMMP12_G_1%/PICS_old.html
- WebPICS_hMMP12_G_1%/PICS_results.html
- WebPICS_hMMP12_G_1%/subsite_coop.html
- WebPICS_hMMP12_G_1%/unique_prime.txt
- WebPICS_hMMP12_T_1%/
- WebPICS_hMMP12_T_1%/._DrawParameters.txt
- WebPICS_hMMP12_T_1%/cleavage-sites.txt
- WebPICS_hMMP12_T_1%/DrawParameters.txt
- WebPICS_hMMP12_T_1%/EnzymeParameters.txt
- WebPICS_hMMP12_T_1%/global_heatmap_occurence.png
- WebPICS_hMMP12_T_1%/global_heatmap_ratio.png
- WebPICS_hMMP12_T_1%/global_percent.csv
- WebPICS_hMMP12_T_1%/global_total.csv
- WebPICS_hMMP12_T_1%/interact.pep.xls
- WebPICS_hMMP12_T_1%/P1.html
- WebPICS_hMMP12_T_1%/P1prime.html
- WebPICS_hMMP12_T_1%/P1prime_C.gnu.png
- WebPICS_hMMP12_T_1%/P1prime_L.gnu.png
- WebPICS_hMMP12_T_1%/P1prime_Q.gnu.png
- WebPICS_hMMP12_T_1%/P1prime_V.gnu.png
- WebPICS_hMMP12_T_1%/P1prime_Y.gnu.png
- WebPICS_hMMP12_T_1%/P1_D.gnu.png
- WebPICS_hMMP12_T_1%/P1_E.gnu.png
- WebPICS_hMMP12_T_1%/P1_N.gnu.png
- WebPICS_hMMP12_T_1%/P1_Q.gnu.png
- WebPICS_hMMP12_T_1%/P1_S.gnu.png
- WebPICS_hMMP12_T_1%/P2.html
- WebPICS_hMMP12_T_1%/P2prime.html
- WebPICS_hMMP12_T_1%/P2prime_H.gnu.png
- WebPICS_hMMP12_T_1%/P2prime_I.gnu.png
- WebPICS_hMMP12_T_1%/P2prime_K.gnu.png
- WebPICS_hMMP12_T_1%/P2prime_Q.gnu.png
- WebPICS_hMMP12_T_1%/P2prime_T.gnu.png
- WebPICS_hMMP12_T_1%/P2prime_V.gnu.png
- WebPICS_hMMP12_T_1%/P2_A.gnu.png
- WebPICS_hMMP12_T_1%/P2_D.gnu.png
- WebPICS_hMMP12_T_1%/P2_E.gnu.png
- WebPICS_hMMP12_T_1%/P2_F.gnu.png
- WebPICS_hMMP12_T_1%/P2_G.gnu.png
- WebPICS_hMMP12_T_1%/P2_L.gnu.png
- WebPICS_hMMP12_T_1%/P2_N.gnu.png
- WebPICS_hMMP12_T_1%/P2_Q.gnu.png
- WebPICS_hMMP12_T_1%/P2_S.gnu.png
- WebPICS_hMMP12_T_1%/P3.html
- WebPICS_hMMP12_T_1%/P3prime.html
- WebPICS_hMMP12_T_1%/P3prime_D.gnu.png
- WebPICS_hMMP12_T_1%/P3prime_E.gnu.png
- WebPICS_hMMP12_T_1%/P3prime_G.gnu.png
- WebPICS_hMMP12_T_1%/P3prime_S.gnu.png
- WebPICS_hMMP12_T_1%/P3prime_T.gnu.png
- WebPICS_hMMP12_T_1%/P3_A.gnu.png
- WebPICS_hMMP12_T_1%/P3_C.gnu.png
- WebPICS_hMMP12_T_1%/P3_I.gnu.png
- WebPICS_hMMP12_T_1%/P3_to_P3prime.txt
- WebPICS_hMMP12_T_1%/PICS-consensus.csv
- WebPICS_hMMP12_T_1%/PICS-preceeding-all-hits.csv
- WebPICS_hMMP12_T_1%/PICS_old.html
- WebPICS_hMMP12_T_1%/PICS_results.html
- WebPICS_hMMP12_T_1%/subsite_coop.html
- WebPICS_hMMP12_T_1%/unique_prime.txt
- WebPICS_hMMP13_G_1%/
- WebPICS_hMMP13_G_1%/._DrawParameters.txt
- WebPICS_hMMP13_G_1%/cleavage-sites.txt
- WebPICS_hMMP13_G_1%/DrawParameters.txt
- WebPICS_hMMP13_G_1%/EnzymeParameters.txt
- WebPICS_hMMP13_G_1%/global_heatmap_occurence.png
- WebPICS_hMMP13_G_1%/global_heatmap_ratio.png
- WebPICS_hMMP13_G_1%/global_percent.csv
- WebPICS_hMMP13_G_1%/global_total.csv
- WebPICS_hMMP13_G_1%/interact.pep.xls
- WebPICS_hMMP13_G_1%/P1.html
- WebPICS_hMMP13_G_1%/P1prime.html
- WebPICS_hMMP13_G_1%/P1prime_C.gnu.png
- WebPICS_hMMP13_G_1%/P1prime_H.gnu.png
- WebPICS_hMMP13_G_1%/P1prime_I.gnu.png
- WebPICS_hMMP13_G_1%/P1prime_L.gnu.png
- WebPICS_hMMP13_G_1%/P1prime_Q.gnu.png
- WebPICS_hMMP13_G_1%/P1prime_V.gnu.png
- WebPICS_hMMP13_G_1%/P1prime_W.gnu.png
- WebPICS_hMMP13_G_1%/P1_A.gnu.png
- WebPICS_hMMP13_G_1%/P1_C.gnu.png
- WebPICS_hMMP13_G_1%/P1_G.gnu.png
- WebPICS_hMMP13_G_1%/P1_H.gnu.png
- WebPICS_hMMP13_G_1%/P1_N.gnu.png
- WebPICS_hMMP13_G_1%/P1_P.gnu.png
- WebPICS_hMMP13_G_1%/P1_Q.gnu.png
- WebPICS_hMMP13_G_1%/P1_S.gnu.png
- WebPICS_hMMP13_G_1%/P2.html
- WebPICS_hMMP13_G_1%/P2prime.html
- WebPICS_hMMP13_G_1%/P2prime_H.gnu.png
- WebPICS_hMMP13_G_1%/P2prime_I.gnu.png
- WebPICS_hMMP13_G_1%/P2prime_K.gnu.png
- WebPICS_hMMP13_G_1%/P2prime_L.gnu.png
- WebPICS_hMMP13_G_1%/P2prime_N.gnu.png
- WebPICS_hMMP13_G_1%/P2prime_Q.gnu.png
- WebPICS_hMMP13_G_1%/P2prime_R.gnu.png
- WebPICS_hMMP13_G_1%/P2prime_T.gnu.png
- WebPICS_hMMP13_G_1%/P2prime_V.gnu.png
- WebPICS_hMMP13_G_1%/P2_A.gnu.png
- WebPICS_hMMP13_G_1%/P2_H.gnu.png
- WebPICS_hMMP13_G_1%/P2_K.gnu.png
- WebPICS_hMMP13_G_1%/P2_L.gnu.png
- WebPICS_hMMP13_G_1%/P2_R.gnu.png
- WebPICS_hMMP13_G_1%/P2_S.gnu.png
- WebPICS_hMMP13_G_1%/P2_V.gnu.png
- WebPICS_hMMP13_G_1%/P2_Y.gnu.png
- WebPICS_hMMP13_G_1%/P3.html
- WebPICS_hMMP13_G_1%/P3prime.html
- WebPICS_hMMP13_G_1%/P3prime_G.gnu.png
- WebPICS_hMMP13_G_1%/P3prime_H.gnu.png
- WebPICS_hMMP13_G_1%/P3prime_K.gnu.png
- WebPICS_hMMP13_G_1%/P3prime_N.gnu.png
- WebPICS_hMMP13_G_1%/P3prime_S.gnu.png
- WebPICS_hMMP13_G_1%/P3prime_T.gnu.png
- WebPICS_hMMP13_G_1%/P3prime_V.gnu.png
- WebPICS_hMMP13_G_1%/P3_A.gnu.png
- WebPICS_hMMP13_G_1%/P3_P.gnu.png
- WebPICS_hMMP13_G_1%/P3_to_P3prime.txt
- WebPICS_hMMP13_G_1%/P3_V.gnu.png
- WebPICS_hMMP13_G_1%/PICS-consensus.csv
- WebPICS_hMMP13_G_1%/PICS-preceeding-all-hits.csv
- WebPICS_hMMP13_G_1%/PICS_old.html
- WebPICS_hMMP13_G_1%/PICS_results.html
- WebPICS_hMMP13_G_1%/subsite_coop.html
- WebPICS_hMMP13_G_1%/unique_prime.txt
- WebPICS_hMMP13_T_1%/
- WebPICS_hMMP13_T_1%/._DrawParameters.txt
- WebPICS_hMMP13_T_1%/cleavage-sites.txt
- WebPICS_hMMP13_T_1%/DrawParameters.txt
- WebPICS_hMMP13_T_1%/EnzymeParameters.txt
- WebPICS_hMMP13_T_1%/global_heatmap_occurence.png
- WebPICS_hMMP13_T_1%/global_heatmap_ratio.png
- WebPICS_hMMP13_T_1%/global_percent.csv
- WebPICS_hMMP13_T_1%/global_total.csv
- WebPICS_hMMP13_T_1%/interact.pep.xls
- WebPICS_hMMP13_T_1%/P1.html
- WebPICS_hMMP13_T_1%/P1prime.html
- WebPICS_hMMP13_T_1%/P1prime_C.gnu.png
- WebPICS_hMMP13_T_1%/P1prime_H.gnu.png
- WebPICS_hMMP13_T_1%/P1prime_I.gnu.png
- WebPICS_hMMP13_T_1%/P1prime_L.gnu.png
- WebPICS_hMMP13_T_1%/P1prime_M.gnu.png
- WebPICS_hMMP13_T_1%/P1prime_Q.gnu.png
- WebPICS_hMMP13_T_1%/P1prime_V.gnu.png
- WebPICS_hMMP13_T_1%/P1prime_W.gnu.png
- WebPICS_hMMP13_T_1%/P1_A.gnu.png
- WebPICS_hMMP13_T_1%/P1_D.gnu.png
- WebPICS_hMMP13_T_1%/P1_G.gnu.png
- WebPICS_hMMP13_T_1%/P1_H.gnu.png
- WebPICS_hMMP13_T_1%/P1_N.gnu.png
- WebPICS_hMMP13_T_1%/P1_P.gnu.png
- WebPICS_hMMP13_T_1%/P1_Q.gnu.png
- WebPICS_hMMP13_T_1%/P1_S.gnu.png
- WebPICS_hMMP13_T_1%/P1_W.gnu.png
- WebPICS_hMMP13_T_1%/P2.html
- WebPICS_hMMP13_T_1%/P2prime.html
- WebPICS_hMMP13_T_1%/P2prime_H.gnu.png
- WebPICS_hMMP13_T_1%/P2prime_I.gnu.png
- WebPICS_hMMP13_T_1%/P2prime_K.gnu.png
- WebPICS_hMMP13_T_1%/P2prime_L.gnu.png
- WebPICS_hMMP13_T_1%/P2prime_M.gnu.png
- WebPICS_hMMP13_T_1%/P2prime_Q.gnu.png
- WebPICS_hMMP13_T_1%/P2prime_T.gnu.png
- WebPICS_hMMP13_T_1%/P2prime_V.gnu.png
- WebPICS_hMMP13_T_1%/P2prime_W.gnu.png
- WebPICS_hMMP13_T_1%/P2_A.gnu.png
- WebPICS_hMMP13_T_1%/P2_F.gnu.png
- WebPICS_hMMP13_T_1%/P2_H.gnu.png
- WebPICS_hMMP13_T_1%/P2_M.gnu.png
- WebPICS_hMMP13_T_1%/P2_Q.gnu.png
- WebPICS_hMMP13_T_1%/P2_S.gnu.png
- WebPICS_hMMP13_T_1%/P2_V.gnu.png
- WebPICS_hMMP13_T_1%/P3.html
- WebPICS_hMMP13_T_1%/P3prime.html
- WebPICS_hMMP13_T_1%/P3prime_A.gnu.png
- WebPICS_hMMP13_T_1%/P3prime_D.gnu.png
- WebPICS_hMMP13_T_1%/P3prime_G.gnu.png
- WebPICS_hMMP13_T_1%/P3prime_H.gnu.png
- WebPICS_hMMP13_T_1%/P3prime_N.gnu.png
- WebPICS_hMMP13_T_1%/P3prime_S.gnu.png
- WebPICS_hMMP13_T_1%/P3prime_T.gnu.png
- WebPICS_hMMP13_T_1%/P3_A.gnu.png
- WebPICS_hMMP13_T_1%/P3_I.gnu.png
- WebPICS_hMMP13_T_1%/P3_P.gnu.png
- WebPICS_hMMP13_T_1%/P3_to_P3prime.txt
- WebPICS_hMMP13_T_1%/P3_V.gnu.png
- WebPICS_hMMP13_T_1%/PICS-consensus.csv
- WebPICS_hMMP13_T_1%/PICS-preceeding-all-hits.csv
- WebPICS_hMMP13_T_1%/PICS_old.html
- WebPICS_hMMP13_T_1%/PICS_results.html
- WebPICS_hMMP13_T_1%/subsite_coop.html
- WebPICS_hMMP13_T_1%/unique_prime.txt
- WebPICS_hMMP14_G_1%/
- WebPICS_hMMP14_G_1%/._DrawParameters.txt
- WebPICS_hMMP14_G_1%/cleavage-sites.txt
- WebPICS_hMMP14_G_1%/DrawParameters.txt
- WebPICS_hMMP14_G_1%/EnzymeParameters.txt
- WebPICS_hMMP14_G_1%/global_heatmap_occurence.png
- WebPICS_hMMP14_G_1%/global_heatmap_ratio.png
- WebPICS_hMMP14_G_1%/global_percent.csv
- WebPICS_hMMP14_G_1%/global_total.csv
- WebPICS_hMMP14_G_1%/interact.pep.xls
- WebPICS_hMMP14_G_1%/P1.html
- WebPICS_hMMP14_G_1%/P1prime.html
- WebPICS_hMMP14_G_1%/P1prime_C.gnu.png
- WebPICS_hMMP14_G_1%/P1prime_F.gnu.png
- WebPICS_hMMP14_G_1%/P1prime_I.gnu.png
- WebPICS_hMMP14_G_1%/P1prime_M.gnu.png
- WebPICS_hMMP14_G_1%/P1prime_V.gnu.png
- WebPICS_hMMP14_G_1%/P1prime_Y.gnu.png
- WebPICS_hMMP14_G_1%/P1_A.gnu.png
- WebPICS_hMMP14_G_1%/P1_C.gnu.png
- WebPICS_hMMP14_G_1%/P1_G.gnu.png
- WebPICS_hMMP14_G_1%/P1_H.gnu.png
- WebPICS_hMMP14_G_1%/P1_N.gnu.png
- WebPICS_hMMP14_G_1%/P1_P.gnu.png
- WebPICS_hMMP14_G_1%/P1_S.gnu.png
- WebPICS_hMMP14_G_1%/P1_W.gnu.png
- WebPICS_hMMP14_G_1%/P1_Y.gnu.png
- WebPICS_hMMP14_G_1%/P2.html
- WebPICS_hMMP14_G_1%/P2prime.html
- WebPICS_hMMP14_G_1%/P2prime_C.gnu.png
- WebPICS_hMMP14_G_1%/P2prime_F.gnu.png
- WebPICS_hMMP14_G_1%/P2prime_K.gnu.png
- WebPICS_hMMP14_G_1%/P2prime_L.gnu.png
- WebPICS_hMMP14_G_1%/P2prime_M.gnu.png
- WebPICS_hMMP14_G_1%/P2prime_N.gnu.png
- WebPICS_hMMP14_G_1%/P2prime_R.gnu.png
- WebPICS_hMMP14_G_1%/P2prime_V.gnu.png
- WebPICS_hMMP14_G_1%/P2_A.gnu.png
- WebPICS_hMMP14_G_1%/P2_C.gnu.png
- WebPICS_hMMP14_G_1%/P2_K.gnu.png
- WebPICS_hMMP14_G_1%/P2_N.gnu.png
- WebPICS_hMMP14_G_1%/P2_Q.gnu.png
- WebPICS_hMMP14_G_1%/P2_R.gnu.png
- WebPICS_hMMP14_G_1%/P2_S.gnu.png
[truncated: 773 more entries]
