# Supplementary material for: Active site specificity profiling datasets of matrix metalloproteinases (MMPs) 1, 2, 3, 7, 8, 9, 12, 13 and 14
Source: Data Brief. 2016 Feb 22;7:299–310. doi: 10.1016/j.dib.2016.02.036 (PMC4777984; doi:10.1016/j.dib.2016.02.036)
Supplement: Supplementary file 10 — Supplementary material [file mmc10.zip › Info_WebPICS-Results-of-MMP-Specificity-Profiling.txt]

###########################################################################
### Short Summary: PICS Data Analysis using the free webservice WebPICS ###
### ------------------------------------------------------------------- ###
### Webpage: http://clipserve.clip.ubc.ca/pics/------------------------ ###
###########################################################################

---
Peptides identified by LC-MS/MS in both tryptic and GluC generated libraries using X! Tandem [1] for peptide-spectrum matching and Peptide Prophet [2,3] for statistical analysis, represent the prime-side MMP cleavage products. Non-prime sequences were reconstructed using WebPICS [4]; positions with ambiguous information were omitted. Results including the html-files were downloaded for local use and are provided herein.
---

---
Naming scheme: 
---
 (1) h ... human
 (2) MMP ... matrix metalloproteinase (1/2/3/7/8/9/12/13/14) assayed
 (3) T ... trypsin-generated peptide library
     G ... GluC-generated peptide library
 (4) 1% ... Peptide Prophet analysis at 1% False Discovery Rate (FDR)

---
Bibliography
---
[1] R. Craig, R.C. Beavis, TANDEM: matching proteins with tandem mass spectra,
    Bioinforma. Oxf. Engl. 20 (2004) 1466–1467. doi:10.1093/bioinformatics/bth092.
[2] A. Keller, A.I. Nesvizhskii, E. Kolker, R. Aebersold, Empirical statistical model
    to estimate the accuracy of peptide identifications made by MS/MS and database
    search, Anal. Chem. 74 (2002) 5383–5392. doi:10.1021/ac025747h
[3] E.W. Deutsch, L. Mendoza, D. Shteynberg, J. Slagel, Z. Sun, R.L. Moritz,
    Trans-Proteomic Pipeline, a standardized data processing pipeline for
    large-scale reproducible proteomics informatics, Proteomics Clin. Appl. 9
    (2015) 745–754. doi:10.1002/prca.201400164.
[4] O. Schilling, U. Auf dem Keller, C.M. Overall, Factor Xa subsite mapping by
    proteome-derived peptide libraries improved using WebPICS, a resource for
    proteomic identification of cleavage sites, Biol. Chem. 392 (2011) 1031–1037.
    doi:10.1515/BC.2011.158.
