# Supplementary material for: Active site specificity profiling datasets of matrix metalloproteinases (MMPs) 1, 2, 3, 7, 8, 9, 12, 13 and 14
Source: Data Brief. 2016 Feb 22;7:299–310. doi: 10.1016/j.dib.2016.02.036 (PMC4777984; doi:10.1016/j.dib.2016.02.036)
Supplement: Supplementary file 10 — Supplementary material [file mmc10.zip › WebPICS_hMMP12_G_1%/DrawParameters.txt]

cutoff_factor_ratio = 2
cutoff_factor_occurence = 10
