# Supplementary material for: Active site specificity profiling datasets of matrix metalloproteinases (MMPs) 1, 2, 3, 7, 8, 9, 12, 13 and 14
Source: Data Brief. 2016 Feb 22;7:299–310. doi: 10.1016/j.dib.2016.02.036 (PMC4777984; doi:10.1016/j.dib.2016.02.036)
Supplement: Supplementary file 10 — Supplementary material [file mmc10.zip › WebPICS_hMMP12_G_1%/global_percent.csv]

	P6	P5	P4	P3	P2	P1	P1prime	P2prime	P3prime	P4prime	P5prime	P6prime
A	12.1	2.4	4.0	14.5	12.1	10.5	1.6	7.3	16.1	8.1	1.6	10.5
C	1.6	0.8	4.0	0.0	1.6	0.0	4.0	0.0	3.2	0.0	0.8	0.0
D	6.5	7.3	4.0	4.0	3.2	7.3	0.0	0.8	6.5	13.7	11.3	15.3
E	0.0	0.0	0.0	0.0	0.8	0.0	0.0	0.0	2.4	0.8	0.8	3.2
F	2.4	1.6	1.6	0.8	6.5	2.4	3.2	2.4	2.4	1.6	2.4	0.0
G	7.3	4.0	10.5	5.6	11.3	7.3	1.6	4.8	7.3	10.5	18.5	8.1
H	2.4	4.8	1.6	2.4	5.6	4.8	0.8	3.2	0.8	0.8	0.8	0.8
I	2.4	0.0	5.6	4.8	0.0	0.8	16.9	10.5	2.4	4.8	1.6	6.5
K	11.3	5.6	5.6	4.0	12.9	8.1	0.8	29.8	10.5	12.9	10.5	12.9
L	2.4	8.1	4.0	6.5	8.9	3.2	37.9	3.2	5.6	0.8	4.0	4.0
M	2.4	2.4	2.4	1.6	0.8	0.0	1.6	0.8	0.8	0.0	0.0	1.6
N	2.4	6.5	4.0	2.4	4.8	14.5	1.6	1.6	8.1	3.2	7.3	1.6
P	5.6	4.8	5.6	19.4	1.6	8.1	0.0	0.0	3.2	14.5	8.9	8.1
Q	1.6	4.0	0.8	1.6	8.1	7.3	8.1	4.0	4.0	4.0	4.0	3.2
R	6.5	4.8	3.2	1.6	1.6	4.0	0.0	7.3	5.6	3.2	4.8	1.6
S	3.2	2.4	4.8	5.6	5.6	12.1	2.4	1.6	5.6	8.1	9.7	5.6
T	2.4	8.1	11.3	4.0	0.8	2.4	0.8	9.7	7.3	7.3	4.0	11.3
V	1.6	11.3	6.5	8.9	3.2	0.0	13.7	12.9	7.3	4.8	8.9	4.8
W	0.8	0.8	3.2	0.8	0.8	0.0	4.0	0.0	0.0	0.0	0.0	0.0
Y	0.8	0.8	1.6	0.8	3.2	1.6	0.8	0.0	0.8	0.8	0.0	0.8
