# Supplementary material for: Active site specificity profiling datasets of matrix metalloproteinases (MMPs) 1, 2, 3, 7, 8, 9, 12, 13 and 14
Source: Data Brief. 2016 Feb 22;7:299–310. doi: 10.1016/j.dib.2016.02.036 (PMC4777984; doi:10.1016/j.dib.2016.02.036)
Supplement: Supplementary file 10 — Supplementary material [file mmc10.zip › WebPICS_hMMP12_G_1%/global_total.csv]

	P6	P5	P4	P3	P2	P1	P1prime	P2prime	P3prime	P4prime	P5prime	P6prime
A	15	3	5	18	15	13	2	9	20	10	2	13
C	2	1	5	0	2	0	5	0	4	0	1	0
D	8	9	5	5	4	9	0	1	8	17	14	19
E	0	0	0	0	1	0	0	0	3	1	1	4
F	3	2	2	1	8	3	4	3	3	2	3	0
G	9	5	13	7	14	9	2	6	9	13	23	10
H	3	6	2	3	7	6	1	4	1	1	1	1
I	3	0	7	6	0	1	21	13	3	6	2	8
K	14	7	7	5	16	10	1	37	13	16	13	16
L	3	10	5	8	11	4	47	4	7	1	5	5
M	3	3	3	2	1	0	2	1	1	0	0	2
N	3	8	5	3	6	18	2	2	10	4	9	2
P	7	6	7	24	2	10	0	0	4	18	11	10
Q	2	5	1	2	10	9	10	5	5	5	5	4
R	8	6	4	2	2	5	0	9	7	4	6	2
S	4	3	6	7	7	15	3	2	7	10	12	7
T	3	10	14	5	1	3	1	12	9	9	5	14
V	2	14	8	11	4	0	17	16	9	6	11	6
W	1	1	4	1	1	0	5	0	0	0	0	0
Y	1	1	2	1	4	2	1	0	1	1	0	1
