# Supplementary material for: Active site specificity profiling datasets of matrix metalloproteinases (MMPs) 1, 2, 3, 7, 8, 9, 12, 13 and 14
Source: Data Brief. 2016 Feb 22;7:299–310. doi: 10.1016/j.dib.2016.02.036 (PMC4777984; doi:10.1016/j.dib.2016.02.036)
Supplement: Supplementary file 10 — Supplementary material [file mmc10.zip › WebPICS_hMMP12_G_1%/interact.pep.xls]

n[89.01]
A.n[89.01]QK[156.13]GQK[156.13]APAQK[156.13]APAPK[156.13].A
A.n[89.01]QK[156.13]GQK[156.13]APAQK[156.13]APAPK[156.13]ASG.K
R.n[89.01]QRQPREDGNEEDK[156.13]E.N
H.n[89.01]QQHHQGPPPGGPGGRSEE.K
Y.n[89.01]NK[156.13]RSTITSRE.L
S.n[89.01]QTK[156.13]AGK[156.13]PEEDSE.S
N.n[89.01]QGK[156.13]K[156.13]VDTTPNQGK[156.13]K[156.13]VE.G
T.n[89.01]QK[156.13]TVDGPSGK[156.13].L
N.n[89.01]VTATDK[156.13]STGK[156.13]ANK[156.13].L
P.n[89.01]HK[156.13]VDGRVVEPK[156.13]R.A
D.n[89.01]SRSAGVPSR.V
H.n[89.01]VDSGK[156.13]STTTGH.L
A.n[89.01]QTAPNK[156.13]DVQRE.L
E.n[89.01]DRVRGPK[156.13]GPEE.K
N.n[89.01]VTATDK[156.13]STGK[156.13].A
A.n[89.01]LK[156.13]PK[156.13]VPK[156.13]K[156.13]EE.S
H.n[89.01]YNK[156.13]RSTITSRE.L
Q.n[89.01]VVQK[156.13]K[156.13]PAQEE.T
R.n[89.01]LK[156.13]TDNAGDQHGGGGGGGGGAG.A
Q.n[89.01]LK[156.13]RQPAPPRE.A
G.n[89.01]QK[156.13]C[160.03]SVIRD.S
S.n[89.01]LRASTSK[156.13]SE.S
N.n[89.01]VINGGSHAGNK[156.13].L
L.n[89.01]IK[156.13]RNSTIPTK[156.13]QT.Q
G.n[89.01]LK[156.13]QAPASRNE.K
A.n[89.01]LNK[156.13]PK[156.13]K[156.13]PLTSS.S
L.n[89.01]LK[156.13]GK[156.13]GDK[156.13]AQIE.K
F.n[89.01]LRAFRTIPE.A
K.n[89.01]SK[156.13]ENPRNF.S
G.n[89.01]C[160.03]IC[160.03]K[156.13]GASDK[156.13]C[160.03]SC[160.03]C[160.03]A.-
H.n[89.01]LARDC[160.03]DHADE.Q
F.n[89.01]LK[156.13]AVPSQK[156.13]RT.-
L.n[89.01]M[147.04]VSVSPPE.E
N.n[89.01]SQASK[156.13]ATPK[156.13]LD.S
D.n[89.01]C[160.03]K[156.13]FQRPGDPQS.A
N.n[89.01]VVNK[156.13]K[156.13]TYE.D
M.n[89.01]C[160.03]K[156.13]AGFAGDDAPR.A
S.n[89.01]VVC[160.03]K[156.13]PQEPGH.F
K.n[89.01]IK[156.13]DPDASK[156.13]PE.D
K.n[89.01]IK[156.13]DPDASK[156.13]PED.W
R.n[89.01]LK[156.13]C[160.03]GSGPVH.L
P.n[89.01]LGRNSYK[156.13]E.R
L.n[89.01]LTNK[156.13]HVVDATHGDPHA.L
Q.n[89.01]LTNDK[156.13]ARVE.V
P.n[89.01]LAK[156.13]DK[156.13]MMNGGH.Y
V.n[89.01]IHAK[156.13]RVTIMPK[156.13].D
N.n[89.01]VSAVDK[156.13]STGK[156.13]E.N
S.n[89.01]HK[156.13]DDSPDLPK[156.13]LK[156.13]PDPNT.L
H.n[89.01]VVDATHGDPHA.L
V.n[89.01]IHAK[156.13]RVTIMPK[156.13]D.L
G.n[89.01]VIK[156.13]AVDK[156.13]K[156.13]AAG.A
D.n[89.01]FK[156.13]SPDDPSR.Y
D.n[89.01]IK[156.13]LDSEDK[156.13]DK[156.13]E.G
S.n[89.01]LHGDIPQK[156.13].Q
A.n[89.01]ITATQK[156.13]TVDGPSGK[156.13].L
S.n[89.01]VVAPPGAPK[156.13]K[156.13]E.H
A.n[89.01]LIK[156.13]RNSTIPTK[156.13].Q
D.n[89.01]LTVTNPK[156.13]R.L
N.n[89.01]VINGGSHAGNK[156.13]LA.M
Y.n[89.01]IADK[156.13]K[156.13]DVYE.-
T.n[89.01]LAEK[156.13]DEFEHK[156.13].R
K.n[89.01]VVVSPTK[156.13]K[156.13]VA.V
D.n[89.01]THLGGEDFDNR.L
A.n[89.01]WSK[156.13]TGPVAK[156.13]E.L
E.n[89.01]VK[156.13]ATAGDTHLGGEDFDNR.L
Q.n[89.01]VINDGDK[156.13]PK[156.13]V.Q
P.n[89.01]ARVPPPPPIAR.A
K.n[89.01]ITITNDK[156.13]GRLSK[156.13]EE.L
Q.n[89.01]VINDGDK[156.13]PK[156.13]VQVSYK[156.13]GE.T
S.n[89.01]LK[156.13]TLHPDLGTDK[156.13]DK[156.13]E.Q
H.n[89.01]LK[156.13]NPVIAQK[156.13].L
N.n[89.01]IK[156.13]LSQTSNVDK[156.13]EEE.A
G.n[89.01]WK[156.13]PGSDTIK[156.13]PNVDDSK[156.13]E.Y
N.n[89.01]LGTIAK[156.13]SGTK[156.13].A
S.n[89.01]LVSK[156.13]GTLVQTK[156.13]GTG.A
S.n[89.01]LVSK[156.13]GTLVQTK[156.13].G
G.n[89.01]WK[156.13]PGSDTIK[156.13]PD.V
A.n[89.01]ITATQK[156.13]TVDGPSGK[156.13]L.W
Q.n[89.01]VINDGDK[156.13]PK[156.13]VQV.S
D.n[89.01]C[160.03]ILPPTRPTDK[156.13]P.L
T.n[89.01]IAK[156.13]SGTK[156.13]AFME.A
A.n[89.01]QVARPGGDTIFGK[156.13].L
S.n[89.01]LRTVSLGAGAK[156.13]DE.L
P.n[89.01]GFESRSPGLVPPSPE.F
K.n[89.01]IVK[156.13]PNGEK[156.13]PDEFE.S
G.n[89.01]VVVGK[156.13]DTLLTNK[156.13]H.V
P.n[89.01]K[156.13]VSDTVVEPY.N
Q.n[89.01]LAQATGK[156.13]PPQY.L
N.n[89.01]IQGITK[156.13]PAIR.R
D.n[89.01]LAGSIIGK[156.13]GGQR.L
N.n[89.01]FRNPLAK[156.13].-
H.n[89.01]IK[156.13]LPNLGK[156.13]HE.K
S.n[89.01]LTMDPVVK[156.13]SK[156.13]E.L
G.n[89.01]WK[156.13]PGSDTIK[156.13]PDV.Q
P.n[89.01]GADPVHGEALGETPD.L
G.n[89.01]VVVGK[156.13]DTLLTNK[156.13]HVVD.A
N.n[89.01]LGAADIDHK[156.13]LE.E
S.n[89.01]LFDK[156.13]DGDGTITTK[156.13]E.L
N.n[89.01]LTTVK[156.13]LK[156.13]GVG.D
M.n[89.01]C[160.03]K[156.13]AGFAGDDAPRAVFP.S
N.n[89.01]LK[156.13]VAGQDGSVV.Q
L.n[89.01]FRDGDILGK[156.13].Y
G.n[89.01]VVVGK[156.13]DTLLTNK[156.13].H
N.n[89.01]LIK[156.13]QNC[160.03]DQFE.K
F.n[89.01]IASGVVVGK[156.13]DTLLTNK[156.13]H.V
A.n[89.01]LK[156.13]GAVDGGLSIPHS.T
A.n[89.01]LIDQLK[156.13]PGGR.L
S.n[89.01]MVLTK[156.13]MK[156.13]E.L
S.n[89.01]LVTSK[156.13]LAGGQVE.-
P.n[89.01]FQVINDGDK[156.13]PK[156.13]V.Q
A.n[89.01]LVIDNGSGMC[160.03]K[156.13].A
N.n[89.01]ITVTGYPGDK[156.13]PVA.T
A.n[89.01]ITATQK[156.13]TVDGPSGK[156.13]LW.R
K.n[89.01]IGGIGTVPVGRVE.T
G.n[89.01]LQFPVGRVH.R
S.n[89.01]IK[156.13]IDEPLEGSE.D
P.n[89.01]LLK[156.13]DVIATDK[156.13]E.D
N.n[89.01]LGTIAK[156.13]SGTK[156.13]AFME.A
G.n[89.01]VMTK[156.13]LIPR.N
F.n[89.01]LFRDGDILGK[156.13].Y
S.n[89.01]ILK[156.13]IDDVVNTR.-
R.n[89.01]WLK[156.13]GGVVLK[156.13]E.D
K.n[89.01]LK[156.13]YFDK[156.13]LN.-
N.n[89.01]LK[156.13]VAGQDGSVVQF.K
P.n[89.01]LRLPLQDVYK[156.13].L
R.n[89.01]IVAPGK[156.13]GILAADE.S
D.n[89.01]LK[156.13]DYFTK[156.13]FGE.V
K.n[89.01]LLGRVTIAQGGVLPN.L
N.n[89.01]LK[156.13]APLDIPVPDP.V
D.n[89.01]LAIVK[156.13]FSPNE.Q
R.n[89.01]LIFAGK[156.13]QLE.D
K.n[89.01]NAQK[156.13]SNQNGK[156.13]DSK[156.13]PSSTPR.S
L.n[89.01]IK[156.13]RNSTIPTK[156.13].Q
Q.n[89.01]VINDGDK[156.13]PK[156.13]VQVSY.K
S.n[89.01]AVVEDLLYVLVGVDGR.Y
Q.n[89.01]LIVGVNK[156.13]MD.S
