# Supplementary material for: Active site specificity profiling datasets of matrix metalloproteinases (MMPs) 1, 2, 3, 7, 8, 9, 12, 13 and 14
Source: Data Brief. 2016 Feb 22;7:299–310. doi: 10.1016/j.dib.2016.02.036 (PMC4777984; doi:10.1016/j.dib.2016.02.036)
Supplement: Supplementary file 10 — Supplementary material [file mmc10.zip › WebPICS_hMMP12_G_1%/P3_to_P3prime.txt]

SYPARV
XXSAVV
AQGCIC
ALDCIL
SGXCKA
SGXCKA
ASDCKF
DLDFKS
HWPFQV
YFLFRD
GRNFRN
XLPGAD
XSPGFE
XXPHKV
VDYIAD
LGTIAK
VYKIGG
LCXIHA
LCXIHA
PKKIKD
PKKIKD
GASIKI
KLDIKL
GVHIKL
NGNIKL
TALIKR
TALIKR
VRSILK
RDNIQG
VHAITA
VHAITA
VHAITA
XNKITI
AXRIVA
SAKIVK
XXPKVS
ANTLAE
PKDLAG
THPLAK
TQQLAQ
PGHLAR
AFSLFD
DYFLFR
MGNLGA
SEPLGR
INNLGT
INNLGT
AQSLHG
PQALID
QQRLIF
MTALIK
VKQLIV
LSNLKA
DSFLKA
XLRLKC
KKDLKD
FGALKG
AMLLKG
XXHLKN
PAALKP
DAGLKQ
WVQLKR
PKRLKT
GVSLKT
HXNLKV
HXNLKV
AGKLKY
LNKLLG
ALPLLK
APALNK
RAGLQF
NNFLRA
LSSLRA
DKPLRL
QLSLRT
KQSLTM
VDQLTN
SQNLTT
GDDLTV
XAXLVI
XKSLVS
XKSLVS
KSSLVT
XSXMVL
NHIMVS
PAKNAQ
XHYNKR
AQNQGK
LGGQKC
PKAQKG
PKAQKG
TATQKT
PYHQQH
PPXQRQ
VKAQTA
VASQTK
AKAQVA
PKKSKE
PANSQA
KGDSRS
AGDTHL
IGHVDS
AVGVIK
PFQVIN
PFQVIN
PFQVIN
PFQVIN
AFNVIN
AFNVIN
VGGVMT
ILNVSA
ILNVTA
ILNVTA
PKSVVA
PQSVVC
SGNVVN
PQQVVQ
AKKVVV
PAGWKP
PAGWKP
PAGWKP
GHRWLK
GLAWSK
LXHYNK
