# Supplementary material for: Active site specificity profiling datasets of matrix metalloproteinases (MMPs) 1, 2, 3, 7, 8, 9, 12, 13 and 14
Source: Data Brief. 2016 Feb 22;7:299–310. doi: 10.1016/j.dib.2016.02.036 (PMC4777984; doi:10.1016/j.dib.2016.02.036)
Supplement: Supplementary file 10 — Supplementary material [file mmc10.zip › WebPICS_hMMP12_G_1%/PICS-consensus.csv]

Nonprime	Prime
DYYDRMYSYP	ARVPPPPPIAR
XXXXXXXXXS	AVVEDLLYVLVGVDGR
PVGCAKCAQG	CICKGASDKCSCCA
XXXXXXXALD	CILPPTRPTDKP
XLVXDNGSGX	CKAGFAGDDAPR
XLVXDNGSGX	CKAGFAGDDAPRAVFP
CGGAGHIASD	CKFQRPGDPQS
XXXXXXXXXE	DRVRGPKGPEE
FFRSGKYDLD	FKSPDDPSR
VVQSDMKHWP	FQVINDGDKPKV
VXLDDKDYFL	FRDGDILGK
GSKAKFAGRN	FRNPLAK
XXXXXXXXLP	GADPVHGEALGETPD
XXXXXXXXSP	GFESRSPGLVPPSPE
XXDAAXXXXP	HKVDGRVVEPKR
XXXXXXIVDY	IADKKDVYE
KADLINNLGT	IAKSGTKAFME
LRLPLQXVYK	IGGIGTVPVGRVE
XXXXDTNLCX	IHAKRVTIMPK
XXXXDTNLCX	IHAKRVTIMPKD
DDWDFLPPKK	IKDPDASKPE
DDWDFLPPKK	IKDPDASKPED
XXXXXXSGAS	IKIDEPLEGSE
XXXXXXXKLD	IKLDSEDKDKE
LGTGLRAGVH	IKLPNLGKHE
XXXXXLGNGN	IKLSQTSNVDKEEE
XTAGGVMTAL	IKRNSTIPTK
XTAGGVMTAL	IKRNSTIPTKQT
XXXXXXTVRS	ILKIDDVVNTR
KRHRKVLRDN	IQGITKPAIR
XXXXMTTVHA	ITATQKTVDGPSGK
XXXXMTTVHA	ITATQKTVDGPSGKL
XXXXMTTVHA	ITATQKTVDGPSGKLW
XDXSTGKXNK	ITITNDKGRLSKEE
XXXLSDIAXR	IVAPGKGILAADE
XXXMFSSSAK	IVKPNGEKPDEFE
XNXXSXXXXP	KVSDTVVEPY
XVISWLDANT	LAEKDEFEHK
ITTQVTIPKD	LAGSIIGKGGQR
GFGSKVTTHP	LAKDKMMNGGH
XXXXXXLTQQ	LAQATGKPPQY
CCYNCGKPGH	LARDCDHADE
XXXXXXXAFS	LFDKDGDGTITTKE
KVXLDDKDYF	LFRDGDILGK
XXXXXKIMGN	LGAADIDHKLE
DTYHYVVSEP	LGRNSYKE
GMTKADLINN	LGTIAKSGTK
GMTKADLINN	LGTIAKSGTKAFME
NSAIKQDAQS	LHGDIPQK
GAAAPVVPQA	LIDQLKPGGR
XXXIPXDQQR	LIFAGKQLE
XXTAGGVMTA	LIKRNSTIPTK
LLAYTLGVKQ	LIVGVNKMD
XXXXXANLSN	LKAPLDIPVPDP
GLAMACHDSF	LKAVPSQKRT
XXITPPVXLR	LKCGSGPVH
GLSWDTSKKD	LKDYFTKFGE
TTTGNKVFGA	LKGAVDGGLSIPHS
VIVTKDDAML	LKGKGDKAQIE
XXXXXXXXXH	LKNPVIAQK
XXXXAKKPAA	LKPKVPKKEE
XMADTPRDAG	LKQAPASRNE
XXXXKGTWVQ	LKRQPAPPRE
XXXGGRAPKR	LKTDNAGDQHGGGGGGGGGAG
WSGMNVAGVS	LKTLHPDLGTDKDKE
XXXXXNXHXN	LKVAGQDGSVV
XXXXXNXHXN	LKVAGQDGSVVQF
XTIIPDPAGK	LKYFDKLN
XXXXXXXLNK	LLGRVTIAQGGVLPN
XXXLQDCALP	LLKDVIATDKE
AVAPSLVAPA	LNKPKKPLTSS
KAKXRSSRAG	LQFPVGRVH
RGDPCQGNNF	LRAFRTIPE
QIAKRRRLSS	LRASTSKSE
LPPTRPTDKP	LRLPLQDVYK
XXXXXXHQLS	LRTVSLGAGAKDE
NKLNLQNKQS	LTMDPVVKSKE
XXXLRRQVDQ	LTNDKARVE
XDLRVFGSQN	LTTVKLKGVG
XXXIQXVGDD	LTVTNPKR
XXXXXXXXAX	LVIDNGSGMCK
NSRIKLGXKS	LVSKGTLVQTK
NSRIKLGXKS	LVSKGTLVQTKGTG
PQDLPQRKSS	LVTSKLAGGQVE
XXXXXXXXSX	MVLTKMKE
XXDLAYMNHI	MVSVSPPE
KKSIRDTPAK	NAQKSNQNGKDSKPSSTPR
XXXASRLXHY	NKRSTITSRE
XXXXXXGAQN	QGKKVDTTPNQGKKVE
FYVNGLTLGG	QKCSVIRD
GQKAAPXPKA	QKGQKAPAQKAPAPK
GQKAAPXPKA	QKGQKAPAQKAPAPKASG
MTTVHAITAT	QKTVDGPSGK
GGRQHHPPYH	QQHHQGPPPGGPGGRSEE
RPRFRRGPPX	QRQPREDGNEEDKE
XXXXXAKVKA	QTAPNKDVQRE
PPGKAGAVAS	QTKAGKPEEDSE
XXXXXXIAKA	QVARPGGDTIFGK
SGDPNWFPKK	SKENPRNF
YMTPGLTPAN	SQASKATPKLD
GNDSKKFKGD	SRSAGVPSR
XXXVKXTAGD	THLGGEDFDNR
THINIVVIGH	VDSGKSTTTGH
XDMRXTXAVG	VIKAVDKKAAG
QSDMKHWPFQ	VINDGDKPKV
QSDMKHWPFQ	VINDGDKPKVQV
QSDMKHWPFQ	VINDGDKPKVQVSY
QSDMKHWPFQ	VINDGDKPKVQVSYKGE
XXILPVPAFN	VINGGSHAGNK
XXILPVPAFN	VINGGSHAGNKLA
XXXXXXXXXE	VKATAGDTHLGGEDFDNR
XXXXXXTVGG	VMTKLIPR
FDIDANGILN	VSAVDKSTGKE
FDIDANGILN	VTATDKSTGK
FDIDANGILN	VTATDKSTGKANK
XXXXIPKPKS	VVAPPGAPKKE
YPFKGMPPQS	VVCKPQEPGH
XXXXXDSSGN	VVNKKTYE
XXXXRXXPQQ	VVQKKPAQEE
KKAAATSAKK	VVVSPTKKVA
XXXXXVCPAG	WKPGSDTIKPD
XXXXXVCPAG	WKPGSDTIKPDV
XXXXXVCPAG	WKPGSDTIKPNVDDSKE
XXXXXVTGHR	WLKGGVVLKE
XXXFHTTGLA	WSKTGPVAKE
XXXXASRLXH	YNKRSTITSRE
XXXXASRLXH	YNKRSTITSRE
