# Supplementary material for: Active site specificity profiling datasets of matrix metalloproteinases (MMPs) 1, 2, 3, 7, 8, 9, 12, 13 and 14
Source: Data Brief. 2016 Feb 22;7:299–310. doi: 10.1016/j.dib.2016.02.036 (PMC4777984; doi:10.1016/j.dib.2016.02.036)
Supplement: Supplementary file 10 — Supplementary material [file mmc10.zip › WebPICS_hMMP12_G_1%/PICS-preceeding-all-hits.csv]

Nonprime	Prime	P1 Position	Protein Length	IPI	Protein info
DYYDRMYSYP	ARVPPPPPIAR
DYYDRMYSYP	ARVPPPPPIAR
DYYDRMYSYP	ARVPPPPPIAR
DYYDRMYSYP	ARVPPPPPIAR
DYYDRMYSYP	ARVPPPPPIAR
DYYDRMYSYP	ARVPPPPPIAR
DYYDRMYSYP	ARVPPPPPIAR
XXXXXXXXXS	AVVEDLLYVLVGVDGR
XXXXXXXXXS	AVVEDLLYVLVGVDGR
PVGCAKCAQG	CICKGASDKCSCCA
PVGCAKCAQG	CICKGASDKCSCCA
PVGCAKCAQG	CICKGASDKCSCCA
XXXXXXXALD	CILPPTRPTDKP
XXXXXXXALD	CILPPTRPTDKP
XXXXXXXALD	CILPPTRPTDKP
XXXXXXXALD	CILPPTRPTDKP
XXXXXXXALD	CILPPTRPTDKP
XXXXXXXALD	CILPPTRPTDKP
ALVCDNGSGL	CKAGFAGDDAPR
ALVVDNGSGM	CKAGFAGDDAPR
ALVIDNGSGM	CKAGFAGDDAPR
ALVCDNGSGL	CKAGFAGDDAPR
ALVCDNGSGL	CKAGFAGDDAPR
VLVIDNGSGM	CKAGFAGDDAPR
VLVIDNGSGM	CKAGFAGDDAPR
VLVIDNGSGM	CKAGFAGDDAPR
VLVIDNGSGM	CKAGFAGDDAPR
VLVIDNGSGM	CKAGFAGDDAPR
ALVIDNGSGM	CKAGFAGDDAPR
ALVIDNGSGM	CKAGFAGDDAPR
ALVCDNGSGL	CKAGFAGDDAPR
ALVCDNGSGL	CKAGFAGDDAPRAVFP
ALVVDNGSGM	CKAGFAGDDAPRAVFP
ALVIDNGSGM	CKAGFAGDDAPRAVFP
ALVCDNGSGL	CKAGFAGDDAPRAVFP
ALVCDNGSGL	CKAGFAGDDAPRAVFP
VLVIDNGSGM	CKAGFAGDDAPRAVFP
VLVIDNGSGM	CKAGFAGDDAPRAVFP
VLVIDNGSGM	CKAGFAGDDAPRAVFP
VLVIDNGSGM	CKAGFAGDDAPRAVFP
VLVIDNGSGM	CKAGFAGDDAPRAVFP
ALVIDNGSGM	CKAGFAGDDAPRAVFP
ALVIDNGSGM	CKAGFAGDDAPRAVFP
ALVCDNGSGL	CKAGFAGDDAPRAVFP
CGGAGHIASD	CKFQRPGDPQS
CGGAGHIASD	CKFQRPGDPQS
CGGAGHIASD	CKFQRPGDPQS
CGGAGHIASD	CKFQRPGDPQS
CGGAGHIASD	CKFQRPGDPQS
CGGAGHIASD	CKFQRPGDPQS
XXXXXXXXXE	DRVRGPKGPEE
XXXXXXXXXE	DRVRGPKGPEE
XXXXXXXXXE	DRVRGPKGPEE
FFRSGKYDLD	FKSPDDPSR
FFRSGKYDLD	FKSPDDPSR
VVQSDMKHWP	FQVINDGDKPKV
VVQSDMKHWP	FQVINDGDKPKV
VVLDDKDYFL	FRDGDILGK
VILDDKDYFL	FRDGDILGK
GSKAKFAGRN	FRNPLAK
GSKAKFAGRN	FRNPLAK
XXXXXXXXLP	GADPVHGEALGETPD
XXXXXXXXSP	GFESRSPGLVPPSPE
XXXXXXXXSP	GFESRSPGLVPPSPE
XVDAAMNARP	HKVDGRVVEPKR
XLDAAMNARP	HKVDGRVVEPKR
XVDAAMNARP	HKVDGRVVEPKR
XVDAAMNTTP	HKVDGRVVEPKR
XVDAAMCARP	HKVDGRVVEPKR
XVDAAMCARP	HKVDGRVVEPKR
XVDAATNARP	HKVDGRVVEPKR
XVDAAMNARP	HKVDGRVVEPKR
XVDAAMNARP	HKVDGRVVEPKR
XVDAAMCARP	HKVDGRVVEPKR
XVDAAMNARP	HKVDGRVVEPKR
XVDAAMNARP	HKVDGRVVEPKR
XVDAAMNARP	HKVDGRVVEPKR
XVDAAMNARP	HKVDGRVVEPKR
XVDAAMNARP	HKVDGRVVEPKR
XVDAAMNARP	HKVDGRVVEPKR
XVDAAMNARP	HKVDGRVVEPKR
XXXXXXIVDY	IADKKDVYE
KADLINNLGT	IAKSGTKAFME
KADLINNLGT	IAKSGTKAFME
KADLINNLGT	IAKSGTKAFME
KADLINNLGT	IAKSGTKAFME
KADLINNLGT	IAKSGTKAFME
KADLINNLGT	IAKSGTKAFME
KADLINNLGT	IAKSGTKAFME
LRLPLQDVYK	IGGIGTVPVGRVE
LRLPLQDVYK	IGGIGTVPVGRVE
LRLPLQGVYK	IGGIGTVPVGRVE
LRLPLQDVYK	IGGIGTVPVGRVE
LRLPLQDVYK	IGGIGTVPVGRVE
LRLPLQDVYK	IGGIGTVPVGRVE
LRLPLQDVYK	IGGIGTVPVGRVE
LRLPLQDVYK	IGGIGTVPVGRVE
XXXXDTNLCA	IHAKRVTIMPK
XXXXDTNLCV	IHAKRVTIMPK
XXXXDTNLCA	IHAKRVTIMPK
XXXXDTNLCA	IHAKRVTIMPK
XXXXDTNLCA	IHAKRVTIMPK
XXXXDTNLCA	IHAKRVTIMPK
XXXXDTNLCA	IHAKRVTIMPK
XXXXDTNLCA	IHAKRVTIMPK
XXXXDTNLCA	IHAKRVTIMPK
XXXXDTNLCA	IHAKRVTIMPK
XXXXDTNLCA	IHAKRVTIMPKD
XXXXDTNLCV	IHAKRVTIMPKD
XXXXDTNLCA	IHAKRVTIMPKD
XXXXDTNLCA	IHAKRVTIMPKD
XXXXDTNLCA	IHAKRVTIMPKD
XXXXDTNLCA	IHAKRVTIMPKD
XXXXDTNLCA	IHAKRVTIMPKD
XXXXDTNLCA	IHAKRVTIMPKD
XXXXDTNLCA	IHAKRVTIMPKD
XXXXDTNLCA	IHAKRVTIMPKD
DDWDFLPPKK	IKDPDASKPE
DDWDFLPPKK	IKDPDASKPE
DDWDFLPPKK	IKDPDASKPED
DDWDFLPPKK	IKDPDASKPED
XXXXXXSGAS	IKIDEPLEGSE
XXXXXXSGAS	IKIDEPLEGSE
XXXXXXSGAS	IKIDEPLEGSE
XXXXXXSGAS	IKIDEPLEGSE
XXXXXXXKLD	IKLDSEDKDKE
LGTGLRAGVH	IKLPNLGKHE
XXXXXLGNGN	IKLSQTSNVDKEEE
XTAGGVMTAL	IKRNSTIPTK
XTAGGVMTAL	IKRNSTIPTK
XTAGGVMTAL	IKRNSTIPTK
XTAGGVMTAL	IKRNSTIPTK
XTAGGVMTAL	IKRNSTIPTK
XTAGGVMTAL	IKRNSTIPTKQT
XTAGGVMTAL	IKRNSTIPTKQT
XTAGGVMTAL	IKRNSTIPTKQT
XTAGGVMTAL	IKRNSTIPTKQT
XTAGGVMTAL	IKRNSTIPTKQT
XXXXXXTVRS	ILKIDDVVNTR
KRHRKVLRDN	IQGITKPAIR
XXGLMTTVHA	ITATQKTVDGPSGK
XXGLMTTVHA	ITATQKTVDGPSGK
XXGLMTTVHA	ITATQKTVDGPSGK
XXXXMTTVHA	ITATQKTVDGPSGK
XXGLMTTVHA	ITATQKTVDGPSGK
XXGLMTTVHA	ITATQKTVDGPSGK
XXGLMTTVHA	ITATQKTVDGPSGKL
XXGLMTTVHA	ITATQKTVDGPSGKL
XXGLMTTVHA	ITATQKTVDGPSGKL
XXXXMTTVHA	ITATQKTVDGPSGKL
XXGLMTTVHA	ITATQKTVDGPSGKL
XXGLMTTVHA	ITATQKTVDGPSGKL
XXGLMTTVHA	ITATQKTVDGPSGKLW
XXGLMTTVHA	ITATQKTVDGPSGKLW
XXGLMTTVHA	ITATQKTVDGPSGKLW
XXXXMTTVHA	ITATQKTVDGPSGKLW
XXGLMTTVHA	ITATQKTVDGPSGKLW
XXGLMTTVHA	ITATQKTVDGPSGKLW
TDKSTGKVNK	ITITNDKGRLSKEE
TDKSTGKANK	ITITNDKGRLSKEE
TDRSTGKANK	ITITNDKGRLSKEE
MDKSTGKVNK	ITITNDKGRLSKEE
TDKSTGKANK	ITITNDKGRLSKEE
TDKSTGKANK	ITITNDKGRLSKEE
XXXLSDIALR	IVAPGKGILAADE
XXXLSDIAHR	IVAPGKGILAADE
XXXLSDIALR	IVAPGKGILAADE
XXXLSDIAHR	IVAPGKGILAADE
XXXLSDIAHR	IVAPGKGILAADE
XXXLSDIALR	IVAPGKGILAADE
XXXLSDIALR	IVAPGKGILAADE
XXXLSDIAHR	IVAPGKGILAADE
XXXLSDIAHR	IVAPGKGILAADE
XXXMFSSSAK	IVKPNGEKPDEFE
XXXMFSSSAK	IVKPNGEKPDEFE
XXXMFSSSAK	IVKPNGEKPDEFE
XXXMFSSSAK	IVKPNGEKPDEFE
MNSFSVMPSP	KVSDTVVEPY
MNTFSVVPSP	KVSDTVVEPY
MNTFSVVPSP	KVSDTVVEPY
MNTFSVMPSP	KVSDTVVEPY
MNTFSVVPSP	KVSDTVVEPY
INTFSILPSP	KVSDTVVEPY
MNTFSVVPSP	KVSDTVVEPY
MNTFSVMPSP	KVSDTVVEPY
MNTFSVVPSP	KVSDTVVEPY
INTFSILPSP	KVSDTVVEPY
INTFSILPSP	KVSDTVVEPY
INTFSILPSP	KVSDTVVEPY
MNTFSVVPSP	KVSDTVVEPY
MNTFSVMPSP	KVSDTVVEPY
INTFSILPSP	KVSDTVVEPY
MNTFSVMPSP	KVSDTVVEPY
MNTFSVVPSP	KVSDTVVEPY
MNTFSVVPSP	KVSDTVVEPY
MNTFSVMPSP	KVSDTVVEPY
MNTFSVMPSP	KVSDTVVEPY
MNTFSVVPSP	KVSDTVVEPY
INTFSILPSP	KVSDTVVEPY
MNTFSVMPSP	KVSDTVVEPY
INTLSILLLP	KVSDTVVEPY
XVISWLDANT	LAEKDEFEHK
XVISWLDANT	LAEKDEFEHK
XVISWLDANT	LAEKDEFEHK
ITTQVTIPKD	LAGSIIGKGGQR
ITTQVTIPKD	LAGSIIGKGGQR
ITTQVTIPKD	LAGSIIGKGGQR
ITTQVTIPKD	LAGSIIGKGGQR
GFGSKVTTHP	LAKDKMMNGGH
XXXXXXLTQQ	LAQATGKPPQY
XXXXXXLTQQ	LAQATGKPPQY
CCYNCGKPGH	LARDCDHADE
CCYNCGKPGH	LARDCDHADE
CCYNCGKPGH	LARDCDHADE
XXXXXXXAFS	LFDKDGDGTITTKE
XXXXXXXAFS	LFDKDGDGTITTKE
XXXXXXXAFS	LFDKDGDGTITTKE
XXXXXXXAFS	LFDKDGDGTITTKE
KVVLDDKDYF	LFRDGDILGK
KVILDDKDYF	LFRDGDILGK
XXXXXKIMGN	LGAADIDHKLE
DTYHYVVSEP	LGRNSYKE
GMTKADLINN	LGTIAKSGTK
GMTKADLINN	LGTIAKSGTK
GMTKADLINN	LGTIAKSGTK
GMTKADLINN	LGTIAKSGTK
GMTKADLINN	LGTIAKSGTK
GMTKADLINN	LGTIAKSGTK
GMTKADLINN	LGTIAKSGTK
GMTKADLINN	LGTIAKSGTKAFME
GMTKADLINN	LGTIAKSGTKAFME
GMTKADLINN	LGTIAKSGTKAFME
GMTKADLINN	LGTIAKSGTKAFME
GMTKADLINN	LGTIAKSGTKAFME
GMTKADLINN	LGTIAKSGTKAFME
GMTKADLINN	LGTIAKSGTKAFME
NSAIKQDAQS	LHGDIPQK
NSAIKQDAQS	LHGDIPQK
GAAAPVVPQA	LIDQLKPGGR
GAAAPVVPQA	LIDQLKPGGR
XXGIPPDQQR	LIFAGKQLE
XXGIPPDQQR	LIFAGKQLE
XXGIPPDQQR	LIFAGKQLE
XXGIPPDQQR	LIFAGKQLE
XXGIPPDQQR	LIFAGKQLE
XXGIPPDQQR	LIFAGKQLE
XXGIPPDQQR	LIFAGKQLE
XXGIPPDQQR	LIFAGKQLE
XXGIPPDQQR	LIFAGKQLE
XXGIPPDQQR	LIFAGKQLE
XXGIPPDQQR	LIFAGKQLE
XXGIPPDQQR	LIFAGKQLE
XXGIPPDQQR	LIFAGKQLE
XXGIPPDQQR	LIFAGKQLE
XXGIPPDQQR	LIFAGKQLE
XXGIPPDQQR	LIFAGKQLE
XXGIPPDQQR	LIFAGKQLE
XXGIPPDQQR	LIFAGKQLE
XXGIPPDQQR	LIFAGKQLE
XXGIPPDQQR	LIFAGKQLE
XXGIPPDQQR	LIFAGKQLE
XXGIPSDQQR	LIFAGKQLE
XXGIPPDQQR	LIFAGKQLE
XXGIPPDQQR	LIFAGKQLE
XXGIPPDQQR	LIFAGKQLE
XXGIPPDQQR	LIFAGKQLE
XXGIPPDQQR	LIFAGKQLE
KARIPPDQQR	LIFAGKQLE
XXGIPPDQQR	LIFAGKQLE
XXGIPPDQQR	LIFAGKQLE
XXGIPPDQQR	LIFAGKQLE
XXGIPPDQQR	LIFAGKQLE
XXGIPPDQQR	LIFAGKQLE
XXGIPPDQQR	LIFAGKQLE
XXGIPPDQQR	LIFAGKQLE
XXGIPPDQQR	LIFAGKQLE
XXGIPPDQQR	LIFAGKQLE
XXGIPPDQQR	LIFAGKQLE
XXGIPSDQQR	LIFAGKQLE
XXGIPPDQQR	LIFAGKQLE
XXGIPPDQQR	LIFAGKQLE
XXGIPPDQQR	LIFAGKQLE
XXGIPPDQQR	LIFAGKQLE
XXGIPPDQQR	LIFAGKQLE
XXGIPPDQQR	LIFAGKQLE
XXGIPPDQQR	LIFAGKQLE
XXGIPPDQQR	LIFAGKQLE
XXGIPPDQQR	LIFAGKQLE
XXGIPSDQQR	LIFAGKQLE
XXGIPPDQQR	LIFAGKQLE
XXGIPPDQQR	LIFAGKQLE
XXGIPPDQQR	LIFAGKQLE
XXGIPPDQQR	LIFAGKQLE
XXGIPPDQQR	LIFAGKQLE
XXGIPPDQQR	LIFAGKQLE
XXGIPPDQQR	LIFAGKQLE
XXGIPPDQQR	LIFAGKQLE
XXGIPPDQQR	LIFAGKQLE
XXGIPPDQQR	LIFAGKQLE
XXGIPPDQQR	LIFAGKQLE
XXGIPPDQQR	LIFAGKQLE
XXGIPSDQQR	LIFAGKQLE
XXGIPPDQQR	LIFAGKQLE
XXGIPPDQQR	LIFAGKQLE
XXGIPPDQQR	LIFAGKQLE
XXGIPPDQQR	LIFAGKQLE
XXGIPPDQQR	LIFAGKQLE
XXGIPSDQQR	LIFAGKQLE
XXGIPPDQQR	LIFAGKQLE
XXGIPPDQQR	LIFAGKQLE
XXGIPPDQQR	LIFAGKQLE
XXGIPSDQQR	LIFAGKQLE
XXGIPSDQQR	LIFAGKQLE
XXGIPPDQQR	LIFAGKQLE
XXGIPPDQQR	LIFAGKQLE
XXGIPPDQQR	LIFAGKQLE
XXGIPPDQQR	LIFAGKQLE
XXGIPPDQQR	LIFAGKQLE
XXGIPPDQQR	LIFAGKQLE
XXGIPPDQQR	LIFAGKQLE
XXGIPPDQQR	LIFAGKQLE
XXGIPSDQQR	LIFAGKQLE
XXGIPPDQQR	LIFAGKQLE
XXGIPPDQQR	LIFAGKQLE
XXGIPPDQQR	LIFAGKQLE
XXGIPPDQQR	LIFAGKQLE
XXGIPPDQQR	LIFAGKQLE
XXGIPPDQQR	LIFAGKQLE
XXGIPPDQQR	LIFAGKQLE
XXGIPPDQQR	LIFAGKQLE
XXTAGGVMTA	LIKRNSTIPTK
XXTAGGVMTA	LIKRNSTIPTK
XXTAGGVMTA	LIKRNSTIPTK
XXTAGGVMTA	LIKRNSTIPTK
XXTAGGVMTA	LIKRNSTIPTK
LLAYTLGVKQ	LIVGVNKMD
LLAYTLGVKQ	LIVGVNKMD
LLAYTLGVKQ	LIVGVNKMD
LLAYTLGVKQ	LIVGVNKMD
LLAYTLGVKQ	LIVGVNKMD
LLAYTLGVKQ	LIVGVNKMD
LLAYTLGVKQ	LIVGVNKMD
XXXXXANLSN	LKAPLDIPVPDP
XXXXXANLSN	LKAPLDIPVPDP
XXXXXANLSN	LKAPLDIPVPDP
GLAMACHDSF	LKAVPSQKRT
GLAMACHDSF	LKAVPSQKRT
XXITPPVVLR	LKCGSGPVH
XXITPPVVLR	LKCGSGPVH
XXITPPVDLR	LKCGSGPVH
XXITPPVVLR	LKCGSGPVH
GLSWDTSKKD	LKDYFTKFGE
GLSWDTSKKD	LKDYFTKFGE
GLSWDTSKKD	LKDYFTKFGE
GLSWDTSKKD	LKDYFTKFGE
GLSWDTSKKD	LKDYFTKFGE
TTTGNKVFGA	LKGAVDGGLSIPHS
TTTGNKVFGA	LKGAVDGGLSIPHS
TTTGNKVFGA	LKGAVDGGLSIPHS
VIVTKDDAML	LKGKGDKAQIE
VIVTKDDAML	LKGKGDKAQIE
VIVTKDDAML	LKGKGDKAQIE
XXXXXXXXXH	LKNPVIAQK
XXXXXXXXXH	LKNPVIAQK
XXXXAKKPAA	LKPKVPKKEE
XXXXAKKPAA	LKPKVPKKEE
DMADTPRDAG	LKQAPASRNE
DMADTPRDAG	LKQAPASRNE
DMADTPRDAG	LKQAPASRNE
DMADTPRDAG	LKQAPASRNE
XMADTPRDAG	LKQAPASRNE
XMADTPRDAG	LKQAPASRNE
DMADTPRDAG	LKQAPASRNE
XMADTPRDAG	LKQAPASRNE
XMADTPRDAG	LKQAPASRNE
XMADTPRDAG	LKQAPASRNE
DMADTPRDAG	LKQAPASRNE
XMADTPRDAG	LKQAPASRNE
XMADTPRDAG	LKQAPASRNE
XXXXKGTWVQ	LKRQPAPPRE
XXXXKGTWVQ	LKRQPAPPRE
XXXXKGTWVQ	LKRQPAPPRE
XXXXKGTWVQ	LKRQPAPPRE
XXXGGRAPKR	LKTDNAGDQHGGGGGGGGGAG
XXXGGRAPKR	LKTDNAGDQHGGGGGGGGGAG
XXXGGRAPKR	LKTDNAGDQHGGGGGGGGGAG
WSGMNVAGVS	LKTLHPDLGTDKDKE
WSGMNVAGVS	LKTLHPDLGTDKDKE
WSGMNVAGVS	LKTLHPDLGTDKDKE
WSGMNVAGVS	LKTLHPDLGTDKDKE
WSGMNVAGVS	LKTLHPDLGTDKDKE
WSGMNVAGVS	LKTLHPDLGTDKDKE
XXXXNNDHIN	LKVAGQDGSVV
XXXXXNDHIN	LKVAGQDGSVV
XXXXNNDHIN	LKVAGQDGSVV
XXXXNNNHIN	LKVAGQDGSVV
XXXXNNDHTN	LKVAGQDGSVV
XXXXNNDHIN	LKVAGQDGSVV
XXXXNNDHIN	LKVAGQDGSVV
XXXXNNDHIN	LKVAGQDGSVV
XXXXXNDHIN	LKVAGQDGSVV
XXXXXNDHIN	LKVAGQDGSVV
XXXXNNDHIN	LKVAGQDGSVVQF
XXXXXNDHIN	LKVAGQDGSVVQF
XXXXNNDHIN	LKVAGQDGSVVQF
XXXXNNNHIN	LKVAGQDGSVVQF
XXXXNNDHTN	LKVAGQDGSVVQF
XXXXNNDHIN	LKVAGQDGSVVQF
XXXXNNDHIN	LKVAGQDGSVVQF
XXXXNNDHIN	LKVAGQDGSVVQF
XXXXXNDHIN	LKVAGQDGSVVQF
XXXXXNDHIN	LKVAGQDGSVVQF
XTIIPDPAGK	LKYFDKLN
XXXXXXXLNK	LLGRVTIAQGGVLPN
XXXXXXXLNK	LLGRVTIAQGGVLPN
XXXXXXXLNK	LLGRVTIAQGGVLPN
XXXXXXXLNK	LLGRVTIAQGGVLPN
XXXLQDCALP	LLKDVIATDKE
AVAPSLVAPA	LNKPKKPLTSS
KAKTRSSRAG	LQFPVGRVH
KAKSRSSRAG	LQFPVGRVH
KAKTRSSRAG	LQFPVGRVH
KAKSRSSRAG	LQFPVGRVH
KAKSRSSRAG	LQFPVGRVH
KAKSRSSRAG	LQFPVGRVH
KAKSRSSRAG	LQFPVGRVH
KAKSRSSRAG	LQFPVGRVH
KAKSRSSRAG	LQFPVGRVH
KAKTRSSRAG	LQFPVGRVH
KAKTRSSRAG	LQFPVGRVH
KAKTRSSRAG	LQFPVGRVH
KAKSRSSRAG	LQFPVGRVH
KAKTRSSRAG	LQFPVGRVH
RGDPCQGNNF	LRAFRTIPE
RGDPCQGNNF	LRAFRTIPE
RGDPCQGNNF	LRAFRTIPE
QIAKRRRLSS	LRASTSKSE
QIAKRRRLSS	LRASTSKSE
LPPTRPTDKP	LRLPLQDVYK
LPPTRPTDKP	LRLPLQDVYK
LPPTRPTDKP	LRLPLQDVYK
LPPTRPTDKP	LRLPLQDVYK
LPPTRPTDKP	LRLPLQDVYK
LPPTRPTDKP	LRLPLQDVYK
LPPTRPTDKP	LRLPLQDVYK
LPPTRPTDKP	LRLPLQDVYK
LPPTRPTDKP	LRLPLQDVYK
XXXXXXHQLS	LRTVSLGAGAKDE
XXXXXXHQLS	LRTVSLGAGAKDE
XXXXXXHQLS	LRTVSLGAGAKDE
NKLNLQNKQS	LTMDPVVKSKE
XXXLRRQVDQ	LTNDKARVE
XDLRVFGSQN	LTTVKLKGVG
NVGIQIVGDD	LTVTNPKR
GVNIQIVGDD	LTVTNPKR
SAGIQVVGDD	LTVTNPKR
SAGIQVVGDD	LTVTNPKR
NVGIQIVGDD	LTVTNPKR
XXXXXXXIAA	LVIDNGSGMCK
XXXMDDDTAV	LVIDNGSGMCK
XLTMDDDTAV	LVIDNGSGMCK
XLTMDDDTAV	LVIDNGSGMCK
XLTMDDDTAV	LVIDNGSGMCK
XLTMDDDTAV	LVIDNGSGMCK
XLTMDDDTAV	LVIDNGSGMCK
XXXXXXXIAA	LVIDNGSGMCK
XXXXXXXIAA	LVIDNGSGMCK
NSRIKLGLKS	LVSKGTLVQTK
NSRIKLGLKS	LVSKGTLVQTK
NSRIKLGLKS	LVSKGTLVQTK
NSRIKLGLKS	LVSKGTLVQTK
NSRIKLGIKS	LVSKGTLVQTK
NSRIKLGLKS	LVSKGTLVQTKGTG
NSRIKLGLKS	LVSKGTLVQTKGTG
NSRIKLGLKS	LVSKGTLVQTKGTG
NSRIKLGLKS	LVSKGTLVQTKGTG
NSRIKLGIKS	LVSKGTLVQTKGTG
PQDLPQRKSS	LVTSKLAGGQVE
PQDLPQRKSS	LVTSKLAGGQVE
PQDLPQRKSS	LVTSKLAGGQVE
PQDLPQRKSS	LVTSKLAGGQVE
XXXXXXXISA	MVLTKMKE
XXXXXXXVSS	MVLTKMKE
XXXXXXXISS	MVLTKMKE
XXXXXXXISS	MVLTKMKE
XXXXXXXVSS	MVLTKMKE
XXXXXXXISS	MVLTKMKE
XXXXXXXVSS	MVLTKMKE
XXXXXXXVSS	MVLTKMKE
XXXXXXXVSS	MVLTKMKE
XXXXXXXVSS	MVLTKMKE
XXXXXXXVSS	MVLTKMKE
XXXXXXXVSS	MVLTKMKE
XXXXXXXVSS	MVLTKMKE
XXXXXXXISS	MVLTKMKE
XXDLAYMNHI	MVSVSPPE
KKSIRDTPAK	NAQKSNQNGKDSKPSSTPR
KKSIRDTPAK	NAQKSNQNGKDSKPSSTPR
KKSIRDTPAK	NAQKSNQNGKDSKPSSTPR
XXXASRLAHY	NKRSTITSRE
XXXASRLAHY	NKRSTITSRE
XXXASRLAHY	NKRSTITSRE
XXXASRLAHY	NKRSTITSRE
XXXASRLAHY	NKRSTITSRE
XXXASRLAHY	NKRSTITSRE
XXXASRLAHY	NKRSTITSRE
XXXASRLAHY	NKRSTITSRE
XXXASRLAHY	NKRSTITSRE
XXXASRLAHY	NKRSTITSRE
XXXASRLPHY	NKRSTITSRE
XXXASRLAHY	NKRSTITSRE
XXXASRLAHY	NKRSTITSRE
XXXASRLAHY	NKRSTITSRE
XXXASRLAHY	NKRSTITSRE
XXXASRLAHY	NKRSTITSRE
XXXASRLPHY	NKRSTITSRE
XXXASRLAHY	NKRSTITSRE
XXXASRLAHY	NKRSTITSRE
XXXASRLAHY	NKRSTITSRE
XXXASRLAHY	NKRSTITSRE
XXXASRLAHY	NKRSTITSRE
XXXASRLAHY	NKRSTITSRE
XXXASRLAHY	NKRSTITSRE
XXXASRLAHY	NKRSTITSRE
XXXASRLAHY	NKRSTITSRE
XXXASRLPHY	NKRSTITSRE
XXXXXXGAQN	QGKKVDTTPNQGKKVE
XXXXXXGAQN	QGKKVDTTPNQGKKVE
XXXXXXGAQN	QGKKVDTTPNQGKKVE
FYVNGLTLGG	QKCSVIRD
GQKAAPAPKA	QKGQKAPAQKAPAPK
GQKAAPAPKA	QKGQKAPAQKAPAPK
GQKAAPAPKA	QKGQKAPAQKAPAPK
GQKAAPAPKA	QKGQKAPAQKAPAPK
GQKAAPPPKA	QKGQKAPAQKAPAPK
GQKAAPAPKA	QKGQKAPAQKAPAPKASG
GQKAAPAPKA	QKGQKAPAQKAPAPKASG
GQKAAPAPKA	QKGQKAPAQKAPAPKASG
GQKAAPAPKA	QKGQKAPAQKAPAPKASG
GQKAAPPPKA	QKGQKAPAQKAPAPKASG
MTTVHAITAT	QKTVDGPSGK
MTTVHAITAT	QKTVDGPSGK
MTTVHAITAT	QKTVDGPSGK
MTTVHAITAT	QKTVDGPSGK
MTTVHAITAT	QKTVDGPSGK
MTTVHAITAT	QKTVDGPSGK
GGRQHHPPYH	QQHHQGPPPGGPGGRSEE
GGRQHHPPYH	QQHHQGPPPGGPGGRSEE
RPRFRRGPPR	QRQPREDGNEEDKE
RPRFRRGPPL	QRQPREDGNEEDKE
RPRFRRGPPR	QRQPREDGNEEDKE
XXXXXAKVKA	QTAPNKDVQRE
XXXXXAKVKA	QTAPNKDVQRE
PPGKAGAVAS	QTKAGKPEEDSE
PPGKAGAVAS	QTKAGKPEEDSE
PPGKAGAVAS	QTKAGKPEEDSE
PPGKAGAVAS	QTKAGKPEEDSE
PPGKAGAVAS	QTKAGKPEEDSE
PPGKAGAVAS	QTKAGKPEEDSE
PPGKAGAVAS	QTKAGKPEEDSE
PPGKAGAVAS	QTKAGKPEEDSE
XXXXXXIAKA	QVARPGGDTIFGK
SGDPNWFPKK	SKENPRNF
SGDPNWFPKK	SKENPRNF
SGDPNWFPKK	SKENPRNF
YMTPGLTPAN	SQASKATPKLD
YMTPGLTPAN	SQASKATPKLD
YMTPGLTPAN	SQASKATPKLD
YMTPGLTPAN	SQASKATPKLD
YMTPGLTPAN	SQASKATPKLD
YMTPGLTPAN	SQASKATPKLD
GNDSKKFKGD	SRSAGVPSR
GNDSKKFKGD	SRSAGVPSR
GNDSKKFKGD	SRSAGVPSR
GNDSKKFKGD	SRSAGVPSR
XXXVKSTAGD	THLGGEDFDNR
XXXVKSTAGD	THLGGEDFDNR
XXXVKATAGD	THLGGEDFDNR
XXXVKSTAGD	THLGGEDFDNR
XXXVKATAGD	THLGGEDFDNR
XXXVKATAGD	THLGGEDFDNR
XXXVKATAGD	THLGGEDFDNR
XXXVKATAGD	THLGGEDFDNR
XXXVKATAGD	THLGGEDFDNR
XXXVKSTAGD	THLGGEDFDNR
XXXVKATAGD	THLGGEDFDNR
THINIVVIGH	VDSGKSTTTGH
THINIVVIGH	VDSGKSTTTGH
THINIVVIGH	VDSGKSTTTGH
THINIVVIGH	VDSGKSTTTGH
THINIVVIGH	VDSGKSTTTGH
THINIVVIGH	VDSGKSTTTGH
THINIVVIGH	VDSGKSTTTGH
THINIVVIGH	VDSGKSTTTGH
THINIVVIGH	VDSGKSTTTGH
RDMRQTVAVG	VIKAVDKKAAG
RDMRHTVAVG	VIKAVDKKAAG
RDMRQTVAVG	VIKAVDKKAAG
RDMRQTVAVG	VIKAVDKKAAG
HDMRQTLAVG	VIKAVDKKAAG
RDMRQTVAVG	VIKAVDKKAAG
QSDMKHWPFQ	VINDGDKPKV
QSDMKHWPFQ	VINDGDKPKV
QSDMKHWPFQ	VINDGDKPKVQV
QSDMKHWPFQ	VINDGDKPKVQV
QSDMKHWPFQ	VINDGDKPKVQVSY
QSDMKHWPFQ	VINDGDKPKVQVSY
QSDMKHWPFQ	VINDGDKPKVQVSYKGE
XVILPVPAFN	VINGGSHAGNK
DLILPVPAFN	VINGGSHAGNK
DLILPVPAFN	VINGGSHAGNK
XVILPVPAFN	VINGGSHAGNK
XVILPVPAFN	VINGGSHAGNK
DLILPVPAFN	VINGGSHAGNK
XVILPVPAFN	VINGGSHAGNKLA
DLILPVPAFN	VINGGSHAGNKLA
DLILPVPAFN	VINGGSHAGNKLA
XVILPVPAFN	VINGGSHAGNKLA
XVILPVPAFN	VINGGSHAGNKLA
DLILPVPAFN	VINGGSHAGNKLA
XXXXXXXXXE	VKATAGDTHLGGEDFDNR
XXXXXXXXXE	VKATAGDTHLGGEDFDNR
XXXXXXXXXE	VKATAGDTHLGGEDFDNR
XXXXXXXXXE	VKATAGDTHLGGEDFDNR
XXXXXXXXXE	VKATAGDTHLGGEDFDNR
XXXXXXXXXE	VKATAGDTHLGGEDFDNR
XXXXXXXXXE	VKATAGDTHLGGEDFDNR
XXXXXXTVGG	VMTKLIPR
FDIDANGILN	VSAVDKSTGKE
FDIDANGILN	VSAVDKSTGKE
FDIDANGILN	VTATDKSTGK
FDIDANGILN	VTATDKSTGK
FDIDANGILN	VTATDKSTGK
FDIDANGILN	VTATDKSTGK
FDIDANGILN	VTATDKSTGKANK
FDIDANGILN	VTATDKSTGKANK
FDIDANGILN	VTATDKSTGKANK
XXXXIPKPKS	VVAPPGAPKKE
YPFKGMPPQS	VVCKPQEPGH
YPFKGMPPQS	VVCKPQEPGH
XXXXXDSSGN	VVNKKTYE
RGRPRKWPQQ	VVQKKPAQEE
XXXXRAPPQQ	VVQKKPAQEE
KKAAATSAKK	VVVSPTKKVA
KKAAATSAKK	VVVSPTKKVA
KKAAATSAKK	VVVSPTKKVA
XXXXXVCPAG	WKPGSDTIKPD
XXXXXVCPAG	WKPGSDTIKPD
XXXXXVCPAG	WKPGSDTIKPDV
XXXXXVCPAG	WKPGSDTIKPDV
XXXXXVCPAG	WKPGSDTIKPNVDDSKE
XXXXXVCPAG	WKPGSDTIKPNVDDSKE
XXXXXVTGHR	WLKGGVVLKE
XXXXXVTGHR	WLKGGVVLKE
XXXXXVTGHR	WLKGGVVLKE
XXXXXVTGHR	WLKGGVVLKE
XXXFHTTGLA	WSKTGPVAKE
XXXFHTTGLA	WSKTGPVAKE
XXXFHTTGLA	WSKTGPVAKE
XXXFHTTGLA	WSKTGPVAKE
XXXXASRLAH	YNKRSTITSRE
XXXXASRLAH	YNKRSTITSRE
XXXXASRLAH	YNKRSTITSRE
XXXXASRLAH	YNKRSTITSRE
XXXXASRLAH	YNKRSTITSRE
XXXXASRLAH	YNKRSTITSRE
XXXXASRLAH	YNKRSTITSRE
XXXXASRLAH	YNKRSTITSRE
XXXXASRLAH	YNKRSTITSRE
XXXXASRLAH	YNKRSTITSRE
XXXXASRLPH	YNKRSTITSRE
XXXXASRLAH	YNKRSTITSRE
XXXXASRLAH	YNKRSTITSRE
XXXXASRLAH	YNKRSTITSRE
XXXXASRLAH	YNKRSTITSRE
XXXXASRLAH	YNKRSTITSRE
XXXXASRLPH	YNKRSTITSRE
XXXXASRLAH	YNKRSTITSRE
XXXXASRLAH	YNKRSTITSRE
XXXXASRLAH	YNKRSTITSRE
XXXXASRLAH	YNKRSTITSRE
XXXXASRLAH	YNKRSTITSRE
XXXXASRLAH	YNKRSTITSRE
XXXXASRLAH	YNKRSTITSRE
XXXXASRLAH	YNKRSTITSRE
XXXXASRLAH	YNKRSTITSRE
XXXXASRLPH	YNKRSTITSRE
