# Supplementary material for: Active site specificity profiling datasets of matrix metalloproteinases (MMPs) 1, 2, 3, 7, 8, 9, 12, 13 and 14
Source: Data Brief. 2016 Feb 22;7:299–310. doi: 10.1016/j.dib.2016.02.036 (PMC4777984; doi:10.1016/j.dib.2016.02.036)
Supplement: Supplementary file 10 — Supplementary material [file mmc10.zip › WebPICS_hMMP12_G_1%/unique_prime.txt]

ARVPPPPPIAR
AVVEDLLYVLVGVDGR
CICKGASDKCSCCA
CILPPTRPTDKP
CKAGFAGDDAPR
CKAGFAGDDAPRAVFP
CKFQRPGDPQS
DRVRGPKGPEE
FKSPDDPSR
FQVINDGDKPKV
FRDGDILGK
FRNPLAK
GADPVHGEALGETPD
GFESRSPGLVPPSPE
HKDDSPDLPKLKPDPNT
HKVDGRVVEPKR
IADKKDVYE
IAKSGTKAFME
IASGVVVGKDTLLTNKH
IGGIGTVPVGRVE
IHAKRVTIMPK
IHAKRVTIMPKD
IKDPDASKPE
IKDPDASKPED
IKIDEPLEGSE
IKLDSEDKDKE
IKLPNLGKHE
IKLSQTSNVDKEEE
IKRNSTIPTK
IKRNSTIPTKQT
ILKIDDVVNTR
IQGITKPAIR
ITATQKTVDGPSGK
ITATQKTVDGPSGKL
ITATQKTVDGPSGKLW
ITITNDKGRLSKEE
ITVTGYPGDKPVA
IVAPGKGILAADE
IVKPNGEKPDEFE
KVSDTVVEPY
LAEKDEFEHK
LAGSIIGKGGQR
LAIVKFSPNE
LAKDKMMNGGH
LAQATGKPPQY
LARDCDHADE
LFDKDGDGTITTKE
LFRDGDILGK
LGAADIDHKLE
LGRNSYKE
LGTIAKSGTK
LGTIAKSGTKAFME
LHGDIPQK
LIDQLKPGGR
LIFAGKQLE
LIKQNCDQFE
LIKRNSTIPTK
LIVGVNKMD
LKAPLDIPVPDP
LKAVPSQKRT
LKCGSGPVH
LKDYFTKFGE
LKGAVDGGLSIPHS
LKGKGDKAQIE
LKNPVIAQK
LKPKVPKKEE
LKQAPASRNE
LKRQPAPPRE
LKTDNAGDQHGGGGGGGGGAG
LKTLHPDLGTDKDKE
LKVAGQDGSVV
LKVAGQDGSVVQF
LKYFDKLN
LLGRVTIAQGGVLPN
LLKDVIATDKE
LNKPKKPLTSS
LQFPVGRVH
LRAFRTIPE
LRASTSKSE
LRLPLQDVYK
LRTVSLGAGAKDE
LTMDPVVKSKE
LTNDKARVE
LTNKHVVDATHGDPHA
LTTVKLKGVG
LTVTNPKR
LVIDNGSGMCK
LVSKGTLVQTK
LVSKGTLVQTKGTG
LVTSKLAGGQVE
MVLTKMKE
MVSVSPPE
NAQKSNQNGKDSKPSSTPR
NKRSTITSRE
QGKKVDTTPNQGKKVE
QKCSVIRD
QKGQKAPAQKAPAPK
QKGQKAPAQKAPAPKASG
QKTVDGPSGK
QQHHQGPPPGGPGGRSEE
QRQPREDGNEEDKE
QTAPNKDVQRE
QTKAGKPEEDSE
QVARPGGDTIFGK
SKENPRNF
SQASKATPKLD
SRSAGVPSR
THLGGEDFDNR
VDSGKSTTTGH
VIKAVDKKAAG
VINDGDKPKV
VINDGDKPKVQV
VINDGDKPKVQVSY
VINDGDKPKVQVSYKGE
VINGGSHAGNK
VINGGSHAGNKLA
VKATAGDTHLGGEDFDNR
VMTKLIPR
VSAVDKSTGKE
VTATDKSTGK
VTATDKSTGKANK
VVAPPGAPKKE
VVCKPQEPGH
VVDATHGDPHA
VVNKKTYE
VVQKKPAQEE
VVVGKDTLLTNK
VVVGKDTLLTNKH
VVVGKDTLLTNKHVVD
VVVSPTKKVA
WKPGSDTIKPD
WKPGSDTIKPDV
WKPGSDTIKPNVDDSKE
WLKGGVVLKE
WSKTGPVAKE
YNKRSTITSRE
