# Supplementary material for: Active site specificity profiling datasets of matrix metalloproteinases (MMPs) 1, 2, 3, 7, 8, 9, 12, 13 and 14
Source: Data Brief. 2016 Feb 22;7:299–310. doi: 10.1016/j.dib.2016.02.036 (PMC4777984; doi:10.1016/j.dib.2016.02.036)
Supplement: Supplementary file 10 — Supplementary material [file mmc10.zip › WebPICS_hMMP12_T_1%/global_percent.csv]

	P6	P5	P4	P3	P2	P1	P1prime	P2prime	P3prime	P4prime	P5prime	P6prime
A	7.3	6.5	9.1	16.7	13.1	11.3	5.5	9.5	15.3	10.5	7.6	8.4
C	0.7	0.7	1.1	1.5	0.4	0.7	2.5	0.0	0.4	0.0	1.1	0.0
D	5.5	3.6	6.2	2.2	6.2	11.6	0.0	2.9	10.2	12.4	8.7	14.2
E	5.5	5.1	7.3	4.0	11.6	10.5	1.5	1.8	10.2	9.8	12.0	13.8
F	2.2	3.3	2.2	2.2	4.4	3.6	2.9	2.5	0.7	0.7	2.5	1.1
G	3.3	8.0	5.8	4.7	10.2	6.2	0.4	4.7	12.7	9.8	8.7	14.9
H	1.5	1.5	2.2	2.2	3.3	1.5	2.5	6.5	2.9	5.5	5.1	4.4
I	2.2	2.5	4.0	8.7	2.5	1.1	14.2	8.4	1.5	3.3	4.0	2.5
K	0.7	0.4	2.9	0.0	0.7	0.0	0.0	11.6	5.8	5.5	7.3	5.5
L	3.6	6.2	6.9	4.7	12.0	1.8	28.7	6.5	4.4	1.5	5.5	1.5
M	0.7	2.2	1.5	2.2	4.4	1.1	2.2	2.2	1.1	0.4	1.5	1.8
N	2.5	2.5	2.9	1.5	5.1	14.2	1.1	2.9	2.5	2.9	5.5	2.2
P	3.3	6.5	7.3	17.1	0.0	10.2	0.0	0.4	2.9	17.8	9.1	12.7
Q	2.2	4.7	4.4	3.6	5.1	5.8	8.4	6.9	3.3	2.9	2.9	3.3
R	1.1	0.0	0.4	0.0	0.4	0.0	0.0	3.3	0.4	0.4	1.1	0.7
S	4.4	4.7	4.0	4.7	7.6	8.7	5.1	5.8	8.4	5.5	5.1	2.9
T	2.5	3.6	5.5	4.0	1.1	6.2	3.3	8.4	9.8	5.5	5.1	5.1
V	2.2	4.7	4.7	9.8	3.3	1.1	13.1	14.2	6.2	5.5	6.2	3.6
W	1.5	0.7	0.4	0.4	1.5	0.4	1.8	0.4	0.7	0.4	0.4	0.0
Y	1.5	1.5	3.3	2.2	4.7	0.7	6.9	1.1	0.7	0.0	0.7	1.5
