# Supplementary material for: Active site specificity profiling datasets of matrix metalloproteinases (MMPs) 1, 2, 3, 7, 8, 9, 12, 13 and 14
Source: Data Brief. 2016 Feb 22;7:299–310. doi: 10.1016/j.dib.2016.02.036 (PMC4777984; doi:10.1016/j.dib.2016.02.036)
Supplement: Supplementary file 10 — Supplementary material [file mmc10.zip › WebPICS_hMMP12_T_1%/global_total.csv]

	P6	P5	P4	P3	P2	P1	P1prime	P2prime	P3prime	P4prime	P5prime	P6prime
A	20	18	25	46	36	31	15	26	42	29	21	23
C	2	2	3	4	1	2	7	0	1	0	3	0
D	15	10	17	6	17	32	0	8	28	34	24	39
E	15	14	20	11	32	29	4	5	28	27	33	38
F	6	9	6	6	12	10	8	7	2	2	7	3
G	9	22	16	13	28	17	1	13	35	27	24	41
H	4	4	6	6	9	4	7	18	8	15	14	12
I	6	7	11	24	7	3	39	23	4	9	11	7
K	2	1	8	0	2	0	0	32	16	15	20	15
L	10	17	19	13	33	5	79	18	12	4	15	4
M	2	6	4	6	12	3	6	6	3	1	4	5
N	7	7	8	4	14	39	3	8	7	8	15	6
P	9	18	20	47	0	28	0	1	8	49	25	35
Q	6	13	12	10	14	16	23	19	9	8	8	9
R	3	0	1	0	1	0	0	9	1	1	3	2
S	12	13	11	13	21	24	14	16	23	15	14	8
T	7	10	15	11	3	17	9	23	27	15	14	14
V	6	13	13	27	9	3	36	39	17	15	17	10
W	4	2	1	1	4	1	5	1	2	1	1	0
Y	4	4	9	6	13	2	19	3	2	0	2	4
