# Supplementary material for: Active site specificity profiling datasets of matrix metalloproteinases (MMPs) 1, 2, 3, 7, 8, 9, 12, 13 and 14
Source: Data Brief. 2016 Feb 22;7:299–310. doi: 10.1016/j.dib.2016.02.036 (PMC4777984; doi:10.1016/j.dib.2016.02.036)
Supplement: Supplementary file 10 — Supplementary material [file mmc10.zip › WebPICS_hMMP12_T_1%/interact.pep.xls]

n[89.01]
S.n[89.01]QK[156.13]GESAEDK[156.13]EHEEGR.D
H.n[89.01]QQHHQGPPPGGPGGR.S
E.n[89.01]QQQQTPAENK[156.13].A
P.n[89.01]QAK[156.13]PSNPSNPR.V
P.n[89.01]C[160.03]THPEDK[156.13]PAPK[156.13].N
N.n[89.01]QQSSGAAGPTGK[156.13].N
R.n[89.01]RGHARLALSQNQQSSGAAGPTGK[156.13].N
H.n[89.01]HQGPPPGGPGGR.S
E.n[89.01]QK[156.13]ADPPATEK[156.13].T
N.n[89.01]QGAGEQGRPVR.Q
A.n[89.01]ASGSPGPGEGSAGGEK[156.13]R.S
A.n[89.01]AK[156.13]EEAPK[156.13]AEPEK[156.13].T
N.n[89.01]VTATDK[156.13]STGK[156.13]ANK[156.13].L
P.n[89.01]VESK[156.13]PDK[156.13]PSGK[156.13].S
S.n[89.01]AASGSPGPGEGSAGGEK[156.13]R.S
L.n[89.01]YTDK[156.13]DTGK[156.13]PK[156.13].G
P.n[89.01]SHTPAGAATPGR.G
A.n[89.01]HK[156.13]GPDETLR.L
N.n[89.01]NTAADDK[156.13]QPYEK[156.13]K[156.13].A
P.n[89.01]QHGAPGPGPADASK[156.13].V
A.n[89.01]SAASGSPGPGEGSAGGEK[156.13]R.S
M.n[89.01]AASAAAASAAAASAASGSPGPGEGSAGGEK[156.13]R.S
A.n[89.01]QDTSSVGPDRK[156.13].L
W.n[89.01]QK[156.13]DPDYQPPAK[156.13]K[156.13].T
A.n[89.01]TSK[156.13]PVPAEK[156.13].S
F.n[89.01]GGAGGHAPGVAR.K
P.n[89.01]QQSPAAAPGGTDEK[156.13]PSGK[156.13].E
S.n[89.01]VK[156.13]EETK[156.13]EDAEEK[156.13]Q.-
N.n[89.01]SGVSQK[156.13]PDPAK[156.13].T
P.n[89.01]TVDSHEPR.L
E.n[89.01]VHDDGTPTSK[156.13].T
A.n[89.01]TVTK[156.13]PVGGDK[156.13]NGGTR.V
T.n[89.01]VTK[156.13]PVGGDK[156.13]NGGTR.V
A.n[89.01]ASAASGSPGPGEGSAGGEK[156.13]R.S
A.n[89.01]AHDAVAQEGQC[160.03]R.V
A.n[89.01]HHIPVEK[156.13].L
N.n[89.01]HSSTQYPDVNHAK[156.13].V
P.n[89.01]AAAPPAEK[156.13]APVK[156.13]K[156.13].K
Q.n[89.01]C[160.03]K[156.13]APK[156.13]PDGPGGGPGG.S
Q.n[89.01]C[160.03]K[156.13]APK[156.13]PDGPGGGPGGSHMGGNY.G
E.n[89.01]IEK[156.13]EK[156.13]EENEK[156.13].K
A.n[89.01]VSAGHGLPAK[156.13].F
N.n[89.01]VTATDK[156.13]STGK[156.13].A
G.n[89.01]IK[156.13]EDTEEHH.L
Q.n[89.01]C[160.03]K[156.13]APK[156.13]PDGPGGGPGGSHMGGN.Y
N.n[89.01]LTEDDK[156.13]HNNAK[156.13].Y
D.n[89.01]AMGEK[156.13]EEAK[156.13].K
D.n[89.01]YDHAQAEAR.H
N.n[89.01]NTAADDK[156.13]QPYEK[156.13].K
F.n[89.01]VM[147.04]GVNHEK[156.13].Y
P.n[89.01]AHVPGEAGPR.R
Q.n[89.01]QQAPPDPAK[156.13].A
P.n[89.01]MASSPRPK[156.13].M
N.n[89.01]TGADK[156.13]PLR.L
Q.n[89.01]QADK[156.13]LGC[160.03]R.Q
A.n[89.01]TVTK[156.13]PVGGDK[156.13].N
T.n[89.01]VISHNPETK[156.13]K[156.13].T
P.n[89.01]STEDLGDK[156.13]K[156.13].E
T.n[89.01]VTK[156.13]PVGGDK[156.13].N
G.n[89.01]IK[156.13]EDTEEHHLR.D
D.n[89.01]YSK[156.13]PIQGQQK[156.13].K
P.n[89.01]VK[156.13]EEEPPEK[156.13].T
N.n[89.01]VINGGSHAGNK[156.13].L
D.n[89.01]YK[156.13]PPATR.V
S.n[89.01]LSHNPEQK[156.13].G
E.n[89.01]LK[156.13]PNAGSDR.A
D.n[89.01]VVGQAGK[156.13]PK[156.13].T
A.n[89.01]MHGDMDQK[156.13].E
D.n[89.01]AVAQEGQC[160.03]R.V
P.n[89.01]AAAPPAEK[156.13]APVK[156.13].K
S.n[89.01]QK[156.13]EPSEVPTPK[156.13].R
V.n[89.01]LGDQQHC[160.03]DEAK[156.13].A
L.n[89.01]LK[156.13]EEQTPQNK[156.13].L
Q.n[89.01]INASK[156.13]NEEDAGK[156.13].M
G.n[89.01]LK[156.13]HEANNPQLK[156.13].E
M.n[89.01]ELK[156.13]PNAGSDR.A
E.n[89.01]QK[156.13]DEMVPR.L
T.n[89.01]QVNSEDK[156.13]GALAK[156.13].L
G.n[89.01]LHTESAPR.R
E.n[89.01]VVTESEK[156.13]R.D
C.n[89.01]SSASDK[156.13]LPR.V
K.n[89.01]QVHPDTGISSK[156.13].A
T.n[89.01]INGHNAEVR.K
S.n[89.01]YVGDEAQSK[156.13]R.G
S.n[89.01]MHGDMPQK[156.13].E
D.n[89.01]YVARPDK[156.13].L
Q.n[89.01]VINDGDK[156.13]PK[156.13].V
D.n[89.01]LNK[156.13]PEAEPK[156.13].E
T.n[89.01]IHAGQPVK[156.13].V
K.n[89.01]YK[156.13]AEDEVQR.E
S.n[89.01]SFSPNTGK[156.13]K[156.13].N
E.n[89.01]MMDQANDK[156.13]K[156.13].V
T.n[89.01]VISHNPETK[156.13].K
L.n[89.01]YLDK[156.13]ETGK[156.13]PK[156.13].G
S.n[89.01]LQTGK[156.13]PSAPK[156.13].K
L.n[89.01]IVAHDDGR.W
N.n[89.01]MVTEEDK[156.13]R.T
S.n[89.01]VIAHVDHGK[156.13].S
P.n[89.01]ASVPAQAPK[156.13].R
N.n[89.01]VTEQEK[156.13]IDK[156.13].L
A.n[89.01]VAEGK[156.13]PPEAPK[156.13].G
E.n[89.01]AAVAPEK[156.13]PPASDETK[156.13].A
N.n[89.01]YLGHTAK[156.13].N
D.n[89.01]YVAK[156.13]GEDVNR.T
A.n[89.01]LGGNSSPSAK[156.13].D
G.n[89.01]LTSAAPAGGDK[156.13]K[156.13].V
D.n[89.01]IDK[156.13]GEVSAR.Q
A.n[89.01]EFAPNK[156.13]R.R
Q.n[89.01]VLHPAAR.M
D.n[89.01]VTTSEYEK[156.13]EK[156.13].L
F.n[89.01]VMGVNHEK[156.13].Y
D.n[89.01]WHVANTDK[156.13]K[156.13].S
G.n[89.01]LPPELPPRR.G
H.n[89.01]IQVNK[156.13]APK[156.13].M
E.n[89.01]LISETGGSHDK[156.13]R.F
T.n[89.01]LAEK[156.13]DEFEHK[156.13]R.K
E.n[89.01]VTYADAHK[156.13].G
Q.n[89.01]LHAAVGASR.A
S.n[89.01]SSVPEAGGPPIK[156.13]K[156.13].Q
E.n[89.01]IQK[156.13]PAVAPR.H
A.n[89.01]IRNDEELNK[156.13].L
A.n[89.01]AAAPEAGASPVEK[156.13].E
E.n[89.01]YIEAHGTGTK[156.13].V
Y.n[89.01]LATGTHVGK[156.13].V
F.n[89.01]YQEHPDLAR.R
L.n[89.01]SIGDVAK[156.13]K[156.13].L
N.n[89.01]HGASSEDTLLK[156.13].D
V.n[89.01]LHTEEMR.F
S.n[89.01]LATAAGSEDAEK[156.13]K[156.13].V
T.n[89.01]QHAPYFK[156.13].G
E.n[89.01]IEK[156.13]EEQAAAEK[156.13].A
N.n[89.01]LGNNGNK[156.13]TELER.A
E.n[89.01]LREDDEPVK[156.13].K
F.n[89.01]YVEHPEVAR.L
S.n[89.01]LHGDIPQK[156.13].Q
E.n[89.01]VK[156.13]LEEENR.S
S.n[89.01]LRGTNESLER.Q
A.n[89.01]LK[156.13]GTNESLER.Q
P.n[89.01]LRTEEEFK[156.13]K[156.13].F
N.n[89.01]IDGTHIAK[156.13].T
L.n[89.01]QVDIGGGQTK[156.13].T
D.n[89.01]FREPTEEER.A
D.n[89.01]INMAGEPK[156.13]PDRPK[156.13].G
R.n[89.01]M[147.04]DM[147.04]ENEESM[147.04]M[147.04]S.Y
E.n[89.01]YRPVIDK[156.13].T
M.n[89.01]SHLGRPDGVPMPDK[156.13].Y
P.n[89.01]EVTDEYK[156.13]NDVK[156.13].N
D.n[89.01]YFSDK[156.13]ESGK[156.13].Q
T.n[89.01]LAEK[156.13]DEFEHK[156.13].R
S.n[89.01]FGGAGGHAPGVAR.K
G.n[89.01]IEADDDRLNK[156.13].V
N.n[89.01]LGDVASDGK[156.13]K[156.13].E
N.n[89.01]LGTGAGK[156.13]GELER.A
F.n[89.01]VTADK[156.13]FDENAK[156.13].T
T.n[89.01]HLGGEDFDNR.L
D.n[89.01]THLGGEDFDNR.L
D.n[89.01]LSHIETK[156.13].A
A.n[89.01]TVVAVGSGSK[156.13].G
D.n[89.01]LMSSK[156.13]DDVGK[156.13].S
D.n[89.01]LMSSK[156.13]DDVGK[156.13].N
N.n[89.01]YATVISHNPETK[156.13]K[156.13].T
T.n[89.01]HNMDVPNIK[156.13].R
N.n[89.01]LLK[156.13]EEQTPQNK[156.13].L
P.n[89.01]QWQPPAPHDPSK[156.13].A
A.n[89.01]WVEAHGK[156.13].L
N.n[89.01]SVAFHPDGK[156.13].S
N.n[89.01]QSSNFGPMK[156.13].G
N.n[89.01]VTGPGGVPVQGSK[156.13].Y
F.n[89.01]VMGVNHEK[156.13]YDNSLK[156.13].L
P.n[89.01]VNHGASSEDTLLK[156.13].D
D.n[89.01]ILEDK[156.13]DGK[156.13].S
N.n[89.01]SSDALDK[156.13]IR.Y
E.n[89.01]LK[156.13]QEVISTSSK[156.13].A
L.n[89.01]LSSAVDHGSDEVK[156.13].F
G.n[89.01]YTQTLK[156.13]PGIK[156.13].L
A.n[89.01]LYPEGQAPVK[156.13]K[156.13].L
D.n[89.01]SVGIEADDDRLNK[156.13].V
A.n[89.01]IITPPPAK[156.13]K[156.13].A
G.n[89.01]MLDPAEK[156.13]DEK[156.13].G
A.n[89.01]LADSLGK[156.13]K[156.13].E
F.n[89.01]FQDVC[160.03]K[156.13]PK[156.13].Y
E.n[89.01]LLATGDK[156.13]GGR.V
E.n[89.01]VDAAMAARPH.S
G.n[89.01]WK[156.13]PGSDTIK[156.13]PDVQK[156.13].S
N.n[89.01]IQLHGPPR.V
D.n[89.01]YNGHVGLGVK[156.13].C
H.n[89.01]LK[156.13]NPVIAQK[156.13].L
G.n[89.01]WK[156.13]PGSDTIK[156.13]PNVDDSK[156.13].E
L.n[89.01]LVGVHGPR.T
T.n[89.01]IIDAPGHR.D
F.n[89.01]ITFK[156.13]EEEPVK[156.13]K[156.13].V
E.n[89.01]IDYGQDEEAVK[156.13]K[156.13].L
E.n[89.01]LK[156.13]AEEVDVTK[156.13].D
P.n[89.01]VLTVHPESK[156.13].S
S.n[89.01]C[160.03]VGVFQHGK[156.13].V
Q.n[89.01]LK[156.13]EEGIEYK[156.13].V
S.n[89.01]QLGPIHPPPR.T
Q.n[89.01]IIMAK[156.13]PAGGPK[156.13]PPSGK[156.13].K
N.n[89.01]IATEHIPSPAK[156.13].K
S.n[89.01]LGSALRPSTSR.S
D.n[89.01]WDK[156.13]PEHIPDPDAK[156.13].K
N.n[89.01]YATVISHNPETK[156.13].K
N.n[89.01]ASDALDK[156.13]IR.Y
N.n[89.01]LVGTHDAPIR.C
E.n[89.01]LLEHC[160.03]GVC[160.03]R.E
S.n[89.01]LLATEDK[156.13]EALK[156.13]K[156.13].Q
D.n[89.01]C[160.03]ILPPTRPTDK[156.13]PLR.L
P.n[89.01]FYDK[156.13]PMR.L
A.n[89.01]LNDHFVK[156.13].L
Q.n[89.01]LITGK[156.13]EDAANN.Y
T.n[89.01]LK[156.13]ESFDGSVR.A
E.n[89.01]IFQDNHEDGPTAK[156.13].K
Y.n[89.01]LVDHTLDGR.V
D.n[89.01]YIGDK[156.13]DFK[156.13].K
T.n[89.01]IFQERDPSK[156.13].L
S.n[89.01]LK[156.13]TDHPEIGEGK[156.13]PTPAL.S
D.n[89.01]C[160.03]ILPPTRPTDK[156.13]P.L
E.n[89.01]VFTGHMGK[156.13].L
P.n[89.01]LISQC[160.03]TPK[156.13].V
F.n[89.01]VTFDDHDPVDK[156.13].L
S.n[89.01]LK[156.13]ETFDPEK[156.13].E
Q.n[89.01]LAQATGK[156.13]PPQY.L
A.n[89.01]LK[156.13]VPVPEDK[156.13].Y
G.n[89.01]LAEDIDK[156.13]GEVSAR.Q
N.n[89.01]IIPASTGAAK[156.13].A
A.n[89.01]VIEAEHTLR.E
N.n[89.01]IQGITK[156.13]PAIR.R
K.n[89.01]LVIDEPAK[156.13]EK[156.13].N
G.n[89.01]QVITIGNER.F
N.n[89.01]NQDK[156.13]LGFEDGSVLK[156.13].Q
P.n[89.01]EILPDGDHDLK[156.13].R
E.n[89.01]LQK[156.13]DLEEVK[156.13].V
N.n[89.01]IISDAMK[156.13]K[156.13].V
C.n[89.01]IGAWHPAR.V
G.n[89.01]LSWDTTK[156.13]K[156.13].D
N.n[89.01]VAEVDK[156.13]VTGR.F
Q.n[89.01]FLGDEETVRK[156.13].A
P.n[89.01]FQVINDGDK[156.13]PK[156.13].V
E.n[89.01]LVVHTDIDAAK[156.13].V
E.n[89.01]EIAIIPSK[156.13]K[156.13].L
N.n[89.01]QDK[156.13]LGFEDGSVLK[156.13].Q
D.n[89.01]TVSVIGGVAGGSK[156.13].H
L.n[89.01]LTEAPLNPK[156.13].A
P.n[89.01]TIVEREPWDGR.D
V.n[89.01]LK[156.13]ADEGISFR.G
S.n[89.01]LFDK[156.13]DGDGTITTK[156.13].E
E.n[89.01]ITDK[156.13]LGLH.S
E.n[89.01]LFADK[156.13]VPK[156.13].T
Q.n[89.01]LITGK[156.13]EDAANNY.A
L.n[89.01]LTC[160.03]PFEPPK[156.13]PK[156.13].T
D.n[89.01]LLGK[156.13]PLGPR.T
S.n[89.01]SMVGVNLPQK[156.13].A
T.n[89.01]IVDTGIGM[147.04]TK[156.13].A
D.n[89.01]FVTADK[156.13]FDENAK[156.13].T
E.n[89.01]IQELDK[156.13]DDESLR.K
A.n[89.01]LVAGIDRYPR.K
S.n[89.01]LVIDK[156.13]ESEVYK[156.13].M
T.n[89.01]LLK[156.13]PNMVTPGHA.C
G.n[89.01]LYQGAGGPGPGGFGAQGPK[156.13].G
D.n[89.01]LRLPEGDLGK[156.13].E
E.n[89.01]VVITHLAPGTK[156.13].H
P.n[89.01]LHDVFVR.K
P.n[89.01]LVVEDK[156.13]VEGYK[156.13].K
N.n[89.01]LARIGDALLLAI.S
Q.n[89.01]LTGQTPVFSK[156.13].A
D.n[89.01]LRLPEGDLGK[156.13]EIEQK[156.13].Y
G.n[89.01]IALNDHFVK[156.13].L
E.n[89.01]IQWVK[156.13]PEPK[156.13].V
D.n[89.01]LTADSQPPVFK[156.13].V
T.n[89.01]LVDTGIGMTK[156.13].A
N.n[89.01]IVVIGHVDSGK[156.13].S
N.n[89.01]VAALPGIVHR.S
S.n[89.01]LASGLVPAAPPK[156.13].R
A.n[89.01]FVTFDDHDSVDK[156.13].L
T.n[89.01]VLSGGTTMYPGIADR.M
P.n[89.01]IVSLPEQEIK[156.13].T
A.n[89.01]LQNIIPASTGAAK[156.13].A
V.n[89.01]LIQVYEGER.A
D.n[89.01]LLVDLDHQR.Q
C.n[89.01]LISGWGNTK[156.13].S
P.n[89.01]LRLPLQDVYK[156.13].L
A.n[89.01]IVDMVPGK[156.13]PMC[160.03].V
G.n[89.01]IVTNWDDMEK[156.13].L
K.n[89.01]LMIEMDGTENK[156.13].S
F.n[89.01]LVGGASLK[156.13]PEF.V
N.n[89.01]SEVILPVPAFNVINGGSHAGNK[156.13].L
R.n[89.01]ISSGC[160.03]GVT.R
R.n[89.01]EGRGMPPPLRGGPGGPGGPGGPMGR.M
H.n[89.01]IK[156.13]LPNLGK[156.13].H
