# Supplementary material for: Active site specificity profiling datasets of matrix metalloproteinases (MMPs) 1, 2, 3, 7, 8, 9, 12, 13 and 14
Source: Data Brief. 2016 Feb 22;7:299–310. doi: 10.1016/j.dib.2016.02.036 (PMC4777984; doi:10.1016/j.dib.2016.02.036)
Supplement: Supplementary file 10 — Supplementary material [file mmc10.zip › WebPICS_hMMP12_T_1%/P3_to_P3prime.txt]

PAAAAA
AAPAAA
AAPAAA
XXMAAS
AASAAS
PQEAAV
IQAAHD
PRPAHV
AAAAKE
VYDAMG
AAAASA
ISNASD
ASAASG
AAPASV
AHDAVA
ALDCIL
ALDCIL
CNQCKA
CNQCKA
CNQCKA
IHPCTH
TYSCVG
PGAEFA
VEPEIL
PMMELK
PLPEVT
AGSFGG
PMQFLG
PEFFQD
HWPFQV
NMDFRE
PVDFVT
GFAFVT
GFPFYD
GSFGGA
PVNHGA
PLAHHI
TSAHKG
GDTHLG
PSTHNM
QQHHQG
WGNHSS
GAGIAL
HSNIAT
VSNIDG
AEDIDK
PLEIDY
SVGIEA
PEXIEK
VAEIEK
AQEIFQ
XITIFQ
VACIGA
SGTIHA
YXTIID
VDQIIM
XQNIIP
IGNIIS
LEAIIT
VXGIKE
VXGIKE
GVHIKL
XADILE
XDQINA
YHTING
TLDINM
IQEIQE
XDNIQG
SLEIQK
TANIQL
IEXIQV
PIEIQW
QLAIRN
AAEITD
FXFITF
XFLIVA
DAAIVD
TLTIVD
FEPIVS
EHGIVT
HINIVV
VEALAD
PDGLAE
ANTLAE
ANTLAE
TQQLAQ
XENLAR
PMSLAS
AASLAT
SQYLAT
AFSLFD
VCVLGD
LANLGD
LAALGG
VGNLGN
TYSLGS
VGNLGT
ADQLHA
IYPLHD
AQSLHG
PSXLHT
ISGLHT
PGVLIQ
XYELIS
IIPLIS
PEQLIT
PEQLIT
YGVLKA
FEELKA
EEQLKE
YNLLKE
EETLKE
AESLKE
VDALKG
EEGLKH
SEHLKN
MMELKP
VDELKQ
EESLKT
FNALKV
GFSLLA
XGXLLA
ALELLE
XSDLLG
IYNLLK
EGTLLK
LDDLLV
MEDLMS
GIALND
IYDLNK
GGGLPP
SEELQK
XGALQN
DGSLQT
GDELRE
LESLRG
XEDLRL
XEDLRL
DKPLRL
SVPLRT
AADLSH
HLSLSH
EALLSS
IGGLSW
DLDLTA
IAILTC
SGNLTE
LEQLTG
PGGLTS
SHALVA
DHYLVD
TLXLVD
DGFLVG
QENLVG
NMLLVG
PSSLVI
ELPLVV
QYELVV
INALYP
ISGLYQ
QTPMAS
VSAMHG
VSSMHG
LLGMLD
TEEMMD
AINMVT
VANNQD
MWNNTA
MWNNTA
MLQQAD
PSPQAK
ANNQDK
PFAQDT
ADNQGA
AVTQHA
CAPQHG
QSEQKA
HAEQKD
PSWQKD
VGSQKE
ATSQKG
ISSQLG
HWQQQA
PYHQQH
VEEQQQ
VQPQQS
SQNQQS
XNNQSS
PYIQVD
PDGQVI
AFTQVN
TYPQWQ
AAASAA
AGNSEV
FDSSFS
ALNSGV
VLMSHL
PTPSHT
PGXSIG
AHSSMV
PSCSSA
ISNSSD
PSSSSV
AKPSTE
PINSVA
ILDSVG
PXXTGA
AGDTHL
AFPTIV
PLATSK
PMPTVD
PQDTVS
VLATVT
VLATVT
LQATVV
IGNVAA
QLAVAE
QMNVAE
MAEVDA
AVPVES
VAEVFT
VEEVHD
NMSVIA
LDAVIE
PFQVIN
AFNVIN
YATVIS
YATVIS
ELPVKE
ALSVKE
NAEVKL
QMQVLH
ANXVLS
VEPVLT
PMFVMG
PMFVMG
PFPVNH
GAAVSA
VDFVTA
ILNVTA
ILNVTA
XLNVTE
FGFVTF
AANVTG
LATVTK
LATVTK
QLDVTT
AGEVTY
AVDVVG
AVEVVI
EYEVVT
PEDWDK
ILDWHV
PAGWKP
PAGWKP
GDAWVE
SGNYAT
SGNYAT
PQDYDH
ALDYFS
SFEYIE
LHDYIG
PADYKP
IHIYLD
AENYLG
XGDYNG
XNFYQE
TLEYRP
EYDYSK
INLYTD
GLGYTQ
XXDYVA
LEDYVA
XNFYVE
XDXYVG
