# Supplementary material for: Active site specificity profiling datasets of matrix metalloproteinases (MMPs) 1, 2, 3, 7, 8, 9, 12, 13 and 14
Source: Data Brief. 2016 Feb 22;7:299–310. doi: 10.1016/j.dib.2016.02.036 (PMC4777984; doi:10.1016/j.dib.2016.02.036)
Supplement: Supplementary file 10 — Supplementary material [file mmc10.zip › WebPICS_hMMP12_T_1%/PICS-consensus.csv]

Nonprime	Prime
XXXXXGEPAA	AAAPEAGASPVEK
XXSETAPAAP	AAAPPAEKAPVK
XXSETAPAAP	AAAPPAEKAPVKK
XXXXXXXXXM	AASAAAASAAAASAASGSPGPGEGSAGGEKR
AAAASAAAAS	AASGSPGPGEGSAGGEKR
GDPQEAKPQE	AAVAPEKPPASDETK
XXXXNEAIQA	AHDAVAQEGQCR
XMGPPLAPRP	AHVPGEAGPR
XXXXXXDAAA	AKEEAPKAEPEK
XXXXXEQVYD	AMGEKEEAK
ASAAAASAAA	ASAASGSPGPGEGSAGGEKR
XXXXXELISN	ASDALDKIR
AAASAAAASA	ASGSPGPGEGSAGGEKR
XXXXAQXAAP	ASVPAQAPK
XNEAIQAAHD	AVAQEGQCR
SGTXLLEALD	CILPPTRPTDKP
SGTXLLEALD	CILPPTRPTDKPLR
XXXXXNECNQ	CKAPKPDGPGGGPGG
XXXXXNECNQ	CKAPKPDGPGGGPGGSHMGGN
XXXXXNECNQ	CKAPKPDGPGGGPGGSHMGGNY
YLDMNGIIHP	CTHPEDKPAPK
XGIDLGTTYS	CVGVFQHGK
XXXXXAAPGA	EFAPNKR
XXXXXXXXXR	EGRGMPPPLRGGPGGPGGPGGPMGR
XXXXXXXXXX	EIAIIPSKK
QNGIVPIVEP	EILPDGDHDLK
CANHYXTPMM	ELKPNAGSDR
XXXSPSKPLP	EVTDEYKNDVK
GNFGGSFAGS	FGGAGGHAPGVAR
XXLKPXKPMQ	FLGDEETVRK
GLLENQTPEF	FQDVCKPK
XXXXXXXHWP	FQVINDGDKPK
XXXXXGSNMD	FREPTEEER
XXXXITLPVD	FVTADKFDENAK
XXXXXXXGFA	FVTFDDHDSVDK
XXXXSMQGFP	FYDKPMR
NFGGSFAGSF	GGAGGHAPGVAR
XXXXMPFPVN	HGASSEDTLLK
IINEVSKPLA	HHIPVEK
XXXXXXVTSA	HKGPDETLR
XXXXXTAGDT	HLGGEDFDNR
XXYEDICPST	HNMDVPNIK
QHHPPYHQQH	HQGPPPGGPGGR
XXXNVIIWGN	HSSTQYPDVNHAK
HSSTFDAGAG	IALNDHFVK
DEGVGLVHSN	IATEHIPSPAK
XXXXVWYVSN	IDGTHIAK
RPFPDGLAED	IDKGEVSAR
XXXXXFYPLE	IDYGQDEEAVKK
XXXXILDSVG	IEADDDRLNK
XXXXXXDPEX	IEKEEQAAAEK
XXXXXXYVAE	IEKEKEENEK
XXXDQVTAQE	IFQDNHEDGPTAK
XLVIXGNXIT	IFQERDPSK
XXXXXXXVAC	IGAWHPAR
XXXXXVLSGT	IHAGQPVK
XXXXXXYYXT	IIDAPGHR
XXXXXXXVDQ	IIMAKPAGGPKPPSGK
XXXXXGAXQN	IIPASTGAAK
XXXXXXEIGN	IISDAMKK
XXXXXXXLEA	IITPPPAKK
XXXXXXFVXG	IKEDTEEHH
XXXXXXFVXG	IKEDTEEHHLR
XXXXXXAGVH	IKLPNLGK
XXXXXXXXAD	ILEDKDGK
XXXXXXXXDQ	INASKNEEDAGK
XXXXXXXYHT	INGHNAEVR
XXVLAGQTLD	INMAGEPKPDRPK
XXXXXXSIQE	IQELDKDDESLR
XXXXXXXXDN	IQGITKPAIR
XXXXXXXSLE	IQKPAVAPR
XXXXXMGTAN	IQLHGPPR
LDXDSLXIEX	IQVNKAPK
VTPAEEKPIE	IQWVKPEPK
XXXXXHLQLA	IRNDEELNK
XXXXXXXXXX	ISSGCGVT
DLPNXMNAAE	ITDKLGLH
XXXXXXGFXF	ITFKEEEPVKK
XXXXXXXXFL	IVAHDDGR
XXXXXSGDAA	IVDMVPGKPMC
XXXXXXXTLT	IVDTGIGMTK
EXNHDPQFEP	IVSLPEQEIK
XXXXYPIEHG	IVTNWDDMEK
XXXXXXTHIN	IVVIGHVDSGK
GTVPDDAVEA	LADSLGKK
XXXARPFPDG	LAEDIDKGEVSAR
EVISWLDANT	LAEKDEFEHK
EVISWLDANT	LAEKDEFEHKR
DGFLSELTQQ	LAQATGKPPQY
XXXXXXXXEN	LARIGDALLLAI
XXXXXXKPMS	LASGLVPAAPPK
XXXXXAAAAS	LATAAGSEDAEKK
TLAFSPDSQY	LATGTHVGK
XXXXXXXXXX	LFADKVPK
XXXXXXEAFS	LFDKDGDGTITTK
XXXXXFSVCV	LGDQQHCDEAK
SVGDETDLAN	LGDVASDGKK
XYVASYLLAA	LGGNSSPSAK
XXXXXVYVGN	LGNNGNKTELER
XXXXXXXTYS	LGSALRPSTSR
XXXXXXYVGN	LGTGAGKGELER
XXLLYDLADQ	LHAAVGASR
XXXACQSIYP	LHDVFVR
XXXXXQDAQS	LHGDIPQK
XXXXXQDPSX	LHTEEMR
TVAGGVHISG	LHTESAPR
TTYSDNQPGV	LIQVYEGER
XXXXXXXXYE	LISETGGSHDKR
XXXXXXTIIP	LISQCTPK
XXXQXFHPEQ	LITGKEDAANN
XXXQXFHPEQ	LITGKEDAANNY
XXTIAQDYGV	LKADEGISFR
XXXXXXDFEE	LKAEEVDVTK
XXXXXXSEEQ	LKEEGIEYK
XXXDQLIYNL	LKEEQTPQNK
GLSEDTTEET	LKESFDGSVR
THGLDEEAES	LKETFDPEK
VQSLTCEVDA	LKGTNESLER
XXXXXTYEEG	LKHEANNPQLK
XXDPQALSEH	LKNPVIAQK
ANHYXTPMME	LKPNAGSDR
XXXXXIIVDE	LKQEVISTSSK
PAPAVQPEES	LKTDHPEIGEGKPTPAL
XXXXXXXFNA	LKVPVPEDK
XXXXXXXGFS	LLATEDKEALKK
STVEFNXXGX	LLATGDKGGR
PAGGGAEALE	LLEHCGVCR
XXXXXXXXSD	LLGKPLGPR
XXXXDQLIYN	LLKEEQTPQNK
SDHHXYLEGT	LLKPNMVTPGHA
XXXLXXELDD	LLVDLDHQR
XXXXXXXXXK	LMIEMDGTENK
XXXXXXXMED	LMSSKDDVGK
STFDAGAGIA	LNDHFVK
XXXXXXXIYD	LNKPEAEPK
LLGELPAGGG	LPPELPPRR
XXXXXMASEE	LQKDLEEVK
XXXXXXXXGA	LQNIIPASTGAAK
XXXXGSPDGS	LQTGKPSAPK
XGSGGSSGDE	LREDDEPVK
LQSLTCDLES	LRGTNESLER
XXXXXXXXED	LRLPEGDLGK
XXXXXXXXED	LRLPEGDLGKEIEQK
LPPTRPTDKP	LRLPLQDVYK
XXQAGPASVP	LRTEEEFKK
IAHTPGVAAD	LSHIETK
XXXXXXTHLS	LSHNPEQK
XXXXXXXEAL	LSSAVDHGSDEVK
XXXXXMFIGG	LSWDTTKK
XXXXXXLDLD	LTADSQPPVFK
XXXXXXXIAI	LTCPFEPPKPK
XXXXXXXXXX	LTEAPLNPK
XXXXXXXSGN	LTEDDKHNNAK
XXXXXXVLEQ	LTGQTPVFSK
SGAGSGGPGG	LTSAAPAGGDKK
GTSDRPYSHA	LVAGIDRYPR
DTSSESPDHY	LVDHTLDGR
XXXXXXXTLX	LVDTGIGMTK
LASQPXVDGF	LVGGASLKPEF
MHDLNTDQEN	LVGTHDAPIR
XXXXAGNNML	LVGVHGPR
XXXXXXXXXK	LVIDEPAKEK
PLDHAQPPSS	LVIDKESEVYK
XXIEEVPELP	LVVEDKVEGYK
XXXXXXXQYE	LVVHTDIDAAK
GTVLCELINA	LYPEGQAPVKK
EQVCNPIISG	LYQGAGGPGPGGFGAQGPK
XXXXXXXQTP	MASSPRPK
XXXXXXXXXR	MDMENEESMMS
XXXXDFTVSA	MHGDMDQK
XXEANFTVSS	MHGDMPQK
XXXELAILLG	MLDPAEKDEK
GXENXEITEE	MMDQANDKK
XXXXXGVAIN	MVTEEDKR
TIGLIHAVAN	NQDKLGFEDGSVLK
XXXXLGEMWN	NTAADDKQPYEK
XXXXLGEMWN	NTAADDKQPYEKK
XXXXAESMLQ	QADKLGCR
XXXXXSHPSP	QAKPSNPSNPR
IGLIHAVANN	QDKLGFEDGSVLK
ESSELEQPFA	QDTSSVGPDRK
QGEVMEGADN	QGAGEQGRPVR
SSSCHAPAVT	QHAPYFK
XXXXXATCAP	QHGAPGPGPADASK
NLEEDMGQSE	QKADPPATEK
XXXXXLGHAE	QKDEMVPR
ELPPQEDPSW	QKDPDYQPPAKK
VSPGTALVGS	QKEPSEVPTPK
SAPVNGEATS	QKGESAEDKEHEEGR
LASQGDSISS	QLGPIHPPPR
GWGNAYPHWQ	QQAPPDPAK
XXXQHHPPYH	QQHHQGPPPGGPGGR
VDQEEPHVEE	QQQQTPAENK
XXXXXAPVQP	QQSPAAAPGGTDEKPSGK
XXXXLALSQN	QQSSGAAGPTGK
XXXDFGNXNN	QSSNFGPMK
XXXXXTKPYI	QVDIGGGQTK
XXXXXXXXXK	QVHPDTGISSK
XXXXXXLPDG	QVITIGNER
XXTCTTVAFT	QVNSEDKGALAK
PPQGWGNTYP	QWQPPAPHDPSK
XXXXXXXXXR	RGHARLALSQNQQSSGAAGPTGK
SAAAASAAAA	SAASGSPGPGEGSAGGEKR
XXHIADLAGN	SEVILPVPAFNVINGGSHAGNK
XXXXXLTFDS	SFSPNTGKK
XXXXXDPALN	SGVSQKPDPAK
XXXXXXVVLM	SHLGRPDGVPMPDK
XXXXIWDPTP	SHTPAGAATPGR
XXXXXXXPGX	SIGDVAKK
XXXXXXXAHS	SMVGVNLPQK
IPTGEAGPSC	SSASDKLPR
XXXXXELISN	SSDALDKIR
PPPAAPPPSS	SSVPEAGGPPIKK
XXMSDQEAKP	STEDLGDKK
XXXGHFGPIN	SVAFHPDGK
XXXXXXXILD	SVGIEADDDRLNK
MVMIQDGPXX	TGADKPLR
XXXXXXTAGD	THLGGEDFDNR
TAPVGGGAFP	TIVEREPWDGR
XXXGSDGPLA	TSKPVPAEK
XXXXEQEPMP	TVDSHEPR
ALSEEVRPQD	TVSVIGGVAGGSK
XXXXXXXVLA	TVTKPVGGDK
XXXXXXXVLA	TVTKPVGGDKNGGTR
XXXXXXVLQA	TVVAVGSGSK
XXXXXXQIGN	VAALPGIVHR
XXXXXXXQLA	VAEGKPPEAPK
XXDHASIQMN	VAEVDKVTGR
GFVTFSSMAE	VDAAMAARPH
XXXSLTPAVP	VESKPDKPSGK
FLSQPFQVAE	VFTGHMGK
PTEAYISVEE	VHDDGTPTSK
XXXXXXXNMS	VIAHVDHGK
XAIEPPPLDA	VIEAEHTLR
XXXXXHWPFQ	VINDGDKPK
XXILPVPAFN	VINGGSHAGNK
XXXASGNYAT	VISHNPETK
XXXASGNYAT	VISHNPETKK
EEETKPIELP	VKEEEPPEK
XXXXXLEALS	VKEETKEDAEEKQ
XXXLDVGNAE	VKLEEENR
XXXXXXXQMQ	VLHPAAR
XXXXDLYANX	VLSGGTTMYPGIADR
XXLTEVPVEP	VLTVHPESK
SAPSADAPMF	VMGVNHEK
SAPSADAPMF	VMGVNHEKYDNSLK
XXXXXXMPFP	VNHGASSEDTLLK
NGPLEVAGAA	VSAGHGLPAK
XXXITLPVDF	VTADKFDENAK
FDIDANGILN	VTATDKSTGK
FDIDANGILN	VTATDKSTGKANK
XXXXXXXXLN	VTEQEKIDK
XXXXXXGFGF	VTFDDHDPVDK
XXXXXXXAAN	VTGPGGVPVQGSK
XXXXXXVLAT	VTKPVGGDK
XXXXXXVLAT	VTKPVGGDKNGGTR
XIQEIIXQLD	VTTSEYEKEK
XXXXXXQAGE	VTYADAHK
XXXXVGQAVD	VVGQAGKPK
XXXXXLQAVE	VVITHLAPGTK
ELQQELQEYE	VVTESEKR
DDPTDSKPED	WDKPEHIPDPDAK
XXXXXXXILD	WHVANTDKK
XXHGEVCPAG	WKPGSDTIKPDVQK
DEHGEVCPAG	WKPGSDTIKPNVDDSK
XXXXASNGDA	WVEAHGK
XXXXXXASGN	YATVISHNPETK
XXXXXXASGN	YATVISHNPETKK
XXXHWILPQD	YDHAQAEAR
GEWEDQEALD	YFSDKESGK
SAGVAPESFE	YIEAHGTGTK
XXXXXXMLHD	YIGDKDFK
XXXXXXXXXK	YKAEDEVQR
LNPDFKPPAD	YKPPATR
XXTGQPMIHI	YLDKETGKPK
XXXXXETAEN	YLGHTAK
XXXAFXAXGD	YNGHVGLGVK
XXXXXXXXNF	YQEHPDLAR
XXXXXXVTLE	YRPVIDK
XXXXXIDEYD	YSKPIQGQQK
XXTGKPMINL	YTDKDTGKPK
VNNSSLXGLG	YTQTLKPGIK
XXXXXXXXXD	YVAKGEDVNR
NLSEEVDLED	YVARPDK
XXXXXXXXNF	YVEHPEVAR
XXXXXXXXDX	YVGDEAQSKR
XXXXXXXXDX	YVGDEAQSKR
