# Supplementary material for: Active site specificity profiling datasets of matrix metalloproteinases (MMPs) 1, 2, 3, 7, 8, 9, 12, 13 and 14
Source: Data Brief. 2016 Feb 22;7:299–310. doi: 10.1016/j.dib.2016.02.036 (PMC4777984; doi:10.1016/j.dib.2016.02.036)
Supplement: Supplementary file 10 — Supplementary material [file mmc10.zip › WebPICS_hMMP12_T_1%/PICS-preceeding-all-hits.csv]

Nonprime	Prime	P1 Position	Protein Length	IPI	Protein info
XXXXXGEPAA	AAAPEAGASPVEK
XXSETAPAAP	AAAPPAEKAPVK
XXSETAPAAP	AAAPPAEKAPVKK
XXXXXXXXXM	AASAAAASAAAASAASGSPGPGEGSAGGEKR
XXXXXXXXXM	AASAAAASAAAASAASGSPGPGEGSAGGEKR
AAAASAAAAS	AASGSPGPGEGSAGGEKR
AAAASAAAAS	AASGSPGPGEGSAGGEKR
GDPQEAKPQE	AAVAPEKPPASDETK
XXXXNEAIQA	AHDAVAQEGQCR
XXXXNEAIQA	AHDAVAQEGQCR
XMGPPLAPRP	AHVPGEAGPR
XMGPPLAPRP	AHVPGEAGPR
XMGPPLAPRP	AHVPGEAGPR
XXXXXXDAAA	AKEEAPKAEPEK
XXXXXEQVYD	AMGEKEEAK
XXXXXEQVYD	AMGEKEEAK
ASAAAASAAA	ASAASGSPGPGEGSAGGEKR
ASAAAASAAA	ASAASGSPGPGEGSAGGEKR
XXXXXELISN	ASDALDKIR
XXXXXELISN	ASDALDKIR
XXXXXELISN	ASDALDKIR
XXXXXELISN	ASDALDKIR
EIFLWELISN	ASDALDKIR
XXXXXELISN	ASDALDKIR
EIFLQELISN	ASDALDKIR
EIFLQELISN	ASDALDKIR
AAASAAAASA	ASGSPGPGEGSAGGEKR
AAASAAAASA	ASGSPGPGEGSAGGEKR
XXXXAQAAAP	ASVPAQAPK
XXXXAQAAAP	ASVPAQAPK
DQISAQTAAP	ASVPAQAPK
XXXXAQAAAP	ASVPAQAPK
XXXXAQAAAP	ASVPAQAPK
XXXXAQAAAP	ASVPAQAPK
XXXXAQAAAP	ASVPAQAPK
XNEAIQAAHD	AVAQEGQCR
XNEAIQAAHD	AVAQEGQCR
SGTTLLEALD	CILPPTRPTDKP
SGTMLLEALD	CILPPTRPTDKP
SGTTLLEALD	CILPPTRPTDKP
SGTMLLEALD	CILPPTRPTDKP
SGTTLLEALD	CILPPTRPTDKP
SGTTLLEALD	CILPPTRPTDKP
SGTTLLEALD	CILPPTRPTDKPLR
SGTMLLEALD	CILPPTRPTDKPLR
SGTTLLEALD	CILPPTRPTDKPLR
SGTMLLEALD	CILPPTRPTDKPLR
SGTTLLEALD	CILPPTRPTDKPLR
SGTTLLEALD	CILPPTRPTDKPLR
XXXXXNECNQ	CKAPKPDGPGGGPGG
XXXXXNECNQ	CKAPKPDGPGGGPGG
XXXXXNECNQ	CKAPKPDGPGGGPGG
XXXXXNECNQ	CKAPKPDGPGGGPGG
XXXXXNECNQ	CKAPKPDGPGGGPGG
XXXXXNECNQ	CKAPKPDGPGGGPGGSHMGGN
XXXXXNECNQ	CKAPKPDGPGGGPGGSHMGGN
XXXXXNECNQ	CKAPKPDGPGGGPGGSHMGGN
XXXXXNECNQ	CKAPKPDGPGGGPGGSHMGGN
XXXXXNECNQ	CKAPKPDGPGGGPGGSHMGGN
XXXXXNECNQ	CKAPKPDGPGGGPGGSHMGGNY
XXXXXNECNQ	CKAPKPDGPGGGPGGSHMGGNY
XXXXXNECNQ	CKAPKPDGPGGGPGGSHMGGNY
XXXXXNECNQ	CKAPKPDGPGGGPGGSHMGGNY
XXXXXNECNQ	CKAPKPDGPGGGPGGSHMGGNY
YLDMNGIIHP	CTHPEDKPAPK
VGIDLGTTYS	CVGVFQHGK
IGIDLGTTYS	CVGVFQHGK
VGIDLGTTYS	CVGVFQHGK
IGIDLGTTYS	CVGVFQHGK
IGIDLGTTYS	CVGVFQHGK
IGIDLGTTYS	CVGVFQHGK
IGIDLGTTYS	CVGVFQHGK
VGIDLGTTYS	CVGVFQHGK
VGIDLGTTYS	CVGVFQHGK
VGIDLGTTYS	CVGVFQHGK
VGIDLGTTYS	CVGVFQHGK
VGIDLGTTYS	CVGVFQHGK
VGIDLGTTYS	CVGVFQHGK
VGIDLGTTYS	CVGVFQHGK
IGIDLGTTYS	CVGVFQHGK
XXXXXAAPGA	EFAPNKR
XXXXXXXXXR	EGRGMPPPLRGGPGGPGGPGGPMGR
XXXXXXXXXR	EGRGMPPPLRGGPGGPGGPGGPMGR
XXXXXXXXXR	EGRGMPPPLRGGPGGPGGPGGPMGR
XXXXXXXXXK	EIAIIPSKK
XXXXXXXVCE	EIAIIPSKK
XXXXXXXXXK	EIAIIPSKK
XXXXXXXVCE	EIAIIPSKK
XXXXXXXXXK	EIAIIPSKK
XXXXXXXVCE	EIAIIPSKK
XXXXXXXVCE	EIAIIPSKK
QNGIVPIVEP	EILPDGDHDLK
QNGIVPIVEP	EILPDGDHDLK
QNGIVPIVEP	EILPDGDHDLK
QNGIVPIVEP	EILPDGDHDLK
QNGIVPIVEP	EILPDGDHDLK
CANHYTTPMM	ELKPNAGSDR
CANHYITPMM	ELKPNAGSDR
XXXSPSKPLP	EVTDEYKNDVK
GNFGGSFAGS	FGGAGGHAPGVAR
GNFGGSFAGS	FGGAGGHAPGVAR
XELKPTKPMQ	FLGDEETVRK
XNLKPIKPMQ	FLGDEETVRK
XNLKPIKPMQ	FLGDEETVRK
XNLKPIKPMQ	FLGDEETVRK
GLLENQTPEF	FQDVCKPK
GLLENQTPEF	FQDVCKPK
GLLENQTPEF	FQDVCKPK
GLLENQTPEF	FQDVCKPK
GLLENQTPEF	FQDVCKPK
XXXXXXXHWP	FQVINDGDKPK
XXXXXXXHWP	FQVINDGDKPK
XXXXXGSNMD	FREPTEEER
XXXXXGSNMD	FREPTEEER
XXXXITLPVD	FVTADKFDENAK
XXXXXXXGFA	FVTFDDHDSVDK
XXXXXXXGFA	FVTFDDHDSVDK
XXXXXXXGFA	FVTFDDHDSVDK
XXXXXXXGFA	FVTFDDHDSVDK
XXXXXXXGFA	FVTFDDHDSVDK
XXXXXXXGFA	FVTFDDHDSVDK
XXXXXXXGFA	FVTFDDHDSVDK
XXXXXXXGFA	FVTFDDHDSVDK
XXXXXXXGFA	FVTFDDHDSVDK
XXXXXXXGFA	FVTFDDHDSVDK
XXXXXXXGFA	FVTFDDHDSVDK
XXXXXXXGFA	FVTFDDHDSVDK
XXXXXXXGFA	FVTFDDHDSVDK
XXXXXXXGFA	FVTFDDHDSVDK
XXXXXXXGFA	FVTFDDHDSVDK
XXXXXXXGFA	FVTFDDHDSVDK
XXXXSMQGFP	FYDKPMR
NFGGSFAGSF	GGAGGHAPGVAR
NFGGSFAGSF	GGAGGHAPGVAR
XXXXMPFPVN	HGASSEDTLLK
XXXXMPFPVN	HGASSEDTLLK
IINEVSKPLA	HHIPVEK
XXXXXXVTSA	HKGPDETLR
XXXXXXVTSA	HKGPDETLR
XXXXSTAGDT	HLGGEDFDNR
XXXXSTAGDT	HLGGEDFDNR
XXXXATAGDT	HLGGEDFDNR
XXXXSTAGDT	HLGGEDFDNR
XXXXATAGDT	HLGGEDFDNR
XXXXATAGDT	HLGGEDFDNR
XXXXATAGDT	HLGGEDFDNR
XXXXATAGDT	HLGGEDFDNR
XXXXATAGDT	HLGGEDFDNR
XXXXSTAGDT	HLGGEDFDNR
XXXXATAGDT	HLGGEDFDNR
XXYEDICPST	HNMDVPNIK
XXYEDICPST	HNMDVPNIK
XXYEDICPST	HNMDVPNIK
XXYEDICPST	HNMDVPNIK
QHHPPYHQQH	HQGPPPGGPGGR
QHHPPYHQQH	HQGPPPGGPGGR
XXXNVIIWGN	HSSTQYPDVNHAK
HSSTFDAGAG	IALNDHFVK
HSSTFDAGAG	IALNDHFVK
HSSTFDAGAG	IALNDHFVK
HSSTFDAGAG	IALNDHFVK
DEGVGLVHSN	IATEHIPSPAK
XXXXVWYVSN	IDGTHIAK
RPFPDGLAED	IDKGEVSAR
RPFPDGLAED	IDKGEVSAR
XXXXXFYPLE	IDYGQDEEAVKK
XXXXILDSVG	IEADDDRLNK
XXXXXXDPEE	IEKEEQAAAEK
XXXXXXDPEE	IEKEEQAAAEK
XXXXXXDPEE	IEKEEQAAAEK
XXXXXXDPEE	IEKEEQAAAEK
XXXXXXDPEE	IEKEEQAAAEK
XXXXXXDPED	IEKEEQAAAEK
XXXXXXDPED	IEKEEQAAAEK
XXXXXXDPEE	IEKEEQAAAEK
XXXXXXDPEE	IEKEEQAAAEK
XXXXXXDPEE	IEKEEQAAAEK
XXXXXXDPEE	IEKEEQAAAEK
XXXXXXDPEE	IEKEEQAAAEK
XXXXXXYVAE	IEKEKEENEK
XXXXXXYVAE	IEKEKEENEK
XXXDQVTAQE	IFQDNHEDGPTAK
XXXDQVTAQE	IFQDNHEDGPTAK
XLVINGNPIT	IFQERDPSK
XLVINGNPIT	IFQERDPSK
XLVINGNPIT	IFQERDPSK
XLVINGNPIT	IFQERDPSK
XLVITGNLIT	IFQERDPSK
XLVINGNPIT	IFQERDPSK
XXXXXXXVAC	IGAWHPAR
XXXXXXXVAC	IGAWHPAR
XXXXXXXVAC	IGAWHPAR
XXXXXXXVAC	IGAWHPAR
XXXXXVLSGT	IHAGQPVK
XXXXXXYYIT	IIDAPGHR
XXXXXXYYVT	IIDAPGHR
XXXXXXYYVT	IIDAPGHR
XXXXXXYYIT	IIDAPGHR
XXXXXXYYVT	IIDAPGHR
XXXXXXYYVT	IIDAPGHR
XXXXXXYYIT	IIDAPGHR
XXXXXXXVDQ	IIMAKPAGGPKPPSGK
XXXXXXXVDQ	IIMAKPAGGPKPPSGK
XXXXXGAHQN	IIPASTGAAK
XXXXXGALQN	IIPASTGAAK
XXXXXGALQN	IIPASTGAAK
XXXXXGALQN	IIPASTGAAK
XXXXXGALQN	IIPASTGAAK
XXXXXGALQN	IIPASTGAAK
XXXXXGALQN	IIPASTGAAK
XXXXXXEIGN	IISDAMKK
XXXXXXEIGN	IISDAMKK
XXXXXXEIGN	IISDAMKK
XXXXXXXLEA	IITPPPAKK
XXXXXXXLEA	IITPPPAKK
XXXXXXXLEA	IITPPPAKK
XXXXXIFVGG	IKEDTEEHH
XXXXXLFVGG	IKEDTEEHH
XXXXXLFVGG	IKEDTEEHH
XXXXXIFVGG	IKEDTEEHH
XXXXXIFVGG	IKEDTEEHH
XXXXXIFVGG	IKEDTEEHH
XXXXXLFVGG	IKEDTEEHH
XXXXXIFVGG	IKEDTEEHH
XXXXXIFVGG	IKEDTEEHH
XXXXXIFVGG	IKEDTEEHH
XXXXXVFVAG	IKEDTEEHH
XXXXXIFVGG	IKEDTEEHH
XXXXXVFVAG	IKEDTEEHH
XXXXXIFVGG	IKEDTEEHH
XXXXXIFVGG	IKEDTEEHH
XXXXXIFVGG	IKEDTEEHH
XXXXXIFVGG	IKEDTEEHH
XXXXXIFVGG	IKEDTEEHH
XXXXXIFVGG	IKEDTEEHH
XXXXXIFVGG	IKEDTEEHH
XXXXXIFVGG	IKEDTEEHH
XXXXXIFVGG	IKEDTEEHHLR
XXXXXLFVGG	IKEDTEEHHLR
XXXXXLFVGG	IKEDTEEHHLR
XXXXXIFVGG	IKEDTEEHHLR
XXXXXIFVGG	IKEDTEEHHLR
XXXXXIFVGG	IKEDTEEHHLR
XXXXXLFVGG	IKEDTEEHHLR
XXXXXIFVGG	IKEDTEEHHLR
XXXXXIFVGG	IKEDTEEHHLR
XXXXXIFVGG	IKEDTEEHHLR
XXXXXVFVAG	IKEDTEEHHLR
XXXXXIFVGG	IKEDTEEHHLR
XXXXXVFVAG	IKEDTEEHHLR
XXXXXIFVGG	IKEDTEEHHLR
XXXXXIFVGG	IKEDTEEHHLR
XXXXXIFVGG	IKEDTEEHHLR
XXXXXIFVGG	IKEDTEEHHLR
XXXXXIFVGG	IKEDTEEHHLR
XXXXXIFVGG	IKEDTEEHHLR
XXXXXIFVGG	IKEDTEEHHLR
XXXXXIFVGG	IKEDTEEHHLR
XXXXXXAGVH	IKLPNLGK
XXXXXXXXAD	ILEDKDGK
XXXXXXXXAD	ILEDKDGK
XXXXXXXXDQ	INASKNEEDAGK
XXXXXXXXDQ	INASKNEEDAGK
GNQNGAEGDQ	INASKNEEDAGK
GNQNGAEGDQ	INASKNEEDAGK
XXXXXTAPDQ	INASKNEEDAGK
XXXXXXXYHT	INGHNAEVR
XXXXXXXYHT	INGHNAEVR
XXXXXXXYHT	INGHNAEVR
XXVLAGQTLD	INMAGEPKPDRPK
XXVLAGQTLD	INMAGEPKPDRPK
XXVLAGQTLD	INMAGEPKPDRPK
XXVLAGQTLD	INMAGEPKPDRPK
XXXXXXSIQE	IQELDKDDESLR
XXXXXXSIQE	IQELDKDDESLR
XXXXXXSIQE	IQELDKDDESLR
XXXXXXSIQE	IQELDKDDESLR
XXXXXXSIQE	IQELDKDDESLR
XXXXXXSIQE	IQELDKDDESLR
XXXXXXXXDN	IQGITKPAIR
XXXXXXXSLE	IQKPAVAPR
XXXXXXXSLE	IQKPAVAPR
XXXXXXXSLE	IQKPAVAPR
XXXXXXXSLE	IQKPAVAPR
FLPEPMGTAN	IQLHGPPR
FLPEPMGTAN	IQLHGPPR
XXXXXMGTAN	IQLHGPPR
FLPEPMGTAN	IQLHGPPR
FLPEPMGTAN	IQLHGPPR
LDIDSLIIEP	IQVNKAPK
LDVDSLVIEH	IQVNKAPK
LDVDSLVIEH	IQVNKAPK
LDVDSLVIEH	IQVNKAPK
LDVDSLVIEH	IQVNKAPK
LDVDSLVIEH	IQVNKAPK
LDVDSLVIEH	IQVNKAPK
LDVDSLVIEH	IQVNKAPK
VTPAEEKPIE	IQWVKPEPK
XXXXXHLQLA	IRNDEELNK
XXXXXHLQLA	IRNDEELNK
XXXXXHLQLA	IRNDEELNK
XXXXXHLQLA	IRNDEELNK
XXXXXHLQLA	IRNDEELNK
XXXXXHLQLA	IRNDEELNK
XXXXXHLQLA	IRNDEELNK
XXXXXHLQLA	IRNDEELNK
XXXXXHLQLA	IRNDEELNK
XXXXXHLQLA	IRNDEELNK
XXXXXHLQLA	IRNDEELNK
XXXXXHLQLA	IRNDEELNK
XXXXXHLQLA	IRNDEELNK
XXXXXHLQLA	IRNDEELNK
XXXXXXXXXX	ISSGCGVT
DLPNAMNAAE	ITDKLGLH
DLPNAMNAAE	ITDKLGLH
DLPNTMNAAE	ITDKLGLH
DLPNAMNAAE	ITDKLGLH
XXXXXXGFCF	ITFKEEEPVKK
XXXXXXGFVF	ITFKEEEPVKK
XXXXXXGFCF	ITFKEEEPVKK
XXXXXXGFCF	ITFKEEEPVKK
XXXXXXGFCF	ITFKEEEPVKK
XXXXXXGFVF	ITFKEEEPVKK
XXXXXXGFVF	ITFKEEEPVKK
XXXXXXGFVF	ITFKEEEPVKK
XXXXXXGFCF	ITFKEEEPVKK
XXXXXXGFCF	ITFKEEEPVKK
XXXXXXGFVF	ITFKEEEPVKK
XXXXXXXXFL	IVAHDDGR
XXXXXXXXFL	IVAHDDGR
XXXXXSGDAA	IVDMVPGKPMC
XXXXXSGDAA	IVDMVPGKPMC
XXXXXSGDAA	IVDMVPGKPMC
XXXXXSGDAA	IVDMVPGKPMC
XXXXQDQTLT	IVDTGIGMTK
XXXXXXXTLT	IVDTGIGMTK
XXXXXXXTLT	IVDTGIGMTK
XXXXXXXTLT	IVDTGIGMTK
XXXXXXXTLT	IVDTGIGMTK
ELNHDPQFEP	IVSLPEQEIK
ESNHDPQFEP	IVSLPEQEIK
XXXXYPIEHG	IVTNWDDMEK
XXXXYPIEHG	IVTNWDDMEK
XXXXYPIEHG	IVTNWDDMEK
XXXXYPIEHG	IVTNWDDMEK
XXXXYPIEHG	IVTNWDDMEK
XXXXXXTHIN	IVVIGHVDSGK
XXXXXXTHIN	IVVIGHVDSGK
XXXXXXTHIN	IVVIGHVDSGK
XXXXXXTHIN	IVVIGHVDSGK
XXXXXXTHIN	IVVIGHVDSGK
XXXXXXTHIN	IVVIGHVDSGK
XXXXXXTHIN	IVVIGHVDSGK
XXXXXXTHIN	IVVIGHVDSGK
XXXXXXTHIN	IVVIGHVDSGK
GTVPDDAVEA	LADSLGKK
GTVPDDAVEA	LADSLGKK
GTVPDDAVEA	LADSLGKK
GTVPDDAVEA	LADSLGKK
GTVPDDAVEA	LADSLGKK
GTVPDDAVEA	LADSLGKK
GTVPDDAVEA	LADSLGKK
GTVPDDAVEA	LADSLGKK
GTVPDDAVEA	LADSLGKK
GTVPDDAVEA	LADSLGKK
GTVPDDAVEA	LADSLGKK
GTVPDDAVEA	LADSLGKK
GTVPDDAVEA	LADSLGKK
XXXARPFPDG	LAEDIDKGEVSAR
XXXARPFPDG	LAEDIDKGEVSAR
EVISWLDANT	LAEKDEFEHK
EVISWLDANT	LAEKDEFEHK
EVISWLDANT	LAEKDEFEHK
EVISWLDANT	LAEKDEFEHKR
EVISWLDANT	LAEKDEFEHKR
EVISWLDANT	LAEKDEFEHKR
DGFLSELTQQ	LAQATGKPPQY
DGFLSELTQQ	LAQATGKPPQY
XXXXXXXXEN	LARIGDALLLAI
XXXXXXXXEN	LARIGDALLLAI
XXXXXXKPMS	LASGLVPAAPPK
XXXXXXKPMS	LASGLVPAAPPK
XXXXXXKPMS	LASGLVPAAPPK
XXXXXXKPMS	LASGLVPAAPPK
XXXXXXKPMS	LASGLVPAAPPK
XXXXXXKPMS	LASGLVPAAPPK
AATGTAAAAS	LATAAGSEDAEKK
AATGTAAAAS	LATAAGSEDAEKK
AATGTAAAAS	LATAAGSEDAEKK
XXXXXAAAAS	LATAAGSEDAEKK
AATGTAAAAS	LATAAGSEDAEKK
TLAFSPDSQY	LATGTHVGK
TLAFSPDSQY	LATGTHVGK
XXXXXXVSFE	LFADKVPK
XXXXXXXXXK	LFADKVPK
XXXXXXEAFS	LFDKDGDGTITTK
XXXXXXEAFS	LFDKDGDGTITTK
XXXXXXEAFS	LFDKDGDGTITTK
XXXXXXEAFS	LFDKDGDGTITTK
XXXXXFSVCV	LGDQQHCDEAK
XXXXXFSVCV	LGDQQHCDEAK
SVGDETDLAN	LGDVASDGKK
SVGDETDLAN	LGDVASDGKK
SVGDETDLAN	LGDVASDGKK
XYVASYLLAA	LGGNSSPSAK
XXXXXVYVGN	LGNNGNKTELER
XXXXXXXTYS	LGSALRPSTSR
XXXXXVYVGN	LGTGAGKGELER
XXXXXVYVGN	LGTGAGKGELER
XXXXXVYVGN	LGTGAGKGELER
XXXXXMYVGN	LGTGAGKGELER
XXXXXVYVGN	LGTGAGKGELER
XXLLYDLADQ	LHAAVGASR
XXLLYDLADQ	LHAAVGASR
XXXACQSIYP	LHDVFVR
XXXACQSIYP	LHDVFVR
XXXACQSIYP	LHDVFVR
XXXACQSIYP	LHDVFVR
XXXACQSIYP	LHDVFVR
XXXXXQDAQS	LHGDIPQK
XXXXXQDAQS	LHGDIPQK
XXXXXQDPSV	LHTEEMR
XXXXXQDPSV	LHTEEMR
XXXXXQDPSI	LHTEEMR
TVAGGVHISG	LHTESAPR
TVAGGVHISG	LHTESAPR
TVAGGVHISG	LHTESAPR
TTYSDNQPGV	LIQVYEGER
TTYSDNQPGV	LIQVYEGER
TTYSDNQPGV	LIQVYEGER
TTYSDNQPGV	LIQVYEGER
TTYSDNQPGV	LIQVYEGER
TTYSDNQPGV	LIQVYEGER
TTYSDNQPGV	LIQVYEGER
TTYSDNQPGV	LIQVYEGER
TTYSDNQPGV	LIQVYEGER
XXXXXXXXYE	LISETGGSHDKR
XXXXXXXXYE	LISETGGSHDKR
XXXXXXXXYE	LISETGGSHDKR
XXXXXXXXYE	LISETGGSHDKR
XXXXXXXXYE	LISETGGSHDKR
XXXXXXXXYE	LISETGGSHDKR
XXXXXXXXYE	LISETGGSHDKR
XXXXXXXXYE	LISETGGSHDKR
XXXXXXTIIP	LISQCTPK
XXXQLFHPEQ	LITGKEDAANN
XXXQIFHPEQ	LITGKEDAANN
XXXQLFHPEQ	LITGKEDAANN
XXXQLFHPEQ	LITGKEDAANN
XXXQLFHPEQ	LITGKEDAANN
XXXQLFHPEQ	LITGKEDAANN
XXXQLFHPEQ	LITGKEDAANN
XXXQLFHPEQ	LITGKEDAANN
XXXQLFHPEQ	LITGKEDAANN
XXXQLFHPEQ	LITGKEDAANN
XXXQLFHPEQ	LITGKEDAANN
XXXQLFHPEQ	LITGKEDAANN
XXXQLFHPEQ	LITGKEDAANN
XXXQLFHPEQ	LITGKEDAANN
XXXQLFHPEQ	LITGKEDAANN
XXXQLFHPEQ	LITGKEDAANN
XXXQLFHPEQ	LITGKEDAANN
XXXQLFHPEQ	LITGKEDAANN
XXXQLFHPEQ	LITGKEDAANN
XXXQLFHPEQ	LITGKEDAANN
XXXQLFHPEQ	LITGKEDAANN
XXXQLFHPEQ	LITGKEDAANN
XXXQLFHPEQ	LITGKEDAANNY
XXXQIFHPEQ	LITGKEDAANNY
XXXQLFHPEQ	LITGKEDAANNY
XXXQLFHPEQ	LITGKEDAANNY
XXXQLFHPEQ	LITGKEDAANNY
XXXQLFHPEQ	LITGKEDAANNY
XXXQLFHPEQ	LITGKEDAANNY
XXXQLFHPEQ	LITGKEDAANNY
XXXQLFHPEQ	LITGKEDAANNY
XXXQLFHPEQ	LITGKEDAANNY
XXXQLFHPEQ	LITGKEDAANNY
XXXQLFHPEQ	LITGKEDAANNY
XXXQLFHPEQ	LITGKEDAANNY
XXXQLFHPEQ	LITGKEDAANNY
XXXQLFHPEQ	LITGKEDAANNY
XXXQLFHPEQ	LITGKEDAANNY
XXXQLFHPEQ	LITGKEDAANNY
XXXQLFHPEQ	LITGKEDAANNY
XXXQLFHPEQ	LITGKEDAANNY
XXXQLFHPEQ	LITGKEDAANNY
XXXQLFHPEQ	LITGKEDAANNY
XXXQLFHPEQ	LITGKEDAANNY
XXTIAQDYGV	LKADEGISFR
XXTIAQDYGV	LKADEGISFR
XXXXXXDFEE	LKAEEVDVTK
XXXXXXDFEE	LKAEEVDVTK
XXXXXXSEEQ	LKEEGIEYK
XXXDQLIYNL	LKEEQTPQNK
XXXDQLIYNL	LKEEQTPQNK
XXXDQLIYNL	LKEEQTPQNK
XXXDQLIYNL	LKEEQTPQNK
XXXDQLIYNL	LKEEQTPQNK
XXXDQLIYNL	LKEEQTPQNK
XXXDQLIYNL	LKEEQTPQNK
XXXDQLIYNL	LKEEQTPQNK
XXXDQLIYNL	LKEEQTPQNK
GLSEDTTEET	LKESFDGSVR
GLSEDTTEET	LKESFDGSVR
GLSEDTTEET	LKESFDGSVR
THGLDEEAES	LKETFDPEK
THGLDEEAES	LKETFDPEK
VQSLTCEVDA	LKGTNESLER
XXXXXTYEEG	LKHEANNPQLK
XXXXXTYEEG	LKHEANNPQLK
XXDPQALSEH	LKNPVIAQK
XXDPQALSEH	LKNPVIAQK
ANHYTTPMME	LKPNAGSDR
ANHYITPMME	LKPNAGSDR
XXXXXIIVDE	LKQEVISTSSK
XXXXXIIVDE	LKQEVISTSSK
XXXXXIIVDE	LKQEVISTSSK
XXXXXIIVDE	LKQEVISTSSK
PAPAVQPEES	LKTDHPEIGEGKPTPAL
PAPAVQPEES	LKTDHPEIGEGKPTPAL
PAPAVQPEES	LKTDHPEIGEGKPTPAL
PAPAVQPEES	LKTDHPEIGEGKPTPAL
XXXXXXXFNA	LKVPVPEDK
XXXXXXXFNA	LKVPVPEDK
XXXXXXXFNA	LKVPVPEDK
XXXXXXXGFS	LLATEDKEALKK
STVEFNHTGE	LLATGDKGGR
STVEFNHTGE	LLATGDKGGR
STVEFNHTGE	LLATGDKGGR
STVEFNHSGE	LLATGDKGGR
STVEFNHTGE	LLATGDKGGR
STVEFNHTGE	LLATGDKGGR
STVEFNHTGE	LLATGDKGGR
STVEFNYSGD	LLATGDKGGR
STVEFNHTGE	LLATGDKGGR
STVEFNHSGE	LLATGDKGGR
STVEFNHSGE	LLATGDKGGR
PAGGGAEALE	LLEHCGVCR
PAGGGAEALE	LLEHCGVCR
XXXXXXXXSD	LLGKPLGPR
XXXXXXXXSD	LLGKPLGPR
XXXXXXXXSD	LLGKPLGPR
XXXXXXXXSD	LLGKPLGPR
XXXXXXXXSD	LLGKPLGPR
XXXXDQLIYN	LLKEEQTPQNK
XXXXDQLIYN	LLKEEQTPQNK
XXXXDQLIYN	LLKEEQTPQNK
XXXXDQLIYN	LLKEEQTPQNK
XXXXDQLIYN	LLKEEQTPQNK
XXXXDQLIYN	LLKEEQTPQNK
XXXXDQLIYN	LLKEEQTPQNK
XXXXDQLIYN	LLKEEQTPQNK
XXXXDQLIYN	LLKEEQTPQNK
SDHHVYLEGT	LLKPNMVTPGHA
SDHHIYLEGT	LLKPNMVTPGHA
SDHHVYLEGT	LLKPNMVTPGHA
SDHHIYLEGT	LLKPNMVTPGHA
XXXLQQELDD	LLVDLDHQR
XXXLEEELDD	LLVDLDHQR
XXXXXXXXXK	LMIEMDGTENK
XXXXXXXXXK	LMIEMDGTENK
XXXXXTEMED	LMSSKDDVGK
XXXXXTEMED	LMSSKDDVGK
XXXXXADMED	LMSSKDDVGK
XXXXXADMED	LMSSKDDVGK
XXXXXTEMED	LMSSKDDVGK
XXXXXADMED	LMSSKDDVGK
STFDAGAGIA	LNDHFVK
STFDAGAGIA	LNDHFVK
STFDAGAGIA	LNDHFVK
STFDAGAGIA	LNDHFVK
XXXXXXXIYD	LNKPEAEPK
XXXXXXXIYD	LNKPEAEPK
LLGELPAGGG	LPPELPPRR
LLGELPAGGG	LPPELPPRR
LLGELPAGGG	LPPELPPRR
LLGELPAGGG	LPPELPPRR
XXXXXMASEE	LQKDLEEVK
XXXXXMASEE	LQKDLEEVK
XXXXXXXXGA	LQNIIPASTGAAK
XXXXXXXXGA	LQNIIPASTGAAK
XXXXXXXXGA	LQNIIPASTGAAK
XXXXXXXXGA	LQNIIPASTGAAK
XXXXXXXXGA	LQNIIPASTGAAK
XXXXXXXXGA	LQNIIPASTGAAK
XXXXGSPDGS	LQTGKPSAPK
XXXXGSPDGS	LQTGKPSAPK
XXXXGSPDGS	LQTGKPSAPK
XGSGGSSGDE	LREDDEPVK
XGSGGSSGDE	LREDDEPVK
XGSGGSSGDE	LREDDEPVK
LQSLTCDLES	LRGTNESLER
LQSLTCDLES	LRGTNESLER
LQSLTCDLES	LRGTNESLER
LQDSGEVPED	LRLPEGDLGK
XXXXXXXXED	LRLPEGDLGK
XXXXXXXXED	LRLPEGDLGK
LQDSGEVPED	LRLPEGDLGK
LQDSGEVPED	LRLPEGDLGKEIEQK
XXXXXXXXED	LRLPEGDLGKEIEQK
XXXXXXXXED	LRLPEGDLGKEIEQK
LPPTRPTDKP	LRLPLQDVYK
LPPTRPTDKP	LRLPLQDVYK
LPPTRPTDKP	LRLPLQDVYK
LPPTRPTDKP	LRLPLQDVYK
LPPTRPTDKP	LRLPLQDVYK
LPPTRPTDKP	LRLPLQDVYK
LPPTRPTDKP	LRLPLQDVYK
LPPTRPTDKP	LRLPLQDVYK
LPPTRPTDKP	LRLPLQDVYK
XXQAGPASVP	LRTEEEFKK
XXQAGPASVP	LRTEEEFKK
IAHTPGVAAD	LSHIETK
XXXXXXTHLS	LSHNPEQK
XXXXXXTHLS	LSHNPEQK
XXXXXXXEAL	LSSAVDHGSDEVK
XXXXXXXEAL	LSSAVDHGSDEVK
XXXXXMFIGG	LSWDTTKK
XXXXXMFIGG	LSWDTTKK
XXXXXMFIGG	LSWDTTKK
XXXXXMFIGG	LSWDTTKK
XXXXXMFIGG	LSWDTTKK
XXXXXMFIGG	LSWDTTKK
XXXXXXLDLD	LTADSQPPVFK
XXXXXXLDLD	LTADSQPPVFK
XXXXXXXIAI	LTCPFEPPKPK
XXXXXXXIAI	LTCPFEPPKPK
XVAPDEHPIL	LTEAPLNPK
XVAPEEHPTL	LTEAPLNPK
XVAPEEHPTL	LTEAPLNPK
XVAPEEHPVL	LTEAPLNPK
XVAPEEHPVL	LTEAPLNPK
XVAPEEHPTL	LTEAPLNPK
XVAPEEHPTL	LTEAPLNPK
XVAPEEHPTL	LTEAPLNPK
XXGILTLNTP	LTEAPLNPK
XVAPEEHPTL	LTEAPLNPK
XVAPEEHPVL	LTEAPLNPK
XVAPEEHPIL	LTEAPLNPK
XXXXXEHPML	LTEAPLNPK
XVAPEEHPVL	LTEAPLNPK
XVAPEEHPTL	LTEAPLNPK
XVAPEEHPVL	LTEAPLNPK
XVAPEEHPIL	LTEAPLNPK
XVAPEEHPIL	LTEAPLNPK
XVAPEEHPIL	LTEAPLNPK
XVAPEEHPIL	LTEAPLNPK
XVAPEEHPIL	LTEAPLNPK
XVAPEEHPIL	LTEAPLNPK
XVAPEEHPIL	LTEAPLNPK
XVAPEEHPVL	LTEAPLNPK
XVAPEEHPVL	LTEAPLNPK
XVAPEEHPTL	LTEAPLNPK
XXXXXXXSGN	LTEDDKHNNAK
XXXXXXVLEQ	LTGQTPVFSK
XXXXXXVLEQ	LTGQTPVFSK
XXXXXXVLEQ	LTGQTPVFSK
XXXXXXVLEQ	LTGQTPVFSK
SGAGSGGPGG	LTSAAPAGGDKK
SGAGSGGPGG	LTSAAPAGGDKK
SGAGSGGPGG	LTSAAPAGGDKK
GTSDRPYSHA	LVAGIDRYPR
GTSDRPYSHA	LVAGIDRYPR
DTSSESPDHY	LVDHTLDGR
DTSSESPDHY	LVDHTLDGR
DTSSESPDHY	LVDHTLDGR
XXXXXXXTLT	LVDTGIGMTK
XXXXXXXTLT	LVDTGIGMTK
XXXXXXXTLT	LVDTGIGMTK
IPNTQEHTLT	LVDTGIGMTK
XXXXXXXTLA	LVDTGIGMTK
LASQPGVDGF	LVGGASLKPEF
LASQPDVDGF	LVGGASLKPEF
LASQPGVDGF	LVGGASLKPEF
LASQPGVDGF	LVGGASLKPEF
LASQPGVDGF	LVGGASLKPEF
LASQPDVDGF	LVGGASLKPEF
LASQPDVDGF	LVGGASLKPEF
MHDLNTDQEN	LVGTHDAPIR
MHDLNTDQEN	LVGTHDAPIR
MHDLNTDQEN	LVGTHDAPIR
MHDLNTDQEN	LVGTHDAPIR
XXXXAGNNML	LVGVHGPR
XXXXAGNNML	LVGVHGPR
XXXXAGNNML	LVGVHGPR
XXXXXXXXXK	LVIDEPAKEK
XXXXXXXXXK	LVIDEPAKEK
XXXXXXXXXK	LVIDEPAKEK
PLDHAQPPSS	LVIDKESEVYK
PLDHAQPPSS	LVIDKESEVYK
XXIEEVPELP	LVVEDKVEGYK
XXXXXXXQYE	LVVHTDIDAAK
XXXXXXXQYE	LVVHTDIDAAK
XXXXXXXQYE	LVVHTDIDAAK
GTVLCELINA	LYPEGQAPVKK
GTVLCELINA	LYPEGQAPVKK
GTVLCELINA	LYPEGQAPVKK
EQVCNPIISG	LYQGAGGPGPGGFGAQGPK
EQVCNPIISG	LYQGAGGPGPGGFGAQGPK
EQVCNPIISG	LYQGAGGPGPGGFGAQGPK
XXXXXXXQTP	MASSPRPK
XXXXXXXQTP	MASSPRPK
XXXXXXXQTP	MASSPRPK
XXXXXXXQTP	MASSPRPK
XXXXXXXQTP	MASSPRPK
XXXXXXXQTP	MASSPRPK
XXXXXXXXXR	MDMENEESMMS
XXXXXXXXXR	MDMENEESMMS
XXXXXXXXXR	MDMENEESMMS
XXXXDFTVSA	MHGDMDQK
XXXXDFTVSA	MHGDMDQK
XXXXDFTVSA	MHGDMDQK
XXXXDFTVSA	MHGDMDQK
XXEANFTVSS	MHGDMPQK
XXXELAILLG	MLDPAEKDEK
GDENAEITEE	MMDQANDKK
GDENVEITEE	MMDQANDKK
GGENAEITEE	MMDQANDKK
GDENAEITEE	MMDQANDKK
GDENAEITEE	MMDQANDKK
XXXXXGVAIN	MVTEEDKR
XXXXXGVAIN	MVTEEDKR
XXXXXGVAIN	MVTEEDKR
XXXXXGVAIN	MVTEEDKR
TIGLIHAVAN	NQDKLGFEDGSVLK
TIGLIHAVAN	NQDKLGFEDGSVLK
XXXXLGEMWN	NTAADDKQPYEK
XXXXLGEMWN	NTAADDKQPYEK
XXXXLGEMWN	NTAADDKQPYEK
XXXXLGEMWN	NTAADDKQPYEK
XXXXLGEMWN	NTAADDKQPYEK
XXXXLGEMWN	NTAADDKQPYEK
XXXXLGEMWN	NTAADDKQPYEK
XXXXLGEMWN	NTAADDKQPYEK
XXXXLGEMWN	NTAADDKQPYEK
XXXXLGEMWN	NTAADDKQPYEKK
XXXXLGEMWN	NTAADDKQPYEKK
XXXXLGEMWN	NTAADDKQPYEKK
XXXXLGEMWN	NTAADDKQPYEKK
XXXXLGEMWN	NTAADDKQPYEKK
XXXXLGEMWN	NTAADDKQPYEKK
XXXXAESMLQ	QADKLGCR
XXXXXSHPSP	QAKPSNPSNPR
IGLIHAVANN	QDKLGFEDGSVLK
IGLIHAVANN	QDKLGFEDGSVLK
ESSELEQPFA	QDTSSVGPDRK
ESSELEQPFA	QDTSSVGPDRK
ESSELEQPFA	QDTSSVGPDRK
QGEVMEGADN	QGAGEQGRPVR
QGEVMEGADN	QGAGEQGRPVR
QGEVMEGADN	QGAGEQGRPVR
QGEVMEGADN	QGAGEQGRPVR
QGEVMEGADN	QGAGEQGRPVR
QGEVMEGADN	QGAGEQGRPVR
SSSCHAPAVT	QHAPYFK
XXXXXATCAP	QHGAPGPGPADASK
XXXXXATCAP	QHGAPGPGPADASK
XXXXXATCAP	QHGAPGPGPADASK
NLEEDMGQSE	QKADPPATEK
XXXXXLGHAE	QKDEMVPR
ELPPQEDPSW	QKDPDYQPPAKK
VSPGTALVGS	QKEPSEVPTPK
VSPGTALVGS	QKEPSEVPTPK
VSPGTALVGS	QKEPSEVPTPK
SAPVNGEATS	QKGESAEDKEHEEGR
SAPVNGEATS	QKGESAEDKEHEEGR
LASQGDSISS	QLGPIHPPPR
LASQGDSISS	QLGPIHPPPR
GWGNAYPHWQ	QQAPPDPAK
GWGNAYPHWQ	QQAPPDPAK
GWGNAYPHWQ	QQAPPDPAK
XXXQHHPPYH	QQHHQGPPPGGPGGR
XXXQHHPPYH	QQHHQGPPPGGPGGR
VDQEEPHVEE	QQQQTPAENK
XXXXXAPVQP	QQSPAAAPGGTDEKPSGK
XXXXXAPVQP	QQSPAAAPGGTDEKPSGK
XXXXLALSQN	QQSSGAAGPTGK
SYNDFGNCNN	QSSNFGPMK
SYNDFGNYNN	QSSNFGPMK
XXXDFGNYNN	QSSNFGPMK
SYNDFGNYNN	QSSNFGPMK
SYNDFGNYNN	QSSNFGPMK
SYNDFGNYNN	QSSNFGPMK
SYNDFGNYNN	QSSNFGPMK
SYNDFGNYNN	QSSNFGPMK
SYNDFGNYNN	QSSNFGPMK
SYNDFGNYNN	QSSNFGPMK
SYNDFGNYNN	QSSNFGPMK
SYNDFGNYNN	QSSNFGPMK
SYNDFGNYNN	QSSNFGPMK
SYNDFGNYNN	QSSNFGPMK
XXXXXTKPYI	QVDIGGGQTK
XXXXXXXXXK	QVHPDTGISSK
XXXXXXXXXK	QVHPDTGISSK
XXXXXXXXXK	QVHPDTGISSK
XXXXXXXXXK	QVHPDTGISSK
XXXXXXXXXK	QVHPDTGISSK
XXXXXXXXXK	QVHPDTGISSK
XXXXXXXXXK	QVHPDTGISSK
XXXXXXXXXK	QVHPDTGISSK
XXXXXXXXXK	QVHPDTGISSK
XXXXXXXXXK	QVHPDTGISSK
XXXXXXXXXK	QVHPDTGISSK
XXXXXXXXXK	QVHPDTGISSK
XXXXXXXXXK	QVHPDTGISSK
XXXXXXXXXK	QVHPDTGISSK
XXXXXXXXXK	QVHPDTGISSK
XXXXXXXXXK	QVHPDTGISSK
XXXXXXXXXK	QVHPDTGISSK
XXXXXXXXXK	QVHPDTGISSK
XXXXXXXXXK	QVHPDTGISSK
XXXSYELPDG	QVITIGNER
XXXSYELPDG	QVITIGNER
XXXSYELPDG	QVITIGNER
XXXSYELPDG	QVITIGNER
XXXSYELPDG	QVITIGNER
XXXSYELPDG	QVITIGNER
XXXSYELPDG	QVITIGNER
XXXSYELPDG	QVITIGNER
XXXSYELPDG	QVITIGNER
XXXSYELPDG	QVITIGNER
XXXXXXLPDG	QVITIGNER
XXXSYELPDG	QVITIGNER
XXXSYELPDG	QVITIGNER
XXXSYELPDG	QVITIGNER
XXTCTTVAFT	QVNSEDKGALAK
XXTCTTVAFT	QVNSEDKGALAK
XXTCTTVAFT	QVNSEDKGALAK
PPQGWGNTYP	QWQPPAPHDPSK
PPQGWGNTYP	QWQPPAPHDPSK
XXXXXXXXXR	RGHARLALSQNQQSSGAAGPTGK
SAAAASAAAA	SAASGSPGPGEGSAGGEKR
SAAAASAAAA	SAASGSPGPGEGSAGGEKR
XXHIADLAGN	SEVILPVPAFNVINGGSHAGNK
XXHIADLAGN	SEVILPVPAFNVINGGSHAGNK
XXXXXLTFDS	SFSPNTGKK
XXXXXLTFDS	SFSPNTGKK
XXXXXDPALN	SGVSQKPDPAK
XXXXXDPALN	SGVSQKPDPAK
XXXXXDPALN	SGVSQKPDPAK
XXXXXDPALN	SGVSQKPDPAK
XXXXXDPALN	SGVSQKPDPAK
XXXXXSVVLM	SHLGRPDGVPMPDK
XXXXXAVVLM	SHLGRPDGVPMPDK
XXXXIWDPTP	SHTPAGAATPGR
XXXXSTNPGI	SIGDVAKK
XXXXGEHPGL	SIGDVAKK
XXXXGEHPGL	SIGDVAKK
XXXXSTNPGI	SIGDVAKK
XXXXGEHPGL	SIGDVAKK
XXXXSTNPGI	SIGDVAKK
XXXXSTNPGI	SIGDVAKK
XXXXSTNPGI	SIGDVAKK
XXXXGEHPGL	SIGDVAKK
XXXXSTNPGI	SIGDVAKK
XXXXSTNPGI	SIGDVAKK
XXXXGEHPGL	SIGDVAKK
XXXXGEHPGL	SIGDVAKK
XXXXGEHPGL	SIGDVAKK
XXXXSTNPGI	SIGDVAKK
XXXXGEHPGL	SIGDVAKK
XXXXXXXAHS	SMVGVNLPQK
IPTGEAGPSC	SSASDKLPR
XXXXXELISN	SSDALDKIR
XXXXXELISN	SSDALDKIR
XXXXXELISN	SSDALDKIR
PPPAAPPPSS	SSVPEAGGPPIKK
PPPAAPPPSS	SSVPEAGGPPIKK
PPPAAPPPSS	SSVPEAGGPPIKK
PPPAAPPPSS	SSVPEAGGPPIKK
XXMSDQEAKP	STEDLGDKK
XXXGHFGPIN	SVAFHPDGK
XXXXXXXILD	SVGIEADDDRLNK
MVMIQDGPLP	TGADKPLR
MVMIQDGPQN	TGADKPLR
MVMIQDGPLP	TGADKPLR
MVMIQDGPQN	TGADKPLR
MVMIQDGPLP	TGADKPLR
MVMIQDGPQN	TGADKPLR
XXXXXSTAGD	THLGGEDFDNR
XXXXXSTAGD	THLGGEDFDNR
XXXXXATAGD	THLGGEDFDNR
XXXXXSTAGD	THLGGEDFDNR
XXXXXATAGD	THLGGEDFDNR
XXXXXATAGD	THLGGEDFDNR
XXXXXATAGD	THLGGEDFDNR
XXXXXATAGD	THLGGEDFDNR
XXXXXATAGD	THLGGEDFDNR
XXXXXSTAGD	THLGGEDFDNR
XXXXXATAGD	THLGGEDFDNR
TAPVGGGAFP	TIVEREPWDGR
TAPVGGGAFP	TIVEREPWDGR
EGNGSDGPLA	TSKPVPAEK
XXEGSDGPLA	TSKPVPAEK
XXXXEQEPMP	TVDSHEPR
XXXXEQEPMP	TVDSHEPR
ALSEEVRPQD	TVSVIGGVAGGSK
XXXXXXXVLA	TVTKPVGGDK
XXXXXXXVLA	TVTKPVGGDK
XXXXXXXVLA	TVTKPVGGDK
XXXXXXXVLA	TVTKPVGGDK
XXXXXXXVLA	TVTKPVGGDK
XXXXXXXVLA	TVTKPVGGDK
XXXXXXXVLA	TVTKPVGGDK
XXXXXXXVLA	TVTKPVGGDKNGGTR
XXXXXXXVLA	TVTKPVGGDKNGGTR
XXXXXXXVLA	TVTKPVGGDKNGGTR
XXXXXXXVLA	TVTKPVGGDKNGGTR
XXXXXXXVLA	TVTKPVGGDKNGGTR
XXXXXXVLQA	TVVAVGSGSK
XXXXXXQIGN	VAALPGIVHR
XXXXXXXQLA	VAEGKPPEAPK
XXXXXXXQLA	VAEGKPPEAPK
XXXXXXXQLA	VAEGKPPEAPK
XXXXXXXQLA	VAEGKPPEAPK
XXDHASIQMN	VAEVDKVTGR
XXDHASIQMN	VAEVDKVTGR
XXDHASIQMN	VAEVDKVTGR
GFVTFSSMAE	VDAAMAARPH
GFVTFSSMAE	VDAAMAARPH
GFVTFSSMAE	VDAAMAARPH
XXXSLTPAVP	VESKPDKPSGK
XXXSLTPAVP	VESKPDKPSGK
XXXSLTPAVP	VESKPDKPSGK
XXXSLTPAVP	VESKPDKPSGK
XXXSLTPAVP	VESKPDKPSGK
XXXSLTPAVP	VESKPDKPSGK
XXXSLTPAVP	VESKPDKPSGK
XXXSLTPAVP	VESKPDKPSGK
XXXSLTPAVP	VESKPDKPSGK
XXXSLTPAVP	VESKPDKPSGK
XXXSLTPAVP	VESKPDKPSGK
FLSQPFQVAE	VFTGHMGK
FLSQPFQVAE	VFTGHMGK
FLSQPFQVAE	VFTGHMGK
FLSQPFQVAE	VFTGHMGK
PTEAYISVEE	VHDDGTPTSK
XXXXXXXNMS	VIAHVDHGK
XAIEPPPLDA	VIEAEHTLR
XXXXXHWPFQ	VINDGDKPK
XXXXXHWPFQ	VINDGDKPK
EVILPVPAFN	VINGGSHAGNK
DLILPVPAFN	VINGGSHAGNK
DLILPVPAFN	VINGGSHAGNK
EVILPVPAFN	VINGGSHAGNK
EVILPVPAFN	VINGGSHAGNK
DLILPVPAFN	VINGGSHAGNK
XXXASGNYAT	VISHNPETK
XXXASGNYAT	VISHNPETK
XXXASGNYAT	VISHNPETKK
XXXASGNYAT	VISHNPETKK
EEETKPIELP	VKEEEPPEK
EEETKPIELP	VKEEEPPEK
EEETKPIELP	VKEEEPPEK
EEETKPIELP	VKEEEPPEK
XXXXXLEALS	VKEETKEDAEEKQ
XXXLDVGNAE	VKLEEENR
XXXLDVGNAE	VKLEEENR
XXXLDVGNAE	VKLEEENR
XXXLDVGNAE	VKLEEENR
XXXXXXXQMQ	VLHPAAR
XXXXDLYANN	VLSGGTTMYPGIADR
XXXXDLYANT	VLSGGTTMYPGIADR
XXXXDLYANT	VLSGGTTMYPGIADR
XXXXDLYANN	VLSGGTTMYPGIADR
XXXXDLYANN	VLSGGTTMYPGIADR
XXXXDLYANN	VLSGGTTMYPGIADR
XXXXDLYANT	VLSGGTTMYPGIADR
XXLTEVPVEP	VLTVHPESK
XXLTEVPVEP	VLTVHPESK
SAPSADAPMF	VMGVNHEK
SAPSADAPMF	VMGVNHEK
SAPSADAPMF	VMGVNHEK
SAPSADAPMF	VMGVNHEK
SAPSADAPMF	VMGVNHEK
SAPSADAPMF	VMGVNHEK
SAPSADAPMF	VMGVNHEKYDNSLK
SAPSADAPMF	VMGVNHEKYDNSLK
SAPSADAPMF	VMGVNHEKYDNSLK
SAPSADAPMF	VMGVNHEKYDNSLK
SAPSADAPMF	VMGVNHEKYDNSLK
XXXXXXMPFP	VNHGASSEDTLLK
XXXXXXMPFP	VNHGASSEDTLLK
NGPLEVAGAA	VSAGHGLPAK
NGPLEVAGAA	VSAGHGLPAK
NGPLEVAGAA	VSAGHGLPAK
NGPLEVAGAA	VSAGHGLPAK
XXXITLPVDF	VTADKFDENAK
FDIDANGILN	VTATDKSTGK
FDIDANGILN	VTATDKSTGK
FDIDANGILN	VTATDKSTGK
FDIDANGILN	VTATDKSTGK
FDIDANGILN	VTATDKSTGKANK
FDIDANGILN	VTATDKSTGKANK
FDIDANGILN	VTATDKSTGKANK
XXXXXXXXLN	VTEQEKIDK
XXXXXXXXLN	VTEQEKIDK
XXXXXXGFGF	VTFDDHDPVDK
XXXXXXGFGF	VTFDDHDPVDK
XXXXXXGFGF	VTFDDHDPVDK
XXXXGAEAAN	VTGPGGVPVQGSK
XXXXGAEAAN	VTGPGGVPVQGSK
XXXXGAEAAN	VTGPGGVPVQGSK
XXXXXXXAAN	VTGPGGVPVQGSK
FVHQGAEAAN	VTGPGGVPVQGSK
XXXXXXVLAT	VTKPVGGDK
XXXXXXVLAT	VTKPVGGDK
XXXXXXVLAT	VTKPVGGDK
XXXXXXVLAT	VTKPVGGDK
XXXXXXVLAT	VTKPVGGDK
XXXXXXVLAT	VTKPVGGDK
XXXXXXVLAT	VTKPVGGDK
XXXXXXVLAT	VTKPVGGDKNGGTR
XXXXXXVLAT	VTKPVGGDKNGGTR
XXXXXXVLAT	VTKPVGGDKNGGTR
XXXXXXVLAT	VTKPVGGDKNGGTR
XXXXXXVLAT	VTKPVGGDKNGGTR
XIQEIIGQLD	VTTSEYEKEK
XIQEIIEQLD	VTTSEYEKEK
XIQEIIEQLD	VTTSEYEKEK
XIQEIIEQLD	VTTSEYEKEK
XXXXXXQAGE	VTYADAHK
XXXXXXQAGE	VTYADAHK
XXXXXXQAGE	VTYADAHK
XXXXXXQAGE	VTYADAHK
XXXXVGQAVD	VVGQAGKPK
XXXXVGQAVD	VVGQAGKPK
XXXXXLQAVE	VVITHLAPGTK
ELQQELQEYE	VVTESEKR
DDPTDSKPED	WDKPEHIPDPDAK
DDPTDSKPED	WDKPEHIPDPDAK
XXXXXXXILD	WHVANTDKK
XXXXXXXILD	WHVANTDKK
XXHGEVCPAG	WKPGSDTIKPDVQK
XXHGEVCPAG	WKPGSDTIKPDVQK
DEHGEVCPAG	WKPGSDTIKPNVDDSK
DEHGEVCPAG	WKPGSDTIKPNVDDSK
XXXXASNGDA	WVEAHGK
XXXXASNGDA	WVEAHGK
XXXXASNGDA	WVEAHGK
XXXXXXASGN	YATVISHNPETK
XXXXXXASGN	YATVISHNPETK
XXXXXXASGN	YATVISHNPETKK
XXXXXXASGN	YATVISHNPETKK
XXXHWILPQD	YDHAQAEAR
GEWEDQEALD	YFSDKESGK
GEWEDQEALD	YFSDKESGK
GEWEDQEALD	YFSDKESGK
GEWEDQEALD	YFSDKESGK
SAGVAPESFE	YIEAHGTGTK
SAGVAPESFE	YIEAHGTGTK
SAGVAPESFE	YIEAHGTGTK
XXXXXXMLHD	YIGDKDFK
XXXXXXMLHD	YIGDKDFK
XXXXXXMLHD	YIGDKDFK
XXXXXXMLHD	YIGDKDFK
XXXXXXXXXK	YKAEDEVQR
XXXXXXXXXK	YKAEDEVQR
XXXXXXXXXK	YKAEDEVQR
XXXXXXXXXK	YKAEDEVQR
XXXXXXXXXK	YKAEDEVQR
LNPDFKPPAD	YKPPATR
LNPDFKPPAD	YKPPATR
LNPDFKPPAD	YKPPATR
LNPDFKPPAD	YKPPATR
LNPDFKPPAD	YKPPATR
LNPDFKPPAD	YKPPATR
XXTGQPMIHI	YLDKETGKPK
XXTGQPMIHI	YLDKETGKPK
XXTGQPMIHI	YLDKETGKPK
XXXXXETAEN	YLGHTAK
XXXXXETAEN	YLGHTAK
XXXAFVAIGD	YNGHVGLGVK
XXXAFVAVGD	YNGHVGLGVK
XXXAFVAIGD	YNGHVGLGVK
XXXAFVAIGD	YNGHVGLGVK
XXXAFFAIGD	YNGHVGLGVK
XXXAFVAIGD	YNGHVGLGVK
XXXAFVAIGD	YNGHVGLGVK
XXXAFVAIGD	YNGHVGLGVK
XXXAFVAIGD	YNGHVGLGVK
XXXAFVAIGD	YNGHVGLGVK
XXXXXXXXNF	YQEHPDLAR
XXXXXXVTLE	YRPVIDK
XXXXXXVTLE	YRPVIDK
XXXXXIDEYD	YSKPIQGQQK
XXXXXIDEYD	YSKPIQGQQK
XXTGKPMINL	YTDKDTGKPK
XXTGKPMINL	YTDKDTGKPK
VNNSSLMGLG	YTQTLKPGIK
VNNSSLIGLG	YTQTLKPGIK
XXXXXXXXXD	YVAKGEDVNR
NLSEEVDLED	YVARPDK
NLSEEVDLED	YVARPDK
NLSEEVDLED	YVARPDK
XXXXXXXXNF	YVEHPEVAR
XXXXXXXXNF	YVEHPEVAR
XXXXXXXXNF	YVEHPEVAR
XXXXXXXXDC	YVGDEAQSKR
XXXXXXXXDS	YVGDEAQSKR
XXXXXXXXDS	YVGDEAQSKR
XXXXXXXXDS	YVGDEAQSKR
XXXXXXXXDS	YVGDEAQSKR
XXXXXXXXDS	YVGDEAQSKR
XXXXXXXXDS	YVGDEAQSKR
XXXXXXXXDS	YVGDEAQSKR
XXXXXXXXDS	YVGDEAQSKR
XXXXXXXXDS	YVGDEAQSKR
XXXXXXXXDS	YVGDEAQSKR
XXXXXXXXDS	YVGDEAQSKR
XXXXXXXXDS	YVGDEAQSKR
