# Supplementary material for: Active site specificity profiling datasets of matrix metalloproteinases (MMPs) 1, 2, 3, 7, 8, 9, 12, 13 and 14
Source: Data Brief. 2016 Feb 22;7:299–310. doi: 10.1016/j.dib.2016.02.036 (PMC4777984; doi:10.1016/j.dib.2016.02.036)
Supplement: Supplementary file 10 — Supplementary material [file mmc10.zip › WebPICS_hMMP12_T_1%/unique_prime.txt]

AAAPEAGASPVEK
AAAPPAEKAPVK
AAAPPAEKAPVKK
AASAAAASAAAASAASGSPGPGEGSAGGEKR
AASGSPGPGEGSAGGEKR
AAVAPEKPPASDETK
AHDAVAQEGQCR
AHVPGEAGPR
AKEEAPKAEPEK
AMGEKEEAK
ASAASGSPGPGEGSAGGEKR
ASDALDKIR
ASGSPGPGEGSAGGEKR
ASVPAQAPK
AVAQEGQCR
CILPPTRPTDKP
CILPPTRPTDKPLR
CKAPKPDGPGGGPGG
CKAPKPDGPGGGPGGSHMGGN
CKAPKPDGPGGGPGGSHMGGNY
CTHPEDKPAPK
CVGVFQHGK
EFAPNKR
EGRGMPPPLRGGPGGPGGPGGPMGR
EIAIIPSKK
EILPDGDHDLK
ELKPNAGSDR
EVTDEYKNDVK
FGGAGGHAPGVAR
FLGDEETVRK
FQDVCKPK
FQVINDGDKPK
FREPTEEER
FVTADKFDENAK
FVTFDDHDSVDK
FYDKPMR
GGAGGHAPGVAR
HGASSEDTLLK
HHIPVEK
HKGPDETLR
HLGGEDFDNR
HNMDVPNIK
HQGPPPGGPGGR
HSSTQYPDVNHAK
IALNDHFVK
IATEHIPSPAK
IDGTHIAK
IDKGEVSAR
IDYGQDEEAVKK
IEADDDRLNK
IEKEEQAAAEK
IEKEKEENEK
IFQDNHEDGPTAK
IFQERDPSK
IGAWHPAR
IHAGQPVK
IIDAPGHR
IIMAKPAGGPKPPSGK
IIPASTGAAK
IISDAMKK
IITPPPAKK
IKEDTEEHH
IKEDTEEHHLR
IKLPNLGK
ILEDKDGK
INASKNEEDAGK
INGHNAEVR
INMAGEPKPDRPK
IQELDKDDESLR
IQGITKPAIR
IQKPAVAPR
IQLHGPPR
IQVNKAPK
IQWVKPEPK
IRNDEELNK
ISSGCGVT
ITDKLGLH
ITFKEEEPVKK
IVAHDDGR
IVDMVPGKPMC
IVDTGIGMTK
IVSLPEQEIK
IVTNWDDMEK
IVVIGHVDSGK
LADSLGKK
LAEDIDKGEVSAR
LAEKDEFEHK
LAEKDEFEHKR
LAQATGKPPQY
LARIGDALLLAI
LASGLVPAAPPK
LATAAGSEDAEKK
LATGTHVGK
LFADKVPK
LFDKDGDGTITTK
LGDQQHCDEAK
LGDVASDGKK
LGGNSSPSAK
LGNNGNKTELER
LGSALRPSTSR
LGTGAGKGELER
LHAAVGASR
LHDVFVR
LHGDIPQK
LHTEEMR
LHTESAPR
LIQVYEGER
LISETGGSHDKR
LISGWGNTK
LISQCTPK
LITGKEDAANN
LITGKEDAANNY
LKADEGISFR
LKAEEVDVTK
LKEEGIEYK
LKEEQTPQNK
LKESFDGSVR
LKETFDPEK
LKGTNESLER
LKHEANNPQLK
LKNPVIAQK
LKPNAGSDR
LKQEVISTSSK
LKTDHPEIGEGKPTPAL
LKVPVPEDK
LLATEDKEALKK
LLATGDKGGR
LLEHCGVCR
LLGKPLGPR
LLKEEQTPQNK
LLKPNMVTPGHA
LLVDLDHQR
LMIEMDGTENK
LMSSKDDVGK
LNDHFVK
LNKPEAEPK
LPPELPPRR
LQKDLEEVK
LQNIIPASTGAAK
LQTGKPSAPK
LREDDEPVK
LRGTNESLER
LRLPEGDLGK
LRLPEGDLGKEIEQK
LRLPLQDVYK
LRTEEEFKK
LSHIETK
LSHNPEQK
LSSAVDHGSDEVK
LSWDTTKK
LTADSQPPVFK
LTCPFEPPKPK
LTEAPLNPK
LTEDDKHNNAK
LTGQTPVFSK
LTSAAPAGGDKK
LVAGIDRYPR
LVDHTLDGR
LVDTGIGMTK
LVGGASLKPEF
LVGTHDAPIR
LVGVHGPR
LVIDEPAKEK
LVIDKESEVYK
LVVEDKVEGYK
LVVHTDIDAAK
LYPEGQAPVKK
LYQGAGGPGPGGFGAQGPK
MASSPRPK
MDMENEESMMS
MHGDMDQK
MHGDMPQK
MLDPAEKDEK
MMDQANDKK
MVTEEDKR
NQDKLGFEDGSVLK
NTAADDKQPYEK
NTAADDKQPYEKK
QADKLGCR
QAKPSNPSNPR
QDKLGFEDGSVLK
QDTSSVGPDRK
QGAGEQGRPVR
QHAPYFK
QHGAPGPGPADASK
QKADPPATEK
QKDEMVPR
QKDPDYQPPAKK
QKEPSEVPTPK
QKGESAEDKEHEEGR
QLGPIHPPPR
QQAPPDPAK
QQHHQGPPPGGPGGR
QQQQTPAENK
QQSPAAAPGGTDEKPSGK
QQSSGAAGPTGK
QSSNFGPMK
QVDIGGGQTK
QVHPDTGISSK
QVITIGNER
QVNSEDKGALAK
QWQPPAPHDPSK
RGHARLALSQNQQSSGAAGPTGK
SAASGSPGPGEGSAGGEKR
SEVILPVPAFNVINGGSHAGNK
SFSPNTGKK
SGVSQKPDPAK
SHLGRPDGVPMPDK
SHTPAGAATPGR
SIGDVAKK
SMVGVNLPQK
SSASDKLPR
SSDALDKIR
SSVPEAGGPPIKK
STEDLGDKK
SVAFHPDGK
SVGIEADDDRLNK
TGADKPLR
THLGGEDFDNR
TIVEREPWDGR
TSKPVPAEK
TVDSHEPR
TVSVIGGVAGGSK
TVTKPVGGDK
TVTKPVGGDKNGGTR
TVVAVGSGSK
VAALPGIVHR
VAEGKPPEAPK
VAEVDKVTGR
VDAAMAARPH
VESKPDKPSGK
VFTGHMGK
VHDDGTPTSK
VIAHVDHGK
VIEAEHTLR
VINDGDKPK
VINGGSHAGNK
VISHNPETK
VISHNPETKK
VKEEEPPEK
VKEETKEDAEEKQ
VKLEEENR
VLHPAAR
VLSGGTTMYPGIADR
VLTVHPESK
VMGVNHEK
VMGVNHEKYDNSLK
VNHGASSEDTLLK
VSAGHGLPAK
VTADKFDENAK
VTATDKSTGK
VTATDKSTGKANK
VTEQEKIDK
VTFDDHDPVDK
VTGPGGVPVQGSK
VTKPVGGDK
VTKPVGGDKNGGTR
VTTSEYEKEK
VTYADAHK
VVGQAGKPK
VVITHLAPGTK
VVTESEKR
WDKPEHIPDPDAK
WHVANTDKK
WKPGSDTIKPDVQK
WKPGSDTIKPNVDDSK
WVEAHGK
YATVISHNPETK
YATVISHNPETKK
YDHAQAEAR
YFSDKESGK
YIEAHGTGTK
YIGDKDFK
YKAEDEVQR
YKPPATR
YLDKETGKPK
YLGHTAK
YNGHVGLGVK
YQEHPDLAR
YRPVIDK
YSKPIQGQQK
YTDKDTGKPK
YTQTLKPGIK
YVAKGEDVNR
YVARPDK
YVEHPEVAR
YVGDEAQSKR
