# Supplementary material for: Active site specificity profiling datasets of matrix metalloproteinases (MMPs) 1, 2, 3, 7, 8, 9, 12, 13 and 14
Source: Data Brief. 2016 Feb 22;7:299–310. doi: 10.1016/j.dib.2016.02.036 (PMC4777984; doi:10.1016/j.dib.2016.02.036)
Supplement: Supplementary file 10 — Supplementary material [file mmc10.zip › WebPICS_hMMP13_G_1%/cleavage-sites.txt]

XXXXXXXXXM	ALKHCTEALLSLGQYSMADFTGPCPLE
TRTPATAPVP	ARAQGAVTGKPRGE
KXCCSCXPVG	CAKCAQGCICKGASDKCSCCA
KSCCSCCPVG	CAKCAQGCICKGTSDKCSCCA
XLVXDNGSGX	CKAGFAGDDAPRA
XMHRDSCPLD	CKVYVGNLGNNGNKTE
IISNASCTTN	CLAPLAKVIHD
XILGTAQSVG	CNVDGRHPHD
FITDCKDPKA	CTILLRGASKE
XGIDLGTTYS	CVGVFQHGKVE
XXXXXXXGFG	CVVTNRFDQLFDDE
XXXXXIYCKG	CYAKNFGPKG
XXXXXNDIYN	FFSPLNPVRVHIE
XXAVXTVPAY	FNDSQRQATKD
GSKAKFAGRN	FRNPLAK
XXXXXXXAAG	FTAQVIILNHPGQ
GNRTTPSYVA	FTDTERLIGDAAKN
XXXXVSKPLA	HHIPVEKICE
XXXXXXXXXA	HLTVKKIFVGGIKE
VTRPAAQPSF	HQAQKTHYPAQQGE
XXXXXXGAFQ	HVGKAFNQGKIFK
XXXXSGKPGA	HVTVKKLFVGGIKE
IGNSCGTIGL	IHAVANNQDKLGFE
SVISLSGDHC	IIGRTLVVHE
DDWDFLPPKK	IKDPDASKPEDWDE
VIKSKGGVVG	IKVDKGVVPLAGTNGE
XNKSKFGANA	ILGVSLAVCKAGAVE
XXXXXXTVRS	ILKIDDVVNTR
XVTFDIDANG	ILNVTATDKSTGKANKITITND
XXXXLQKSLN	ILTAFQKKGAE
XXXXXXXXXG	ILTLKYPIE
FDRGYISPYF	INTSKGQKCE
XXXXXXTPLS	IQAHPNKE
TIAQGGVLPN	IQAVLLPKKTE
XXXXXXYPKG	IRAVLLGPPGAGKGTQAPRLAE
XXXXTQPLDQ	ISEESHNIMPSIDHIQGGNV
GVGQVGMACA	ISILGKSLADE
XXXXMTTVHA	ITATQKTVDGPSGKLW
XXXLSDIAXR	IVAPGKGILAADE
LVKYGVNPGP	IVGTTRKLYE
TVSFDDPPSA	KAAIDWFDGKE
KLTPVLLAKQ	LAALKQQLVASHLE
XLSKRSPPIP	LAKVDATAE
XDTSRVQPIK	LARVTKVLGRTGSQGQCTQVRVE
NTFPKWKPGS	LASHVKNLDE
FGANAILGVS	LAVCKAGAVE
XXXXXXXAFS	LFDKDGDGTITTKE
PKLNLAFVAN	LFNKYPALTKPE
XXXXXXLVKN	LGTIAKSGTSE
TFNPSSDVAA	LHKAIMVKGVDE
TIGNSCGTIG	LIHAVANNQDKLGFE
LTVAQNQVLN	LIKACPRPE
DTGIGMTKAD	LINNLGTIAKSGTKAFME
XXXXXANLSN	LKAPLDIPVPDPVKE
XXXXVTGHRW	LKGGVVLKE
KLIDPKRAKA	LKGKEPPKKVFVGGLSPDTSEEQIKE
LLYCARPPQD	LKIVPLGRKE
XXXXXXXVAQ	LKKSADTLWDIQKD
XXXMRYVASY	LLAALGGNSSPSAKD
XXXMRYVASY	LLAALGGNSSPSAKDIKKILD
XXXXXRDART	LLAKNLPYKVTQDE
XXXXXXXQAC	LLAKQAFDDAIAE
XXXXXXXLNK	LLGRVTIAQGGVLPNIQAVLLPKKTE
ASGGIGQPLS	LLLKNSPLVSRLTLYD
XXXXXXXALP	LLVRVIQSADSKTKE
XFGYSNRVVD	LMAHMASKE
XXXXXXLXXT	LNAAKVPADTE
XXMDSSGPKH	LNMKLTRAQFE
ATKDAGXIXG	LNVLRIINEPTA
ATKDAGXIXG	LNVLRIINEPTAAA
XXXXXXAVAV	LQAHQAKE
XKXXXIIPRH	LQLAIRNDEE
XXXQTVPALN	LQNAFRIIKE
XXNIXQXASS	LQQASLKLFE
XXXXXQVIAA	LRASFNNPDRAVE
QIAKRRRLSS	LRASTSKSE
XXXXXXXXKA	LRDAKLDKAQIHD
FGKTKDIVNG	LRSVQTFADKSKQE
XXXXXXHQLS	LRTVSLGAGAKDE
XXXXXXRSXX	LSAKPAPPKPEPKP
XXXXVAHVKH	LSASQKALKE
XXXLXTINXG	LTSIANLPKLNKLKKLE
SLPCILNARG	LTSVINQKLKDDE
XXXXXXXXAX	LTVKKIFVGGIKE
NSRIKLGXKS	LVSKGTLVQTKGTG
NSRIKLGXKS	LVSKGTLVQTKGTGASGSF
XXINKTIAPX	LVSKKLNVTE
XXXXXXLVQR	LVTIKQLHE
KVIDPKRAKA	MKTKEPVKKIFVGGLSPDTPE
PPLGRFAVRD	MRQTVAVGVIKAVDKKAAG
XXXXXXXXSX	MVLTKMKE
XXSRISLPLP	NFSSLNLRE
XGDXDPVPLP	NVNAAILKKVIQW
TGMAFRVPTA	NVSVVDLTCRLEKPAK
DSKAYFHLLN	QIAPKGQKE
KAQKGQKAPA	QKAPAPKASGKKA
GQKAAPXPKA	QKGQKAPAQKAPAPKASGKKA
XXXMXPGILS	QLGADSLTSLRKLAE
TYGARGKGRT	QLSLLPRALQRPSAAAPQAE
GGRQHHPPYH	QQHHQGPPPGGPGGRSEE
XXXVLPSPRG	QRVIPRITIE
IYSDTQFPSL	QSTAKHVE
XXXXXIFARG	QSVGKLGVLHPDVITKFE
XXXXXAKVKA	QTAPNKDVQRE
XXXXXXIAKA	QVARPGGDTIFGKIIRKE
XXXXXXIAKA	QVARPGGDTIFGKIIRKEIPAK
XXXXXXXVAA	QVKAPLVLKD
XXRVFPMPLP	RKAPLNIPGTPVLE
DPNCSCXXXG	SCACAGSCKCKE
XXFHTTGLAW	SKTGPVAKE
GPGTASRPSS	SRSYVTTSTRTY
GGIDVPVPRH	SVGVVIGRSGE
ASVPAQAPKR	TQAPTKASE
GVMTKLIPRN	TVVPTKKSQIFSTASDNQPTVTIKVYE
DSRSAGVPSR	VIHIRKLPIDVTE
QSDMKHWPFQ	VINDGDKPKVQVSYKGE
XXILPVPAFN	VINGGSHAGNKLAMQE
XXXXXXVAAQ	VKAPLVLKD
XGKPSVKPAQ	VKASSVSTKE
AGGWQLVAVD	VNKPQGRAPACLQKMM
XXXXMLMAHA	VTQLANRTPGKE
XXXXIPKPKS	VVAPPGAPKKE
XXXXMDAPRQ	VVNFGPGPAKLPHSVLLE
XXXXXXXXXK	VWGSIKGLTE
XXXXXVCPAG	WKPGSDTIKPD
XXXXXVCPAG	WKPGSDTIKPDVQKSKE
XXXXXVCPAG	WKPGSDTIKPNVDDSKE
XXXLNDRFAN	YIDKVRFLE
XXXXXXXIKN	YIQGINLVQAKKLVE
XXXXXXXAAN	YQDTIGRLQDE
