# Supplementary material for: Active site specificity profiling datasets of matrix metalloproteinases (MMPs) 1, 2, 3, 7, 8, 9, 12, 13 and 14
Source: Data Brief. 2016 Feb 22;7:299–310. doi: 10.1016/j.dib.2016.02.036 (PMC4777984; doi:10.1016/j.dib.2016.02.036)
Supplement: Supplementary file 10 — Supplementary material [file mmc10.zip › WebPICS_hMMP13_G_1%/global_percent.csv]

	P6	P5	P4	P3	P2	P1	P1prime	P2prime	P3prime	P4prime	P5prime	P6prime
A	8.5	4.6	4.6	20.8	14.6	16.9	1.5	6.2	28.5	11.5	8.5	11.5
C	1.5	3.1	4.6	0.8	0.8	1.5	7.7	0.8	0.0	3.1	1.5	0.0
D	3.8	3.8	3.8	0.8	0.8	4.6	0.0	0.0	5.4	2.3	4.6	6.2
E	0.0	0.0	0.0	0.0	0.0	0.0	0.0	0.0	0.8	0.8	2.3	0.8
F	2.3	3.1	2.3	0.8	3.8	1.5	3.8	3.1	0.0	0.8	3.8	1.5
G	3.1	8.5	9.2	3.1	3.8	16.9	0.0	0.8	9.2	6.9	6.9	11.5
H	0.8	1.5	2.3	0.8	2.3	3.8	3.8	2.3	2.3	4.6	0.0	1.5
I	3.1	4.6	6.2	5.4	2.3	0.0	13.8	7.7	3.1	5.4	4.6	5.4
K	7.7	2.3	6.9	0.8	15.4	3.1	0.8	14.6	7.7	12.3	13.8	10.8
L	3.8	6.2	4.6	5.4	10.8	1.5	36.2	13.1	2.3	6.2	11.5	9.2
M	2.3	0.8	2.3	0.0	0.0	0.8	2.3	0.8	0.8	0.0	0.8	1.5
N	0.8	3.1	2.3	0.8	3.1	12.3	2.3	6.2	6.9	0.8	3.8	7.7
P	2.3	6.2	6.2	32.3	2.3	5.4	0.0	0.0	2.3	12.3	6.9	5.4
Q	1.5	5.4	3.8	1.5	1.5	6.2	10.0	7.7	3.1	3.1	6.2	4.6
R	5.4	3.1	5.4	0.0	10.0	3.1	0.8	8.5	0.8	3.8	2.3	7.7
S	7.7	6.9	2.3	3.1	8.5	11.5	3.1	4.6	9.2	6.9	6.2	3.1
T	4.6	5.4	4.6	2.3	1.5	2.3	1.5	6.9	8.5	5.4	5.4	6.2
V	4.6	6.2	8.5	12.3	6.9	0.8	7.7	15.4	9.2	12.3	10.0	3.8
W	0.0	0.8	0.8	0.0	0.0	1.5	2.3	0.8	0.0	0.0	0.0	0.8
Y	1.5	1.5	1.5	0.8	3.1	2.3	2.3	0.8	0.0	1.5	0.8	0.8
