# Supplementary material for: Active site specificity profiling datasets of matrix metalloproteinases (MMPs) 1, 2, 3, 7, 8, 9, 12, 13 and 14
Source: Data Brief. 2016 Feb 22;7:299–310. doi: 10.1016/j.dib.2016.02.036 (PMC4777984; doi:10.1016/j.dib.2016.02.036)
Supplement: Supplementary file 10 — Supplementary material [file mmc10.zip › WebPICS_hMMP13_G_1%/global_total.csv]

	P6	P5	P4	P3	P2	P1	P1prime	P2prime	P3prime	P4prime	P5prime	P6prime
A	11	6	6	27	19	22	2	8	37	15	11	15
C	2	4	6	1	1	2	10	1	0	4	2	0
D	5	5	5	1	1	6	0	0	7	3	6	8
E	0	0	0	0	0	0	0	0	1	1	3	1
F	3	4	3	1	5	2	5	4	0	1	5	2
G	4	11	12	4	5	22	0	1	12	9	9	15
H	1	2	3	1	3	5	5	3	3	6	0	2
I	4	6	8	7	3	0	18	10	4	7	6	7
K	10	3	9	1	20	4	1	19	10	16	18	14
L	5	8	6	7	14	2	47	17	3	8	15	12
M	3	1	3	0	0	1	3	1	1	0	1	2
N	1	4	3	1	4	16	3	8	9	1	5	10
P	3	8	8	42	3	7	0	0	3	16	9	7
Q	2	7	5	2	2	8	13	10	4	4	8	6
R	7	4	7	0	13	4	1	11	1	5	3	10
S	10	9	3	4	11	15	4	6	12	9	8	4
T	6	7	6	3	2	3	2	9	11	7	7	8
V	6	8	11	16	9	1	10	20	12	16	13	5
W	0	1	1	0	0	2	3	1	0	0	0	1
Y	2	2	2	1	4	3	3	1	0	2	1	1
