# Supplementary material for: Active site specificity profiling datasets of matrix metalloproteinases (MMPs) 1, 2, 3, 7, 8, 9, 12, 13 and 14
Source: Data Brief. 2016 Feb 22;7:299–310. doi: 10.1016/j.dib.2016.02.036 (PMC4777984; doi:10.1016/j.dib.2016.02.036)
Supplement: Supplementary file 10 — Supplementary material [file mmc10.zip › WebPICS_hMMP13_G_1%/interact.pep.xls]

n[89.01]
A.n[89.01]QK[156.13]GQK[156.13]APAQK[156.13]APAPK[156.13]ASGK[156.13]K[156.13]A.-
A.n[89.01]QK[156.13]APAPK[156.13]ASGK[156.13]K[156.13]A.-
D.n[89.01]VNK[156.13]PQGRAPAC[160.03]LQK[156.13]M[147.04]M[147.04].R
H.n[89.01]QQHHQGPPPGGPGGRSEE.K
F.n[89.01]HQAQK[156.13]THYPAQQGE.Y
L.n[89.01]QSTAK[156.13]HVE.S
G.n[89.01]C[160.03]NVDGRHPHD.L
G.n[89.01]SC[160.03]AC[160.03]AGSC[160.03]K[156.13]C[160.03]K[156.13]E.C
W.n[89.01]SK[156.13]TGPVAK[156.13]E.L
A.n[89.01]QTAPNK[156.13]DVQRE.L
P.n[89.01]ARAQGAVTGK[156.13]PRGE.G
R.n[89.01]TQAPTK[156.13]ASE.-
N.n[89.01]QIAPK[156.13]GQK[156.13]E.G
F.n[89.01]INTSK[156.13]GQK[156.13]C[160.03]E.F
V.n[89.01]LQAHQAK[156.13]E.A
S.n[89.01]IQAHPNK[156.13]E.L
Q.n[89.01]VK[156.13]ASSVSTK[156.13]E.S
G.n[89.01]C[160.03]AK[156.13]C[160.03]AQGC[160.03]IC[160.03]K[156.13]GTSDK[156.13]C[160.03]SC[160.03]C[160.03]A.-
G.n[89.01]C[160.03]AK[156.13]C[160.03]AQGC[160.03]IC[160.03]K[156.13]GASDK[156.13]C[160.03]SC[160.03]C[160.03]A.-
Y.n[89.01]FNDSQRQATK[156.13]D.A
R.n[89.01]LSAK[156.13]PAPPK[156.13]PEPK[156.13]P.K
A.n[89.01]HHIPVEK[156.13]IC[160.03]E.K
L.n[89.01]C[160.03]K[156.13]AGFAGDDAPRA.V
S.n[89.01]SRSYVTTSTRTY.S
A.n[89.01]YK[156.13]TTQANK[156.13]HIIVAC[160.03]E.G
S.n[89.01]VVAPPGAPK[156.13]K[156.13]E.H
N.n[89.01]VINGGSHAGNK[156.13]LAM[147.04]QE.F
A.n[89.01]LRDAK[156.13]LDK[156.13]AQIHD.L
G.n[89.01]WK[156.13]PGSDTIK[156.13]PDVQK[156.13]SK[156.13]E.Y
Q.n[89.01]HVGK[156.13]AFNQGK[156.13]IFK[156.13].-
H.n[89.01]LSASQK[156.13]ALK[156.13]E.K
D.n[89.01]C[160.03]K[156.13]VYVGNLGNNGNK[156.13]TE.L
G.n[89.01]C[160.03]YAK[156.13]NFGPK[156.13]G.F
Q.n[89.01]VINDGDK[156.13]PK[156.13]VQVSYK[156.13]GE.T
A.n[89.01]VTQLANRTPGK[156.13]E.A
N.n[89.01]LIK[156.13]AC[160.03]PRPE.G
G.n[89.01]WK[156.13]PGSDTIK[156.13]PNVDDSK[156.13]E.Y
A.n[89.01]LK[156.13]GK[156.13]EPPK[156.13]K[156.13]VFVGGLSPDTSEEQIK[156.13]E.Y
N.n[89.01]VINGGSHAGNK[156.13]LAMQE.F
A.n[89.01]LHK[156.13]AIMVK[156.13]GVDE.A
S.n[89.01]LASHVK[156.13]NLDE.N
S.n[89.01]LVSK[156.13]GTLVQTK[156.13]GTG.A
T.n[89.01]QLSLLPRALQRPSAAAPQAE.N
A.n[89.01]HVTVK[156.13]K[156.13]LFVGGIK[156.13]E.D
G.n[89.01]WK[156.13]PGSDTIK[156.13]PD.V
A.n[89.01]MK[156.13]TK[156.13]EPVK[156.13]K[156.13]IFVGGLSPDTPE.E
A.n[89.01]LVSK[156.13]K[156.13]LNVTE.Q
T.n[89.01]LNAAK[156.13]VPADTE.V
S.n[89.01]C[160.03]VGVFQHGK[156.13]VE.L
D.n[89.01]LMAHMASK[156.13]E.-
A.n[89.01]LRASFNNPDRAVE.Y
A.n[89.01]HLTVK[156.13]K[156.13]IFVGGIK[156.13]E.D
K.n[89.01]IK[156.13]DPDASK[156.13]PEDWDE.R
S.n[89.01]LRTVSLGAGAK[156.13]DE.L
A.n[89.01]QVK[156.13]APLVLK[156.13]D.-
P.n[89.01]LAK[156.13]VDATAE.T
G.n[89.01]VVVGK[156.13]DTLLTNK[156.13]HVVDATHGD.P
G.n[89.01]LRSVQTFADK[156.13]SK[156.13]QE.A
K.n[89.01]LARVTK[156.13]VLGRTGSQGQC[160.03]TQVRVE.F
D.n[89.01]MRQTVAVGVIK[156.13]AVDK[156.13]K[156.13]AAG.A
D.n[89.01]LK[156.13]IVPLGRK[156.13]E.A
S.n[89.01]LAVC[160.03]K[156.13]AGAVE.K
Q.n[89.01]VK[156.13]APLVLK[156.13]D.-
N.n[89.01]FRNPLAK[156.13].-
A.n[89.01]C[160.03]TILLRGASK[156.13]E.L
G.n[89.01]ILNVTATDK[156.13]STGK[156.13]ANK[156.13]ITITND.K
N.n[89.01]LGTIAK[156.13]SGTSE.F
A.n[89.01]QVARPGGDTIFGK[156.13]IIRK[156.13]E.L
G.n[89.01]VVVGK[156.13]DTLLTNK[156.13]HVVD.A
H.n[89.01]SVGVVIGRSGE.M
L.n[89.01]IHAVANNQDK[156.13]LGFE.D
S.n[89.01]LFDK[156.13]DGDGTITTK[156.13]E.L
G.n[89.01]IK[156.13]VDK[156.13]GVVPLAGTNGE.T
S.n[89.01]LVSK[156.13]GTLVQTK[156.13]GTGASGSF.K
P.n[89.01]RK[156.13]APLNIPGTPVLE.D
E.n[89.01]QITK[156.13]YSGEGDLAIVK[156.13]FSPNEQNK[156.13]HIGE.V
G.n[89.01]QRVIPRITIE.M
Q.n[89.01]LK[156.13]K[156.13]SADTLWDIQK[156.13]D.L
N.n[89.01]TVVPTK[156.13]K[156.13]SQIFSTASDNQPTVTIK[156.13]VYE.G
A.n[89.01]QVARPGGDTIFGK[156.13]IIRK[156.13]EIPAK[156.13].L
S.n[89.01]MVLTK[156.13]MK[156.13]E.L
A.n[89.01]NVSVVDLTC[160.03]RLEK[156.13]PAK[156.13].Y
A.n[89.01]ITATQK[156.13]TVDGPSGK[156.13]LW.R
R.n[89.01]VIHIRK[156.13]LPIDVTE.G
N.n[89.01]YQDTIGRLQDE.L
H.n[89.01]LTVK[156.13]K[156.13]IFVGGIK[156.13]E.D
R.n[89.01]LVTIK[156.13]QLHE.Q
G.n[89.01]IRAVLLGPPGAGK[156.13]GTQAPRLAE.N
H.n[89.01]LNMK[156.13]LTRAQFE.G
C.n[89.01]IIGRTLVVHE.K
G.n[89.01]QSVGK[156.13]LGVLHPDVITK[156.13]FE.L
G.n[89.01]LTSIANLPK[156.13]LNK[156.13]LK[156.13]K[156.13]LE.L
T.n[89.01]LLAK[156.13]NLPYK[156.13]VTQDE.L
N.n[89.01]LFNK[156.13]YPALTK[156.13]PE.N
P.n[89.01]NFSSLNLRE.T
G.n[89.01]LTSVINQK[156.13]LK[156.13]DDE.V
N.n[89.01]IQAVLLPK[156.13]K[156.13]TE.S
A.n[89.01]FTDTERLIGDAAK[156.13]N.Q
G.n[89.01]LIHAVANNQDK[156.13]LGFE.D
N.n[89.01]ILTAFQK[156.13]K[156.13]GAE.K
H.n[89.01]LQLAIRNDEE.L
N.n[89.01]YIDK[156.13]VRFLE.Q
S.n[89.01]ILK[156.13]IDDVVNTR.-
N.n[89.01]C[160.03]LAPLAK[156.13]VIHD.N
R.n[89.01]IVAPGK[156.13]GILAADE.S
N.n[89.01]LK[156.13]APLDIPVPDPVK[156.13]E.K
N.n[89.01]YIQGINLVQAK[156.13]K[156.13]LVE.S
N.n[89.01]LQNAFRIIK[156.13]E.V
Q.n[89.01]VVNFGPGPAK[156.13]LPHSVLLE.L
P.n[89.01]LLVRVIQSADSK[156.13]TK[156.13]E.N
Q.n[89.01]ISEESHNIM[147.04]PSIDHIQGGNV.K
A.n[89.01]K[156.13]AAIDWFDGK[156.13]E.F
Y.n[89.01]LLAALGGNSSPSAK[156.13]DIK[156.13]K[156.13]ILD.S
G.n[89.01]FTAQVIILNHPGQ.L
Q.n[89.01]LAALK[156.13]QQLVASHLE.K
P.n[89.01]NVNAAILK[156.13]K[156.13]VIQW.C
K.n[89.01]VWGSIK[156.13]GLTE.G
Y.n[89.01]LLAALGGNSSPSAK[156.13]D.L
D.n[89.01]LINNLGTIAK[156.13]SGTK[156.13]AFME.A
N.n[89.01]FFSPLNPVRVHIE.L
S.n[89.01]LQQASLK[156.13]LFE.M
K.n[89.01]LLGRVTIAQGGVLPNIQAVLLPK[156.13]K[156.13]TE.S
G.n[89.01]C[160.03]VVTNRFDQLFDDE.S
A.n[89.01]ISILGK[156.13]SLADE.L
S.n[89.01]LLLK[156.13]NSPLVSRLTLYD.L
A.n[89.01]ILGVSLAVC[160.03]K[156.13]AGAVE.K
G.n[89.01]ILTLK[156.13]YPIE.H
C.n[89.01]LLAK[156.13]QAFDDAIAE.L
G.n[89.01]LNVLRIINEPTAAA.L
G.n[89.01]LNVLRIINEPTA.A
S.n[89.01]LRASTSK[156.13]SE.S
W.n[89.01]LK[156.13]GGVVLK[156.13]E.D
P.n[89.01]IVGTTRK[156.13]LYE.K
M.n[89.01]ALK[156.13]HC[160.03]TEALLSLGQYSMADFTGPC[160.03]PLE.L
S.n[89.01]QLGADSLTSLRK[156.13]LAE.Q
