# Supplementary material for: Active site specificity profiling datasets of matrix metalloproteinases (MMPs) 1, 2, 3, 7, 8, 9, 12, 13 and 14
Source: Data Brief. 2016 Feb 22;7:299–310. doi: 10.1016/j.dib.2016.02.036 (PMC4777984; doi:10.1016/j.dib.2016.02.036)
Supplement: Supplementary file 10 — Supplementary material [file mmc10.zip › WebPICS_hMMP13_G_1%/P3_to_P3prime.txt]

XXMALK
PVPARA
PVGCAK
PVGCAK
SGXCKA
PLDCKV
TTNCLA
SVGCNV
PKACTI
TYSCVG
GFGCVV
CKGCYA
IYNFFS
PAYFND
GRNFRN
AAGFTA
YVAFTD
PLAHHI
XXAHLT
PSFHQA
AFQHVG
PGAHVT
IGLIHA
DHCIIG
PKKIKD
VVGIKV
ANAILG
VRSILK
ANGILN
SLNILT
XXGILT
PYFINT
PLSIQA
LPNIQA
PKGIRA
LDQISE
ACAISI
VHAITA
AXRIVA
PGPIVG
PSAKAA
AKQLAA
PIPLAK
PIKLAR
PGSLAS
GVSLAV
AFSLFD
VANLFN
VKNLGT
VAALHK
TIGLIH
VLNLIK
KADLIN
LSNLKA
HRWLKG
AKALKG
PQDLKI
VAQLKK
ASYLLA
ASYLLA
ARTLLA
QACLLA
LNKLLG
PLSLLL
ALPLLV
VVDLMA
XXTLNA
PKHLNM
IXGLNV
IXGLNV
VAVLQA
PRHLQL
ALNLQN
ASSLQQ
IAALRA
LSSLRA
XKALRD
VNGLRS
QLSLRT
SXXLSA
VKHLSA
NXGLTS
ARGLTS
XAXLTV
XKSLVS
XKSLVS
APXLVS
VQRLVT
AKAMKT
VRDMRQ
XSXMVL
PLPNFS
PLPNVN
PTANVS
LLNQIA
APAQKA
PKAQKG
ILSQLG
GRTQLS
PYHQQH
PRGQRV
PSLQST
ARGQSV
VKAQTA
AKAQVA
AKAQVA
VAAQVK
PLPRKA
XXGSCA
LAWSKT
PSSSRS
PRHSVG
PKRTQA
PRNTVV
PSRVIH
PFQVIN
AFNVIN
AAQVKA
PAQVKA
AVDVNK
AHAVTQ
PKSVVA
PRQVVN
XXKVWG
PAGWKP
PAGWKP
PAGWKP
FANYID
IKNYIQ
AANYQD
