# Supplementary material for: Active site specificity profiling datasets of matrix metalloproteinases (MMPs) 1, 2, 3, 7, 8, 9, 12, 13 and 14
Source: Data Brief. 2016 Feb 22;7:299–310. doi: 10.1016/j.dib.2016.02.036 (PMC4777984; doi:10.1016/j.dib.2016.02.036)
Supplement: Supplementary file 10 — Supplementary material [file mmc10.zip › WebPICS_hMMP13_G_1%/PICS-preceeding-all-hits.csv]

Nonprime	Prime	P1 Position	Protein Length	IPI	Protein info
XXXXXXXXXM	ALKHCTEALLSLGQYSMADFTGPCPLE
TRTPATAPVP	ARAQGAVTGKPRGE
KSCCSCCPVG	CAKCAQGCICKGASDKCSCCA
KSCCSCCPVG	CAKCAQGCICKGASDKCSCCA
KNCCSCYPVG	CAKCAQGCICKGASDKCSCCA
KSCCSCCPVG	CAKCAQGCICKGTSDKCSCCA
ALVCDNGSGL	CKAGFAGDDAPRA
ALVVDNGSGM	CKAGFAGDDAPRA
ALVIDNGSGM	CKAGFAGDDAPRA
ALVCDNGSGL	CKAGFAGDDAPRA
ALVCDNGSGL	CKAGFAGDDAPRA
VLVIDNGSGM	CKAGFAGDDAPRA
VLVIDNGSGM	CKAGFAGDDAPRA
VLVIDNGSGM	CKAGFAGDDAPRA
VLVIDNGSGM	CKAGFAGDDAPRA
VLVIDNGSGM	CKAGFAGDDAPRA
ALVIDNGSGM	CKAGFAGDDAPRA
ALVIDNGSGM	CKAGFAGDDAPRA
ALVCDNGSGL	CKAGFAGDDAPRA
XMHRDSCPLD	CKVYVGNLGNNGNKTE
IISNASCTTN	CLAPLAKVIHD
IISNASCTTN	CLAPLAKVIHD
IISNASCTTN	CLAPLAKVIHD
IISNASCTTN	CLAPLAKVIHD
IISNASCTTN	CLAPLAKVIHD
XILGTAQSVG	CNVDGRHPHD
XILGTAQSVG	CNVDGRHPHD
XILGTAQSVG	CNVDGRHPHD
XILGTAQSVG	CNVDGRHPHD
XILGTAQSVG	CNVDGRHPHD
XILGTAQSVG	CNVDGRHPHD
FITDCKDPKA	CTILLRGASKE
FITDCKDPKA	CTILLRGASKE
FITDCKDPKA	CTILLRGASKE
FITDCKDPKA	CTILLRGASKE
VGIDLGTTYS	CVGVFQHGKVE
IGIDLGTTYS	CVGVFQHGKVE
VGIDLGTTYS	CVGVFQHGKVE
IGIDLGTTYS	CVGVFQHGKVE
IGIDLGTTYS	CVGVFQHGKVE
IGIDLGTTYS	CVGVFQHGKVE
VGIDLGTTYS	CVGVFQHGKVE
VGIDLGTTYS	CVGVFQHGKVE
VGIDLGTTYS	CVGVFQHGKVE
VGIDLGTTYS	CVGVFQHGKVE
VGIDLGTTYS	CVGVFQHGKVE
VGIDLGTTYS	CVGVFQHGKVE
VGIDLGTTYS	CVGVFQHGKVE
IGIDLGTTYS	CVGVFQHGKVE
XXXXXXXGFG	CVVTNRFDQLFDDE
XXXXXXXGFG	CVVTNRFDQLFDDE
XXXXXXXGFG	CVVTNRFDQLFDDE
XXXXXXXGFG	CVVTNRFDQLFDDE
XXXXXIYCKG	CYAKNFGPKG
XXXXXIYCKG	CYAKNFGPKG
XXXXXIYCKG	CYAKNFGPKG
XXXXXIYCKG	CYAKNFGPKG
XXXXXNDIYN	FFSPLNPVRVHIE
XXXXXNDIYN	FFSPLNPVRVHIE
XXXXXNDIYN	FFSPLNPVRVHIE
TNAVVTVPAY	FNDSQRQATKD
HSAVITVPAY	FNDSQRQATKD
KNAVITVPAY	FNDSQRQATKD
TNAVVTVPAY	FNDSQRQATKD
TNAVITVPAY	FNDSQRQATKD
TNAVITVPAY	FNDSQRQATKD
KHAVITVPAY	FNDSQRQATKD
TNAVITVPAY	FNDSQRQATKD
KNAVITVPAY	FNDSQRQATKD
TNAVVTVPAY	FNDSQRQATKD
TNAVVTVPAY	FNDSQRQATKD
TNAVVTVPAY	FNDSQRQATKD
KNAVITVPAY	FNDSQRQATKD
TNAVVTVPAY	FNDSQRQATKD
TNAVVTVPAY	FNDSQRQATKD
TNAVITVPAY	FNDSQRQATKD
GSKAKFAGRN	FRNPLAK
GSKAKFAGRN	FRNPLAK
XXXXXXXAAG	FTAQVIILNHPGQ
XXXXXXXAAG	FTAQVIILNHPGQ
XXXXXXXAAG	FTAQVIILNHPGQ
XXXXXXXAAG	FTAQVIILNHPGQ
XXXXXXXAAG	FTAQVIILNHPGQ
XXXXXXXAAG	FTAQVIILNHPGQ
GNRTTPSYVA	FTDTERLIGDAAKN
GNRTTPSYVA	FTDTERLIGDAAKN
GNRTTPSYVA	FTDTERLIGDAAKN
GNRTTPSYVA	FTDTERLIGDAAKN
GNRTTPSYVA	FTDTERLIGDAAKN
GNRTTPSYVA	FTDTERLIGDAAKN
GNRTTPSYVA	FTDTERLIGDAAKN
GNRTTPSYVA	FTDTERLIGDAAKN
GNRTTPSYVA	FTDTERLIGDAAKN
GNRTTPSYVA	FTDTERLIGDAAKN
GNRTTPSYVA	FTDTERLIGDAAKN
GNRTTPSYVA	FTDTERLIGDAAKN
GNRTTPSYVA	FTDTERLIGDAAKN
GNRTTPSYVA	FTDTERLIGDAAKN
XXXXVSKPLA	HHIPVEKICE
XXXDSQRPGA	HLTVKKIFVGGIKE
XXXDSQRPGA	HLTVKKIFVGGIKE
XXXDSVKPGA	HLTVKKIFVGGIKE
XXXDSQRPGA	HLTVKKIFVGGIKE
XXXDSQRPGA	HLTVKKIFVGGIKE
XXXDSQRPGA	HLTVKKIFVGGIKE
XXXDSVKPGA	HLTVKKIFVGGIKE
XXXDSVKPGA	HLTVKKIFVGGIKE
XXXDSQRPGA	HLTVKKIFVGGIKE
XXXDSQRPGA	HLTVKKIFVGGIKE
XXXDSQRPGA	HLTVKKIFVGGIKE
XXXDSVKPVA	HLTVKKIFVGGIKE
XXXDSVKPGA	HLTVKKIFVGGIKE
XXXDSQRPGA	HLTVKKIFVGGIKE
XXXXXXRPGA	HLTVKKIFVGGIKE
XXXDSQRPDA	HLTVKKIFVGGIKE
XXXDSQRPGA	HLTVKKIFVGGIKE
XXXDYQRSGA	HLTVKKIFVGGIKE
XXXDSQRPGA	HLTVKKIFVGGIKE
XXXDSQRPGA	HLTVKKIFVGGIKE
XXXDSQRPGA	HLTVKKIFVGGIKE
XXXDSQRPGA	HLTVKKIFVGGIKE
VTRPAAQPSF	HQAQKTHYPAQQGE
VTRPAAQPSF	HQAQKTHYPAQQGE
XXXXXXGAFQ	HVGKAFNQGKIFK
XXXXXXGAFQ	HVGKAFNQGKIFK
XXXXSGKPGA	HVTVKKLFVGGIKE
XXXXSGKPGA	HVTVKKLFVGGIKE
XXXXSGKPGA	HVTVKKLFVGGIKE
IGNSCGTIGL	IHAVANNQDKLGFE
IGNSCGTIGL	IHAVANNQDKLGFE
SVISLSGDHC	IIGRTLVVHE
SVISLSGDHC	IIGRTLVVHE
SVISLSGDHC	IIGRTLVVHE
DDWDFLPPKK	IKDPDASKPEDWDE
DDWDFLPPKK	IKDPDASKPEDWDE
VIKSKGGVVG	IKVDKGVVPLAGTNGE
VIKSKGGVVG	IKVDKGVVPLAGTNGE
VIKSKGGVVG	IKVDKGVVPLAGTNGE
VIKSKGGVVG	IKVDKGVVPLAGTNGE
VIKSKGGVVG	IKVDKGVVPLAGTNGE
VIKSKGGVVG	IKVDKGVVPLAGTNGE
VIKSKGGVVG	IKVDKGVVPLAGTNGE
XNKSKFGANA	ILGVSLAVCKAGAVE
XNKSKFGANA	ILGVSLAVCKAGAVE
XXXXXXTVRS	ILKIDDVVNTR
XVTFDIDANG	ILNVTATDKSTGKANKITITND
XVTFDIDANG	ILNVTATDKSTGKANKITITND
XVTFDIDANG	ILNVTATDKSTGKANKITITND
XXXXLQKSLN	ILTAFQKKGAE
XXXXAQSKRG	ILTLKYPIE
XXXXAQSKRG	ILTLKYPIE
XXXXAQSKRG	ILTLKYPIE
XXXXAQSKRG	ILTLKYPIE
XXXXAQSKRG	ILTLKYPIE
XXXXAQSKRG	ILTLKYPIE
XXXXAQSKRG	ILTLKYPIE
XXXXAQSKRG	ILTLKYPIE
XXXXXXXQAG	ILTLKYPIE
XXXXAQSKRG	ILTLKYPIE
XXXXAQSKYG	ILTLKYPIE
XXXXAQSKYG	ILTLKYPIE
XXXXAQSKRG	ILTLKYPIE
XXXXAQSKRG	ILTLKYPIE
XXXXAQSKRG	ILTLKYPIE
FDRGYISPYF	INTSKGQKCE
FDRGYISPYF	INTSKGQKCE
XXXXXXTPLS	IQAHPNKE
XXXXXXTPLS	IQAHPNKE
XXXXXXTPLS	IQAHPNKE
TIAQGGVLPN	IQAVLLPKKTE
TIAQGGVLPN	IQAVLLPKKTE
TIAQGGVLPN	IQAVLLPKKTE
TIAQGGVLPN	IQAVLLPKKTE
TIAQGGVLPN	IQAVLLPKKTE
TIAQGGVLPN	IQAVLLPKKTE
TIAQGGVLPN	IQAVLLPKKTE
TIAQGGVLPN	IQAVLLPKKTE
TIAQGGVLPN	IQAVLLPKKTE
TIAQGGVLPN	IQAVLLPKKTE
TIAQGGVLPN	IQAVLLPKKTE
TIAQGGVLPN	IQAVLLPKKTE
TIAQGGVLPN	IQAVLLPKKTE
TIAQGGVLPN	IQAVLLPKKTE
XXXXXXYPKG	IRAVLLGPPGAGKGTQAPRLAE
XXXXXXYPKG	IRAVLLGPPGAGKGTQAPRLAE
XXXXXXYPKG	IRAVLLGPPGAGKGTQAPRLAE
XXXXTQPLDQ	ISEESHNIMPSIDHIQGGNV
GVGQVGMACA	ISILGKSLADE
GVGQVGMACA	ISILGKSLADE
GVGQVGMACA	ISILGKSLADE
GVGQVGMACA	ISILGKSLADE
XXGLMTTVHA	ITATQKTVDGPSGKLW
XXGLMTTVHA	ITATQKTVDGPSGKLW
XXGLMTTVHA	ITATQKTVDGPSGKLW
XXXXMTTVHA	ITATQKTVDGPSGKLW
XXGLMTTVHA	ITATQKTVDGPSGKLW
XXGLMTTVHA	ITATQKTVDGPSGKLW
XXXLSDIALR	IVAPGKGILAADE
XXXLSDIAHR	IVAPGKGILAADE
XXXLSDIALR	IVAPGKGILAADE
XXXLSDIAHR	IVAPGKGILAADE
XXXLSDIAHR	IVAPGKGILAADE
XXXLSDIALR	IVAPGKGILAADE
XXXLSDIALR	IVAPGKGILAADE
XXXLSDIAHR	IVAPGKGILAADE
XXXLSDIAHR	IVAPGKGILAADE
LVKYGVNPGP	IVGTTRKLYE
LVKYGVNPGP	IVGTTRKLYE
LVKYGVNPGP	IVGTTRKLYE
LVKYGVNPGP	IVGTTRKLYE
TVSFDDPPSA	KAAIDWFDGKE
TVSFDDPPSA	KAAIDWFDGKE
TVSFDDPPSA	KAAIDWFDGKE
TVSFDDPPSA	KAAIDWFDGKE
TVSFDDPPSA	KAAIDWFDGKE
TVSFDDPPSA	KAAIDWFDGKE
TVSFDDPPSA	KAAIDWFDGKE
KLTPVLLAKQ	LAALKQQLVASHLE
KLTPVLLAKQ	LAALKQQLVASHLE
KLTPVLLAKQ	LAALKQQLVASHLE
KLTPVLLAKQ	LAALKQQLVASHLE
XLSKRSPPIP	LAKVDATAE
MDTSRVQPIK	LARVTKVLGRTGSQGQCTQVRVE
LDTSRVQPIK	LARVTKVLGRTGSQGQCTQVRVE
NTFPKWKPGS	LASHVKNLDE
NTFPKWKPGS	LASHVKNLDE
FGANAILGVS	LAVCKAGAVE
FGANAILGVS	LAVCKAGAVE
XXXXXXXAFS	LFDKDGDGTITTKE
XXXXXXXAFS	LFDKDGDGTITTKE
XXXXXXXAFS	LFDKDGDGTITTKE
XXXXXXXAFS	LFDKDGDGTITTKE
PKLNLAFVAN	LFNKYPALTKPE
XXXXXXLVKN	LGTIAKSGTSE
TFNPSSDVAA	LHKAIMVKGVDE
TFNPSSDVAA	LHKAIMVKGVDE
TFNPSSDVAA	LHKAIMVKGVDE
TIGNSCGTIG	LIHAVANNQDKLGFE
TIGNSCGTIG	LIHAVANNQDKLGFE
LTVAQNQVLN	LIKACPRPE
LTVAQNQVLN	LIKACPRPE
LTVAQNQVLN	LIKACPRPE
LTVAQNQVLN	LIKACPRPE
DTGIGMTKAD	LINNLGTIAKSGTKAFME
DTGIGMTKAD	LINNLGTIAKSGTKAFME
DTGIGMTKAD	LINNLGTIAKSGTKAFME
DTGIGMTKAD	LINNLGTIAKSGTKAFME
DTGIGMTKAD	LINNLGTIAKSGTKAFME
DTGIGMTKAD	LINNLGTIAKSGTKAFME
DTGIGMTKAD	LINNLGTIAKSGTKAFME
XXXXXANLSN	LKAPLDIPVPDPVKE
XXXXXANLSN	LKAPLDIPVPDPVKE
XXXXXANLSN	LKAPLDIPVPDPVKE
XXXXVTGHRW	LKGGVVLKE
XXXXVTGHRW	LKGGVVLKE
XXXXVTGHRW	LKGGVVLKE
XXXXVTGHRW	LKGGVVLKE
KLIDPKRAKA	LKGKEPPKKVFVGGLSPDTSEEQIKE
KLIDPKRAKA	LKGKEPPKKVFVGGLSPDTSEEQIKE
LLYCARPPQD	LKIVPLGRKE
XXXXXXXVAQ	LKKSADTLWDIQKD
XXXMRYVASY	LLAALGGNSSPSAKD
XXXMRYVASY	LLAALGGNSSPSAKDIKKILD
XXXXXRDART	LLAKNLPYKVTQDE
XXXXXRDART	LLAKNLPYKVTQDE
XXXXXXXQAC	LLAKQAFDDAIAE
XXXXXXXLNK	LLGRVTIAQGGVLPNIQAVLLPKKTE
XXXXXXXLNK	LLGRVTIAQGGVLPNIQAVLLPKKTE
XXXXXXXLNK	LLGRVTIAQGGVLPNIQAVLLPKKTE
XXXXXXXLNK	LLGRVTIAQGGVLPNIQAVLLPKKTE
ASGGIGQPLS	LLLKNSPLVSRLTLYD
XXXXXXXALP	LLVRVIQSADSKTKE
XXXXXXXALP	LLVRVIQSADSKTKE
XXXXXXXALP	LLVRVIQSADSKTKE
XFGYSNRVVD	LMAHMASKE
XFGYSNRVVD	LMAHMASKE
XFGYSNRVVD	LMAHMASKE
XFGYSNRVVD	LMAHMASKE
XXXXXXLVRT	LNAAKVPADTE
XXXXXXLIGT	LNAAKVPADTE
XXXXXXLIGT	LNAAKVPADTE
XXXXXXLIGT	LNAAKVPADTE
XXXXXXLVRT	LNAAKVPADTE
XXXXXXLVRT	LNAAKVPADTE
XXXXXXLVRT	LNAAKVPADTE
XXXXXXLIGT	LNAAKVPADTE
XXXXXXLIGT	LNAAKVPADTE
LTMDSSGPKH	LNMKLTRAQFE
LTMDSSGPKH	LNMKLTRAQFE
LTMDSSGPKH	LNMKLTRAQFE
XXMDSSGPKH	LNMKLTRAQFE
ATKDAGTIAG	LNVLRIINEPTA
ATKDAGTITG	LNVLRIINEPTA
ATKDAGTIAG	LNVLRIINEPTA
ATKDAGVIAG	LNVLRIINEPTA
ATKDAGVIAG	LNVLRIINEPTA
ATKDAGAIAG	LNVLRIINEPTA
ATKDAGVIAG	LNVLRIINEPTA
ATKDAGTIAG	LNVLRIINEPTA
ATKDAGTIAG	LNVLRIINEPTA
ATKDAGTIAG	LNVLRIINEPTA
ATKDAGTIAG	LNVLRIINEPTA
ATKDAGTIAG	LNVLRIINEPTA
ATKDAGVIAG	LNVLRIINEPTA
ATKDAGTIAG	LNVLRIINEPTAAA
ATKDAGTITG	LNVLRIINEPTAAA
ATKDAGTIAG	LNVLRIINEPTAAA
ATKDAGVIAG	LNVLRIINEPTAAA
ATKDAGVIAG	LNVLRIINEPTAAA
ATKDAGAIAG	LNVLRIINEPTAAA
ATKDAGVIAG	LNVLRIINEPTAAA
ATKDAGTIAG	LNVLRIINEPTAAA
ATKDAGTIAG	LNVLRIINEPTAAA
ATKDAGTIAG	LNVLRIINEPTAAA
ATKDAGTIAG	LNVLRIINEPTAAA
ATKDAGTIAG	LNVLRIINEPTAAA
ATKDAGVIAG	LNVLRIINEPTAAA
XXXXXXAVAV	LQAHQAKE
XXXXXXAVAV	LQAHQAKE
XXXXXXAVAV	LQAHQAKE
XXXXXXAVAV	LQAHQAKE
XXXXXXAVAV	LQAHQAKE
XXXXXXAVAV	LQAHQAKE
NKKTRIIPRH	LQLAIRNDEE
NKKTRIIPRH	LQLAIRNDEE
NKKTRIIPRH	LQLAIRNDEE
NKKTRIIPRH	LQLAIRNDEE
NKKTRIIPRH	LQLAIRNDEE
NKKTRIIPRH	LQLAIRNDEE
NKKTRIIPRH	LQLAIRNDEE
NKKTRIIPRH	LQLAIRNDEE
NKKTRIIPRH	LQLAIRNDEE
NKKTRIIPRH	LQLAIRNDEE
NKKTRIIPRH	LQLAIRNDEE
NKKTRIIPRH	LQLAIRNDEE
NKKTRIIPRH	LQLAIRNDEE
DKTRSIIPRH	LQLAIRNDEE
NKKTRIIPRH	LQLAIRNDEE
XXXQTVPALN	LQNAFRIIKE
XXNIRQAASS	LQQASLKLFE
XXNIGQTASS	LQQASLKLFE
XXNIRQAASS	LQQASLKLFE
XXNIRQAASS	LQQASLKLFE
XXNIRQAASS	LQQASLKLFE
XXXXXQVIAA	LRASFNNPDRAVE
XXXXXQVIAA	LRASFNNPDRAVE
QIAKRRRLSS	LRASTSKSE
QIAKRRRLSS	LRASTSKSE
XXXXXXXXKA	LRDAKLDKAQIHD
XXXXXXXXKA	LRDAKLDKAQIHD
XXXXXXXXKA	LRDAKLDKAQIHD
XXXXXXXXKA	LRDAKLDKAQIHD
FGKTKDIVNG	LRSVQTFADKSKQE
FGKTKDIVNG	LRSVQTFADKSKQE
XXXXXXHQLS	LRTVSLGAGAKDE
XXXXXXHQLS	LRTVSLGAGAKDE
XXXXXXHQLS	LRTVSLGAGAKDE
KQEPTRRSAR	LSAKPAPPKPEPKP
MKDKSQRSAS	LSAKPAPPKPEPKP
KQEPTRRSAR	LSAKPAPPKPEPKP
KDEPQRRSAR	LSAKPAPPKPEPKP
KDEPQRRSAR	LSAKPAPPKPEPKP
XXXSQRRSAR	LSAKPAPPKPEPKP
KDEPQRRSVR	LSAKPAPPKPEPKP
VDTPQRRSTR	LSAKPAPPKPEPKP
KDEPQRRSAR	LSAKPAPPKPEPKP
XXXXVAHVKH	LSASQKALKE
XXXXVAHVKH	LSASQKALKE
XXFLSTINVG	LTSIANLPKLNKLKKLE
XXLLNTINIG	LTSIANLPKLNKLKKLE
XXFLSTINVG	LTSIANLPKLNKLKKLE
SLPCILNARG	LTSVINQKLKDDE
XXDSQRPGAY	LTVKKIFVGGIKE
XXDSQRPGAH	LTVKKIFVGGIKE
XXDSQRPGAH	LTVKKIFVGGIKE
XXDSVKPGAH	LTVKKIFVGGIKE
XXDSQRPGAH	LTVKKIFVGGIKE
XXDSQRPGAH	LTVKKIFVGGIKE
XXDSQRPGAH	LTVKKIFVGGIKE
XXDSVKPGAH	LTVKKIFVGGIKE
XXDSVKPGAH	LTVKKIFVGGIKE
XXDSQRPGAH	LTVKKIFVGGIKE
XXDSQRPGAH	LTVKKIFVGGIKE
XXDSQRPGAH	LTVKKIFVGGIKE
XXDSVKPVAH	LTVKKIFVGGIKE
XXDSVKPGAH	LTVKKIFVGGIKE
XXDSQRPGAH	LTVKKIFVGGIKE
XXXXXRPGAH	LTVKKIFVGGIKE
XXDSQRPDAH	LTVKKIFVGGIKE
XXDSQRPGAH	LTVKKIFVGGIKE
XXDYQRSGAH	LTVKKIFVGGIKE
XXDSQRPGAQ	LTVKKIFVGGIKE
XXDSQRPGAH	LTVKKIFVGGIKE
XXDSQRPGAH	LTVKKIFVGGIKE
XXDSQRPGAH	LTVKKIFVGGIKE
XXDSQRPGAH	LTVKKIFVGGIKE
NSRIKLGLKS	LVSKGTLVQTKGTG
NSRIKLGLKS	LVSKGTLVQTKGTG
NSRIKLGLKS	LVSKGTLVQTKGTG
NSRIKLGLKS	LVSKGTLVQTKGTG
NSRIKLGIKS	LVSKGTLVQTKGTG
NSRIKLGLKS	LVSKGTLVQTKGTGASGSF
NSRIKLGLKS	LVSKGTLVQTKGTGASGSF
NSRIKLGLKS	LVSKGTLVQTKGTGASGSF
NSRIKLGLKS	LVSKGTLVQTKGTGASGSF
NSRIKLGIKS	LVSKGTLVQTKGTGASGSF
EPINKTIAPV	LVSKKLNVTE
XHINKTIAPA	LVSKKLNVTE
XXXXXXLVQR	LVTIKQLHE
XXXXXXLVQR	LVTIKQLHE
XXXXXXLVQR	LVTIKQLHE
KVIDPKRAKA	MKTKEPVKKIFVGGLSPDTPE
KVIDPKRAKA	MKTKEPVKKIFVGGLSPDTPE
KVIDPKRAKA	MKTKEPVKKIFVGGLSPDTPE
KVIDPKRAKA	MKTKEPVKKIFVGGLSPDTPE
KVIDPKRAKA	MKTKEPVKKIFVGGLSPDTPE
KVIDPKRAKA	MKTKEPVKKIFVGGLSPDTPE
KVIDPKRAKA	MKTKEPVKKIFVGGLSPDTPE
PPLGRFAVRD	MRQTVAVGVIKAVDKKAAG
PPLGRFAVRD	MRQTVAVGVIKAVDKKAAG
PPLGRFAVRD	MRQTVAVGVIKAVDKKAAG
PPLGRFAVRD	MRQTVAVGVIKAVDKKAAG
XXXXXXXISA	MVLTKMKE
XXXXXXXVSS	MVLTKMKE
XXXXXXXISS	MVLTKMKE
XXXXXXXISS	MVLTKMKE
XXXXXXXVSS	MVLTKMKE
XXXXXXXISS	MVLTKMKE
XXXXXXXVSS	MVLTKMKE
XXXXXXXVSS	MVLTKMKE
XXXXXXXVSS	MVLTKMKE
XXXXXXXVSS	MVLTKMKE
XXXXXXXVSS	MVLTKMKE
XXXXXXXVSS	MVLTKMKE
XXXXXXXVSS	MVLTKMKE
XXXXXXXISS	MVLTKMKE
XXSRISLPLP	NFSSLNLRE
XGDDDPVPLP	NVNAAILKKVIQW
XGDDDPVPLP	NVNAAILKKVIQW
XGDHDPVPLP	NVNAAILKKVIQW
TGMAFRVPTA	NVSVVDLTCRLEKPAK
TGMAFRVPTA	NVSVVDLTCRLEKPAK
TGMAFRVPTA	NVSVVDLTCRLEKPAK
TGMAFRVPTA	NVSVVDLTCRLEKPAK
TGMAFRVPTA	NVSVVDLTCRLEKPAK
TGMAFRVPTA	NVSVVDLTCRLEKPAK
TGMAFRVPTA	NVSVVDLTCRLEKPAK
DSKAYFHLLN	QIAPKGQKE
KAQKGQKAPA	QKAPAPKASGKKA
KAQKGQKAPA	QKAPAPKASGKKA
KAQKGQKAPA	QKAPAPKASGKKA
KAQKGQKAPA	QKAPAPKASGKKA
KAQKGQKAPA	QKAPAPKASGKKA
GQKAAPAPKA	QKGQKAPAQKAPAPKASGKKA
GQKAAPAPKA	QKGQKAPAQKAPAPKASGKKA
GQKAAPAPKA	QKGQKAPAQKAPAPKASGKKA
GQKAAPAPKA	QKGQKAPAQKAPAPKASGKKA
GQKAAPPPKA	QKGQKAPAQKAPAPKASGKKA
XXXMLPGILS	QLGADSLTSLRKLAE
XXXMLPGILS	QLGADSLTSLRKLAE
XXXMIPGILS	QLGADSLTSLRKLAE
TYGARGKGRT	QLSLLPRALQRPSAAAPQAE
GGRQHHPPYH	QQHHQGPPPGGPGGRSEE
GGRQHHPPYH	QQHHQGPPPGGPGGRSEE
XXXVLPSPRG	QRVIPRITIE
XXXVLPSPRG	QRVIPRITIE
XXXVLPSPRG	QRVIPRITIE
XXXVLPSPRG	QRVIPRITIE
XXXVLPSPRG	QRVIPRITIE
IYSDTQFPSL	QSTAKHVE
IYSDTQFPSL	QSTAKHVE
IYSDTQFPSL	QSTAKHVE
IYSDTQFPSL	QSTAKHVE
IYSDTQFPSL	QSTAKHVE
IYSDTQFPSL	QSTAKHVE
XXXXXIFARG	QSVGKLGVLHPDVITKFE
XXXXXAKVKA	QTAPNKDVQRE
XXXXXAKVKA	QTAPNKDVQRE
XXXXXXIAKA	QVARPGGDTIFGKIIRKE
XXXXXXIAKA	QVARPGGDTIFGKIIRKEIPAK
XXXXXXXVAA	QVKAPLVLKD
XXRVFPMPLP	RKAPLNIPGTPVLE
DPNCSCSPVG	SCACAGSCKCKE
DPNCSCTTGG	SCACAGSCKCKE
DPNCSCSPVG	SCACAGSCKCKE
XXFHTTGLAW	SKTGPVAKE
XXFHTTGLAW	SKTGPVAKE
XXFHTTGLAW	SKTGPVAKE
XXFHTTGLAW	SKTGPVAKE
GPGTASRPSS	SRSYVTTSTRTY
GGIDVPVPRH	SVGVVIGRSGE
GGIDVPVPRH	SVGVVIGRSGE
ASVPAQAPKR	TQAPTKASE
GVMTKLIPRN	TVVPTKKSQIFSTASDNQPTVTIKVYE
DSRSAGVPSR	VIHIRKLPIDVTE
DSRSAGVPSR	VIHIRKLPIDVTE
DSRSAGVPSR	VIHIRKLPIDVTE
DSRSAGVPSR	VIHIRKLPIDVTE
QSDMKHWPFQ	VINDGDKPKVQVSYKGE
XVILPVPAFN	VINGGSHAGNKLAMQE
DLILPVPAFN	VINGGSHAGNKLAMQE
DLILPVPAFN	VINGGSHAGNKLAMQE
XVILPVPAFN	VINGGSHAGNKLAMQE
XVILPVPAFN	VINGGSHAGNKLAMQE
DLILPVPAFN	VINGGSHAGNKLAMQE
XXXXXXVAAQ	VKAPLVLKD
XGKPSVKPAQ	VKASSVSTKE
XGKPSVKPAQ	VKASSVSTKE
XGKPSVKPAQ	VKASSVSTKE
XGKPSVKPAQ	VKASSVSTKE
XGKPSVKPAQ	VKASSVSTKE
AGGWQLVAVD	VNKPQGRAPACLQKMM
AGGWQLVAVD	VNKPQGRAPACLQKMM
XXXXMLMAHA	VTQLANRTPGKE
XXXXIPKPKS	VVAPPGAPKKE
XXXXMDAPRQ	VVNFGPGPAKLPHSVLLE
XXXXMDAPRQ	VVNFGPGPAKLPHSVLLE
XXXXXXXALK	VWGSIKGLTE
XXXXSNGPVK	VWGSIKGLTE
XXXXSNGPVK	VWGSIKGLTE
XXXXXVCPAG	WKPGSDTIKPD
XXXXXVCPAG	WKPGSDTIKPD
XXXXXVCPAG	WKPGSDTIKPDVQKSKE
XXXXXVCPAG	WKPGSDTIKPDVQKSKE
XXXXXVCPAG	WKPGSDTIKPNVDDSKE
XXXXXVCPAG	WKPGSDTIKPNVDDSKE
XXXLNDRFAN	YIDKVRFLE
XXXXXXXIKN	YIQGINLVQAKKLVE
XXXXXXXAAN	YQDTIGRLQDE
