# Supplementary material for: Active site specificity profiling datasets of matrix metalloproteinases (MMPs) 1, 2, 3, 7, 8, 9, 12, 13 and 14
Source: Data Brief. 2016 Feb 22;7:299–310. doi: 10.1016/j.dib.2016.02.036 (PMC4777984; doi:10.1016/j.dib.2016.02.036)
Supplement: Supplementary file 10 — Supplementary material [file mmc10.zip › WebPICS_hMMP13_G_1%/unique_prime.txt]

ALKHCTEALLSLGQYSMADFTGPCPLE
ARAQGAVTGKPRGE
CAKCAQGCICKGASDKCSCCA
CAKCAQGCICKGTSDKCSCCA
CKAGFAGDDAPRA
CKVYVGNLGNNGNKTE
CLAPLAKVIHD
CNVDGRHPHD
CTILLRGASKE
CVGVFQHGKVE
CVVTNRFDQLFDDE
CYAKNFGPKG
FFSPLNPVRVHIE
FNDSQRQATKD
FRNPLAK
FTAQVIILNHPGQ
FTDTERLIGDAAKN
HHIPVEKICE
HLTVKKIFVGGIKE
HQAQKTHYPAQQGE
HVGKAFNQGKIFK
HVTVKKLFVGGIKE
IHAVANNQDKLGFE
IIGRTLVVHE
IKDPDASKPEDWDE
IKVDKGVVPLAGTNGE
ILGVSLAVCKAGAVE
ILKIDDVVNTR
ILNVTATDKSTGKANKITITND
ILTAFQKKGAE
ILTLKYPIE
INTSKGQKCE
IQAHPNKE
IQAVLLPKKTE
IRAVLLGPPGAGKGTQAPRLAE
ISEESHNIMPSIDHIQGGNV
ISILGKSLADE
ITATQKTVDGPSGKLW
IVAPGKGILAADE
IVGTTRKLYE
KAAIDWFDGKE
LAALKQQLVASHLE
LAKVDATAE
LARVTKVLGRTGSQGQCTQVRVE
LASHVKNLDE
LAVCKAGAVE
LFDKDGDGTITTKE
LFNKYPALTKPE
LGTIAKSGTSE
LHKAIMVKGVDE
LIHAVANNQDKLGFE
LIKACPRPE
LINNLGTIAKSGTKAFME
LKAPLDIPVPDPVKE
LKGGVVLKE
LKGKEPPKKVFVGGLSPDTSEEQIKE
LKIVPLGRKE
LKKSADTLWDIQKD
LLAALGGNSSPSAKD
LLAALGGNSSPSAKDIKKILD
LLAKNLPYKVTQDE
LLAKQAFDDAIAE
LLGRVTIAQGGVLPNIQAVLLPKKTE
LLLKNSPLVSRLTLYD
LLVRVIQSADSKTKE
LMAHMASKE
LNAAKVPADTE
LNMKLTRAQFE
LNVLRIINEPTA
LNVLRIINEPTAAA
LQAHQAKE
LQLAIRNDEE
LQNAFRIIKE
LQQASLKLFE
LRASFNNPDRAVE
LRASTSKSE
LRDAKLDKAQIHD
LRSVQTFADKSKQE
LRTVSLGAGAKDE
LSAKPAPPKPEPKP
LSASQKALKE
LTSIANLPKLNKLKKLE
LTSVINQKLKDDE
LTVKKIFVGGIKE
LVSKGTLVQTKGTG
LVSKGTLVQTKGTGASGSF
LVSKKLNVTE
LVTIKQLHE
MKTKEPVKKIFVGGLSPDTPE
MRQTVAVGVIKAVDKKAAG
MVLTKMKE
NFSSLNLRE
NVNAAILKKVIQW
NVSVVDLTCRLEKPAK
QIAPKGQKE
QITKYSGEGDLAIVKFSPNEQNKHIGE
QKAPAPKASGKKA
QKGQKAPAQKAPAPKASGKKA
QLGADSLTSLRKLAE
QLSLLPRALQRPSAAAPQAE
QQHHQGPPPGGPGGRSEE
QRVIPRITIE
QSTAKHVE
QSVGKLGVLHPDVITKFE
QTAPNKDVQRE
QVARPGGDTIFGKIIRKE
QVARPGGDTIFGKIIRKEIPAK
QVKAPLVLKD
RKAPLNIPGTPVLE
SCACAGSCKCKE
SKTGPVAKE
SRSYVTTSTRTY
SVGVVIGRSGE
TQAPTKASE
TVVPTKKSQIFSTASDNQPTVTIKVYE
VIHIRKLPIDVTE
VINDGDKPKVQVSYKGE
VINGGSHAGNKLAMQE
VKAPLVLKD
VKASSVSTKE
VNKPQGRAPACLQKMM
VTQLANRTPGKE
VVAPPGAPKKE
VVNFGPGPAKLPHSVLLE
VVVGKDTLLTNKHVVD
VVVGKDTLLTNKHVVDATHGD
VWGSIKGLTE
WKPGSDTIKPD
WKPGSDTIKPDVQKSKE
WKPGSDTIKPNVDDSKE
YIDKVRFLE
YIQGINLVQAKKLVE
YKTTQANKHIIVACE
YQDTIGRLQDE
