# Supplementary material for: Active site specificity profiling datasets of matrix metalloproteinases (MMPs) 1, 2, 3, 7, 8, 9, 12, 13 and 14
Source: Data Brief. 2016 Feb 22;7:299–310. doi: 10.1016/j.dib.2016.02.036 (PMC4777984; doi:10.1016/j.dib.2016.02.036)
Supplement: Supplementary file 10 — Supplementary material [file mmc10.zip › WebPICS_hMMP13_T_1%/cleavage-sites.txt]

XXXXXDAETA	AAAAAVAAADP
XXXXXGEPAA	AAAPEAGASPVEK
XNXXXILPVP	AFNVINGGSHAGNK
MGYAEEAPYD	AIHVGAAAPVVPQA
GGGGSSVSMI	ASRKPTDGASSSNCVTDISHLVR
XXXXAAVPSG	ASTGIYEALELR
XXAIEPPPLD	AVIEAEHTLR
XXCCSCXPVG	CAKCAQGCICKGASDKCSCCA
XSCCSCCPVG	CAKCAQGCICKGTSDKCSCCA
ISXGYXPVXD	CHTAHIACK
CGGAGHIASD	CKFQRPGDPQSAQDK
XXXXXXTIAE	CLADELINAAK
YLDMNGIIHP	CTHPEDKPAPK
VHEFGDNTAG	CTSAGPHFNPLSR
KPTDGASSSN	CVTDISHLVR
XXXXXXXAAG	FKDPLLASGTDGVGTK
XXXXXXXHWP	FQVINDGDKPK
XXXXXXXGFG	FVDFNSEEDAK
PFGQIFRPDN	FVFGQSGAGNNWAK
XXXXITLPVD	FVTADKFDENAK
XXXXXXXXXM	GIMNSFVNDIFER
PPERPQQLPH	GLGGIGMGLGPGGQPIDANHLNK
AAPGSAAPAA	GSAPAAAEEKKDEK
QATVASGIPA	GWMGLDCGPESSKK
XXXXMPFPVN	HGASSEDTLLK
IINEVSKPLA	HHIPVEK
GILGPPPPSF	HLGGPAVGPR
KPLFFDLALN	HVAFPPLEDKLEQK
XXXXXNFPNA	IEHTLQWAR
XXXXXXXVAC	IGAWHPAR
XXXXXXXXAQ	IHDLVLVGGSTR
SESEVEEAAA	IIAQRPDNPR
LSETEATPVP	IKDMEIAQTQK
XXXXXXFVXG	IKEDTEEHHLR
XXXXXXXNYG	ILADATEQVGQHK
XXXXXXLAAA	ILGGVDQIHIKPGAK
EVTFDIDANG	ILNVTATDKSTGK
XXXXXXEIVH	IQAGQCGNQIGAK
XXXXXXXXDN	IQGITKPAIR
VTPAEEKPIE	IQWVKPEPK
XXXXXHLQLA	IRGDEELDSLIK
XXXXXHLQLA	IRNDEELNKLLGGV
DLPNXMNAAE	ITDKLGLH
XXXXXXXTLT	IVDTGIGMTK
XXXXXXXXXE	IVHIQAGQCGNQIGAK
XXXXRPGPGG	KAGSSGSSSGGGGGGPGGR
XXXXXVTVAG	LAGKDPVQC
XXXXXVTVAG	LAGKDPVQCSR
XXXXXXXIAH	LAGVKDQLTK
XXXXXXLVEA	LCAEHQINLIK
XXXCQEVISW	LDANTLAEKDEFEHK
AISHEHSPSD	LEAHFVPLVK
VFGEEGLTLN	LEDVQPHDLGK
PERPQQLPHG	LGGIGMGLGPGGQPIDANHLNK
XYVASYLLAA	LGGNSSPSAK
XXXXXXYVGN	LGTGAGKGELER
XXXXXQDAQS	LHGDIPQK
XXXXXXXLME	LHGEGSSSGK
GAAAPVVPQA	LIDQLKPGGR
XXXXXQSLGE	LIGTLNAAK
TIGNSCGTIG	LIHAVANNQDKLGFEDGSVLK
XXXXXEEALE	LINGYIQK
XXXXXXXXAD	LINNLGTIAK
XXXQXFHPEQ	LITGKEDAANNY
XXXQLFHPEQ	LITGKEDAANNYAR
XXXXXXXWLD	LKDNPLDPVLAK
XXXXXXVILH	LKEDQTEYLEER
IAAICAGPTA	LLAHEIGFGSK
XXXXXXXDNX	LLAKPTHGDIIR
XXXXXXXGFS	LLATEDKEALKK
XXXXXXXISS	LLEEQFQQGK
PAGGGAEALE	LLEHCGVCR
XXXXXXXVVD	LMAHMASKE
XXXXXVLISS	LQDCLHGIESK
XXXXXXXLVN	LQHLDLLNNK
PEASSPPASP	LQHLLPGK
XXXIVSRPEE	LREDDVGTGAGLLEIK
XXXIVSRPEE	LREDDVGTGAGLLEIKK
XXXXXXDPQA	LSEHLKNPVIAQK
PACALLLLFP	LTAQHENFR
SGAGSGGPGG	LTSAAPAGGDKK
XXXXXXXXXE	LTSTCSPIISKPKPK
QFGVGFYSAF	LVADKVIVTSK
QGQETAVAPS	LVAPALNKPK
XXGHYTEGAE	LVDSVLDVVRK
XXXXXXXNSN	LVGAAHEELQQSR
PLDHAQPPSS	LVIDKESEVYK
XXXXXTVVSG	LVQFVPKEELQDR
QDHPWLLSQN	LVVKPDQLIK
XXXXDFTVSA	MHGDMDQK
XXXXXXXXQQ	MQTRPSLGPANQTTS
XXXXXXAHSS	MVGVNLPQK
TQEELEAVQN	MVSHTER
XXXXXXXLGE	MWNNTAADDKQPYEKK
XXXXXXXLGE	MWSEQSAK
XXXXXXXGLP	NGMDADCK
XXXXGAPPSS	NIEDFHGLLPK
XXXXXXVPTA	NVSVVDLTCRLEKPAK
SPVQSQSPST	NWSPAVPVKK
XXXXXXXQXG	QCGNQIGAK
SSSCHAPAVT	QHAPYFK
XXXXXXTATP	QQAQEVHEK
XXXQHHPPYH	QQHHQGPPPGGPGGR
QPPPPPAPHP	QQHPQQHPQNQAHGK
QGWGNAYPHW	QQQAPPDPAK
XFRPDNFXFG	QSGAGNNWAK
XXXXXTKPYI	QVDIGGGQTK
XXXXHHSLGG	QYGVQGFPTIK
XXHIADLAGN	SEVILPVPAFNVINGGSHAGNK
XXXLESYFQS	SKSSGGGECTVSTQE
AEPMGEKPVG	SLAGIGEVLGKK
IPTGEAGPSC	SSASDKLPR
PPPAAPPPSS	SSVPEAGGPPIKK
XXXIEDVPAP	STSADKVESLDVDSEAKK
ALSEEVRPQD	TVSVIGGVAGGSK
XXXXIHFPLA	TYAPVISAEK
XXXXXXQIGN	VAALPGIVHR
XXXXXNGPLE	VAGAAVSAGHGLPAK
QPPAAAPPSX	VGSSAAAPR
XXXXXLPPGS	VIAPMPPIIHAPR
XXXXXHWPFQ	VINDGDKPK
XXILPVPAFN	VINGGSHAGNK
XXXXGQVCLP	VISAENWKPATK
XXXVGLQVVA	VKAPGFGDNRK
XXXXXLEALS	VKEETKEDAEEKQ
XXXXXXEPTP	VLGSGAAAAGR
SAPSADAPMF	VMGVNHEK
SAPSADAPMF	VMGVNHEKYDNSLK
XXXXXXMPFP	VNHGASSEDTLLK
XXXXXXMPFP	VNHGASSEDTLLKDAAK
PPSTASAPAA	VNSSASADKPLSNMK
XXXXXXXAAN	VTGPGGVPVQGSK
XXXXXXAAVE	WFDGKDFQGSK
XXXXXXXILD	WHVANTDKK
XXHGEVCPAG	WKPGSDTIKPDVQK
DEHGEVCPAG	WKPGSDTIKPNVDDSK
DEHGEVCPAG	WKPGSDTIKPNVDDSKEY
DEHGEVCPAG	WKPGSDTIKPNVDDSKEYFSK
XXHGEVCPAG	WKPGSETIIPDPAGK
XXXXCQEVIS	WLDANTLAEKDEFEHK
ATVASGIPAG	WMGLDCGPESSKK
LAQATGKPPQ	YIAVHVVPDQ
XXXXXXXXAX	YVTHLMK
