# Supplementary material for: Active site specificity profiling datasets of matrix metalloproteinases (MMPs) 1, 2, 3, 7, 8, 9, 12, 13 and 14
Source: Data Brief. 2016 Feb 22;7:299–310. doi: 10.1016/j.dib.2016.02.036 (PMC4777984; doi:10.1016/j.dib.2016.02.036)
Supplement: Supplementary file 10 — Supplementary material [file mmc10.zip › WebPICS_hMMP13_T_1%/global_percent.csv]

	P6	P5	P4	P3	P2	P1	P1prime	P2prime	P3prime	P4prime	P5prime	P6prime
A	6.3	8.4	7.0	13.3	18.9	14.0	4.9	7.0	20.3	9.8	11.9	8.4
C	1.4	2.1	4.2	0.7	0.0	1.4	5.6	1.4	0.0	2.1	1.4	1.4
D	2.1	4.9	2.1	0.7	1.4	7.7	0.0	0.7	9.8	11.2	6.3	11.2
E	10.5	4.9	6.3	0.7	3.5	11.2	0.0	2.8	6.3	4.2	7.7	8.4
F	0.7	3.5	3.5	0.7	5.6	2.8	3.5	1.4	1.4	2.1	1.4	2.8
G	6.3	4.2	4.9	2.8	7.0	18.2	2.8	4.9	18.2	14.7	9.1	9.8
H	2.1	5.6	1.4	1.4	2.8	3.5	2.8	5.6	7.7	5.6	3.5	3.5
I	2.1	1.4	2.1	7.7	2.1	1.4	11.9	11.2	2.1	4.2	4.9	4.9
K	0.0	0.0	3.5	0.0	0.0	0.0	0.7	9.8	1.4	4.2	4.9	4.9
L	2.1	3.5	9.8	6.3	11.9	0.0	30.1	9.8	0.0	3.5	8.4	6.3
M	0.7	0.7	1.4	0.0	2.8	0.7	4.2	2.8	2.1	0.7	2.1	1.4
N	1.4	2.1	1.4	1.4	2.1	10.5	2.8	2.1	5.6	4.9	4.9	2.8
P	3.5	4.9	8.4	40.6	2.8	9.8	0.0	0.0	3.5	9.8	6.3	11.2
Q	1.4	5.6	2.1	2.1	5.6	4.2	6.3	8.4	1.4	3.5	7.7	3.5
R	0.7	0.0	2.8	0.0	0.0	0.0	0.0	2.8	0.7	0.7	1.4	0.0
S	7.0	4.9	3.5	2.8	13.3	9.1	4.2	4.9	9.1	5.6	6.3	8.4
T	1.4	2.8	4.2	2.8	3.5	2.1	1.4	5.6	6.3	3.5	4.9	4.2
V	2.8	7.7	7.0	9.1	9.1	0.0	11.2	14.7	3.5	9.1	5.6	6.3
W	0.7	0.0	0.7	0.7	0.7	1.4	6.3	2.8	0.7	0.7	0.0	0.0
Y	1.4	0.7	2.8	0.0	2.8	0.0	1.4	1.4	0.0	0.0	1.4	0.7
