# Supplementary material for: Active site specificity profiling datasets of matrix metalloproteinases (MMPs) 1, 2, 3, 7, 8, 9, 12, 13 and 14
Source: Data Brief. 2016 Feb 22;7:299–310. doi: 10.1016/j.dib.2016.02.036 (PMC4777984; doi:10.1016/j.dib.2016.02.036)
Supplement: Supplementary file 10 — Supplementary material [file mmc10.zip › WebPICS_hMMP13_T_1%/global_total.csv]

	P6	P5	P4	P3	P2	P1	P1prime	P2prime	P3prime	P4prime	P5prime	P6prime
A	9	12	10	19	27	20	7	10	29	14	17	12
C	2	3	6	1	0	2	8	2	0	3	2	2
D	3	7	3	1	2	11	0	1	14	16	9	16
E	15	7	9	1	5	16	0	4	9	6	11	12
F	1	5	5	1	8	4	5	2	2	3	2	4
G	9	6	7	4	10	26	4	7	26	21	13	14
H	3	8	2	2	4	5	4	8	11	8	5	5
I	3	2	3	11	3	2	17	16	3	6	7	7
K	0	0	5	0	0	0	1	14	2	6	7	7
L	3	5	14	9	17	0	43	14	0	5	12	9
M	1	1	2	0	4	1	6	4	3	1	3	2
N	2	3	2	2	3	15	4	3	8	7	7	4
P	5	7	12	58	4	14	0	0	5	14	9	16
Q	2	8	3	3	8	6	9	12	2	5	11	5
R	1	0	4	0	0	0	0	4	1	1	2	0
S	10	7	5	4	19	13	6	7	13	8	9	12
T	2	4	6	4	5	3	2	8	9	5	7	6
V	4	11	10	13	13	0	16	21	5	13	8	9
W	1	0	1	1	1	2	9	4	1	1	0	0
Y	2	1	4	0	4	0	2	2	0	0	2	1
