# Supplementary material for: Active site specificity profiling datasets of matrix metalloproteinases (MMPs) 1, 2, 3, 7, 8, 9, 12, 13 and 14
Source: Data Brief. 2016 Feb 22;7:299–310. doi: 10.1016/j.dib.2016.02.036 (PMC4777984; doi:10.1016/j.dib.2016.02.036)
Supplement: Supplementary file 10 — Supplementary material [file mmc10.zip › WebPICS_hMMP13_T_1%/interact.pep.xls]

n[89.01]
P.n[89.01]QQHPQQHPQNQAHGK[156.13].G
R.n[89.01]AALSPAGALLLQPPAR.R
R.n[89.01]K[156.13]SAPATGGVK[156.13]K[156.13]PHR.Y
H.n[89.01]QQHHQGPPPGGPGGR.S
P.n[89.01]NGMDADC[160.03]K[156.13].D
P.n[89.01]C[160.03]THPEDK[156.13]PAPK[156.13].N
D.n[89.01]C[160.03]HTAHIAC[160.03]K[156.13].F
A.n[89.01]GSAPAAAEEK[156.13]K[156.13]DEK[156.13].K
P.n[89.01]QQAQEVHEK[156.13].L
S.n[89.01]VK[156.13]EETK[156.13]EDAEEK[156.13]Q.-
A.n[89.01]HHIPVEK[156.13].L
E.n[89.01]LHGEGSSSGK[156.13].A
N.n[89.01]MVSHTER.A
G.n[89.01]QC[160.03]GNQIGAK[156.13].F
W.n[89.01]QQQAPPDPAK[156.13].A
G.n[89.01]IK[156.13]EDTEEHHLR.D
N.n[89.01]VINGGSHAGNK[156.13].L
G.n[89.01]C[160.03]AK[156.13]C[160.03]AQGC[160.03]IC[160.03]K[156.13]GTSDK[156.13]C[160.03]SC[160.03]C[160.03]A.-
A.n[89.01]MHGDMDQK[156.13].E
G.n[89.01]C[160.03]AK[156.13]C[160.03]AQGC[160.03]IC[160.03]K[156.13]GASDK[156.13]C[160.03]SC[160.03]C[160.03]A.-
D.n[89.01]C[160.03]K[156.13]FQRPGDPQSAQDK[156.13].A
C.n[89.01]SSASDK[156.13]LPR.V
R.n[89.01]C[160.03]DADPC[160.03]C[160.03].T
A.n[89.01]VGSSAAAPR.Q
Q.n[89.01]VINDGDK[156.13]PK[156.13].V
G.n[89.01]LTSAAPAGGDK[156.13]K[156.13].V
D.n[89.01]WHVANTDK[156.13]K[156.13].S
F.n[89.01]VMGVNHEK[156.13].Y
A.n[89.01]LGGNSSPSAK[156.13].D
K.n[89.01]SDK[156.13]ENDQEHDE.S
G.n[89.01]QSGAGNNWAK[156.13].G
S.n[89.01]SSVPEAGGPPIK[156.13]K[156.13].Q
A.n[89.01]VK[156.13]APGFGDNRK[156.13].N
A.n[89.01]AAAPEAGASPVEK[156.13].E
F.n[89.01]HLGGPAVGPR.G
A.n[89.01]AAAAAVAAADP.R
A.n[89.01]LSEHLK[156.13]NPVIAQK[156.13].L
N.n[89.01]HGASSEDTLLK[156.13].D
T.n[89.01]QHAPYFK[156.13].G
S.n[89.01]LHGDIPQK[156.13].Q
G.n[89.01]LAGK[156.13]DPVQC[160.03]SR.D
K.n[89.01]AVIPQGAAESDGR.L
E.n[89.01]C[160.03]C[160.03]DK[156.13]PLLEK[156.13].S
P.n[89.01]STSADK[156.13]VESLDVDSEAK[156.13]K[156.13].L
Q.n[89.01]M[147.04]QTRPSLGPANQTTS.V
L.n[89.01]QVDIGGGQTK[156.13].T
N.n[89.01]LGTGAGK[156.13]GELER.A
A.n[89.01]VNSSASADK[156.13]PLSNMK[156.13].L
A.n[89.01]IIAQRPDNPR.E
P.n[89.01]LTAQHENFR.K
F.n[89.01]VMGVNHEK[156.13]YDNSLK[156.13].L
H.n[89.01]IQAGQC[160.03]GNQIGAK[156.13].F
P.n[89.01]VNHGASSEDTLLK[156.13].D
A.n[89.01]GWMGLDC[160.03]GPESSK[156.13]K[156.13].Y
N.n[89.01]VTGPGGVPVQGSK[156.13].Y
E.n[89.01]MWNNTAADDK[156.13]QPYEK[156.13]K[156.13].A
P.n[89.01]VNHGASSEDTLLK[156.13]DAAK[156.13].V
E.n[89.01]LTSTC[160.03]SPIISK[156.13]PK[156.13]PK[156.13].V
G.n[89.01]WK[156.13]PGSDTIK[156.13]PDVQK[156.13].S
G.n[89.01]MLSHQLK[156.13].Q
G.n[89.01]K[156.13]AGSSGSSSGGGGGGPGGR.T
E.n[89.01]VAGAAVSAGHGLPAK[156.13].F
G.n[89.01]WK[156.13]PGSDTIK[156.13]PNVDDSK[156.13].E
P.n[89.01]VLGSGAAAAGR.S
F.n[89.01]MC[160.03]QGGDFTR.H
G.n[89.01]LAGK[156.13]DPVQC[160.03].S
S.n[89.01]LLATEDK[156.13]EALK[156.13]K[156.13].Q
Q.n[89.01]LITGK[156.13]EDAANNYAR.G
E.n[89.01]LLEHC[160.03]GVC[160.03]R.E
T.n[89.01]NWSPAVPVK[156.13]K[156.13].A
G.n[89.01]C[160.03]TSAGPHFNPLSR.K
H.n[89.01]LK[156.13]EDQTEYLEER.R
G.n[89.01]WK[156.13]PGSDTIK[156.13]PNVDDSK[156.13]EY.F
D.n[89.01]LMAHMASK[156.13]E.-
G.n[89.01]LLAK[156.13]PTHGDIIR.F
E.n[89.01]IVHIQAGQC[160.03]GNQIGAK[156.13].F
P.n[89.01]AFNVINGGSHAGNK[156.13].L
N.n[89.01]LVGAAHEELQQSR.L
P.n[89.01]IK[156.13]DMEIAQTQK[156.13].G
G.n[89.01]WK[156.13]PGSDTIK[156.13]PNVDDSK[156.13]EYFSK[156.13].H
W.n[89.01]LDANTLAEK[156.13]DEFEHK[156.13].R
S.n[89.01]LVAPALNK[156.13]PK[156.13].K
N.n[89.01]IQGITK[156.13]PAIR.R
C.n[89.01]IGAWHPAR.V
A.n[89.01]TYAPVISAEK[156.13].A
N.n[89.01]LEDVQPHDLGK[156.13].V
G.n[89.01]YVTHLMK[156.13].R
G.n[89.01]ILNVTATDK[156.13]STGK[156.13].A
E.n[89.01]MWSEQSAK[156.13].D
D.n[89.01]AVIEAEHTLR.E
H.n[89.01]LAGVK[156.13]DQLTK[156.13].E
S.n[89.01]SK[156.13]SSGGGEC[160.03]TVSTQE.H
S.n[89.01]LQDC[160.03]LHGIESK[156.13].S
H.n[89.01]GLGGIGMGLGPGGQPIDANHLNK[156.13].G
P.n[89.01]FQVINDGDK[156.13]PK[156.13].V
P.n[89.01]VISAENWK[156.13]PATK[156.13].T
E.n[89.01]ITDK[156.13]LGLH.S
D.n[89.01]TVSVIGGVAGGSK[156.13].H
N.n[89.01]MAEGIIHDTETK[156.13].M
F.n[89.01]LVADK[156.13]VIVTSK[156.13].H
D.n[89.01]FVTADK[156.13]FDENAK[156.13].T
S.n[89.01]LVIDK[156.13]ESEVYK[156.13].M
Q.n[89.01]LITGK[156.13]EDAANNY.A
E.n[89.01]LREDDVGTGAGLLEIK[156.13]K[156.13].L
N.n[89.01]HVAFPPLEDK[156.13]LEQK[156.13].T
S.n[89.01]MMGQLMK[156.13]PK[156.13].K
D.n[89.01]AIHVGAAAPVVPQA.L
A.n[89.01]LIDQLK[156.13]PGGR.L
A.n[89.01]ILGGVDQIHIK[156.13]PGAK[156.13].V
A.n[89.01]LC[160.03]AEHQINLIK[156.13].V
G.n[89.01]ILADATEQVGQHK[156.13].D
S.n[89.01]MVGVNLPQK[156.13].A
K.n[89.01]NLTNDWEDHLAVK[156.13].H
E.n[89.01]IQWVK[156.13]PEPK[156.13].V
N.n[89.01]C[160.03]VTDISHLVR.K
L.n[89.01]ASRK[156.13]PTDGASSSNC[160.03]VTDISHLVR.K
A.n[89.01]IEHTLQWAR.D
A.n[89.01]NVSVVDLTC[160.03]RLEK[156.13]PAK[156.13].Y
A.n[89.01]IRNDEELNK[156.13]LLGGV.T
G.n[89.01]WMGLDC[160.03]GPESSK[156.13]K[156.13].Y
P.n[89.01]LQHLLPGK[156.13].A
G.n[89.01]WK[156.13]PGSETIIPDPAGK[156.13].L
N.n[89.01]VAALPGIVHR.S
G.n[89.01]QYGVQGFPTIK[156.13].L
E.n[89.01]WFDGK[156.13]DFQGSK[156.13].L
G.n[89.01]FK[156.13]DPLLASGTDGVGTK[156.13].L
D.n[89.01]LK[156.13]DNPLDPVLAK[156.13].V
S.n[89.01]WLDANTLAEK[156.13]DEFEHK[156.13].R
N.n[89.01]LVVK[156.13]PDQLIK[156.13].R
G.n[89.01]LIHAVANNQDK[156.13]LGFEDGSVLK[156.13].Q
Q.n[89.01]IHDLVLVGGSTR.L
E.n[89.01]LINGYIQK[156.13].L
N.n[89.01]LQHLDLLNNK[156.13].L
E.n[89.01]LREDDVGTGAGLLEIK[156.13].K
A.n[89.01]IRGDEELDSLIK[156.13].A
T.n[89.01]IVDTGIGMTK[156.13].A
Q.n[89.01]YIAVHVVPDQ.L
G.n[89.01]LGGIGMGLGPGGQPIDANHLNK[156.13].G
D.n[89.01]LEAHFVPLVK[156.13].R
E.n[89.01]LIGTLNAAK[156.13].V
S.n[89.01]LLEEQFQQGK[156.13].L
S.n[89.01]VIAPMPPIIHAPR.L
A.n[89.01]LLAHEIGFGSK[156.13].V
S.n[89.01]NIEDFHGLLPK[156.13].G
G.n[89.01]LVQFVPK[156.13]EELQDR.L
G.n[89.01]SLAGIGEVLGK[156.13]K[156.13].L
G.n[89.01]FVDFNSEEDAK[156.13].A
C.n[89.01]LISGWGNTK[156.13].S
D.n[89.01]LINNLGTIAK[156.13].S
M.n[89.01]GIMNSFVNDIFER.L
G.n[89.01]ASTGIYEALELR.D
N.n[89.01]FVFGQSGAGNNWAK[156.13].G
E.n[89.01]LVDSVLDVVRK[156.13].E
E.n[89.01]C[160.03]LADELINAAK[156.13].G
N.n[89.01]SEVILPVPAFNVINGGSHAGNK[156.13].L
